# Supplementary material for: Diagnostic and prognostic biomarkers associated with histotype in advanced epithelial ovarian cancer
Source: Sci Rep. 2025 Oct 23;15:37171. doi: 10.1038/s41598-025-24938-0 (PMC12550092; doi:10.1038/s41598-025-24938-0)
Supplement: Supplementary file 2 — Supplementary Material 2 [file 41598_2025_24938_MOESM2_ESM.xlsx]

## Sheet: Table 1
			Number of patients (%)
				malignant advanced-stage ovarian carcinoma						others
			ALL	HGSC	CCC	MC	EC	LGSC		borderline tumor	benign	excluded after reclassification (WHO 2020)	p-value
			156	54	30	22	16	6		17	4	7
	Clinicopathological characteristics	Stage
		III	126 (80.8)	49 (90.7)	24 (80.0)	18 (81.8)	12 (75.0)	6 (100.0)		17 (100.0)	0 (0.0)	0 (0.0)	<0.001
		IV	19 (12.2)	5 (9.3)	6 (20.0)	4 (18.2)	4 (25.0)	0 (0.0)		0 (0.0)	0 (0.0)	0 (0.0)
		not applicable	11 (7.1)	0 (0.0)	0 (0.0)	0 (0.0)	0 (0.0)	0 (0.0)		0 (0.0)	4 (100.0)	7 (100.0)
		Dualistic model
		Type I	74 (47.4)	0 (0.0)	30 (100.0)	22 (100.0)	16 (100.0)	6 (100.0)		0 (0.0)	0 (0.0)	0 (0.0)	<0.001
		Type II	54 (34.6)	54 (100.0)	0 (0.0)	0 (0.0)	0 (0.0)	0 (0.0)		0 (0.0)	0 (0.0)	0 (0.0)
		not applicable	28 (17.9)	0 (0.0)	0 (0.0)	0 (0.0)	0 (0.0)	0 (0.0)		17 (100.0)	4 (100.0)	7 (100.0)
		Age at Diagnosis
		Age (median [IQR])	53.50 [45.00, 65.25]	54.50 [46.25, 64.75]	57.00 [51.25, 66.75]	57.50 [49.50, 67.75]	57.00 [47.00, 64.25]	43.50 [42.25, 44.00]		43.00 [36.00, 50.00]	56.50 [46.25, 66.25]	69.00 [55.50, 72.50]	0.003*
		cytoreductive surgery (debunking)
		yes	37 (23.7)	13 (24.1)	13 (43.3)	5 (22.7)	4 (25.0)	2 (33.3)		0 (0.0)	0 (0.0)	0 (0.0)	<0.001
		no	78 (50.0)	39 (72.2)	12 (40.0)	12 (54.5)	11 (68.8)	4 (66.7)		0 (0.0)	0 (0.0)	0 (0.0)
		not available	13 (8.3)	2 (3.7)	5 (16.7)	5 (22.7)	1 (6.2)	0 (0.0)		0 (0.0)	0 (0.0)	0 (0.0)
		not applicable	28 (17.9)	0 (0.0)	0 (0.0)	0 (0.0)	0 (0.0)	0 (0.0)		17 (100.0)	4 (100.0)	7 (100.0)
		Chemotherapy
		yes	98 (62.8)	48 (88.9)	14 (46.7)	15 (68.2)	15 (93.8)	6 (100.0)		0 (0.0)	0 (0.0)	0 (0.0)	<0.001
		no	11 (7.1)	4 (7.4)	5 (16.7)	2 (9.1)	0 (0.0)	0 (0.0)		0 (0.0)	0 (0.0)	0 (0.0)
		not available	19 (12.2)	2 (3.7)	11 (36.7)	5 (22.7)	1 (6.2)	0 (0.0)		0 (0.0)	0 (0.0)	0 (0.0)
		not applicable	28 (17.9)	0 (0.0)	0 (0.0)	0 (0.0)	0 (0.0)	0 (0.0)		17 (100.0)	4 (100.0)	7 (100.0)
		Initial treatment response
		Complete response	70 (44.9)	35 (64.8)	13 (43.3)	6 (27.3)	10 (62.5)	6 (100.0)		0 (0.0)	0 (0.0)	0 (0.0)	<0.001
		Partial response	19 (12.2)	11 (20.4)	5 (16.7)	0 (0.0)	3 (18.8)	0 (0.0)		0 (0.0)	0 (0.0)	0 (0.0)
		Progressive Disease	7 (4.5)	0 (0.0)	2 (6.7)	5 (22.7)	0 (0.0)	0 (0.0)		0 (0.0)	0 (0.0)	0 (0.0)
		Stable Disease	4 (2.6)	0 (0.0)	0 (0.0)	3 (13.6)	1 (6.2)	0 (0.0)		0 (0.0)	0 (0.0)	0 (0.0)
		not available	28 (17.9)	8 (14.8)	10 (33.3)	8 (36.4)	2 (12.5)	0 (0.0)		0 (0.0)	0 (0.0)	0 (0.0)
		not applicable	28 (17.9)	0 (0.0)	0 (0.0)	0 (0.0)	0 (0.0)	0 (0.0)		17 (100.0)	4 (100.0)	7 (100.0)
	Survival parameters	Cause of death
		Ovarian carcinoma	84 (53.8)	32 (59.3)	20 (66.7)	19 (86.4)	10 (62.5)	3 (50.0)		0 (0.0)	0 (0.0)	0 (0.0)	<0.001
		Other Cancer	2 (1.3)	2 (3.7)	0 (0.0)	0 (0.0)	0 (0.0)	0 (0.0)		0 (0.0)	0 (0.0)	0 (0.0)
		Other Disease	4 (2.6)	3 (5.6)	1 (3.3)	0 (0.0)	0 (0.0)	0 (0.0)		0 (0.0)	0 (0.0)	0 (0.0)
		alive	19 (12.2)	8 (14.8)	4 (13.3)	2 (9.1)	3 (18.8)	2 (33.3)		0 (0.0)	0 (0.0)	0 (0.0)
		not available	19 (12.2)	9 (16.7)	5 (16.7)	1 (4.5)	3 (18.8)	1 (16.7)		0 (0.0)	0 (0.0)	0 (0.0)
		not applicable	28 (17.9)	0 (0.0)	0 (0.0)	0 (0.0)	0 (0.0)	0 (0.0)		17 (100.0)	4 (100.0)	7 (100.0)
		Disease specific survival (DSS)
		yes	84 (53.8)	32 (59.3)	20 (66.7)	19 (86.4)	10 (62.5)	3 (50.0)		0 (0.0)	0 (0.0)	0 (0.0)	<0.001
		no	25 (16.0)	13 (24.1)	5 (16.7)	2 (9.1)	3 (18.8)	2 (33.3)		0 (0.0)	0 (0.0)	0 (0.0)
		not available	19 (12.2)	9 (16.7)	5 (16.7)	1 (4.5)	3 (18.8)	1 (16.7)		0 (0.0)	0 (0.0)	0 (0.0)
		not applicable	28 (17.9)	0 (0.0)	0 (0.0)	0 (0.0)	0 (0.0)	0 (0.0)		17 (100.0)	4 (100.0)	7 (100.0)
		Overall survival (OS)
		0-2 yrs	48 (30.8)	14 (25.9)	15 (50.0)	14 (63.6)	5 (31.2)	0 (0.0)		0 (0.0)	0 (0.0)	0 (0.0)	<0.001
		2-5 yrs	33 (21.2)	18 (33.3)	4 (13.3)	3 (13.6)	6 (37.5)	2 (33.3)		0 (0.0)	0 (0.0)	0 (0.0)
		5-10 yrs	21 (13.5)	12 (22.2)	2 (6.7)	3 (13.6)	2 (12.5)	2 (33.3)		0 (0.0)	0 (0.0)	0 (0.0)
		>10 yrs	26 (16.7)	10 (18.5)	9 (30.0)	2 (9.1)	3 (18.8)	2 (33.3)		0 (0.0)	0 (0.0)	0 (0.0)
		not applicable	28 (17.9)	0 (0.0)	0 (0.0)	0 (0.0)	0 (0.0)	0 (0.0)		17 (100.0)	4 (100.0)	7 (100.0)
		Average Survival time
		survival time (days) (median [IQR])	1242.00 [383.00. 2880.50]	1502.00 [672.25. 2805.25]	932.00 [311.50. 2449.25]	510.50 [116.25. 1270.50]	1444.50 [619.00. 3175.00]	2915.50 [1415.75. 4938.75]		-	-	-	0.033*
		survival time (years) (median [IQR])	3.00 [1.00. 7.25]	3.50 [1.25. 7.00]	2.00 [0.00. 6.00]	1.00 [0.00. 3.00]	3.50 [1.00. 8.25]	7.50 [3.00. 12.75]		-	-	-	0.032*
	Reclassification according to WHO 2020	Histotypes before reclassification (original cohort design)
		HGSC	45 (28.8)	21 (38.9)	1 (3.3)	1 (4.5)	1 (6.2)	5 (83.3)		12 (70.6)	2 (50.0)	2 (28.6)	<0.001
		CCC	36 (23.1)	5 (9.3)	29 (96.7)	0 (0.0)	1 (6.2)	0 (0.0)		0 (0.0)	1 (25.0)	0 (0.0)
		MC	35 (22.4)	3 (5.6)	0 (0.0)	20 (90.9)	1 (6.2)	1 (16.7)		5 (29.4)	1 (25.0)	4 (57.1)
		EC	40 (25.6)	25 (46.3)	0 (0.0)	1 (4.5)	13 (81.2)	0 (0.0)		0 (0.0)	0 (0.0)	1 (14.3)
		Histological subtype changed according to WHO 2020 guidelines
		yes	71 (45.5)	33 (61.1)	1 (3.3)	2 (9.1)	3 (18.8)	6 (100.0)		17 (100.0)	4 (100.0)	5 (71.4)	<0.001
		no	83 (53.2)	21 (38.9)	29 (96.7)	20 (90.9)	13 (81.2)	0 (0.0)		0 (0.0)	0 (0.0)	0 (0.0)
		not available	2 (1.3)	0 (0.0)	0 (0.0)	0 (0.0)	0 (0.0)	0 (0.0)		0 (0.0)	0 (0.0)	2 (28.6)
