# Supplementary material for: Diagnostic and prognostic biomarkers associated with histotype in advanced epithelial ovarian cancer
Source: Sci Rep. 2025 Oct 23;15:37171. doi: 10.1038/s41598-025-24938-0 (PMC12550092; doi:10.1038/s41598-025-24938-0)
Supplement: Supplementary file 3 — Supplementary Material 3 [file 41598_2025_24938_MOESM3_ESM.xlsx]

## Sheet: 4HT_version
			Number of patients (%)
				Advanced-stage EOC - Cohort subset: 4 main histotypes
			ALL	HGSC	CCC	MC	EC	p-value
			119	54	28	22	15
	Clinicopathological characteristics	Stage
		III	100 (84.0)	49 ( 90.7)	22 ( 78.6)	18 ( 81.8)	11 ( 73.3)	0.285
		IV	19 (16.0)	5 ( 9.3)	6 ( 21.4)	4 ( 18.2)	4 ( 26.7)
		Dualistic model
		Type I	65 (54.6)	0 ( 0.0)	28 (100.0)	22 (100.0)	15 (100.0)	<0.001
		Type II	54 (45.4)	54 (100.0)	0 ( 0.0)	0 ( 0.0)	0 ( 0.0)
		Age at Diagnosis
		Age (median [IQR])	56.00 [48.00, 66.50]	54.50 [46.25, 64.75]	57.00 [50.75, 67.50]	57.50 [49.50, 67.75]	56.00 [47.00, 62.00]	0.517
		cytoreductive surgery (debunking)
		yes	34 (28.6)	13 ( 24.1)	13 ( 46.4)	5 ( 22.7)	3 ( 20.0)	0.016
		no	72 (60.5)	39 ( 72.2)	10 ( 35.7)	12 ( 54.5)	11 ( 73.3)
		not available	13 (10.9)	2 ( 3.7)	5 ( 17.9)	5 ( 22.7)	1 ( 6.7)
		Chemotherapy
		yes	89 (74.8)	48 ( 88.9)	12 ( 42.9)	15 ( 68.2)	14 ( 93.3)	<0.001
		no	11 ( 9.2)	4 ( 7.4)	5 ( 17.9)	2 ( 9.1)	0 ( 0.0)
		not available	19 (16.0)	2 ( 3.7)	11 ( 39.3)	5 ( 22.7)	1 ( 6.7)
		Initial treatment response
		Complete response	62 (52.1)	35 ( 64.8)	12 ( 42.9)	6 ( 27.3)	9 ( 60.0)	<0.001
		Partial response	18 (15.1)	11 ( 20.4)	4 ( 14.3)	0 ( 0.0)	3 ( 20.0)
		Progressive Disease	4 ( 3.4)	0 ( 0.0)	0 ( 0.0)	3 ( 13.6)	1 ( 6.7)
		Stable Disease	7 ( 5.9)	0 ( 0.0)	2 ( 7.1)	5 ( 22.7)	0 ( 0.0)
		not available	28 (23.5)	8 ( 14.8)	10 ( 35.7)	8 ( 36.4)	2 ( 13.3)
	Survival parameters	Cause of death
		Ovarian carcinoma	78 (65.5)	32 ( 59.3)	18 ( 64.3)	19 ( 86.4)	9 ( 60.0)	0.691
		Other Cancer	2 ( 1.7)	2 ( 3.7)	0 ( 0.0)	0 ( 0.0)	0 ( 0.0)
		Other Disease	4 ( 3.4)	3 ( 5.6)	1 ( 3.6)	0 ( 0.0)	0 ( 0.0)
		alive	17 (14.3)	8 ( 14.8)	4 ( 14.3)	2 ( 9.1)	3 ( 20.0)
		not available	18 (15.1)	9 ( 16.7)	5 ( 17.9)	1 ( 4.5)	3 ( 20.0)
		Disease specific survival (DSS)
		yes	78 (65.5)	32 ( 59.3)	18 ( 64.3)	19 ( 86.4)	9 ( 60.0)	0.446
		no	23 (19.3)	13 ( 24.1)	5 ( 17.9)	2 ( 9.1)	3 ( 20.0)
		not available	18 (15.1)	9 ( 16.7)	5 ( 17.9)	1 ( 4.5)	3 ( 20.0)
		Overall survival (OS)
		0-2 yrs	47 (39.5)	14 ( 25.9)	14 ( 50.0)	14 ( 63.6)	5 ( 33.3)	0.061
		2-5 yrs	30 (25.2)	18 ( 33.3)	4 ( 14.3)	3 ( 13.6)	5 ( 33.3)
		5-10 yrs	19 (16.0)	12 ( 22.2)	2 ( 7.1)	3 ( 13.6)	2 ( 13.3)
		>10 yrs	23 (19.3)	10 ( 18.5)	8 ( 28.6)	2 ( 9.1)	3 ( 20.0)
		Average Survival time
		survival time (days) (median [IQR])	1239.00 [373.50, 2633.50]	1502.00 [672.25, 2805.25]	932.00 [298.50, 2347.75]	510.50 [116.25, 1270.50]	1350.00 [619.00, 3285.00]	0.063
		survival time (years) (median [IQR])	3.00 [1.00, 7.00]	3.50 [1.25, 7.00]	2.00 [0.00, 6.00]	1.00 [0.00, 3.00]	3.00 [1.00, 8.50]	0.051
	Reclassification according to WHO 2020	Histotypes before reclassification (original cohort design)
		HGSC	24 (20.2)	21 ( 38.9)	1 ( 3.6)	1 ( 4.5)	1 ( 6.7)	<0.001
		CCC	33 (27.7)	5 ( 9.3)	27 ( 96.4)	0 ( 0.0)	1 ( 6.7)
		MC	23 (19.3)	3 ( 5.6)	0 ( 0.0)	20 ( 90.9)	0 ( 0.0)
		EC	39 (32.8)	25 ( 46.3)	0 ( 0.0)	1 ( 4.5)	13 ( 86.7)
		Histological subtype changed according to WHO 2020 guidelines
		yes	38 (31.9)	33 ( 61.1)	1 ( 3.6)	2 ( 9.1)	2 ( 13.3)	<0.001
		no	81 (68.1)	21 ( 38.9)	27 ( 96.4)	20 ( 90.9)	13 ( 86.7)
