# Supplementary material for: Diagnostic and prognostic biomarkers associated with histotype in advanced epithelial ovarian cancer
Source: Sci Rep. 2025 Oct 23;15:37171. doi: 10.1038/s41598-025-24938-0 (PMC12550092; doi:10.1038/s41598-025-24938-0)
Supplement: Supplementary file 4 — Supplementary Material 4 [file 41598_2025_24938_MOESM4_ESM.xlsx]

## Sheet: Sheet1
	Supplementary table 3: External data set characteristics (Histotype representation and platform details) used for external validation
	External dataset	HGSC	CCC	MC	EC	Published (Year)	Platform	Data type
	GSE2109	83	9	11	28	2005	Affymetrix Human Genome U133 Plus 2.0 Array	microarray-based
	GSE6008	41	8	13	37	2007	Affymetrix Human Genome U133A Array	microarray-based
	GSE44104	28	11	3	5	2014	Affymetrix Human Genome U133 Plus 2.0 Array	microarray-based
	E-MTAB-1814	25	17	19	24	2014	Agilent-028004 G4851A SurePrint G3 Hmn GE 8x60K Microarray	microarray-based
