# Supplementary material for: Diagnostic and prognostic biomarkers associated with histotype in advanced epithelial ovarian cancer
Source: Sci Rep. 2025 Oct 23;15:37171. doi: 10.1038/s41598-025-24938-0 (PMC12550092; doi:10.1038/s41598-025-24938-0)
Supplement: Supplementary file 6 — Supplementary Material 6 [file 41598_2025_24938_MOESM6_ESM.xlsx]

## Sheet: Top9_GP_HGSC
Gene information			Internal validation metrics				external validation status
ensembl_gene_id	external_gene_name	gene_biotype	ROC_AUC	sensitivity	specificity	Importance	Validation_Status
ENSG00000135100	HNF1A	protein_coding	0.855667	0.707407	0.823913	3.24477	not_ext_val
ENSG00000065618	COL17A1	protein_coding	0.864733	0.811111	0.741304	2.73334	not_ext_val
ENSG00000160678	S100A1	protein_coding	0.803615	0.718519	0.806522	2.64105	not_ext_val
ENSG00000255085		transcribed_unprocessed_pseudogene	0.829178	0.737037	0.808696	2.5913	not_ext_val
ENSG00000158806	NPM2	protein_coding	0.815511	0.796296	0.758696	1.98922	not_ext_val
ENSG00000157399	ARSL	protein_coding	0.786578	0.937037	0.617391	1.73263	not_ext_val
ENSG00000259674	RPL7AP75	transcribed_processed_pseudogene	0.815211	0.851852	0.680435	1.59502	not_ext_val
ENSG00000180211	RPL23P6	processed_pseudogene	0.75077	0.896296	0.543478	1.58752	not_ext_val
ENSG00000255303	OR5BA1P	transcribed_unprocessed_pseudogene	0.761111	0.855556	0.582609	1.4164	not_ext_val

## Sheet: TOP9_GP_CCC
Gene information			Internal validation metrics				external validation status
ensembl_gene_id	external_gene_name	gene_biotype	ROC_AUC	sensitivity	specificity	Importance	Validation_Status
ENSG00000287125		lncRNA	0.898889	0.714286	0.983051	0.897481	not_ext_val
ENSG00000154102	C16orf74	protein_coding	0.900606	0.714286	0.957627	0.798797	not_ext_val
ENSG00000229853		processed_pseudogene	0.951667	0.857143	0.940678	0.763566	not_ext_val
ENSG00000232684	ATP11A-AS1	lncRNA	0.900177	0.785714	0.915254	0.674104	not_ext_val
ENSG00000068650	ATP11A	protein_coding	0.90197	0.785714	0.937288	0.670101	not_ext_val
ENSG00000167741	GGT6	protein_coding	0.885492	0.821429	0.932203	0.565256	not_ext_val
ENSG00000116017	ARID3A	protein_coding	0.890985	0.842857	0.855932	0.424213	Ext_val
ENSG00000128655	PDE11A	protein_coding	0.897803	0.785714	0.842373	0.401662	not_ext_val
ENSG00000141068	KSR1	protein_coding	0.898864	0.921429	0.655932	0.397487	not_ext_val

## Sheet: TOP9_GP_MC
Gene information			Internal validation metrics				external validation status
ensembl_gene_id	external_gene_name	gene_biotype	ROC_AUC	sensitivity	specificity	Importance	Validation_Status
ENSG00000157613	CREB3L1	protein_coding	0.905513	0.863636	0.930645	0.734148	not_ext_val
ENSG00000248515		lncRNA	0.93297	0.863636	0.935484	0.672556	not_ext_val
ENSG00000248238	LINC02438	lncRNA	0.920951	0.909091	0.872581	0.647118	not_ext_val
ENSG00000241612	RPL21P46	processed_pseudogene	0.917286	0.863636	0.896774	0.500247	not_ext_val
ENSG00000251381	LINC00958	lncRNA	0.891261	0.863636	0.917742	0.429586	not_ext_val
ENSG00000134398	ERN2	protein_coding	0.883397	0.809091	0.891935	0.393328	not_ext_val
ENSG00000171747	LGALS4	protein_coding	0.906261	0.863636	0.866129	0.348043	not_ext_val
ENSG00000143126	CELSR2	protein_coding	0.915534	0.863636	0.883871	0.324812	not_ext_val
ENSG00000249441		lncRNA	0.947885	0.909091	0.917742	0.289543	not_ext_val

## Sheet: TOP9_GP_EC
Gene information			Internal validation metrics				external validation status
ensembl_gene_id	external_gene_name	gene_biotype	ROC_AUC	sensitivity	specificity	Importance	Validation_Status
ENSG00000162975	KCNF1	protein_coding	0.694286	0.666667	0.668702	1.06815	no_EXT
ENSG00000145920	CPLX2	protein_coding	0.731264	0.666667	0.775573	1.05067	no_EXT
ENSG00000223486	LINC03053	lncRNA	0.781978	0.786667	0.632061	0.89854	no_EXT
ENSG00000267749		lncRNA	0.806758	0.666667	0.783206	0.756681	no_EXT
ENSG00000253973	NRIP3-DT	lncRNA	0.653516	0.786667	0.459542	0.736243	no_EXT
ENSG00000116711	PLA2G4A	protein_coding	0.678462	0.533333	0.842748	0.716522	no_EXT
ENSG00000104313	EYA1	protein_coding	0.713846	0.6	0.847328	0.630396	no_EXT
ENSG00000198807	PAX9	protein_coding	0.727253	0.533333	0.80916	0.582039	no_EXT
ENSG00000175356	SCUBE2	protein_coding	0.638571	0.666667	0.59084	0.568709	no_EXT
