# Supplementary material for: Diagnostic and prognostic biomarkers associated with histotype in advanced epithelial ovarian cancer
Source: Sci Rep. 2025 Oct 23;15:37171. doi: 10.1038/s41598-025-24938-0 (PMC12550092; doi:10.1038/s41598-025-24938-0)
Supplement: Supplementary file 7 — Supplementary Material 7 [file 41598_2025_24938_MOESM7_ESM.xlsx]

## Sheet: GSEA_GO_HGSC
ID	Description	setSize	enrichmentScore	NES	pvalue	p.adjust	qvalue	rank	leading_edge	core_enrichment	Histotype
GO:0006334	nucleosome assembly	94	-0.631213	-2.73502	1e-10	3.72718e-08	2.88051e-08	3078	tags=54%, list=16%, signal=46%	8359/3020/8360/8363/8368/8354/8520/3005/3009/8353/1616/55506/3024/23234/8339/8364/8366/6749/3006/3018/8350/8347/8341/8351/8356/3148/3007/8344/8208/653604/8971/8343/8345/54107/3014/8362/8365/8349/8346/85453/8357/8355/54108/8358/8340/8970/8968/8348/55723/4171/8361	HGSC
GO:0006261	DNA-templated DNA replication	157	-0.585597	-2.68041	1e-10	3.72718e-08	2.88051e-08	4039	tags=52%, list=21%, signal=41%	146956/4361/144455/545/8882/4998/51507/55159/6742/58525/5000/201254/84893/6240/5976/54465/2021/6117/8099/10714/11169/64710/8318/51659/9134/64785/5425/9093/26271/389643/63922/5424/5557/4174/84296/5888/348654/10926/8914/1017/56897/8317/5558/142/641/4173/55388/51053/4176/3159/5982/11073/10721/604/84515/90381/92667/1763/23594/23649/79733/675/81620/580/25939/54107/10293/898/4175/5983/5111/4172/79075/5…	HGSC
GO:0051304	chromosome separation	80	-0.623392	-2.60744	1e-10	3.72718e-08	2.88051e-08	3368	tags=55%, list=17%, signal=46%	4926/8697/23310/1457/286053/55055/26271/9183/348654/57082/891/9587/51529/10592/25906/147841/11130/64151/9787/1063/5347/10051/3619/9212/83903/9700/5359/701/130951/55143/5885/57405/9918/9319/54892/11065/10403/7272/23397/4085/699/991/332/83540	HGSC
GO:1905818	regulation of chromosome separation	73	-0.641395	-2.59347	1e-10	3.72718e-08	2.88051e-08	3368	tags=59%, list=17%, signal=49%	4926/8697/23310/1457/286053/55055/26271/9183/348654/57082/891/9587/51529/10592/25906/147841/11130/64151/9787/1063/5347/10051/3619/9212/83903/9700/5359/701/55143/5885/57405/9918/9319/54892/11065/10403/7272/23397/4085/699/991/332/83540	HGSC
GO:0034728	nucleosome organization	113	-0.584365	-2.57708	1e-10	3.72718e-08	2.88051e-08	3177	tags=49%, list=16%, signal=41%	6603/8359/3020/8360/8363/8368/8354/8520/3005/3009/8353/1616/55506/3024/23234/8339/8364/8366/6749/3006/3018/8350/8347/3159/8341/8351/8356/3148/3007/8344/8208/653604/8971/8343/8345/54107/3014/8362/8365/8349/8346/4778/85453/8357/8355/92815/54108/8358/8340/8970/8968/8348/55723/4171/8361	HGSC
GO:0000070	mitotic sister chromatid segregation	185	-0.531898	-2.48537	1e-10	3.72718e-08	2.88051e-08	2409	tags=36%, list=12%, signal=32%	286053/23636/55055/90417/26271/9183/146909/348654/57082/3304/891/348235/9587/51529/10592/25906/147841/11130/51203/9493/64151/9787/54627/1063/221150/81620/9928/29127/5347/81930/10051/3835/3619/24137/9212/83903/9700/701/55143/3832/220134/11004/5885/2491/57405/90990/9055/84722/9918/9319/54892/11065/10403/3833/7272/4751/23397/4085/699/4605/22974/991/983/332/83540/113130	HGSC
GO:0034502	protein localization to chromosome	121	-0.555958	-2.45165	1e-10	3.72718e-08	2.88051e-08	3418	tags=44%, list=18%, signal=36%	221496/1736/26277/10694/10574/6117/8359/6047/7203/10039/10575/8360/8363/8368/55055/3009/25913/9183/55506/9656/22948/57082/8364/8366/55920/55166/157570/83695/142/2099/3012/11073/84515/7015/675/5347/9212/8362/8365/83903/701/2146/27085/5885/8335/4436/1058/7272/8970/4796/983/8361/140690	HGSC
GO:0140053	mitochondrial gene expression	164	-0.499801	-2.27332	1e-10	3.72718e-08	2.88051e-08	6206	tags=65%, list=32%, signal=44%	84881/81554/54148/56652/23395/124454/78988/55278/51654/63899/64963/57505/54948/4701/51263/55037/2309/51116/79828/79072/10884/7978/10102/63875/55006/3396/64960/26589/26164/64983/10573/51067/22868/55699/54802/54460/56945/63931/7818/51204/65993/55149/116540/10128/118487/708/79590/128308/64951/65080/79675/51081/64978/90480/7019/64216/51073/7284/51001/51253/6832/51373/51335/51250/60493/26024/55173/923…	HGSC
GO:0022600	digestive system process	83	0.739636	2.22868	1e-10	3.72718e-08	2.88051e-08	2376	tags=41%, list=12%, signal=36%	4583/56667/6690/340547/5950/7033/9245/4588/29881/65266/2169/4585/5733/358/948/51474/118471/150/7429/12/6446/57817/949/5357/3949/3783/27347/1645/3952/64081/7430/9026/64240/6584	HGSC
GO:0065004	protein-DNA complex assembly	201	-0.484007	-2.21628	1e-10	3.72718e-08	2.88051e-08	4446	tags=47%, list=23%, signal=36%	5928/10629/3146/6877/8352/3008/6875/7480/55832/23522/219541/2957/6873/64105/51773/112950/11198/1062/201254/8359/54700/6047/9441/3020/8360/8363/8318/8368/8354/55588/11144/8520/3005/9412/3009/8353/1616/55506/3024/55839/5888/23234/8339/11339/8364/8366/6749/3006/9477/3018/8350/2099/64946/8347/51053/90390/8341/8351/8356/3148/3007/8344/54069/9787/8208/1063/653604/8971/8343/81620/8345/54107/3014/8362/83…	HGSC
GO:0000819	sister chromatid segregation	224	-0.475961	-2.19876	1e-10	3.72718e-08	2.88051e-08	3853	tags=38%, list=20%, signal=31%	11044/10459/64105/8086/9031/7153/8243/1062/9274/11200/4926/8697/440145/23310/6603/286053/64682/23636/55055/90417/26271/9183/146909/348654/57082/3304/891/348235/9587/51529/10592/25906/147841/11130/51203/9493/64151/9787/54627/1063/221150/10460/81620/9928/29127/5347/81930/10051/3835/3619/24137/9212/83903/9700/701/55143/3832/220134/11004/5885/2491/57405/90990/9055/86/84722/9918/9319/54892/11065/10403…	HGSC
GO:0007586	digestion	99	0.703665	2.15766	1e-10	3.72718e-08	2.88051e-08	1978	tags=36%, list=10%, signal=33%	4583/56667/6690/340547/5950/7033/9245/4588/29881/65266/5646/2169/170302/1646/4585/5733/358/10753/948/51474/118471/150/7429/12/6446/57817/949/5357/3949/3783/27347/1645/3952/64081/90226/7430	HGSC
GO:0042445	hormone metabolic process	194	0.639106	2.05136	1e-10	3.72718e-08	2.88051e-08	2052	tags=31%, list=11%, signal=28%	1562/57016/5950/50506/27284/126/5122/3294/1428/53630/125/650/195814/405753/10170/157506/1803/441282/8912/590/339761/51301/8644/1646/1735/59272/1577/5125/54905/3973/6469/6716/216/29785/9060/8622/3169/5046/10948/1958/5156/1583/8854/1576/51635/1910/53919/6777/51083/5469/90527/1645/220/3952/2516/59338/1601/2625/53905/130/133	HGSC
GO:0010817	regulation of hormone levels	440	0.58002	1.91564	1e-10	3.72718e-08	2.88051e-08	3512	tags=35%, list=18%, signal=30%	3172/6690/1562/57016/5950/50506/27284/126/5122/6928/6927/3294/28231/65266/6422/9971/2044/1428/2147/53630/5799/125/650/195814/405753/100507043/5468/10170/157506/3569/846/1803/441282/8912/590/339761/338557/51301/8644/55512/1646/1735/59272/1577/5125/54905/3973/6469/2696/6716/338442/216/29785/358/9060/30812/668/94121/6571/7425/8622/3169/3170/5046/150/9572/10948/1958/5156/1583/8854/59341/1576/51635/19…	HGSC
GO:0140014	mitotic nuclear division	267	-0.401966	-1.88241	1.0026e-10	3.72718e-08	2.88051e-08	2737	tags=31%, list=14%, signal=27%	286053/23636/4781/55055/10419/90417/26271/9183/54443/146909/348654/4288/57082/3304/891/9585/348235/9587/157313/6790/51529/10592/27338/655/25906/147841/11130/51203/9493/64151/54998/9787/54627/1063/221150/81620/9928/29127/5347/81930/10051/3835/3619/9088/24137/9212/8815/83903/9700/701/55143/3832/685/220134/11004/27085/5885/7124/2491/57405/995/90990/9055/84722/9918/9319/54892/11065/10403/3833/7272/47…	HGSC
GO:0050673	epithelial cell proliferation	406	0.53093	1.74669	1e-10	3.72718e-08	2.88051e-08	3893	tags=36%, list=20%, signal=29%	6690/51208/6928/3549/2069/79152/374/1749/6422/5268/195814/2152/9982/1750/5468/3569/84432/1621/5314/2719/3851/2810/170302/2735/1285/255324/55959/6469/2138/283/55612/1960/7498/130497/652/3912/2252/9241/196740/3164/7039/728/5629/3082/64332/7057/2064/3690/7026/1026/9572/7857/3487/5241/7538/8854/2247/8013/5727/3815/4088/1910/6935/5587/949/10000/54206/4804/687/858/168667/185/3398/5469/51162/84913/3952/…	HGSC
GO:0032543	mitochondrial translation	130	-0.510138	-2.26524	1.46143e-10	4.82921e-08	3.7322e-08	6206	tags=66%, list=32%, signal=45%	84881/81554/54148/23395/124454/78988/55278/51654/63899/64963/57505/54948/4701/51263/55037/51116/79828/79072/10884/10102/63875/3396/64960/26589/26164/64983/10573/51067/22868/55699/54460/56945/63931/7818/51204/65993/116540/10128/118487/708/79590/128308/64951/65080/51081/64978/90480/51073/7284/51253/51373/51335/26024/55173/51258/51318/60488/85476/6472/51642/64981/4528/740/55157/80222/54931/65005/112…	HGSC
GO:1901615	organic hydroxy compound metabolic process	484	0.504648	1.66874	1.38274e-10	4.82921e-08	3.7322e-08	2418	tags=23%, list=12%, signal=20%	1562/57016/5950/50506/27284/126/338/255738/3158/5745/29881/9971/3990/1428/53630/125/650/195814/405753/10170/157506/9023/4128/441282/1621/6770/7166/8912/2494/1644/1591/339761/340895/51301/8644/1646/1735/1577/2264/3973/6716/33/216/3706/66002/9464/11001/51474/8029/1066/27233/92483/5629/9572/10948/1583/2034/2819/6615/8854/5592/3156/1576/8821/3613/8542/3815/26002/51635/1910/4129/53919/80271/6505/949/5…	HGSC
GO:0051983	regulation of chromosome segregation	126	-0.51418	-2.27519	2.03506e-10	6.37081e-08	4.92361e-08	3460	tags=44%, list=18%, signal=37%	1062/9274/4926/8697/23310/6603/1457/286053/64682/55055/26271/9183/348654/4288/57082/891/56852/55920/9587/157313/51529/10592/25906/147841/11130/64151/9787/1063/10460/5347/10051/3619/9212/83903/9700/5359/701/55143/11004/5885/57405/86/9918/9319/54892/11065/10403/7272/116028/23397/4085/699/991/983/332/83540	HGSC
GO:0000725	recombinational repair	178	-0.447173	-2.06078	3.2949e-10	9.79904e-08	7.57307e-08	4193	tags=41%, list=22%, signal=32%	55135/7520/79728/26168/63979/8089/55183/4361/10459/55345/1108/55159/55257/84893/254225/6117/54556/55317/64769/126074/79000/548593/151987/64710/8318/286053/51659/149840/8607/115004/11144/51444/254528/9985/4174/84296/5888/8438/348654/8914/8317/5531/83695/142/55010/641/4173/4176/56893/11073/10721/84515/6944/55693/126549/675/2187/25939/3014/5885/4175/86/80010/4172/2237/64110/116028/9401/7516/10635/11…	HGSC
GO:0071459	protein localization to chromosome, centromeric region	38	-0.745701	-2.72666	3.5937e-10	1.01787e-07	7.86651e-08	3078	tags=63%, list=16%, signal=53%	8359/8360/8363/8368/55055/9183/57082/8364/8366/55920/55166/3012/9212/8362/8365/83903/701/27085/8335/1058/7272/8970/983/8361	HGSC
GO:0032200	telomere organization	185	-0.435044	-2.03281	3.7989e-10	1.02709e-07	7.93771e-08	4801	tags=43%, list=25%, signal=32%	7157/2072/79035/6118/5591/908/245711/5371/8352/51377/225689/55135/7520/55183/4361/545/10459/1736/26277/10694/55226/5976/3326/10574/6117/8359/7203/10039/3020/54464/10575/8360/548593/23381/8363/64421/286053/8368/8354/149840/9134/8607/8520/8353/25913/85456/5888/22948/8364/8366/8350/142/55651/641/64858/8351/8356/7015/328/1763/675/9212/8362/8365/9156/2146/5588/898/8357/5111/8355/86/8358/2237/80119/475…	HGSC
GO:0090329	regulation of DNA-templated DNA replication	47	-0.690607	-2.64428	5.39464e-10	1.3951e-07	1.07819e-07	2392	tags=53%, list=12%, signal=47%	26271/389643/63922/4174/10926/8914/1017/56897/8317/641/4173/51053/4176/5982/604/90381/79733/81620/4175/5983/5111/4172/79075/5984/4171	HGSC
GO:0051310	metaphase chromosome alignment	98	-0.540389	-2.34785	7.06547e-10	1.75106e-07	1.35329e-07	2719	tags=38%, list=14%, signal=33%	23636/55055/90417/9183/79980/57082/891/348235/55201/55920/55166/1731/147841/11130/1063/221150/81620/9928/29127/81930/3835/3619/9212/1894/55143/220134/11004/57405/84722/151648/10403/3833/4751/81610/332/83540/113130	HGSC
GO:0045071	negative regulation of viral genome replication	51	-0.683672	-2.62918	1.20873e-09	2.8758e-07	2.22253e-07	1350	tags=41%, list=7%, signal=38%	3428/200315/5610/24138/8091/8815/5359/8519/6590/4938/7124/4940/64135/8638/4939/684/4599/91543/3434/9636/4057	HGSC
GO:0051306	mitotic sister chromatid separation	62	-0.627575	-2.46544	1.38707e-09	3.17318e-07	2.45236e-07	2737	tags=52%, list=14%, signal=44%	286053/55055/26271/9183/348654/57082/891/9587/51529/25906/147841/11130/9787/1063/5347/3619/9212/83903/9700/701/55143/5885/57405/9319/11065/10403/7272/4085/699/991/332/83540	HGSC
GO:0000724	double-strand break repair via homologous recombination	173	-0.441876	-2.03412	1.57052e-09	3.45979e-07	2.67386e-07	4193	tags=40%, list=22%, signal=32%	55135/79728/26168/63979/8089/55183/4361/10459/1108/55159/55257/84893/254225/6117/54556/55317/64769/126074/79000/548593/151987/64710/8318/286053/51659/149840/8607/115004/11144/51444/254528/9985/4174/84296/5888/8438/348654/8914/8317/5531/142/55010/641/4173/4176/56893/11073/10721/84515/6944/55693/126549/675/2187/25939/3014/5885/4175/86/80010/4172/2237/64110/116028/9401/7516/10635/1111/4796/4171	HGSC
GO:0071168	protein localization to chromatin	58	-0.650042	-2.55282	1.67045e-09	3.52876e-07	2.72716e-07	3078	tags=45%, list=16%, signal=38%	8359/6047/8360/8363/8368/3009/55506/8364/8366/157570/142/2099/3012/84515/5347/8362/8365/2146/5885/8335/4436/1058/8970/4796/8361/140690	HGSC
GO:0010965	regulation of mitotic sister chromatid separation	59	-0.636101	-2.52736	1.72048e-09	3.52876e-07	2.72716e-07	2737	tags=54%, list=14%, signal=47%	286053/55055/26271/9183/348654/57082/891/9587/51529/25906/147841/11130/9787/1063/5347/3619/9212/83903/9700/701/55143/5885/57405/9319/11065/10403/7272/4085/699/991/332/83540	HGSC
GO:0007596	blood coagulation	205	0.574979	1.8536	3.50107e-09	6.94146e-07	5.36463e-07	3522	tags=35%, list=18%, signal=29%	3172/725/7103/2153/3827/7035/2147/2152/653145/3569/5265/80274/3673/7980/22915/2192/6469/2162/7448/9060/64714/375033/6532/79987/5270/948/3170/5054/150/7057/3690/5156/6484/5592/7056/114897/6714/2150/5345/5329/2814/2151/3818/2812/302/2155/51156/308/10630/170692/160851/10544/3572/8527/7410/634/5154/2039/5627/3932/2159/7450/11117/2149/1906/89781/5155/5055/8546/6403/5321	HGSC
GO:0034308	primary alcohol metabolic process	90	0.676801	2.04934	5.98477e-09	1.1483e-06	8.87453e-07	2418	tags=36%, list=12%, signal=31%	1562/57016/5950/27284/126/53630/125/650/195814/10170/157506/441282/8912/339761/8644/1646/1577/216/27233/1583/2819/8854/1576/51635/1910/1645/220/1601/130/27010/217/27122	HGSC
GO:0006066	alcohol metabolic process	324	0.530699	1.73656	6.4457e-09	1.19809e-06	9.25933e-07	2070	tags=21%, list=11%, signal=19%	1562/57016/5950/27284/126/338/255738/3158/5745/29881/9971/3990/53630/125/650/195814/10170/157506/9023/441282/1621/6770/8912/339761/8644/1646/1577/3973/33/216/3706/51474/8029/1066/27233/10948/1583/2819/8854/5592/3156/1576/8821/3613/8542/26002/51635/1910/80271/949/54206/11163/114879/3949/6820/1727/8611/55190/1645/23461/220/8612/3952/81537/3953/1601/130/117	HGSC
GO:0030323	respiratory tube development	183	0.58947	1.88899	6.969e-09	1.25611e-06	9.7077e-07	2266	tags=28%, list=12%, signal=25%	10551/5950/51208/59350/3158/650/157506/93649/2719/5251/10365/64399/55512/2735/147372/5125/6493/6469/652/6943/91461/3694/2252/83716/9241/3169/123872/5629/5241/5156/2034/8854/2247/2736/3976/7048/9719/26154/54206/7477/83538/1490/3675/7482/302/9509/10630/4015/1291/1956/7043/55036	HGSC
GO:0050678	regulation of epithelial cell proliferation	341	0.52107	1.70772	7.48666e-09	1.30972e-06	1.01221e-06	3893	tags=35%, list=20%, signal=28%	6690/3549/2069/79152/374/1749/6422/5268/2152/9982/1750/5468/84432/1621/5314/2719/3851/2810/170302/2735/1285/255324/55959/6469/2138/283/1960/7498/130497/652/3912/2252/9241/3164/7039/728/5629/7057/2064/3690/7026/9572/7857/5241/7538/8854/2247/8013/5727/4088/1910/6935/5587/10000/4804/687/858/185/5469/51162/84913/3952/406941/1601/252983/7060/2625/6678/3373/9788/5797/6387/1956/4163/5176/5228/7291/6591/…	HGSC
GO:0050817	coagulation	207	0.572561	1.84648	8.34347e-09	1.402e-06	1.08352e-06	3522	tags=34%, list=18%, signal=28%	3172/725/7103/2153/3827/7035/2147/2152/653145/3569/5265/80274/3673/7980/22915/2192/6469/2162/7448/9060/64714/375033/6532/79987/5270/948/3170/5054/150/7057/3690/5156/6484/5592/7056/114897/6714/2150/5345/5329/2814/2151/3818/2812/302/2155/51156/308/10630/170692/160851/10544/3572/8527/7410/634/5154/2039/5627/3932/2159/7450/11117/2149/1906/89781/5155/5055/8546/6403/5321	HGSC
GO:0042060	wound healing	387	0.507365	1.67014	8.48553e-09	1.402e-06	1.08352e-06	3470	tags=31%, list=18%, signal=26%	3172/50506/725/7103/2069/2153/3827/7035/2147/58189/2152/5468/79625/653145/3569/5265/4488/80274/3673/7980/3640/22915/2192/6469/55612/358/2162/7448/9060/64094/64714/2626/375033/3694/94121/6532/79987/5270/948/6281/9241/3170/5054/23671/150/7057/2064/667/90102/83478/3690/25817/1026/5156/6484/7429/5592/7056/2247/6558/4088/114897/8840/949/6714/2150/3491/5345/7168/5329/2814/2151/960/1839/3818/2812/302/40…	HGSC
GO:0009914	hormone transport	265	0.539062	1.75297	1.23289e-08	1.98195e-06	1.53173e-06	4050	tags=37%, list=21%, signal=30%	3172/6690/5950/6928/6927/28231/65266/6422/9971/2044/1428/2147/5799/100507043/5468/3569/846/338557/55512/2696/338442/358/668/94121/6571/7425/8622/3170/150/9572/59341/57393/114897/3976/53919/3708/26154/5587/2150/51083/2151/1113/2308/185/80223/5071/2864/3952/3623/9501/1601/252983/2625/8140/133308/9024/1956/8864/415116/3667/2550/6934/8425/4843/3784/6514/8938/8398/6696/56262/11132/1906/2852/80024/5176…	HGSC
GO:0051303	establishment of chromosome localization	107	-0.512992	-2.27098	1.32745e-08	2.0778e-06	1.60581e-06	2719	tags=36%, list=14%, signal=31%	23636/55055/90417/9183/79980/57082/891/348235/55201/55920/55166/283129/1731/147841/11130/1063/221150/81620/9928/29127/81930/3835/3619/9212/1894/55143/220134/11004/57405/84722/151648/10403/3833/4751/81610/332/83540/113130	HGSC
GO:0007599	hemostasis	212	0.563106	1.81654	1.56971e-08	2.39401e-06	1.85018e-06	3522	tags=34%, list=18%, signal=28%	3172/725/7103/2153/3827/7035/2147/2152/653145/3569/5265/7166/80274/3673/7980/22915/2192/6469/2162/7448/9060/64714/375033/6532/79987/5270/948/3170/5054/150/7057/3690/5156/6484/5592/7056/114897/6714/2150/5345/5329/2814/2151/3818/2812/302/2155/51156/308/10630/170692/160851/10544/3572/8527/7410/634/5154/2039/5627/3932/2159/7450/11117/2149/1906/89781/5155/5055/8546/6403/5321	HGSC
GO:0030324	lung development	179	0.588668	1.88583	1.85613e-08	2.76007e-06	2.13309e-06	2266	tags=28%, list=12%, signal=25%	10551/5950/51208/59350/3158/650/157506/93649/2719/5251/10365/64399/55512/2735/147372/6493/6469/652/6943/91461/3694/2252/83716/9241/3169/123872/5629/5241/5156/2034/8854/2247/2736/3976/7048/9719/26154/54206/7477/83538/1490/3675/7482/302/9509/10630/4015/1291/1956/7043/55036	HGSC
GO:0008202	steroid metabolic process	267	0.540758	1.75973	2.50418e-08	3.63289e-06	2.80763e-06	2418	tags=27%, list=12%, signal=24%	1557/338/255738/3158/29881/3294/9971/3990/650/10170/9023/8856/441282/6770/8912/2494/1591/340895/8644/1646/1577/2264/3973/6469/6716/33/5618/11001/51474/8029/8622/1066/5629/3490/9572/10948/1958/5156/50846/1583/6615/5592/3156/1576/25830/8542/3815/1910/949/54206/6777/51083/114879/3949/100288072/6820/1727/570/5469/1645/23461/3952/3953/2516/59338/1601/133/23780/23600/6591/114880/27122	HGSC
GO:0072001	renal system development	300	0.527247	1.72168	2.8111e-08	3.98105e-06	3.07671e-06	4569	tags=46%, list=24%, signal=36%	5950/255738/793/6928/9245/3158/65266/6422/650/157506/93649/5314/1286/2719/341640/80114/1644/80000/51301/1285/5125/7704/55959/6469/2138/4326/3248/358/8842/130497/652/2045/59/6299/4038/6943/30812/9241/2668/5629/170690/84623/26508/3690/1958/5156/8854/2247/5727/120892/4088/4811/1910/6382/26108/2736/3976/3399/2200/7477/255743/6092/168667/3675/4357/185/28514/9863/4643/7482/2625/8642/25959/5311/9788/801…	HGSC
GO:0033045	regulation of sister chromatid segregation	102	-0.49361	-2.13297	3.17436e-08	4.39095e-06	3.39349e-06	3460	tags=41%, list=18%, signal=34%	1062/9274/4926/8697/6603/286053/64682/55055/26271/9183/348654/57082/891/9587/51529/25906/147841/11130/9787/1063/10460/5347/3619/9212/83903/9700/701/55143/5885/57405/86/9319/11065/10403/7272/116028/4085/699/991/983/332/83540	HGSC
GO:0051985	negative regulation of chromosome segregation	49	-0.637412	-2.44658	4.54487e-08	5.71417e-06	4.41613e-06	2588	tags=55%, list=13%, signal=48%	55055/26271/9183/348654/57082/891/9587/25906/147841/11130/1063/5347/3619/9212/83903/701/55143/5885/57405/9319/10403/7272/4085/699/991/332/83540	HGSC
GO:1902100	negative regulation of metaphase/anaphase transition of cell cycle	49	-0.637412	-2.44658	4.54487e-08	5.71417e-06	4.41613e-06	2588	tags=55%, list=13%, signal=48%	55055/26271/9183/348654/57082/891/9587/25906/147841/11130/1063/5347/3619/9212/83903/701/55143/5885/57405/9319/10403/7272/4085/699/991/332/83540	HGSC
GO:1905819	negative regulation of chromosome separation	49	-0.637412	-2.44658	4.54487e-08	5.71417e-06	4.41613e-06	2588	tags=55%, list=13%, signal=48%	55055/26271/9183/348654/57082/891/9587/25906/147841/11130/1063/5347/3619/9212/83903/701/55143/5885/57405/9319/10403/7272/4085/699/991/332/83540	HGSC
GO:0042572	retinol metabolic process	44	0.784887	2.18123	4.70054e-08	5.71417e-06	4.41613e-06	1281	tags=39%, list=7%, signal=36%	1562/57016/5950/126/53630/125/195814/10170/157506/441282/339761/8644/1577/216/8854/1576/51635	HGSC
GO:0006805	xenobiotic metabolic process	97	0.660567	2.02312	4.65427e-08	5.71417e-06	4.41613e-06	1857	tags=29%, list=10%, signal=26%	3172/1557/1562/27284/8714/8856/4842/590/1577/218/54905/2947/29785/66002/316/1244/2902/27233/2938/8824/1576/9153/116285/442038/5243/2326/1645/1429	HGSC
GO:0050878	regulation of body fluid levels	325	0.51556	1.68756	4.70737e-08	5.71417e-06	4.41613e-06	3598	tags=31%, list=19%, signal=26%	4583/3172/6690/10551/725/7103/2153/65266/3827/7035/2147/2152/653145/3569/5265/7166/80274/3673/7980/22915/2192/6469/9148/5618/358/2162/7498/7448/9060/66002/64714/375033/6532/79987/5270/948/3170/8835/5054/150/7057/3690/5156/6484/5592/7056/59341/1910/114897/6714/2150/5345/6777/5329/2814/2151/3783/27347/3818/540/5469/2812/5567/302/2155/51156/308/10630/133/170692/160851/10544/1956/3572/8527/7410/634/5…	HGSC
GO:0009060	aerobic respiration	191	-0.398237	-1.84273	5.38239e-08	6.40289e-06	4.9484e-06	3388	tags=38%, list=17%, signal=32%	522/4719/27069/6389/84277/3417/205327/4698/2271/23530/7384/388753/8802/5160/215/1347/4712/4190/79085/515/65990/2631/51142/1349/10632/4709/539/6472/891/30968/498/1345/4726/84275/9377/113115/4722/51079/509/55526/6391/4708/3420/54539/4728/1340/4713/4694/4702/400916/1737/4704/9551/4706/54205/506/4191/440567/55753/4723/4718/100532726/4711/7386/1329/7124/4436/3418/10105/6392/1351/983/1537	HGSC
GO:0033046	negative regulation of sister chromatid segregation	48	-0.643452	-2.4842	6.73577e-08	7.41933e-06	5.73394e-06	2588	tags=56%, list=13%, signal=49%	55055/26271/9183/348654/57082/891/9587/25906/147841/11130/1063/5347/3619/9212/83903/701/55143/5885/57405/9319/10403/7272/4085/699/991/332/83540	HGSC
GO:0033048	negative regulation of mitotic sister chromatid segregation	48	-0.643452	-2.4842	6.73577e-08	7.41933e-06	5.73394e-06	2588	tags=56%, list=13%, signal=49%	55055/26271/9183/348654/57082/891/9587/25906/147841/11130/1063/5347/3619/9212/83903/701/55143/5885/57405/9319/10403/7272/4085/699/991/332/83540	HGSC
GO:0045841	negative regulation of mitotic metaphase/anaphase transition	48	-0.643452	-2.4842	6.73577e-08	7.41933e-06	5.73394e-06	2588	tags=56%, list=13%, signal=49%	55055/26271/9183/348654/57082/891/9587/25906/147841/11130/1063/5347/3619/9212/83903/701/55143/5885/57405/9319/10403/7272/4085/699/991/332/83540	HGSC
GO:2000816	negative regulation of mitotic sister chromatid separation	48	-0.643452	-2.4842	6.73577e-08	7.41933e-06	5.73394e-06	2588	tags=56%, list=13%, signal=49%	55055/26271/9183/348654/57082/891/9587/25906/147841/11130/1063/5347/3619/9212/83903/701/55143/5885/57405/9319/10403/7272/4085/699/991/332/83540	HGSC
GO:0008608	attachment of spindle microtubules to kinetochore	52	-0.621989	-2.39967	7.25409e-08	7.84497e-06	6.0629e-06	2588	tags=46%, list=13%, signal=40%	55055/90417/9183/79980/57082/891/348235/55920/147841/221150/81620/29127/3619/9212/1894/55143/220134/11004/57405/151648/10403/4751/332/83540	HGSC
GO:0045069	regulation of viral genome replication	80	-0.533584	-2.2318	8.7378e-08	9.2808e-06	7.17255e-06	1858	tags=29%, list=10%, signal=26%	10475/3428/200315/5610/24138/8091/8815/5359/8519/6590/4938/103/7124/4940/64135/8638/4939/684/4599/91543/3434/9636/4057	HGSC
GO:0006119	oxidative phosphorylation	141	-0.438868	-1.94424	1.00512e-07	1.04885e-05	8.10595e-06	4391	tags=50%, list=23%, signal=39%	134145/29796/4720/1716/9167/1337/6390/10476/57017/7385/4710/522/4719/27069/6389/84277/205327/4698/7384/388753/215/1347/4712/79085/515/65990/2631/51142/1349/10632/4709/539/6472/891/30968/498/1345/4726/84275/9377/4722/51079/509/6391/4708/54539/4728/1340/4713/4694/4702/400916/4704/9551/4706/54205/506/440567/4723/4718/100532726/4711/7386/1329/7124/4436/10105/6392/1351/983/1537	HGSC
GO:0001822	kidney development	290	0.522408	1.7035	1.04022e-07	1.06676e-05	8.24432e-06	4569	tags=46%, list=24%, signal=35%	255738/793/6928/9245/3158/65266/6422/650/157506/5314/1286/2719/341640/80114/1644/80000/51301/1285/5125/7704/55959/6469/2138/4326/3248/358/8842/130497/652/2045/59/6299/4038/6943/30812/9241/2668/5629/170690/84623/26508/3690/1958/5156/8854/2247/5727/120892/4088/4811/1910/6382/26108/2736/3976/3399/2200/7477/255743/6092/168667/3675/4357/185/28514/9863/4643/7482/2625/8642/25959/5311/9788/80184/5176/810…	HGSC
GO:0046879	hormone secretion	257	0.529641	1.7172	1.16147e-07	1.17092e-05	9.04932e-06	4050	tags=37%, list=21%, signal=29%	3172/6690/5950/6928/6927/65266/6422/9971/2044/2147/5799/100507043/5468/3569/846/338557/55512/2696/338442/358/668/94121/6571/7425/8622/3170/150/9572/59341/57393/114897/3976/3708/26154/5587/2150/51083/2151/1113/2308/185/80223/5071/2864/3952/3623/9501/1601/252983/2625/133308/9024/1956/8864/415116/3667/2550/6934/8425/4843/3784/6514/8938/8398/6696/56262/11132/1906/2852/80024/51762/353500/6926/1408/309…	HGSC
GO:0120254	olefinic compound metabolic process	139	0.601503	1.90438	1.283e-07	1.27188e-05	9.82959e-06	3522	tags=41%, list=18%, signal=34%	1557/1562/57016/5950/126/53630/125/650/195814/10170/157506/8399/441282/8912/339761/8644/1646/1577/6716/216/29785/66002/11343/5740/2902/2938/10948/1958/1583/8854/5592/1576/51635/1910/6777/1645/57406/220/1601/130/133/1549/27122/83875/100137049/5743/64577/1586/151056/54884/127/242/8605/1548/54361/4051/5321	HGSC
GO:0071357	cellular response to type I interferon	68	-0.554197	-2.23414	1.51585e-07	1.45423e-05	1.12389e-05	1726	tags=28%, list=9%, signal=26%	401397/3654/3665/9641/149095/11277/25939/8519/4938/103/6772/4940/64135/4939/3429/11274/81030/3434/9636	HGSC
GO:0060541	respiratory system development	204	0.556162	1.79154	1.4932e-07	1.45423e-05	1.12389e-05	3130	tags=32%, list=16%, signal=27%	10551/5950/51208/59350/3158/1749/650/157506/93649/2719/5251/10365/64399/55512/2735/147372/6493/6469/652/6943/91461/3694/2252/83716/9241/3169/54768/123872/5629/5241/5156/2034/8854/2247/2736/3976/7048/9719/26154/54206/7477/83538/1490/3675/220/7482/302/9509/10630/4015/1291/1956/7043/55036/79925/4487/5154/3280/23414/6662/10409/57333/1512/2294/3488	HGSC
GO:0050000	chromosome localization	115	-0.464659	-2.06561	1.54358e-07	1.45733e-05	1.12628e-05	2719	tags=34%, list=14%, signal=29%	23636/55055/90417/9183/79980/57082/891/348235/55201/55920/55166/283129/1731/147841/11130/9787/1063/221150/81620/9928/29127/81930/3835/3619/9212/1894/55143/220134/11004/57405/84722/151648/10403/3833/4751/81610/332/83540/113130	HGSC
GO:0033047	regulation of mitotic sister chromatid segregation	54	-0.61918	-2.38913	1.63191e-07	1.51665e-05	1.17213e-05	2588	tags=52%, list=13%, signal=45%	55055/26271/9183/348654/57082/891/9587/25906/147841/11130/1063/5347/3619/9212/83903/701/55143/5885/57405/9319/10403/7272/4085/699/991/983/332/83540	HGSC
GO:0045839	negative regulation of mitotic nuclear division	56	-0.603236	-2.35616	1.65844e-07	1.5176e-05	1.17286e-05	2588	tags=55%, list=13%, signal=48%	55055/26271/9183/348654/57082/891/9587/655/25906/147841/11130/54998/1063/5347/3619/9212/83903/701/55143/27085/5885/57405/9319/10403/7272/1111/4085/699/991/332/83540	HGSC
GO:0007091	metaphase/anaphase transition of mitotic cell cycle	93	-0.499106	-2.16583	1.74973e-07	1.57688e-05	1.21867e-05	2737	tags=38%, list=14%, signal=32%	286053/64682/55055/26271/9183/348654/57082/891/9587/51529/25906/147841/11130/9787/1063/10460/5347/3619/9212/83903/9700/701/55143/5885/57405/86/9319/11065/10403/7272/4085/699/991/332/83540	HGSC
GO:0031577	spindle checkpoint signaling	47	-0.625665	-2.39562	1.96777e-07	1.72242e-05	1.33115e-05	2588	tags=53%, list=13%, signal=46%	55055/9183/348654/57082/891/9587/25906/147841/11130/1063/5347/3619/9212/83903/701/55143/57405/9319/10403/7272/4085/699/991/332/83540	HGSC
GO:0007094	mitotic spindle assembly checkpoint signaling	46	-0.631916	-2.38587	2.02705e-07	1.72242e-05	1.33115e-05	2588	tags=54%, list=13%, signal=47%	55055/9183/348654/57082/891/9587/25906/147841/11130/1063/5347/3619/9212/83903/701/55143/57405/9319/10403/7272/4085/699/991/332/83540	HGSC
GO:0071173	spindle assembly checkpoint signaling	46	-0.631916	-2.38587	2.02705e-07	1.72242e-05	1.33115e-05	2588	tags=54%, list=13%, signal=47%	55055/9183/348654/57082/891/9587/25906/147841/11130/1063/5347/3619/9212/83903/701/55143/57405/9319/10403/7272/4085/699/991/332/83540	HGSC
GO:0071174	mitotic spindle checkpoint signaling	46	-0.631916	-2.38587	2.02705e-07	1.72242e-05	1.33115e-05	2588	tags=54%, list=13%, signal=47%	55055/9183/348654/57082/891/9587/25906/147841/11130/1063/5347/3619/9212/83903/701/55143/57405/9319/10403/7272/4085/699/991/332/83540	HGSC
GO:0030174	regulation of DNA-templated DNA replication initiation	15	-0.862707	-2.41849	2.40713e-07	2.00336e-05	1.54827e-05	2225	tags=73%, list=11%, signal=65%	4174/1017/56897/4173/51053/4176/90381/81620/4175/4172/4171	HGSC
GO:0048565	digestive tract development	115	0.614693	1.91044	2.42505e-07	2.00336e-05	1.54827e-05	3120	tags=37%, list=16%, signal=31%	10551/51208/6928/3158/3549/1373/6422/93649/2300/2735/5125/6469/6299/2626/6943/91461/5753/123872/51339/1026/5156/8854/79827/3815/4088/1910/2736/6714/3398/8642/1956/6474/7043/3572/55036/3784/3280/6662/55212/688/54806/2294	HGSC
GO:0032392	DNA geometric change	83	-0.520781	-2.19947	2.88563e-07	2.29101e-05	1.77058e-05	4590	tags=61%, list=24%, signal=47%	54921/170506/5965/1663/7978/1660/92675/10146/92797/9557/3146/7520/4361/51008/55345/7153/6742/84893/5976/3149/6832/8318/51659/8607/64785/25913/63922/4174/83990/84296/5888/56897/641/4173/4176/3159/5982/10721/84515/3148/11277/1763/4175/5983/4172/79075/9837/80119/9401/5984/4171	HGSC
GO:0071103	DNA conformation change	90	-0.503533	-2.19518	2.92731e-07	2.29101e-05	1.77058e-05	4590	tags=49%, list=24%, signal=37%	92797/9557/3146/7520/4361/51008/55345/7153/6742/84893/5976/3149/6832/8318/51659/8607/64785/25913/63922/4174/83990/84296/5888/116447/56897/641/4173/4176/3159/5982/10721/84515/3148/11277/1763/4175/5983/4172/79075/9837/80119/9401/5984/4171	HGSC
GO:0001894	tissue homeostasis	231	0.530699	1.71334	2.89709e-07	2.29101e-05	1.77058e-05	3278	tags=29%, list=17%, signal=24%	4583/56667/340547/10083/5950/7033/51208/5745/4588/3549/3569/5166/4585/216/8842/23418/8792/143689/196740/8029/7122/64332/3690/4907/6558/58494/9153/12/1901/3908/1003/57817/6505/10000/54206/6714/154/1756/1490/27347/9079/31/64081/338773/368/83700/7373/84879/1956/6101/25861/6584/3574/5743/55812/25937/6696/6662/2055/9839/2624/58476/581/2149/90952/9842/3915	HGSC
GO:0060249	anatomical structure homeostasis	231	0.530699	1.71334	2.89709e-07	2.29101e-05	1.77058e-05	3278	tags=29%, list=17%, signal=24%	4583/56667/340547/10083/5950/7033/51208/5745/4588/3549/3569/5166/4585/216/8842/23418/8792/143689/196740/8029/7122/64332/3690/4907/6558/58494/9153/12/1901/3908/1003/57817/6505/10000/54206/6714/154/1756/1490/27347/9079/31/64081/338773/368/83700/7373/84879/1956/6101/25861/6584/3574/5743/55812/25937/6696/6662/2055/9839/2624/58476/581/2149/90952/9842/3915	HGSC
GO:0003341	cilium movement	169	0.571932	1.8218	3.48261e-07	2.6902e-05	2.07909e-05	3392	tags=40%, list=17%, signal=33%	338/284076/1770/255101/9148/200373/285335/144406/55130/246176/152110/202500/54777/55567/64518/80217/54768/123872/642987/154865/146845/196385/1767/83659/144535/126820/286464/79645/1768/25981/286207/83538/345895/26074/161142/8701/9389/200162/348807/219670/55779/146754/133308/27019/55036/83853/25790/56171/79925/220136/164395/26140/93233/55811/11189/84229/8382/55329/199223/84071/51364/150483/159686/7…	HGSC
GO:0044784	metaphase/anaphase transition of cell cycle	95	-0.491492	-2.13986	3.91714e-07	2.9124e-05	2.25081e-05	2737	tags=37%, list=14%, signal=32%	286053/64682/55055/26271/9183/348654/57082/891/9587/51529/25906/147841/11130/9787/1063/10460/5347/3619/9212/83903/9700/701/55143/5885/57405/86/9319/11065/10403/7272/4085/699/991/332/83540	HGSC
GO:1902099	regulation of metaphase/anaphase transition of cell cycle	91	-0.487278	-2.10479	3.85018e-07	2.9124e-05	2.25081e-05	2737	tags=41%, list=14%, signal=35%	1062/9274/8697/6603/286053/55055/26271/9183/348654/57082/891/9587/51529/25906/147841/11130/9787/1063/5347/3619/9212/83903/9700/701/55143/5885/57405/86/9319/11065/10403/7272/4085/699/991/332/83540	HGSC
GO:0033044	regulation of chromosome organization	244	-0.35649	-1.69847	3.88646e-07	2.9124e-05	2.25081e-05	3616	tags=31%, list=19%, signal=25%	8260/9031/7153/1062/9274/1736/26277/10694/4926/8697/55226/5976/23310/57343/10574/6603/10155/6047/7203/54464/10575/548593/23381/286053/64682/8607/55055/25913/26271/9183/348654/22948/1017/57082/891/9587/142/51529/10592/25906/147841/11130/64151/9787/1063/10460/5347/10051/3619/9212/83903/9700/701/55143/5588/5885/57405/86/9918/9319/2237/54892/11065/10403/80119/7272/116028/4751/23397/4085/699/991/983/3…	HGSC
GO:0048659	smooth muscle cell proliferation	142	0.590343	1.87431	3.99335e-07	2.9324e-05	2.26627e-05	3180	tags=39%, list=16%, signal=33%	2069/27035/650/5468/3569/93649/347/1621/1264/3673/55512/59272/283/9314/3248/652/4969/406937/7057/3690/25817/1026/4217/5592/2247/8013/1901/8840/406935/6714/5345/7168/1839/3398/4193/3606/27086/1956/7043/3486/407040/6934/10203/5159/1012/3479/7434/5743/2081/4921/2006/4208/3162/3488/1906/2852	HGSC
GO:0001649	osteoblast differentiation	221	0.544302	1.75666	4.11967e-07	2.98827e-05	2.30945e-05	2882	tags=31%, list=15%, signal=27%	5745/3549/5744/374/1749/6422/43/650/5468/3569/4488/64093/1591/338557/8646/90993/265/2735/6096/6469/651/117581/23314/652/30812/9464/9241/3082/1462/2274/50846/23051/6615/10140/2247/126820/5727/4088/8482/2736/3399/8840/5587/7477/3491/255743/25805/338773/4015/55603/1291/6474/3572/7473/7291/6591/1969/3486/2550/9770/10979/3726/3479/22801/4921/25937/6696/1052/6662	HGSC
GO:0001539	cilium or flagellum-dependent cell motility	134	0.597806	1.88587	4.3112e-07	3.05274e-05	2.35928e-05	3392	tags=41%, list=17%, signal=34%	338/284076/1770/255101/9148/200373/285335/144406/246176/202500/54777/55567/64518/80217/642987/154865/146845/196385/1767/83659/144535/126820/286464/79645/1768/25981/286207/345895/26074/161142/8701/9389/219670/55779/146754/133308/27019/55036/83853/25790/56171/79925/164395/26140/11189/84229/55329/199223/84071/150483/159686/79582/92749/3622/79659	HGSC
GO:0060285	cilium-dependent cell motility	134	0.597806	1.88587	4.3112e-07	3.05274e-05	2.35928e-05	3392	tags=41%, list=17%, signal=34%	338/284076/1770/255101/9148/200373/285335/144406/246176/202500/54777/55567/64518/80217/642987/154865/146845/196385/1767/83659/144535/126820/286464/79645/1768/25981/286207/345895/26074/161142/8701/9389/219670/55779/146754/133308/27019/55036/83853/25790/56171/79925/164395/26140/11189/84229/55329/199223/84071/150483/159686/79582/92749/3622/79659	HGSC
GO:0030198	extracellular matrix organization	304	0.501734	1.63971	4.58726e-07	3.21e-05	2.48081e-05	3900	tags=38%, list=20%, signal=31%	59350/1308/3549/4312/27035/5268/650/5468/79625/3569/1803/1286/79148/22795/4629/5212/64093/90993/1805/2192/55512/1285/339366/2264/55959/4326/55790/55612/7448/256764/64094/3912/56999/85301/83716/7148/406937/170690/90102/151887/3690/23768/89932/5156/11107/4088/4811/4322/3908/10516/81794/4239/9719/1306/4325/340267/3491/5345/165/858/84168/4148/255743/4327/7092/1842/4643/302/9509/54507/10630/8434/17069…	HGSC
GO:0001501	skeletal system development	472	0.466794	1.54417	4.89575e-07	3.38604e-05	2.61686e-05	3655	tags=31%, list=19%, signal=26%	5950/51208/6913/5745/3549/415/5744/1749/6422/650/1750/157506/85477/4488/5251/8646/64399/55512/265/5125/7704/2202/55959/6469/651/2138/55790/6716/23314/130497/652/4969/9060/91461/3224/3694/3236/6424/9464/85301/2114/60676/3206/9241/3225/124857/124976/5358/1462/4256/5156/1009/176/6615/5308/2247/59341/4088/64131/4322/3223/2736/7048/6935/3216/8840/3198/2200/54206/6714/7477/4325/389058/3491/1490/10370/2…	HGSC
GO:0048660	regulation of smooth muscle cell proliferation	138	0.597308	1.88947	5.01606e-07	3.42937e-05	2.65035e-05	3180	tags=41%, list=16%, signal=34%	2069/27035/650/5468/3569/93649/347/1621/1264/3673/55512/59272/283/9314/3248/652/4969/406937/7057/3690/25817/1026/4217/5592/2247/8013/1901/8840/406935/6714/5345/7168/1839/3398/4193/3606/27086/1956/7043/3486/407040/6934/10203/5159/1012/3479/7434/5743/2081/4921/2006/4208/3162/3488/1906/2852	HGSC
GO:0055123	digestive system development	123	0.613674	1.91926	5.29895e-07	3.58161e-05	2.768e-05	3120	tags=36%, list=16%, signal=30%	10551/51208/6928/3158/3549/1373/6422/93649/2300/2735/5125/6469/6299/2626/6943/91461/5753/123872/51339/1026/5156/8854/79827/3815/4088/1910/2736/6714/3398/8642/9026/1956/6474/7043/3572/55036/3784/3280/3643/6662/55212/688/54806/2294	HGSC
GO:0019079	viral genome replication	122	-0.449755	-1.99387	5.69915e-07	3.80882e-05	2.9436e-05	1858	tags=22%, list=10%, signal=20%	10475/3428/2332/200315/6355/5610/24138/8091/8815/5359/8519/6590/4938/103/7124/7913/4940/64135/8638/4939/3429/684/4599/91543/3434/9636/4057	HGSC
GO:0032508	DNA duplex unwinding	77	-0.52683	-2.1912	5.76805e-07	3.81204e-05	2.94609e-05	4151	tags=49%, list=21%, signal=39%	7520/4361/51008/55345/7153/6742/84893/5976/6832/8318/51659/8607/64785/25913/63922/4174/83990/84296/5888/56897/641/4173/4176/3159/5982/10721/84515/11277/1763/4175/5983/4172/79075/9837/80119/9401/5984/4171	HGSC
GO:0044786	cell cycle DNA replication	44	-0.640006	-2.40195	5.97375e-07	3.9046e-05	3.01762e-05	3881	tags=61%, list=20%, signal=49%	144455/8882/51507/58525/5976/8318/64785/26271/389643/5888/10926/8317/641/4173/51053/604/1763/79733/675/81620/4175/5111/4172/2237/9837/7083/4171	HGSC
GO:1903046	meiotic cell cycle process	183	-0.373861	-1.73566	6.07884e-07	3.9301e-05	3.03733e-05	2407	tags=33%, list=12%, signal=29%	57820/254528/26271/9985/347688/83990/5888/8438/57082/11077/10018/8900/6790/283129/11022/10592/116138/1731/494551/84930/11130/2177/100507650/146212/993/10919/126549/1164/9633/675/55706/5347/81930/10051/3619/9088/9700/84057/84215/130951/5885/898/9133/995/4603/80010/9918/9319/151648/10403/259266/7272/79173/23397/10635/991/286151/83540/9232/285498/91646	HGSC
GO:0044057	regulation of system process	463	0.463009	1.53016	6.35585e-07	4.06501e-05	3.1416e-05	3682	tags=34%, list=19%, signal=28%	6690/22999/65266/5468/93649/846/1621/4842/1674/287/8912/40/1264/3673/2859/59272/2898/2904/3753/5733/358/118738/136/80005/153/2626/11343/668/776/9464/23704/79987/23345/118471/3164/2902/2906/29119/406937/624/150/4607/489/5997/5649/5350/2034/7139/143872/5592/59341/8013/4634/58494/120892/3815/4660/4088/481/1910/1139/400746/775/114897/6446/57817/6505/5587/406935/6714/154/2150/57502/7140/7168/1756/1005…	HGSC
GO:0051321	meiotic cell cycle	246	-0.346336	-1.6268	6.52334e-07	4.12775e-05	3.19008e-05	2407	tags=30%, list=12%, signal=27%	57820/254528/26271/9183/9985/347688/83990/5888/8438/1017/57082/11077/10018/284338/8900/6790/283129/51529/11022/10592/116138/1731/494551/25906/84930/11130/2177/100507650/146212/56165/993/10919/126549/1164/9633/151246/675/55706/5347/81930/10051/3619/9088/3014/9156/9700/84057/84215/130951/5885/898/9133/995/4603/80010/9918/9319/151648/10403/259266/7272/4751/79173/27127/7516/23397/10635/66037/991/2861…	HGSC
GO:0045229	external encapsulating structure organization	306	0.50078	1.63533	6.83027e-07	4.27647e-05	3.30502e-05	3900	tags=38%, list=20%, signal=31%	59350/1308/3549/4312/27035/5268/650/5468/79625/3569/1803/1286/79148/22795/4629/5212/64093/90993/1805/2192/55512/1285/339366/2264/55959/4326/55790/55612/7448/256764/64094/3912/56999/85301/83716/7148/406937/170690/90102/151887/3690/23768/89932/5156/11107/4088/4811/4322/3908/10516/81794/4239/9719/1306/4325/340267/3491/5345/165/858/84168/4148/255743/4327/7092/1842/4643/302/9509/54507/10630/8434/17069…	HGSC
GO:0030071	regulation of mitotic metaphase/anaphase transition	89	-0.495139	-2.1556	7.26266e-07	4.49982e-05	3.47763e-05	2737	tags=42%, list=14%, signal=36%	1062/9274/8697/6603/286053/55055/26271/9183/348654/57082/891/9587/51529/25906/147841/11130/9787/1063/5347/3619/9212/83903/9700/701/55143/5885/57405/86/9319/11065/10403/7272/4085/699/991/332/83540	HGSC
GO:0060294	cilium movement involved in cell motility	129	0.602248	1.89196	7.42854e-07	4.55515e-05	3.52039e-05	3392	tags=42%, list=17%, signal=35%	338/284076/1770/255101/9148/200373/285335/144406/246176/202500/54777/55567/64518/80217/642987/154865/146845/196385/1767/83659/144535/126820/286464/79645/1768/25981/286207/345895/26074/161142/8701/9389/219670/55779/146754/133308/27019/55036/83853/25790/56171/79925/164395/26140/11189/84229/55329/199223/84071/150483/159686/79582/3622/79659	HGSC
GO:0000075	cell cycle checkpoint signaling	190	-0.373687	-1.72378	8.78319e-07	5.33086e-05	4.11989e-05	2234	tags=31%, list=12%, signal=27%	8318/27339/79184/55055/9183/9656/83990/5888/348654/8914/1017/57082/891/9587/63967/83695/29086/641/25906/835/147841/11073/11130/4582/2177/90381/51514/11277/1063/51512/1763/675/81620/5347/580/3619/79968/9212/3014/83903/701/55143/83666/57646/4436/57405/151636/9319/10403/7272/1111/4085/699/991/983/332/83540/1869	HGSC
GO:0043062	extracellular structure organization	305	0.501228	1.63806	9.56448e-07	5.74642e-05	4.44105e-05	3900	tags=38%, list=20%, signal=31%	59350/1308/3549/4312/27035/5268/650/5468/79625/3569/1803/1286/79148/22795/4629/5212/64093/90993/1805/2192/55512/1285/339366/2264/55959/4326/55790/55612/7448/256764/64094/3912/56999/85301/83716/7148/406937/170690/90102/151887/3690/23768/89932/5156/11107/4088/4811/4322/3908/10516/81794/4239/9719/1306/4325/340267/3491/5345/165/858/84168/4148/255743/4327/7092/1842/4643/302/9509/54507/10630/8434/17069…	HGSC
GO:0006270	DNA replication initiation	37	-0.663406	-2.42634	1.07289e-06	6.38153e-05	4.93189e-05	2758	tags=62%, list=14%, signal=53%	4998/5000/8318/9134/64785/5557/4174/1017/56897/5558/4173/55388/51053/4176/11073/90381/23594/23649/81620/898/4175/4172/4171	HGSC
GO:0030277	maintenance of gastrointestinal epithelium	19	0.856342	2.05419	1.08524e-06	6.39107e-05	4.93926e-05	464	tags=37%, list=2%, signal=36%	4583/56667/340547/5950/7033/4588/4585	HGSC
GO:0007080	mitotic metaphase chromosome alignment	59	-0.556252	-2.21011	1.11749e-06	6.5165e-05	5.0362e-05	2719	tags=34%, list=14%, signal=29%	23636/9183/891/348235/221150/81620/9928/81930/3835/3619/9212/55143/220134/11004/84722/10403/3833/332/83540/113130	HGSC
GO:0015833	peptide transport	226	0.531589	1.7177	1.15297e-06	6.65812e-05	5.14565e-05	4050	tags=35%, list=21%, signal=28%	1015/3172/6690/5950/6928/6927/6564/760/6422/9971/2044/2147/5799/100507043/3569/846/338557/55512/2696/358/94121/7425/8622/3170/150/9572/59341/57393/3708/26154/5587/30835/2150/51083/2151/1113/2308/5071/2864/3952/9501/252983/133308/9024/1956/8864/415116/3667/2550/6934/4843/6514/8938/8398/56262/11132/65010/1906/2852/80024/51762/353500/3091/10815/6804/54795/7442/1080/2767/91942/26056/1394/8660/27445/1…	HGSC
GO:0062012	regulation of small molecule metabolic process	288	0.503611	1.6432	1.23217e-06	7.04709e-05	5.44626e-05	2882	tags=26%, list=15%, signal=23%	7033/229/338/5745/978/9971/650/5468/157506/9023/205251/4842/5166/6770/340895/8644/8671/2646/2264/3973/33/55022/85414/3170/1066/5629/8870/9572/3487/1958/2819/635/6615/5592/8013/150094/3815/114897/6714/3949/2308/4837/2326/5071/3952/3953/1601/10580/5165/440503/133/117/84879/4199/7291/6591/2203/3486/3667/27122/6934/9390/634/51341/55811/55198/3479/5743/51085/4843/26137/863/6622/3643/6662	HGSC
GO:0001503	ossification	390	0.472247	1.55417	1.2444e-06	7.04923e-05	5.44791e-05	3655	tags=31%, list=19%, signal=26%	5745/3549/5744/374/1749/6422/43/650/5468/3569/846/4488/7166/2719/5251/64093/1591/338557/8646/90993/55512/265/2735/50617/6096/7704/6469/651/117581/55790/23314/10272/130497/652/4038/30812/91461/8792/9464/9241/3082/1462/4256/2274/50846/1009/23051/6615/10140/2247/126820/5727/4088/64131/4322/1901/8482/2736/3399/5167/8840/5587/7477/154/4325/3491/1490/25884/255743/25805/3952/9365/338773/8642/4015/55603/…	HGSC
GO:0019216	regulation of lipid metabolic process	275	0.512604	1.67127	1.30242e-06	7.30828e-05	5.64812e-05	2882	tags=28%, list=15%, signal=24%	3172/338/1917/9971/2147/650/5468/157506/9023/347/205251/5166/6770/768239/340895/8644/2264/3973/33/338442/3248/29103/85414/8622/1066/5629/150/3490/9572/1958/80183/50846/6615/5592/8013/51280/150094/3815/12/949/3491/6777/55908/51083/3949/8611/3398/5140/2326/57406/3952/2516/1601/10580/5165/440503/133/84879/53345/7291/6591/64919/3667/27122/9390/634/221395/5154/55198/5743/51085/26137/824/8398/6622/6662	HGSC
GO:0060337	type I interferon-mediated signaling pathway	67	-0.532237	-2.14564	1.31613e-06	7.31618e-05	5.65423e-05	1726	tags=27%, list=9%, signal=25%	401397/3654/3665/9641/149095/11277/25939/8519/4938/103/6772/4940/64135/4939/3429/11274/81030/9636	HGSC
GO:0055092	sterol homeostasis	80	0.648045	1.94758	1.38204e-06	7.61147e-05	5.88244e-05	2368	tags=34%, list=12%, signal=30%	3172/338/255738/29881/9971/3990/8399/2494/340895/2264/7851/9388/51474/4547/1066/9572/4023/116285/949/54206/6296/3949/1645/23461/3606/64240/407040	HGSC
GO:0140013	meiotic nuclear division	163	-0.38496	-1.75239	1.52844e-06	8.34052e-05	6.44587e-05	2766	tags=37%, list=14%, signal=32%	811/10744/9134/11144/57820/254528/26271/9985/347688/83990/5888/8438/57082/11077/10018/8900/6790/283129/11022/10592/116138/1731/494551/84930/11130/2177/100507650/146212/10919/126549/1164/9633/675/55706/5347/81930/10051/3619/9700/84057/84215/130951/5885/898/9133/4603/80010/9319/151648/10403/259266/7272/79173/23397/10635/991/286151/83540/9232/285498/91646	HGSC
GO:0051784	negative regulation of nuclear division	61	-0.554168	-2.17245	1.62512e-06	8.78749e-05	6.79131e-05	2588	tags=52%, list=13%, signal=46%	55055/26271/9183/348654/57082/891/9587/655/25906/147841/11130/54998/1063/5347/3619/9212/83903/701/55143/27085/5885/57405/9319/10403/7272/1111/4085/699/991/286151/332/83540	HGSC
GO:0061041	regulation of wound healing	119	0.595426	1.85983	1.68797e-06	9.04508e-05	6.99038e-05	3441	tags=46%, list=18%, signal=38%	50506/7103/3827/7035/2147/58189/2152/3640/22915/55612/7448/64094/5270/948/3170/5054/150/7057/90102/25817/5156/6484/7429/5592/7056/2247/6558/4088/114897/8840/2150/5345/5329/1839/3818/302/406984/2155/53905/170692/407040/10979/634/5154/4638/2039/5627/4921/8573/11117/2149/1906/5155/5055/54361	HGSC
GO:0050818	regulation of coagulation	65	0.678989	2.00616	1.70535e-06	9.05665e-05	6.99933e-05	3431	tags=52%, list=18%, signal=43%	7103/3827/7035/2147/2152/7448/5270/948/3170/5054/7057/5156/6484/5592/7056/114897/2150/5345/5329/3818/302/2155/308/170692/10544/634/5154/2039/5627/11117/2149/1906/5155/5055	HGSC
GO:0033260	nuclear DNA replication	40	-0.640059	-2.38326	1.74532e-06	9.13725e-05	7.06162e-05	3571	tags=57%, list=18%, signal=47%	51507/58525/5976/8318/64785/389643/5888/10926/8317/641/4173/51053/604/1763/675/81620/4175/5111/4172/2237/9837/7083/4171	HGSC
GO:1900046	regulation of hemostasis	63	0.681174	2.00695	1.75125e-06	9.13725e-05	7.06162e-05	3431	tags=52%, list=18%, signal=43%	7103/3827/7035/2147/2152/7166/7448/5270/948/3170/5054/7057/5156/6484/5592/7056/114897/2150/5345/5329/3818/302/2155/170692/634/5154/2039/5627/11117/2149/1906/5155/5055	HGSC
GO:0050679	positive regulation of epithelial cell proliferation	190	0.545903	1.75329	1.85008e-06	9.56892e-05	7.39523e-05	4603	tags=41%, list=24%, signal=32%	6690/3549/374/1749/6422/2152/9982/1750/84432/5314/255324/6469/2138/283/1960/130497/652/3912/2252/9241/3164/7039/728/5629/2064/3690/7857/2247/8013/5587/10000/858/185/5469/51162/252983/7060/3373/6387/1956/5228/7291/6934/8829/57608/1012/3479/9420/6899/6662/3162/2624/1893/3915/441478/3091/5155/1001/120425/283131/5578/7474/8660/4763/57142/5335/7472/94/406884/9037/7010/6774/3142/2683/406991/3357/654/86…	HGSC
GO:0010669	epithelial structure maintenance	28	0.799765	2.0873	1.89742e-06	9.72917e-05	7.51908e-05	697	tags=29%, list=4%, signal=28%	4583/56667/340547/5950/7033/4588/4585/143689	HGSC
GO:1901988	negative regulation of cell cycle phase transition	250	-0.333639	-1.5561	2.06705e-06	0.000105084	8.12128e-05	2758	tags=28%, list=14%, signal=25%	8318/27339/79184/55055/10385/26271/9183/10263/9656/83990/131601/5888/348654/8914/1017/57082/891/56241/1030/9587/63967/83695/29086/641/25906/835/147841/51603/11073/11130/4582/2177/90381/51514/11277/1063/51512/1763/675/81620/5347/580/3619/9088/79968/9212/3014/83903/701/55143/83666/22809/2146/57646/5885/4436/57405/151636/9319/1032/10403/7272/11170/1111/4085/699/991/983/332/83540/1869	HGSC
GO:0002790	peptide secretion	204	0.533391	1.71819	2.08607e-06	0.000105152	8.12656e-05	4050	tags=37%, list=21%, signal=29%	3172/6690/5950/6928/6927/6422/9971/2044/2147/5799/100507043/3569/846/338557/55512/2696/358/94121/7425/8622/3170/150/9572/59341/57393/3708/26154/5587/2150/51083/2151/1113/2308/5071/2864/3952/9501/252983/133308/9024/1956/8864/415116/3667/2550/6934/4843/6514/8938/8398/56262/11132/1906/2852/80024/51762/353500/3091/10815/6804/54795/7442/1080/2767/91942/26056/1394/8660/27445/111/55107/6343/51092/90550/…	HGSC
GO:0030072	peptide hormone secretion	199	0.538348	1.7328	2.12546e-06	0.000106237	8.21042e-05	4050	tags=37%, list=21%, signal=30%	3172/6690/5950/6928/6927/6422/9971/2044/2147/5799/100507043/3569/846/338557/55512/2696/358/94121/7425/8622/3170/150/9572/59341/57393/3708/26154/5587/2150/51083/2151/1113/2308/5071/2864/3952/9501/252983/133308/9024/1956/8864/415116/3667/2550/6934/4843/6514/8938/8398/56262/11132/1906/2852/80024/51762/353500/3091/10815/6804/54795/1080/2767/91942/26056/1394/8660/27445/111/55107/6343/51092/90550/5530	HGSC
GO:0045333	cellular respiration	234	-0.333083	-1.5304	2.35028e-06	0.000116496	9.00324e-05	4391	tags=41%, list=23%, signal=32%	134145/29796/55847/2629/83943/4720/163702/1716/9167/1337/131474/135154/6390/10476/57017/7385/4710/27166/522/4719/27069/6389/84277/3417/205327/4698/2271/23530/7384/388753/8802/5160/215/1347/4712/4190/79085/515/144363/65990/2631/51142/1349/87178/10632/4709/539/6472/891/30968/498/1345/4726/84275/9377/113115/4722/51079/509/55526/6391/4708/3420/54539/8604/4728/1340/5290/4713/4694/4702/400916/1737/4704…	HGSC
GO:2001251	negative regulation of chromosome organization	93	-0.465181	-2.01862	2.46145e-06	0.000120997	9.35114e-05	3616	tags=41%, list=19%, signal=33%	8260/9031/7153/26277/55226/54464/548593/55055/25913/26271/9183/348654/57082/891/9587/142/25906/147841/11130/1063/5347/3619/9212/83903/9700/701/55143/5885/57405/9319/10403/80119/7272/4085/699/991/332/83540	HGSC
GO:0061644	protein localization to CENP-A containing chromatin	16	-0.811897	-2.26324	2.51519e-06	0.000121629	9.39994e-05	3078	tags=81%, list=16%, signal=68%	8359/8360/8363/8368/8364/8366/3012/8362/8365/8335/1058/8970/8361	HGSC
GO:0042632	cholesterol homeostasis	79	0.652774	1.96194	2.51319e-06	0.000121629	9.39994e-05	2368	tags=34%, list=12%, signal=30%	3172/338/255738/29881/9971/3990/8399/2494/340895/2264/7851/9388/51474/4547/1066/9572/4023/116285/949/54206/6296/3949/1645/23461/3606/64240/407040	HGSC
GO:0030193	regulation of blood coagulation	61	0.681855	2.00383	2.72417e-06	0.000130672	0.000100988	3431	tags=52%, list=18%, signal=43%	7103/3827/7035/2147/2152/7448/5270/948/3170/5054/7057/5156/6484/5592/7056/114897/2150/5345/5329/3818/302/2155/170692/634/5154/2039/5627/11117/2149/1906/5155/5055	HGSC
GO:0033002	muscle cell proliferation	201	0.527817	1.69854	2.79294e-06	0.000132899	0.00010271	3827	tags=38%, list=20%, signal=31%	5950/2069/27035/650/5468/3569/93649/347/1621/1264/3673/55512/59272/2735/6469/283/9314/3248/652/4969/9241/406937/3082/7057/3690/25817/1026/4217/5592/2247/8013/1901/8840/2353/406935/6714/5345/7168/858/10370/1839/3398/4193/406984/3606/27086/1956/7043/3486/407040/406976/6934/10203/5159/1012/3479/7434/5743/2081/4921/2006/23414/4208/3162/3488/1906/2852/80310/5155/5600/2660/4313/861/10910/5295/4763	HGSC
GO:0034340	response to type I interferon	74	-0.507543	-2.04669	2.91845e-06	0.00013777	0.000106474	1726	tags=27%, list=9%, signal=25%	401397/3654/3665/9641/149095/11277/25939/8519/4938/103/6772/4940/64135/4939/3429/4599/11274/81030/3434/9636	HGSC
GO:0033108	mitochondrial respiratory chain complex assembly	101	-0.453035	-1.93871	3.23874e-06	0.0001505	0.000116312	5444	tags=54%, list=28%, signal=39%	79072/25915/4725/6834/137682/5018/79133/790955/4695/4715/28976/493753/55863/84233/57001/83943/4720/440957/131474/135154/55245/51204/79145/4710/100303755/79064/4719/644096/7019/4698/283951/29078/4712/57226/4709/55572/90871/84275/4722/51079/4708/54539/4728/4713/4694/4702/4704/4706/51287/647087/25880/4718/4711/7386/9131	HGSC
GO:0071774	response to fibroblast growth factor	102	0.606757	1.86406	3.23798e-06	0.0001505	0.000116312	2234	tags=30%, list=12%, signal=27%	1373/6422/9982/79625/846/90993/64399/2264/55959/387914/1960/64094/2252/9241/3164/7057/23768/152831/7538/2247/27006/6997/4804/1490/23767/960/406941/9365/2625/3373/55614	HGSC
GO:1905820	positive regulation of chromosome separation	29	-0.695565	-2.3753	3.46653e-06	0.000159837	0.000123528	3368	tags=72%, list=17%, signal=60%	4926/8697/23310/286053/9587/51529/10592/64151/9787/10051/3619/9212/9700/5359/55143/9918/54892/11065/23397/991/332	HGSC
GO:0061982	meiosis I cell cycle process	115	-0.427493	-1.90039	3.72446e-06	0.000169619	0.000131088	2728	tags=39%, list=14%, signal=34%	10744/9134/11144/57820/254528/26271/9985/83990/5888/8438/57082/11077/10018/8900/6790/283129/116138/494551/11130/2177/100507650/993/10919/126549/1164/675/55706/5347/9088/9700/84057/130951/5885/898/9133/995/4603/80010/9319/10403/79173/10635/991/9232/285498	HGSC
GO:0042886	amide transport	258	0.509224	1.65221	3.73572e-06	0.000169619	0.000131088	3532	tags=32%, list=18%, signal=26%	1015/3172/6690/5950/6928/6927/6564/760/6422/9971/2044/2147/5799/100507043/3569/846/338557/8170/55512/2696/358/6563/94121/7425/8622/3170/4547/364/150/9572/59341/9429/57393/3708/26154/5587/30835/2350/2150/51083/5243/2151/1113/2308/5071/2864/3952/81537/9501/252983/133308/9024/1956/10560/8864/415116/3667/2550/6934/113235/4843/6514/8938/8398/56262/11132/65010/1906/2852/80024/51762/10087/353500/3091/10…	HGSC
GO:0061448	connective tissue development	263	0.504785	1.64033	3.80554e-06	0.00017148	0.000132526	3564	tags=34%, list=18%, signal=28%	59350/3158/5745/3549/5744/9971/650/5468/85477/846/4488/55512/265/7704/2202/55959/651/55790/23314/130497/652/59/4969/30812/91461/151449/9464/85301/9241/3169/3690/4256/1958/6615/2247/59341/4088/4023/4322/7048/6935/8840/54206/7477/3491/1490/25884/960/4148/4094/7482/3952/633/2625/3373/4015/1291/6474/6591/11173/2690/5159/114789/4487/5396/9658/6781/116236/6662/64641/4208/1893/649/2648/7483/23111/1906/1…	HGSC
GO:0021536	diencephalon development	51	0.704292	2.00577	3.88456e-06	0.000173725	0.000134261	1363	tags=35%, list=7%, signal=33%	5122/650/79625/139411/26047/170302/2735/6469/6716/652/6299/9241/9001/5013/8854/5308/2247/2736	HGSC
GO:0006721	terpenoid metabolic process	81	0.645483	1.94158	4.13973e-06	0.000183755	0.000142013	538	tags=22%, list=3%, signal=22%	1557/1562/57016/5950/126/3158/53630/125/195814/10170/157506/441282/339761/8644/1577/54905/216/29785	HGSC
GO:0072006	nephron development	138	0.574499	1.81732	4.36091e-06	0.000192138	0.000148492	3441	tags=41%, list=18%, signal=34%	793/6928/65266/650/1286/2719/80000/1285/55959/6469/2138/358/8842/130497/652/59/6299/6943/30812/9241/2668/170690/84623/26508/3690/1958/5156/2247/5727/4811/1910/3976/7477/255743/3675/28514/9863/4643/7482/2625/8642/5311/9788/5159/28999/3280/25937/6662/285/4208/10409/54806/1906/80310/5155/54361	HGSC
GO:0006869	lipid transport	381	0.463287	1.52449	4.4722e-06	0.000195593	0.000151162	3916	tags=31%, list=20%, signal=25%	5950/338/255738/201780/29881/28231/8714/65266/3990/5468/8399/347/6770/255189/2169/5322/5320/3973/6469/116362/10351/23250/23460/8792/9388/948/11001/51474/10350/1244/118471/4547/10349/1066/124976/406937/57605/624/7057/3690/51454/10948/345274/5727/148229/8542/347051/22925/9429/114897/53919/201305/26154/949/51083/114879/5243/7224/3949/3783/185/5071/1645/23461/3952/81537/302/1601/10809/57205/51703/506…	HGSC
GO:0000018	regulation of DNA recombination	121	-0.427634	-1.88577	4.86694e-06	0.000211303	0.000163303	4307	tags=40%, list=22%, signal=32%	55063/55135/3008/26168/63979/8089/55183/4361/22976/10459/55257/84893/54556/64769/10039/151987/149840/8607/115004/3005/3009/3024/5888/7468/8914/3006/5531/56941/142/55010/641/56893/10721/604/3007/6944/126549/50943/8971/2187/4436/7292/86/3838/64110/116028/9466/10635/1111	HGSC
GO:0007088	regulation of mitotic nuclear division	113	-0.430686	-1.89934	4.91717e-06	0.000211937	0.000163793	2737	tags=43%, list=14%, signal=37%	286053/23636/55055/10419/26271/9183/348654/4288/57082/891/9585/9587/157313/6790/51529/655/25906/147841/11130/51203/54998/9787/1063/5347/3619/9088/9212/83903/9700/701/55143/685/27085/5885/7124/57405/995/9319/11065/10403/7272/4751/1111/4085/699/991/286151/332/83540	HGSC
GO:0072330	monocarboxylic acid biosynthetic process	189	0.534653	1.71725	5.42378e-06	0.000232091	0.000179369	4036	tags=37%, list=21%, signal=29%	79152/9971/3990/10170/157506/8399/5166/6770/255189/340895/8644/2264/33/2628/9388/11343/5740/85414/11001/1066/5629/9572/11057/8854/1576/4023/116285/5354/54206/6296/31/570/220/10090/5564/79993/23600/8864/92126/114880/171586/634/54988/9420/5743/51085/64577/122970/47/6785/114881/2593/1906/32/242/37/29940/9926/5321/27306/51302/23417/1565/1593/8560/391013/221955/114876/10464	HGSC
GO:0045132	meiotic chromosome segregation	79	-0.494879	-2.06439	5.57263e-06	0.000236757	0.000182975	2728	tags=44%, list=14%, signal=38%	10744/9134/11144/57820/254528/26271/9985/347688/83990/57082/6790/283129/10592/1731/11130/2177/100507650/10919/55706/5347/10051/9700/84057/130951/898/9133/9319/151648/10403/259266/7272/23397/83540/9232/285498	HGSC
GO:1904251	regulation of bile acid metabolic process	11	0.915805	1.95381	5.68268e-06	0.000238032	0.000183961	1265	tags=73%, list=7%, signal=68%	9971/6770/340895/2264/1066/5629/9572/3815	HGSC
GO:0055088	lipid homeostasis	144	0.559603	1.77547	5.65834e-06	0.000238032	0.000183961	4663	tags=43%, list=24%, signal=33%	3172/338/255738/29881/9971/3990/5468/8399/205251/2494/340895/2646/2264/7851/51129/9388/3694/51474/4547/1066/9572/4023/116285/26154/949/54206/6296/55908/3949/31/1645/23461/3606/53345/64240/407040/9420/51085/26137/57476/2055/57333/10087/6646/51302/4864/8660/57142/5244/2170/727910/2053/116238/79850/27346/4041/6721/8310/20/8309/3931/1654	HGSC
GO:0034368	protein-lipid complex remodeling	26	0.794718	2.0386	5.8901e-06	0.000243294	0.000188027	1851	tags=54%, list=10%, signal=49%	338/9971/3990/8399/5322/5320/5125/9388/5046/4547/4023/949/185/23461	HGSC
GO:0034369	plasma lipoprotein particle remodeling	26	0.794718	2.0386	5.8901e-06	0.000243294	0.000188027	1851	tags=54%, list=10%, signal=49%	338/9971/3990/8399/5322/5320/5125/9388/5046/4547/4023/949/185/23461	HGSC
GO:0090307	mitotic spindle assembly	71	-0.502497	-2.03398	6.00264e-06	0.000246232	0.000190298	1334	tags=24%, list=7%, signal=22%	9493/54627/29127/5347/3619/24137/9212/55143/3832/90990/9055/3833/4751/4605/22974/991/332	HGSC
GO:0007052	mitotic spindle organization	129	-0.399813	-1.77223	6.21615e-06	0.000253244	0.000195717	3742	tags=35%, list=19%, signal=28%	55726/8086/9793/8243/8480/1062/11200/4926/440145/6491/10039/79187/23636/3304/891/55201/6790/163786/64946/3925/9493/9787/54627/10460/29127/5347/3619/24137/9212/55143/3832/57405/90990/9055/84722/284403/10403/3833/7272/4751/4605/22974/991/332/83540	HGSC
GO:0044344	cellular response to fibroblast growth factor stimulus	96	0.610336	1.86731	6.48263e-06	0.000262304	0.000202719	2234	tags=31%, list=12%, signal=28%	1373/6422/9982/79625/90993/64399/2264/55959/387914/1960/64094/2252/9241/3164/7057/23768/152831/7538/2247/27006/6997/4804/1490/23767/960/406941/9365/2625/3373/55614	HGSC
GO:0022616	DNA strand elongation	37	-0.634685	-2.3213	7.34829e-06	0.000295322	0.000228236	3069	tags=46%, list=16%, signal=39%	10714/64710/8607/5425/25913/4173/4176/64858/7015/1763/54107/5983/5111/86/4172/9837/5984	HGSC
GO:0019218	regulation of steroid metabolic process	83	0.624784	1.88261	7.97127e-06	0.000318209	0.000245924	2418	tags=35%, list=12%, signal=31%	338/9971/650/9023/6770/340895/8644/2264/3973/33/8622/1066/5629/3490/9572/1958/50846/6615/5592/3815/6777/51083/3949/3952/2516/1601/133/6591/27122	HGSC
GO:0051231	spindle elongation	13	-0.83531	-2.19244	8.40434e-06	0.000325168	0.000251302	1334	tags=77%, list=7%, signal=72%	9493/54627/29127/3619/24137/9212/55143/3832/9055/332	HGSC
GO:0050892	intestinal absorption	33	0.766472	2.0442	8.2848e-06	0.000325168	0.000251302	2664	tags=55%, list=14%, signal=47%	9245/29881/2169/948/51474/118471/150/7429/57817/949/5357/3949/1645/3952/7430/64240/113235/3784	HGSC
GO:0010959	regulation of metal ion transport	336	0.469779	1.53942	8.4736e-06	0.000325168	0.000251302	4289	tags=38%, list=22%, signal=30%	6690/255738/54997/486/65266/286183/2147/846/4842/287/389816/2859/2259/3973/3753/84766/9914/154043/130497/5187/776/23704/5270/2902/150/5349/3690/57158/9001/3779/5350/815/3958/150094/481/775/57817/5354/6000/5587/23327/623/154/116444/84502/1756/57214/91404/817/51083/162514/4734/3783/27347/2864/4878/7225/5144/5999/9456/88/5311/117/5533/6387/6546/255057/407040/53827/3270/5159/10681/5743/4638/53826/785…	HGSC
GO:0048732	gland development	391	0.46362	1.52583	8.43115e-06	0.000325168	0.000251302	2654	tags=24%, list=14%, signal=21%	59350/5122/255738/6928/3158/3549/6927/79152/9480/374/1373/6422/5268/650/3569/4488/7166/3673/768239/2735/55959/6469/9148/9914/5618/7498/7448/652/4233/6299/6943/8792/2252/151449/9464/5270/3206/9241/3169/8835/7039/123872/5629/3082/29842/5241/5156/8854/5308/2247/64478/5727/4088/6997/3321/2736/7048/54206/6714/7477/6777/25928/10370/4357/3398/570/540/5469/220/2516/51156/2625/3219/8140/5311/1956/7043/747…	HGSC
GO:0043269	regulation of monoatomic ion transport	399	0.459623	1.51109	8.43115e-06	0.000325168	0.000251302	4289	tags=36%, list=22%, signal=29%	6690/255738/54997/486/760/65266/286183/2147/846/4842/287/389816/40/2859/2259/2904/3973/3753/84766/9914/154043/130497/5187/776/6532/23704/5270/5174/2902/2906/150/5349/3690/3773/57158/5649/9001/3779/5350/815/3958/150094/481/775/4129/57817/5354/6000/5587/23327/623/154/116444/84502/1756/57214/91404/817/51083/5243/162514/4734/3783/27347/54413/2864/4878/3952/7225/5144/5999/9456/88/5311/117/5533/6387/85…	HGSC
GO:0010876	lipid localization	426	0.455841	1.50264	8.2835e-06	0.000325168	0.000251302	3916	tags=30%, list=20%, signal=25%	5950/338/255738/201780/29881/28231/8714/65266/3990/5468/3569/8399/347/6770/255189/2169/5322/5320/3973/6469/116362/10351/23250/23460/8792/9388/948/11001/51474/10350/1244/118471/4547/10349/1066/124976/406937/57605/624/7057/3690/51454/10948/345274/5727/148229/8542/347051/22925/9429/4023/114897/53919/5167/201305/26154/949/6777/51083/114879/5243/7224/3949/3783/185/5071/1645/23461/3952/81537/302/1601/1…	HGSC
GO:0072073	kidney epithelium development	132	0.570321	1.79789	8.75576e-06	0.000333842	0.000258006	3031	tags=36%, list=16%, signal=31%	793/6928/65266/6422/650/2719/80000/6469/2138/358/8842/130497/652/2045/6299/6943/30812/9241/2668/170690/26508/2247/5727/4088/1910/6382/3976/7477/255743/6092/168667/28514/9863/4643/7482/2625/8642/25959/5311/9788/384/28999/3280/25937/6662/4208/10409/54806	HGSC
GO:0090232	positive regulation of spindle checkpoint	13	-0.833819	-2.18852	9.09986e-06	0.000344751	0.000266437	2105	tags=62%, list=11%, signal=55%	348654/57082/3619/9212/55143/10403/4085/332	HGSC
GO:0072080	nephron tubule development	86	0.62042	1.8747	1.02042e-05	0.000384141	0.000296879	2072	tags=35%, list=11%, signal=31%	793/6928/65266/650/2719/80000/6469/2138/358/8842/130497/652/6299/6943/30812/9241/2668/170690/26508/2247/5727/3976/7477/255743/28514/7482/2625/8642/5311/9788	HGSC
GO:0072009	nephron epithelium development	103	0.596083	1.83565	1.03757e-05	0.000388143	0.000299972	3031	tags=39%, list=16%, signal=33%	793/6928/65266/650/2719/80000/6469/2138/358/8842/130497/652/6299/6943/30812/9241/2668/170690/26508/2247/5727/1910/3976/7477/255743/28514/9863/4643/7482/2625/8642/5311/9788/28999/3280/25937/6662/4208/10409/54806	HGSC
GO:0002396	MHC protein complex assembly	18	-0.771431	-2.25239	1.19838e-05	0.000442732	0.00034216	3685	tags=89%, list=19%, signal=72%	3119/3113/3120/567/3122/3108/811/3127/3123/3111/3105/55080/3109/6892/3117/3112	HGSC
GO:0002501	peptide antigen assembly with MHC protein complex	18	-0.771431	-2.25239	1.19838e-05	0.000442732	0.00034216	3685	tags=89%, list=19%, signal=72%	3119/3113/3120/567/3122/3108/811/3127/3123/3111/3105/55080/3109/6892/3117/3112	HGSC
GO:0007051	spindle organization	193	-0.343777	-1.56755	1.2103e-05	0.000444375	0.00034343	3795	tags=32%, list=20%, signal=26%	25879/55726/8086/9793/8243/8480/1062/11200/1642/4926/440145/6491/9897/6047/10039/79000/79187/23636/90417/26271/347688/203068/3304/891/55201/6790/163786/1731/64946/93323/3925/9493/9787/54627/10460/29127/5347/3619/24137/9212/9700/55143/3832/9133/57405/90990/9055/84722/284403/7405/10403/259266/3833/29901/7272/4751/4605/22974/991/332/83540	HGSC
GO:0006720	isoprenoid metabolic process	115	0.576065	1.79038	1.23317e-05	0.000449994	0.000347773	1281	tags=19%, list=7%, signal=18%	1557/1562/57016/5950/126/3158/53630/125/195814/10170/157506/441282/339761/8644/1577/54905/216/29785/8854/3156/1576/51635	HGSC
GO:0034367	protein-containing complex remodeling	29	0.775838	2.03231	1.36672e-05	0.000495685	0.000383084	1851	tags=48%, list=10%, signal=44%	338/9971/3990/8399/5322/5320/5125/9388/5046/4547/4023/949/185/23461	HGSC
GO:0048525	negative regulation of viral process	84	-0.467953	-1.98117	1.38046e-05	0.000497636	0.000384592	1860	tags=33%, list=10%, signal=30%	9830/147339/3428/406933/200315/5610/286827/24138/8091/8815/5359/8519/6590/4938/7124/6772/4940/64135/4061/8638/4939/5806/684/4599/91543/3434/9636/4057	HGSC
GO:0071692	protein localization to extracellular region	322	0.470672	1.53915	1.39358e-05	0.000499339	0.000385908	3502	tags=29%, list=18%, signal=24%	3172/5950/5122/6928/6927/6422/9971/2044/43/2147/5799/100507043/5468/3569/846/5865/115827/5125/2696/283/338442/8736/94121/7425/8622/3170/4547/140689/150/9572/7857/3156/6558/1910/57393/4681/3708/26154/2200/2150/51083/2151/1113/3783/2308/80223/5071/2864/3952/399687/9501/26286/252983/284119/79613/133308/9024/1956/7043/8864/415116/3667/406976/8754/4253/6934/10497/3993/3479/201158/4843/64285/6514/8938/…	HGSC
GO:0097006	regulation of plasma lipoprotein particle levels	66	0.64895	1.92242	1.41554e-05	0.000504168	0.00038964	2379	tags=32%, list=12%, signal=28%	338/255738/9971/3990/8399/5322/5320/5125/9388/948/5046/4547/4023/949/3949/185/23461/5567/302/84879/406976	HGSC
GO:0090287	regulation of cellular response to growth factor stimulus	298	0.477267	1.55709	1.47641e-05	0.000519625	0.000401586	3441	tags=31%, list=18%, signal=26%	9480/6422/650/9982/5468/93649/64388/4488/2719/8646/90993/64399/147372/55959/55612/387914/57556/7498/10272/7448/652/64094/63976/2626/56937/6424/9241/390598/5046/124857/7148/406937/7057/3690/10140/2247/100507588/4088/1003/4681/1634/5654/6935/9719/2200/94031/3491/4804/25928/858/10370/25884/4734/255743/168667/3675/28514/11167/25805/406941/64081/2625/4015/7043/25960/406976/27122/2022/26524/8829/8425/7…	HGSC
GO:0023061	signal release	416	0.452591	1.49066	1.46902e-05	0.000519625	0.000401586	4050	tags=32%, list=21%, signal=26%	3172/6690/5950/6928/6927/90019/22999/65266/6422/9971/2044/2147/5799/100507043/5468/3569/8399/846/440279/338557/55512/5125/2696/338442/358/8792/668/9899/94121/8499/6532/6571/7425/8622/3170/2668/3164/150/41/9572/815/59341/120892/1910/57393/114897/3976/4129/3708/2054/26154/5587/2150/51083/2151/1113/2308/185/80223/84961/148281/112476/5071/2864/3952/3623/9501/1601/252983/2625/133308/9024/6387/1956/886…	HGSC
GO:0006694	steroid biosynthetic process	158	0.54611	1.73981	1.63664e-05	0.000572632	0.000442552	2418	tags=27%, list=12%, signal=24%	338/3158/29881/3294/9971/650/9023/441282/6770/8912/340895/8644/2264/3973/6716/5618/11001/8622/1066/5629/3490/9572/10948/1958/50846/1583/6615/5592/3156/1576/54206/100288072/1727/570/5469/3952/2516/1601/133/23600/6591/114880/27122	HGSC
GO:0030509	BMP signaling pathway	137	0.545967	1.72871	1.75432e-05	0.000610217	0.000471599	1841	tags=25%, list=9%, signal=23%	1749/6422/650/5468/283375/64388/4488/2719/8646/55512/10272/652/4093/2626/6424/151449/9241/390598/5046/1958/10140/1003/4681/5654/2200/94031/3491/25928/25884/269/168667/3675/11167/25805	HGSC
GO:0015850	organic hydroxy compound transport	255	0.491242	1.59161	1.76472e-05	0.000610265	0.000471636	3813	tags=33%, list=20%, signal=27%	5950/338/255738/201780/90019/29881/8714/65266/3990/5468/8399/6581/4842/6770/5865/9194/6469/358/10351/9388/6532/948/6571/51474/1244/2668/4547/1066/406937/364/150/3690/10948/345274/5727/114134/347051/114897/4129/53919/26154/949/51083/114879/3949/1113/185/148281/5071/1645/23461/3952/302/1601/222962/6387/10560/123264/23539/64240/114880/2550/634/3784/4035/6696/6622/57476/11309/114881/7052/9123/65010/3…	HGSC
GO:0042776	proton motive force-driven mitochondrial ATP synthesis	66	-0.493277	-1.9733	1.82173e-05	0.000626338	0.000484058	5030	tags=64%, list=26%, signal=47%	4731/521/4695/4715/4729/134145/4720/6390/10476/4710/522/4719/6389/84277/4698/4712/515/65990/10632/4709/539/30968/498/4726/4722/51079/509/6391/4708/54539/4728/4713/4694/4702/4704/9551/4706/506/4723/4718/4711/6392	HGSC
GO:0042692	muscle cell differentiation	370	0.458968	1.50821	2.03678e-05	0.000696252	0.00053809	3914	tags=37%, list=20%, signal=30%	1048/2069/92737/650/93649/205251/4842/9518/287/8912/4629/25802/4892/93166/1491/6469/127294/9172/652/23250/80005/3912/2626/8736/23345/284612/8557/124857/406937/5629/4607/5997/2274/5156/7139/5592/58494/150094/3815/4811/1910/8470/3908/6382/5239/6935/5587/84814/7140/7168/1756/80206/858/255743/28514/30846/3398/4193/3566/3756/5999/10611/338773/406984/9456/133/88/4015/7373/1291/27086/6474/6546/11214/874…	HGSC
GO:1903530	regulation of secretion by cell	486	0.437385	1.44658	2.0825e-05	0.000707813	0.000547025	3846	tags=29%, list=20%, signal=24%	3172/6690/5950/5122/90019/22999/6422/9971/2044/43/2147/650/100507043/5468/3569/8399/846/5865/338557/55512/115827/2696/283/338442/136/8736/8792/668/9899/94121/8499/6532/6281/8622/3170/2668/150/41/9572/9001/815/5592/3156/6558/120892/2917/6382/114897/3976/4129/5874/3708/26154/5587/2150/51083/2151/1113/3783/2308/185/80223/84961/148281/3566/5071/2864/11141/3952/3623/399687/302/9501/1601/252983/133308/…	HGSC
GO:0061326	renal tubule development	90	0.594243	1.79936	2.11397e-05	0.000714427	0.000552136	2072	tags=33%, list=11%, signal=30%	793/6928/65266/650/2719/80000/6469/2138/358/8842/130497/652/6299/6943/30812/9241/2668/170690/26508/2247/5727/3976/7477/255743/28514/7482/2625/8642/5311/9788	HGSC
GO:0015986	proton motive force-driven ATP synthesis	75	-0.480195	-1.95882	2.18566e-05	0.00073448	0.000567635	5030	tags=61%, list=26%, signal=46%	4731/521/4695/4715/4729/134145/84833/4720/9556/6390/10476/4710/522/4719/6389/84277/4698/516/4712/515/65990/10632/4709/539/30968/498/4726/4722/51079/509/6391/4708/54539/4728/4713/4694/4702/4704/9551/4706/506/4723/4718/4711/518/6392	HGSC
GO:0006268	DNA unwinding involved in DNA replication	21	-0.710098	-2.15085	2.24463e-05	0.00075006	0.000579675	2758	tags=71%, list=14%, signal=61%	8318/51659/64785/4174/84296/5888/641/4173/4176/3159/4175/4172/9837/9401/4171	HGSC
GO:0050810	regulation of steroid biosynthetic process	64	0.644623	1.90205	2.3813e-05	0.000786888	0.000608137	2418	tags=36%, list=12%, signal=32%	338/9971/650/6770/340895/8644/2264/3973/8622/1066/5629/3490/9572/1958/50846/6615/5592/3952/2516/1601/133/6591/27122	HGSC
GO:0046883	regulation of hormone secretion	207	0.508837	1.64097	2.37203e-05	0.000786888	0.000608137	4050	tags=37%, list=21%, signal=30%	3172/6690/5950/6422/9971/2044/2147/100507043/5468/3569/846/338557/2696/338442/668/94121/8622/3170/150/9572/114897/3976/3708/26154/5587/2150/51083/2151/1113/2308/185/80223/5071/2864/3952/3623/9501/1601/252983/133308/9024/1956/8864/415116/3667/2550/6934/4843/6514/8938/8398/6696/56262/11132/1906/2852/80024/51762/353500/1408/3091/6804/54795/1080/2767/91942/4986/26056/1394/4824/8660/111/55107/6343/510…	HGSC
GO:0042311	vasodilation	41	0.709828	1.94853	2.47035e-05	0.000809662	0.000625737	2178	tags=44%, list=11%, signal=39%	1373/3827/846/4842/10365/136/153/196740/624/150/5997/3779/5592/1910/154/2150/4878/1956	HGSC
GO:0001523	retinoid metabolic process	67	0.637759	1.89134	2.47744e-05	0.000809662	0.000625737	1281	tags=28%, list=7%, signal=27%	1562/57016/5950/126/53630/125/195814/10170/157506/441282/339761/8644/1577/54905/216/29785/8854/1576/51635	HGSC
GO:0010273	detoxification of copper ion	10	0.902101	1.88122	2.53932e-05	0.000820863	0.000634394	1	tags=10%, list=0%, signal=10%	4583	HGSC
GO:1990169	stress response to copper ion	10	0.902101	1.88122	2.53932e-05	0.000820863	0.000634394	1	tags=10%, list=0%, signal=10%	4583	HGSC
GO:0048568	embryonic organ development	405	0.448858	1.47646	2.72814e-05	0.000877135	0.000677884	3824	tags=31%, list=20%, signal=25%	10083/5950/6913/6928/3549/1749/1750/157506/2735/5125/6886/2202/6469/2138/2709/23314/4254/130497/652/6299/2626/6943/91461/668/3236/9464/85301/8076/9241/3225/8557/2668/123872/5629/7026/5013/5156/2034/6615/8854/5308/170961/5727/3815/4088/2736/3976/3399/7048/6935/3216/79893/3198/2200/7477/4325/3491/5357/10370/10848/28514/3398/5469/220/2625/3219/3373/133/5311/7262/80184/1956/6474/7043/25861/55036/7291…	HGSC
GO:0051256	mitotic spindle midzone assembly	10	-0.873264	-2.18191	2.76018e-05	0.000882665	0.000682157	1334	tags=90%, list=7%, signal=84%	9493/54627/29127/3619/24137/9212/55143/9055/332	HGSC
GO:0001667	ameboidal-type cell migration	429	0.444747	1.46702	2.81209e-05	0.000894454	0.000691268	3900	tags=34%, list=20%, signal=28%	6286/5646/9982/5468/1803/2719/3673/3640/147372/3397/6469/55612/9314/358/1960/388/5801/4254/57556/652/59/80005/64094/4233/57715/30812/114757/56999/2252/9464/196740/2668/3164/406937/5629/7057/3690/7026/7857/27286/6615/7429/5308/2247/10769/57381/3815/1910/201161/6997/1003/5168/8482/51378/7048/1634/5587/949/10000/406935/6714/1839/168667/3675/11167/84913/10501/406941/57124/406984/2625/6678/3373/25959/…	HGSC
GO:1903034	regulation of response to wounding	156	0.540691	1.72225	2.85619e-05	0.000903651	0.000698376	3441	tags=37%, list=18%, signal=31%	50506/7103/3827/7035/2147/58189/2152/3640/22915/55612/9314/7448/64094/90865/5270/948/3170/5054/150/7057/90102/25817/5156/6484/7429/5592/7056/2247/6558/4088/114897/8840/2150/5345/5329/1839/3818/302/406984/2155/53905/170692/407040/10979/634/5154/4638/2039/5627/4921/6696/8573/11117/2149/1906/5155/5055/54361	HGSC
GO:0050819	negative regulation of coagulation	45	0.702812	1.96086	2.87752e-05	0.00090558	0.000699867	3431	tags=56%, list=18%, signal=46%	7103/3827/7035/2147/7448/5270/5054/7057/5156/5592/7056/114897/5345/5329/3818/302/308/170692/10544/634/5154/5627/1906/5155/5055	HGSC
GO:0071466	cellular response to xenobiotic stimulus	159	0.532915	1.69867	2.93405e-05	0.000918513	0.000709862	3043	tags=28%, list=16%, signal=24%	3172/1557/1562/27284/8714/65266/8856/4842/40/590/1577/218/54905/2947/29785/66002/316/1244/2902/27233/2938/3690/8824/1576/9153/116285/1800/442038/5243/2326/1645/1429/1956/1549/2203/7410/4843/3784/54498/2180/11309/1728/4208/134147	HGSC
GO:0051984	positive regulation of chromosome segregation	27	-0.664309	-2.19948	2.9873e-05	0.000930287	0.000718962	1991	tags=56%, list=10%, signal=50%	891/56852/55920/9587/10592/64151/10051/3619/9212/55143/9918/54892/23397/983/332	HGSC
GO:0000723	telomere maintenance	156	-0.362307	-1.65033	3.08788e-05	0.000956598	0.000739296	4801	tags=37%, list=25%, signal=28%	7157/2072/79035/6118/5591/908/245711/5371/51377/225689/55135/7520/55183/4361/545/10459/1736/26277/10694/55226/5976/3326/10574/6117/7203/10039/54464/10575/548593/23381/64421/286053/149840/9134/8607/25913/85456/5888/22948/142/55651/641/64858/7015/328/1763/675/9212/9156/5588/898/5111/86/2237/80119/4751/9401	HGSC
GO:0098754	detoxification	119	0.560989	1.75227	3.13428e-05	0.000960963	0.000742669	2043	tags=18%, list=11%, signal=16%	4583/57016/50506/2877/3040/55244/3039/2947/216/114757/948/5174/2938/2878/9429/10516/54996/5243/540/53905/27244	HGSC
GO:0042180	cellular ketone metabolic process	192	0.506312	1.62607	3.13403e-05	0.000960963	0.000742669	3294	tags=29%, list=17%, signal=24%	57016/9971/650/5468/10170/157506/205251/5166/6770/8912/340895/8644/1646/2264/6716/33/66002/85414/1066/27233/5629/9572/10948/1958/1583/2819/635/5592/8013/1910/6777/2326/1645/1601/5165/440503/133/84879/7291/3667/27122/9390/634/55198/5743/51085/64577/6622/1586/6662/1728/2232/127/8942/32/37	HGSC
GO:0009743	response to carbohydrate	202	0.504446	1.62351	3.35033e-05	0.00102194	0.000789792	4050	tags=33%, list=21%, signal=27%	3172/5122/6928/3158/9971/2044/5799/100507043/846/3673/4884/1285/2646/2696/2626/8622/3170/150/7057/9572/1958/4088/4023/57393/26154/3952/252983/133308/9024/4199/5176/415116/2203/81035/23098/6934/10497/10203/5743/51085/2081/26137/6514/8938/8398/285/1728/1292/65010/2852/3091/54795/1080/125111/91942/4986/26056/10628/2137/8660/6443/1293/111/55107/6529/51092/5530	HGSC
GO:0016101	diterpenoid metabolic process	71	0.623652	1.85826	3.36848e-05	0.00102223	0.00079002	1281	tags=27%, list=7%, signal=25%	1562/57016/5950/126/53630/125/195814/10170/157506/441282/339761/8644/1577/54905/216/29785/8854/1576/51635	HGSC
GO:0009636	response to toxic substance	210	0.500607	1.61441	3.39721e-05	0.00102572	0.000792713	2147	tags=18%, list=11%, signal=16%	4583/57016/50506/1373/2877/79849/3040/55244/1644/2984/3039/2947/216/114757/6532/948/5174/6571/1066/2938/2878/1026/11254/11185/9429/6382/10516/4129/54996/2353/5243/4357/4193/540/5071/53905/27244/1291	HGSC
GO:0050792	regulation of viral process	153	-0.363013	-1.63636	3.44975e-05	0.00103632	0.000800908	1860	tags=23%, list=10%, signal=21%	9830/10475/147339/3428/406933/2332/200315/5610/286827/24138/8091/8815/5359/8519/6590/4938/103/25893/7124/6772/3838/7852/4940/64135/4061/8638/4939/5806/684/4599/91543/3434/9636/4057/27074	HGSC
GO:0030195	negative regulation of blood coagulation	42	0.698511	1.92391	3.69885e-05	0.00110557	0.000854424	3431	tags=55%, list=18%, signal=45%	7103/3827/7035/2147/7448/5270/5054/7057/5156/5592/7056/114897/5345/5329/3818/302/170692/634/5154/5627/1906/5155/5055	HGSC
GO:0072163	mesonephric epithelium development	90	0.587265	1.77823	3.75976e-05	0.00111259	0.000859852	2066	tags=30%, list=11%, signal=27%	793/6928/6422/650/2719/80000/6469/2138/130497/652/6299/6943/30812/9241/2668/170690/2247/5727/4088/6382/255743/6092/168667/7482/2625/8642/5311	HGSC
GO:0072164	mesonephric tubule development	90	0.587265	1.77823	3.75976e-05	0.00111259	0.000859852	2066	tags=30%, list=11%, signal=27%	793/6928/6422/650/2719/80000/6469/2138/130497/652/6299/6943/30812/9241/2668/170690/2247/5727/4088/6382/255743/6092/168667/7482/2625/8642/5311	HGSC
GO:0060338	regulation of type I interferon-mediated signaling pathway	44	-0.572016	-2.14678	3.84683e-05	0.00113272	0.00087541	1726	tags=27%, list=9%, signal=25%	401397/3665/9641/149095/11277/25939/4938/103/4940/11274/81030/9636	HGSC
GO:0090130	tissue migration	317	0.470308	1.53811	3.98476e-05	0.00116755	0.000902331	3900	tags=36%, list=20%, signal=29%	6286/5646/9982/5468/1803/72/3673/3640/147372/3397/55612/9314/1960/388/5801/4254/59/80005/64094/4233/56999/2252/196740/3164/5629/7057/3690/7026/7857/27286/6615/7429/2247/10769/57381/3815/6997/1003/5168/51378/7048/1634/5587/949/10000/406935/6714/1839/168667/3675/11167/84913/406941/406984/2625/6678/3373/25959/5797/27086/3868/4163/5176/6591/25960/1969/10982/406976/575/8754/8829/634/1793/57608/411/101…	HGSC
GO:0071827	plasma lipoprotein particle organization	40	0.70596	1.93212	4.05613e-05	0.00116801	0.00090268	2174	tags=40%, list=11%, signal=36%	338/9971/3990/8399/5322/5320/5125/9388/5046/4547/4023/949/185/23461/5567/84879	HGSC
GO:0097501	stress response to metal ion	14	0.849971	1.89874	4.10413e-05	0.00116801	0.00090268	1	tags=7%, list=0%, signal=7%	4583	HGSC
GO:0051225	spindle assembly	126	-0.395979	-1.75217	4.02977e-05	0.00116801	0.00090268	4733	tags=38%, list=24%, signal=29%	126731/29899/22919/128866/84445/23354/54930/225689/51510/25879/8086/8243/11200/1642/4926/440145/6491/9897/6047/26271/347688/203068/3304/6790/163786/1731/93323/9493/54627/29127/5347/3619/24137/9212/55143/3832/9133/90990/9055/10403/259266/3833/29901/4751/4605/22974/991/332	HGSC
GO:0033500	carbohydrate homeostasis	219	0.498321	1.60839	4.08235e-05	0.00116801	0.00090268	4050	tags=35%, list=21%, signal=28%	3172/5950/6927/9971/2044/5799/100507043/5468/3569/846/1621/3171/5166/4884/2646/2264/2626/7425/8622/3169/3170/150/9572/64478/59341/5727/4088/57393/2825/8840/26154/4804/2308/2864/3952/3953/9501/252983/133308/5836/9024/5176/415116/3667/6934/10497/221395/55198/80201/51085/2081/26137/28999/6514/8938/8398/3643/56262/7466/3488/2852/80024/1408/3091/54795/1080/91942/4986/26056/5295/8660/6443/111/55107/510…	HGSC
GO:0007178	transmembrane receptor protein serine/threonine kinase signaling pathway	341	0.463223	1.51814	4.10193e-05	0.00116801	0.00090268	3200	tags=27%, list=17%, signal=23%	10637/9480/1749/6422/650/5468/93649/9518/283375/64388/4488/2719/8646/55512/3397/55612/3248/10272/652/4093/63976/2626/56937/3694/6424/151449/9241/7122/390598/5046/124857/11030/406937/7057/1958/10140/100507588/4088/6997/1003/6711/4681/7048/5654/6935/9719/2353/2200/6714/94031/3491/25928/858/10370/25884/269/255743/168667/3675/11167/25805/9863/84913/64081/1601/4015/7043/406976/8754/27122/2022/10979/26…	HGSC
GO:0090068	positive regulation of cell cycle process	227	-0.322033	-1.50021	4.04834e-05	0.00116801	0.00090268	3368	tags=35%, list=17%, signal=29%	4926/8697/6240/23310/221908/84967/6491/11331/255374/10755/10869/5356/286053/23636/9134/207/56257/26271/348654/10926/57082/1981/7325/891/9585/8317/10733/56852/55920/9587/51692/83695/6790/163786/643/51529/10592/5087/51203/9493/51514/64151/9787/7015/54627/993/79733/9928/29127/10051/3619/5581/9212/1894/9700/7564/5359/55143/2146/685/27085/5885/898/7124/995/9918/2237/54892/11065/10403/23397/10635/4085/…	HGSC
GO:0060993	kidney morphogenesis	87	0.597176	1.80583	4.24421e-05	0.00119786	0.000925755	3031	tags=39%, list=16%, signal=33%	793/6928/9245/65266/650/2719/80000/51301/6469/2138/130497/652/6299/6943/30812/9241/2668/170690/2247/5727/120892/3976/7477/255743/7482/2625/8642/5311/2650/3280/25937/6662/10409/54806	HGSC
GO:0016485	protein processing	222	0.497463	1.60652	4.24932e-05	0.00119786	0.000925755	2017	tags=20%, list=10%, signal=18%	1510/5122/255738/3549/7113/5648/5646/7850/2152/3816/1803/590/5251/59272/147372/5125/6469/2678/5270/6281/5046/5054/7057/196446/50846/7056/9427/5727/120892/444/6714/8532/4325/5345/5329/55908/165/7092/3818/4193/5567/302/9509/2155/8492	HGSC
GO:0034284	response to monosaccharide	179	0.520966	1.66894	4.4172e-05	0.00123932	0.000957792	4050	tags=34%, list=21%, signal=27%	3172/5122/6928/3158/9971/2044/5799/100507043/846/3673/4884/1285/2646/2696/2626/8622/3170/150/7057/9572/1958/4088/4023/57393/26154/3952/252983/133308/9024/5176/415116/23098/6934/10497/5743/51085/2081/26137/6514/8938/8398/285/1292/65010/2852/3091/54795/1080/125111/91942/4986/26056/10628/2137/8660/6443/1293/111/55107/51092/5530	HGSC
GO:0090267	positive regulation of mitotic cell cycle spindle assembly checkpoint	12	-0.829129	-2.12885	4.5381e-05	0.00126726	0.000979387	2105	tags=58%, list=11%, signal=52%	348654/3619/9212/55143/10403/4085/332	HGSC
GO:0051315	attachment of mitotic spindle microtubules to kinetochore	24	-0.67729	-2.15138	4.77292e-05	0.00132043	0.00102048	1873	tags=46%, list=10%, signal=41%	348235/221150/81620/3619/9212/55143/220134/11004/10403/332/83540	HGSC
GO:0061687	detoxification of inorganic compound	16	0.837347	1.9527	4.77092e-05	0.00132043	0.00102048	1	tags=6%, list=0%, signal=6%	4583	HGSC
GO:0042773	ATP synthesis coupled electron transport	96	-0.429747	-1.85979	4.88583e-05	0.00133921	0.001035	4247	tags=47%, list=22%, signal=37%	4720/1716/9167/1337/6390/57017/7385/4710/4719/27069/6389/4698/7384/388753/1347/4712/51142/1349/4709/891/1345/4726/9377/4722/6391/4708/4728/1340/4713/4694/4702/4704/4706/54205/440567/4723/4718/100532726/4711/7386/1329/6392/1351/983/1537	HGSC
GO:0042775	mitochondrial ATP synthesis coupled electron transport	96	-0.429747	-1.85979	4.88583e-05	0.00133921	0.001035	4247	tags=47%, list=22%, signal=37%	4720/1716/9167/1337/6390/57017/7385/4710/4719/27069/6389/4698/7384/388753/1347/4712/51142/1349/4709/891/1345/4726/9377/4722/6391/4708/4728/1340/4713/4694/4702/4704/4706/54205/440567/4723/4718/100532726/4711/7386/1329/6392/1351/983/1537	HGSC
GO:0051988	regulation of attachment of spindle microtubules to kinetochore	21	-0.694706	-2.10423	4.91372e-05	0.00134068	0.00103613	2588	tags=57%, list=13%, signal=50%	55055/90417/9183/891/55920/29127/3619/9212/1894/55143/4751/332	HGSC
GO:0007007	inner mitochondrial membrane organization	43	-0.562625	-2.10712	4.98673e-05	0.00134823	0.00104196	5223	tags=51%, list=27%, signal=37%	5018/790955/4580/9868/3313/10989/55750/27069/140823/3954/4976/90580/79135/10939/26521/1678/54927/51079/79568/400916/10651/26519	HGSC
GO:0034762	regulation of transmembrane transport	407	0.450224	1.48112	4.97709e-05	0.00134823	0.00104196	3874	tags=34%, list=20%, signal=28%	255738/54997/486/760/65266/2147/4842/287/389816/2719/40/338557/2859/59272/2259/2904/3973/3753/84766/388336/130497/1612/776/23704/55022/5174/2902/2906/8501/150/7057/5349/5997/3690/3773/57158/5649/9001/3779/5350/80863/8013/481/57393/775/57817/5354/5167/6000/5587/23327/406935/623/154/84502/1756/57214/91404/817/51083/5243/4734/3783/27347/54413/4878/3952/7225/5144/5999/252983/10580/9456/8140/88/5311/5…	HGSC
GO:0045005	DNA-templated DNA replication maintenance of fidelity	55	-0.526117	-2.03482	5.18981e-05	0.00139049	0.00107463	4039	tags=42%, list=21%, signal=33%	146956/4361/545/55159/201254/84893/54465/64710/5424/5888/348654/8914/142/641/10721/84515/1763/675/580/25939/10293/5111/4796	HGSC
GO:0141091	transforming growth factor beta receptor superfamily signaling pathway	317	0.468965	1.53372	5.17169e-05	0.00139049	0.00107463	2586	tags=24%, list=13%, signal=21%	10637/9480/1749/6422/650/5468/93649/9518/283375/64388/4488/2719/8646/55512/3397/55612/3248/10272/652/4093/63976/2626/56937/3694/6424/151449/9241/7122/390598/5046/124857/406937/7057/1958/10140/100507588/4088/6997/1003/4681/7048/5654/6935/9719/2353/2200/6714/94031/3491/25928/858/10370/25884/269/255743/168667/3675/11167/25805/9863/64081/1601/4015/7043/406976/8754/27122/2022/10979/26524/8425/7041/448…	HGSC
GO:0090087	regulation of peptide transport	164	0.517215	1.64778	5.30512e-05	0.00141502	0.00109358	3502	tags=34%, list=18%, signal=28%	3172/6690/5950/760/6422/9971/2044/2147/100507043/3569/846/338557/2696/94121/8622/3170/150/9572/3708/26154/5587/2150/2151/1113/2308/5071/2864/3952/9501/252983/133308/9024/1956/8864/415116/3667/2550/6934/4843/6514/8938/8398/56262/11132/65010/2852/80024/51762/353500/3091/6804/54795/1080/2767/91942	HGSC
GO:0000727	double-strand break repair via break-induced replication	12	-0.825115	-2.11854	5.40005e-05	0.00142122	0.00109837	2758	tags=83%, list=14%, signal=72%	8318/51659/4174/84296/8317/4173/4176/4175/4172/4171	HGSC
GO:0051216	cartilage development	189	0.508226	1.63237	5.3822e-05	0.00142122	0.00109837	4069	tags=39%, list=21%, signal=31%	5745/3549/5744/650/85477/4488/55512/265/7704/2202/55959/651/55790/23314/130497/652/4969/91461/9464/85301/9241/4256/6615/2247/59341/4088/4322/7048/6935/8840/54206/7477/3491/1490/25884/960/4148/4094/7482/3952/633/2625/3373/1291/6474/6591/11173/2690/4487/5396/6781/6662/4208/1893/649/2648/7483/1906/2261/4017/353500/3091/7076/3213/359845/3200/861/4773/7474/5914/26585/22856/7067/94	HGSC
GO:0042593	glucose homeostasis	218	0.499079	1.60973	5.39553e-05	0.00142122	0.00109837	4050	tags=35%, list=21%, signal=28%	3172/5950/6927/9971/2044/5799/100507043/5468/3569/846/1621/3171/5166/4884/2646/2264/2626/7425/8622/3169/3170/150/9572/64478/59341/5727/4088/57393/2825/8840/26154/4804/2308/2864/3952/3953/9501/252983/133308/5836/9024/5176/415116/3667/6934/10497/221395/55198/80201/51085/2081/26137/28999/6514/8938/8398/3643/56262/7466/3488/2852/80024/1408/3091/54795/1080/91942/4986/26056/5295/8660/6443/111/55107/510…	HGSC
GO:0006303	double-strand break repair via nonhomologous end joining	67	-0.475303	-1.91612	5.43695e-05	0.00142462	0.001101	5316	tags=57%, list=27%, signal=41%	10213/286257/50485/9025/158880/2072/5591/3146/91419/55135/7520/55183/4361/10459/9937/165918/10039/79000/27339/64421/149840/25913/22992/7468/56941/83695/84309/64858/78996/11073/10721/3148/55693/5347/8091/3297/7913/7405	HGSC
GO:0009306	protein secretion	317	0.468053	1.53074	5.68038e-05	0.00146899	0.0011353	3502	tags=29%, list=18%, signal=24%	3172/5950/5122/6928/6927/6422/9971/2044/43/2147/5799/100507043/5468/3569/846/5865/115827/5125/2696/283/338442/8736/94121/7425/8622/3170/4547/140689/150/9572/7857/3156/6558/1910/57393/3708/26154/2150/51083/2151/1113/3783/2308/80223/5071/2864/3952/399687/9501/26286/252983/284119/79613/133308/9024/1956/7043/8864/415116/3667/406976/8754/4253/6934/10497/3993/3479/201158/4843/64285/6514/8938/340307/839…	HGSC
GO:0035592	establishment of protein localization to extracellular region	317	0.468053	1.53074	5.68038e-05	0.00146899	0.0011353	3502	tags=29%, list=18%, signal=24%	3172/5950/5122/6928/6927/6422/9971/2044/43/2147/5799/100507043/5468/3569/846/5865/115827/5125/2696/283/338442/8736/94121/7425/8622/3170/4547/140689/150/9572/7857/3156/6558/1910/57393/3708/26154/2150/51083/2151/1113/3783/2308/80223/5071/2864/3952/399687/9501/26286/252983/284119/79613/133308/9024/1956/7043/8864/415116/3667/406976/8754/4253/6934/10497/3993/3479/201158/4843/64285/6514/8938/340307/839…	HGSC
GO:0009410	response to xenobiotic stimulus	368	0.449556	1.47776	5.67467e-05	0.00146899	0.0011353	3067	tags=25%, list=16%, signal=21%	3172/1557/1562/27284/5122/3158/1373/8714/65266/6422/8856/4842/40/590/3673/265/8061/1577/218/54905/3973/2947/6716/29785/66002/2354/2626/6532/316/1244/2902/27233/2938/64332/7057/3690/1026/8824/1576/5727/9153/8989/116285/1800/4129/7048/2016/2353/6505/54206/6714/442038/3777/51083/5243/3675/4862/4837/4193/2326/1645/1429/368/117/4015/1291/5797/1956/1549/64240/2203/2022/7410/268/4519/10060/5743/4843/378…	HGSC
GO:0001823	mesonephros development	93	0.588639	1.79483	5.7879e-05	0.00147607	0.00114076	2066	tags=30%, list=11%, signal=27%	793/6928/6422/650/2719/80000/7704/6469/2138/130497/652/6299/6943/30812/9241/2668/170690/2247/5727/4088/6382/255743/6092/168667/7482/2625/8642/5311	HGSC
GO:0051053	negative regulation of DNA metabolic process	129	-0.370257	-1.64122	5.75117e-05	0.00147607	0.00114076	3412	tags=35%, list=18%, signal=29%	26277/84893/55226/254225/23560/10715/10155/10039/54464/55611/79000/548593/149840/115004/3005/3009/25913/26271/3024/4221/8914/3006/27063/142/84309/55010/641/51053/56893/78996/10721/604/3007/126549/50943/8971/81620/8091/2187/3297/4436/80119/64110/116028/1111	HGSC
GO:0007369	gastrulation	175	0.512143	1.63578	5.763e-05	0.00147607	0.00114076	3887	tags=31%, list=20%, signal=25%	3172/6928/89870/6422/2719/3673/6886/2138/9314/130497/7448/652/3912/2114/9241/1843/3914/1847/3170/1846/406937/90102/3690/5460/3909/6615/8013/4088/83595/7048/7358/3675/84913/1291/91663/55614/7473/1294/1969/85474/3678/8516/3691/23135/2294/1289/144165/4313/27031/123169/7474/7479/1295/1284	HGSC
GO:0032409	regulation of transporter activity	204	0.503274	1.62118	5.807e-05	0.00147607	0.00114076	3296	tags=34%, list=17%, signal=28%	255738/54997/486/5468/4842/287/389816/2859/10110/59272/2259/3753/84766/388336/130497/1612/776/23704/5174/150/5349/57158/5649/9001/5350/80863/481/57393/6446/23327/154/84502/1756/817/51083/5243/4734/27347/54413/4878/7225/9456/88/5311/85358/255057/407040/53827/3270/59283/10681/53826/785/477/1742/50488/2915/6622/3208/3788/4208/57620/6330/6262/11261/783/1906/6548/246329	HGSC
GO:0030073	insulin secretion	170	0.519935	1.65864	6.00764e-05	0.00152057	0.00117516	4050	tags=36%, list=21%, signal=29%	3172/5950/6928/6927/6422/9971/2044/2147/5799/100507043/3569/846/2696/94121/7425/8622/3170/150/9572/57393/3708/26154/2150/51083/2151/1113/2308/5071/2864/3952/9501/252983/133308/9024/8864/415116/3667/6934/4843/6514/8938/8398/56262/11132/2852/80024/353500/3091/10815/6804/54795/1080/2767/91942/26056/8660/27445/111/55107/51092/90550/5530	HGSC
GO:0034501	protein localization to kinetochore	15	-0.776432	-2.17663	6.12078e-05	0.00152344	0.00117738	2588	tags=60%, list=13%, signal=52%	55055/9183/57082/55920/55166/9212/27085/7272/983	HGSC
GO:1903083	protein localization to condensed chromosome	15	-0.776432	-2.17663	6.12078e-05	0.00152344	0.00117738	2588	tags=60%, list=13%, signal=52%	55055/9183/57082/55920/55166/9212/27085/7272/983	HGSC
GO:0031297	replication fork processing	47	-0.531275	-2.03421	6.12144e-05	0.00152344	0.00117738	4039	tags=43%, list=21%, signal=34%	146956/4361/545/55159/201254/84893/54465/64710/5888/348654/142/641/10721/1763/675/580/25939/10293/5111/4796	HGSC
GO:0022904	respiratory electron transport chain	117	-0.395733	-1.7572	6.07772e-05	0.00152344	0.00117738	4385	tags=44%, list=23%, signal=34%	29796/2629/83943/4720/1716/9167/1337/6390/57017/7385/4710/4719/27069/6389/4698/7384/388753/1347/4712/144363/51142/1349/4709/891/1345/4726/9377/4722/6391/4708/8604/4728/1340/4713/4694/4702/4704/4706/54205/440567/4723/4718/100532726/4711/7386/1329/2820/6392/1351/983/1537	HGSC
GO:0007160	cell-matrix adhesion	226	0.4907	1.58558	6.22889e-05	0.00154373	0.00119305	3909	tags=35%, list=20%, signal=29%	4680/1308/1236/9480/6422/347/5314/22795/3673/9358/4585/10894/55612/7448/395/56999/3694/8499/79987/948/6281/7148/5054/7057/90102/3690/10395/1009/4088/4811/10516/25992/6714/1490/960/255743/3675/3655/1842/54749/302/10580/88/83700/2042/1307/5921/8754/10979/27076/8829/29984/1012/22801/2039/50488/3678/1613/8516/3691/55901/10391/8573/11117/9748/8874/6548/23603/3672/54361/340706/342184/27185/5295/9448/47…	HGSC
GO:0007127	meiosis I	107	-0.413599	-1.83098	6.49491e-05	0.00159635	0.00123372	2728	tags=38%, list=14%, signal=33%	10744/9134/11144/57820/254528/26271/9985/83990/5888/8438/57082/11077/10018/8900/6790/283129/116138/494551/11130/2177/100507650/10919/126549/1164/675/55706/5347/9700/84057/130951/5885/898/9133/4603/80010/9319/10403/79173/10635/9232/285498	HGSC
GO:0061138	morphogenesis of a branching epithelium	169	0.516113	1.644	6.47424e-05	0.00159635	0.00123372	3304	tags=32%, list=17%, signal=27%	6928/3549/374/6422/650/157506/846/5314/4488/2719/80000/64399/6469/2138/652/4233/6299/6943/30812/2252/151449/9241/3169/2668/5629/170690/3082/5241/2247/64478/5727/2736/7048/6714/255743/5469/7482/8642/133/5311/6591/1969/2022/8829/5154/4855/6662/54567/1512/7052/2294/1906/441478/6926	HGSC
GO:0071825	protein-lipid complex organization	43	0.69531	1.92555	6.5766e-05	0.00160978	0.0012441	2174	tags=40%, list=11%, signal=35%	338/9971/3990/8399/5322/5320/5125/9388/5046/4547/4023/949/51429/185/23461/5567/84879	HGSC
GO:0048662	negative regulation of smooth muscle cell proliferation	50	0.659055	1.86995	6.67669e-05	0.00162758	0.00125786	3180	tags=48%, list=16%, signal=40%	650/5468/93649/347/1264/59272/283/9314/652/4969/406937/25817/1026/5592/406935/7168/7043/3486/407040/7434/4208/3162/3488/2852	HGSC
GO:0003002	regionalization	353	0.454802	1.49233	6.87288e-05	0.00166857	0.00128953	4006	tags=36%, list=21%, signal=29%	10637/6928/3549/6422/650/64388/4488/2719/80114/8646/64399/2735/5125/7704/6469/55130/130497/652/2626/4038/3224/3236/9464/2114/3206/9241/3225/3169/8557/3170/5046/2668/123872/26508/146845/7026/5649/5013/1767/6615/8854/5308/2247/5727/80319/4088/6997/4681/3223/2736/7048/2016/3216/7477/199221/83538/25928/10370/6092/7092/28514/8701/7482/219670/3219/5311/8553/27019/7473/55036/7832/1959/25790/79600/220136…	HGSC
GO:0045165	cell fate commitment	213	0.493249	1.59022	6.93568e-05	0.00167697	0.00129603	3178	tags=31%, list=16%, signal=26%	6913/6928/3549/9480/89870/6422/650/5468/3569/8643/170302/6886/3110/6469/2138/9314/652/2626/30812/3236/151449/2114/4286/3169/3170/7148/5629/7026/5460/50846/2034/2247/5727/2736/7477/25928/28514/3398/7482/2625/10630/7473/64919/3574/6934/26524/8829/161882/7041/5396/50937/4855/6899/51384/57453/3280/84504/6662/54567/64641/4208/2624/7483/23135/1906	HGSC
GO:0031016	pancreas development	63	0.630368	1.85726	7.0023e-05	0.00168622	0.00130318	3124	tags=40%, list=16%, signal=33%	5122/6928/3549/6927/9480/3569/2494/3110/6469/2696/652/4233/3170/123872/5629/8854/28514/55036/6934/3280/84504/3643/6662/2294/7466	HGSC
GO:0070542	response to fatty acid	48	0.670844	1.89246	7.16431e-05	0.00171828	0.00132795	3286	tags=52%, list=17%, signal=43%	5122/3158/1373/9971/5166/8644/1646/2696/55022/948/4023/3399/6714/3949/2308/2864/1645/5165/3667/5743/3280/2180/6662/1906/80149	HGSC
GO:0007062	sister chromatid cohesion	55	-0.52109	-2.01538	7.23895e-05	0.00172921	0.0013364	4166	tags=44%, list=21%, signal=34%	91272/4361/11044/8260/8243/80218/11331/286053/9985/157570/151246/5347/3835/83903/9700/701/5885/79075/151648/2237/27127/699/991/113130	HGSC
GO:0007389	pattern specification process	389	0.446542	1.46961	7.29791e-05	0.00173632	0.00134189	4006	tags=35%, list=21%, signal=28%	10637/6928/3549/2528/6422/650/64388/4488/2719/80114/8646/64399/2735/5125/6493/7704/6469/2138/23314/56917/55130/130497/652/2626/4038/3224/3236/9464/2114/3206/9241/3225/3169/8557/3170/5046/2668/123872/26508/146845/7026/5649/5013/1767/6615/8854/5308/2247/5727/80319/4088/444/6997/4681/3223/2736/7048/2016/6935/3216/7477/199221/83538/25928/10370/6092/7092/28514/8701/7482/219670/3219/8642/5311/8553/2701…	HGSC
GO:1903532	positive regulation of secretion by cell	251	0.48423	1.569	7.57735e-05	0.00179562	0.00138772	3645	tags=30%, list=19%, signal=25%	6690/5950/5122/9971/43/2147/650/100507043/5468/8399/846/338557/55512/2696/283/338442/136/8736/8792/668/94121/6532/6281/2668/6558/6382/114897/5874/3708/5587/2150/51083/2151/3783/3566/2864/3952/3623/399687/302/9501/1601/6387/1956/7043/8754/2550/6934/10497/3479/93664/6514/8938/376267/8398/6696/6622/134957/56262/2624/11132/1906/2852/51762/201294/3091/6804/54795/1080/322/2767/28984/5321/4986/5025	HGSC
GO:0090132	epithelium migration	314	0.461662	1.50838	7.6758e-05	0.00181173	0.00140018	3900	tags=35%, list=20%, signal=28%	6286/5646/9982/5468/1803/3673/3640/147372/3397/55612/9314/1960/388/5801/4254/80005/64094/4233/56999/2252/196740/3164/5629/7057/3690/7026/7857/27286/6615/7429/2247/10769/57381/3815/6997/1003/5168/51378/7048/1634/5587/949/10000/406935/6714/1839/168667/3675/11167/84913/406941/406984/2625/6678/3373/25959/5797/27086/3868/4163/5176/6591/25960/1969/10982/406976/575/8754/8829/634/1793/57608/411/1012/5743…	HGSC
GO:0032479	regulation of type I interferon production	120	-0.391167	-1.72399	7.94207e-05	0.00185982	0.00143734	3468	tags=30%, list=18%, signal=25%	3329/11128/57506/7098/5987/23220/4321/115004/3663/85364/54739/3659/54106/10211/6850/10475/64771/3654/3665/9641/3148/11277/51284/51311/8815/10293/4938/79102/9111/6772/4828/23586/4940/64135/4939/9636	HGSC
GO:0032606	type I interferon production	120	-0.391167	-1.72399	7.94207e-05	0.00185982	0.00143734	3468	tags=30%, list=18%, signal=25%	3329/11128/57506/7098/5987/23220/4321/115004/3663/85364/54739/3659/54106/10211/6850/10475/64771/3654/3665/9641/3148/11277/51284/51311/8815/10293/4938/79102/9111/6772/4828/23586/4940/64135/4939/9636	HGSC
GO:0140888	interferon-mediated signaling pathway	85	-0.437436	-1.87065	8.10016e-05	0.00188276	0.00145507	1726	tags=24%, list=9%, signal=22%	401397/3654/3665/9641/149095/11277/54625/25939/83666/8519/4938/103/6772/4940/64135/4939/3429/11274/81030/9636	HGSC
GO:0007093	mitotic cell cycle checkpoint signaling	142	-0.367656	-1.64383	8.10334e-05	0.00188276	0.00145507	2367	tags=29%, list=12%, signal=26%	9183/9656/348654/1017/57082/891/9587/63967/29086/641/25906/835/147841/11073/11130/4582/2177/90381/51514/11277/1063/51512/5347/580/3619/9212/83903/701/55143/4436/57405/9319/10403/7272/1111/4085/699/991/983/332/83540	HGSC
GO:1902850	microtubule cytoskeleton organization involved in mitosis	160	-0.355259	-1.60865	8.15151e-05	0.00188658	0.00145802	3742	tags=33%, list=19%, signal=27%	55726/8086/9793/8243/8480/1062/11200/4926/440145/89958/6491/10039/79187/23636/5080/9183/3304/891/55201/6790/163786/64946/3925/51203/9493/9787/54627/10460/29127/5347/3619/24137/9212/9700/55143/3832/57405/90990/9055/84722/1058/284403/10403/3833/7272/4751/4085/4605/22974/991/983/332/83540	HGSC
GO:0150115	cell-substrate junction organization	101	0.565477	1.73944	8.18517e-05	0.00188703	0.00145837	4290	tags=47%, list=22%, signal=36%	1308/6422/347/3673/395/6281/7057/667/90102/3690/10395/1009/3909/4088/6714/3655/10580/88/2042/1307/10982/10979/8829/29984/2039/3678/1613/3691/55901/10391/9748/8874/6548/51762/3915/23603/54361/144165/342184/5295/9448/7248/26585/1845/94/5796/7010	HGSC
GO:0042446	hormone biosynthetic process	56	0.639989	1.85404	8.41437e-05	0.0019318	0.00149297	3512	tags=39%, list=18%, signal=32%	50506/3294/650/441282/8912/1735/3973/6716/8622/10948/1958/1583/5469/1601/53905/133/27122/1586/3091/79154/54361/51170	HGSC
GO:0001657	ureteric bud development	89	0.59002	1.78166	8.44431e-05	0.0019318	0.00149297	2066	tags=30%, list=11%, signal=27%	793/6928/6422/650/2719/80000/6469/2138/130497/652/6299/6943/30812/9241/2668/170690/2247/5727/4088/6382/255743/6092/168667/7482/2625/8642/5311	HGSC
GO:0016540	protein autoprocessing	26	0.755011	1.93674	9.04212e-05	0.00206063	0.00159254	1121	tags=31%, list=6%, signal=29%	1510/5122/255738/3549/7113/6469/196446/50846	HGSC
GO:0003018	vascular process in circulatory system	242	0.483619	1.56256	9.2004e-05	0.0020887	0.00161423	3180	tags=33%, list=16%, signal=28%	145741/3352/1373/8714/3827/54716/6581/846/1621/4842/40/10365/8671/59272/9194/59/136/80005/153/6532/79987/948/196740/7122/1244/624/150/489/5997/6542/3779/5138/143872/5592/387700/59341/6558/114134/9429/9153/1910/1003/388125/53919/6505/6714/154/2150/5345/388662/5243/185/6515/4878/3952/3953/222962/133/8140/84879/1956/23576/6546/8864/3269/6584/10979/634/10060/112/5743/477/4035/3643/11309/9590/9839/214…	HGSC
GO:1903900	regulation of viral life cycle	131	-0.377785	-1.67351	9.57506e-05	0.00216549	0.00167358	1858	tags=24%, list=10%, signal=22%	10475/147339/3428/2332/200315/5610/286827/24138/8091/8815/5359/8519/6590/4938/103/25893/7124/3838/4940/64135/4061/8638/4939/5806/684/4599/91543/3434/9636/4057/27074	HGSC
GO:0001763	morphogenesis of a branching structure	185	0.505018	1.61774	9.68044e-05	0.00218103	0.00168559	3304	tags=32%, list=17%, signal=27%	6928/3549/374/6422/650/157506/846/5314/4488/2719/80000/64399/6469/2138/652/2045/4233/6299/6943/30812/2252/151449/9241/3169/2668/5629/170690/3082/5241/2247/64478/5727/120892/6997/2736/7048/6714/255743/5469/7482/8642/133/5311/6474/57471/6591/1969/2022/8829/5154/4855/6662/54567/1512/7052/2294/1906/441478/6926	HGSC
GO:0002009	morphogenesis of an epithelium	457	0.432249	1.42946	9.88042e-05	0.00221769	0.00171391	3824	tags=32%, list=20%, signal=26%	7053/6928/3549/374/760/65266/6422/3872/5268/650/157506/8399/846/5314/4488/2719/341640/80000/64399/6469/2138/55612/9314/388/130497/652/2045/4233/6299/2626/6943/30812/2252/151449/9464/9241/3169/8557/2668/123872/23671/5629/170690/3082/90102/83478/3690/10395/5241/6615/2195/8854/2247/64478/5727/4088/2736/3976/7048/6714/7477/3491/4804/25928/10370/23767/960/255743/1839/388698/28514/5469/220/7482/5567/26…	HGSC
GO:1900047	negative regulation of hemostasis	43	0.688106	1.90559	0.000100299	0.00224091	0.00173186	3431	tags=53%, list=18%, signal=44%	7103/3827/7035/2147/7448/5270/5054/7057/5156/5592/7056/114897/5345/5329/3818/302/170692/634/5154/5627/1906/5155/5055	HGSC
GO:0009749	response to glucose	167	0.513769	1.63906	0.000100592	0.00224091	0.00173186	4050	tags=34%, list=21%, signal=27%	3172/5122/6928/9971/2044/5799/100507043/846/4884/1285/2646/2696/2626/8622/3170/150/7057/9572/1958/4088/4023/57393/26154/252983/133308/9024/5176/415116/23098/6934/10497/51085/2081/26137/6514/8938/8398/285/1292/2852/3091/54795/1080/125111/91942/4986/26056/10628/2137/8660/6443/1293/111/55107/51092/5530	HGSC
GO:0001935	endothelial cell proliferation	157	0.517331	1.64798	0.000102494	0.00227475	0.00175802	4540	tags=45%, list=23%, signal=34%	2152/9982/5468/84432/1621/1285/283/1960/7498/652/2252/196740/3164/5629/7057/3690/7026/7857/8854/2247/5587/949/10000/4804/858/168667/185/51162/84913/3952/406941/7060/79400/6678/5797/6387/5228/1969/407040/8829/57608/1012/2081/407004/54567/4208/3162/9839/2624/1893/4017/441478/3091/5155/28984/2524/5578/7474/4763/1295/5335/7075/94/406884/9037/7010/6774/406991/3357/654	HGSC
GO:0009991	response to extracellular stimulus	454	0.429678	1.41988	0.000106708	0.00235949	0.0018235	2820	tags=21%, list=15%, signal=18%	6690/5122/255738/6751/3158/1373/26/2153/65266/6422/9971/5468/93649/6581/846/3171/6344/9518/283375/5166/590/3673/5251/1591/8644/265/8061/2696/6716/136/23710/29103/153/2626/8792/9388/6532/7425/3170/5629/64332/1026/4217/7538/8854/59341/5337/432/120892/4023/6935/2353/5587/84918/2350/6714/154/3949/27347/2308/4193/5469/7482/3952/9365/90226/2155/57535/27244/355/25959/133/8140/5564/1291/84879/1956/64240/…	HGSC
GO:0000022	mitotic spindle elongation	11	-0.831767	-2.08138	0.000110039	0.00240629	0.00185967	1334	tags=82%, list=7%, signal=76%	9493/54627/29127/3619/24137/9212/55143/9055/332	HGSC
GO:0071772	response to BMP	146	0.528036	1.67503	0.000109864	0.00240629	0.00185967	2882	tags=29%, list=15%, signal=25%	1749/6422/650/5468/283375/64388/4488/2719/8646/55512/10272/652/4093/2626/6424/151449/9241/390598/5046/26508/1958/10140/1003/4681/5654/2200/94031/3491/25928/25884/269/168667/3675/11167/25805/2625/11173/406976/2022/4487/644815/3280/6662	HGSC
GO:0071773	cellular response to BMP stimulus	146	0.528036	1.67503	0.000109864	0.00240629	0.00185967	2882	tags=29%, list=15%, signal=25%	1749/6422/650/5468/283375/64388/4488/2719/8646/55512/10272/652/4093/2626/6424/151449/9241/390598/5046/26508/1958/10140/1003/4681/5654/2200/94031/3491/25928/25884/269/168667/3675/11167/25805/2625/11173/406976/2022/4487/644815/3280/6662	HGSC
GO:0010632	regulation of epithelial cell migration	239	0.475092	1.53597	0.000117944	0.0025697	0.00198597	4126	tags=38%, list=21%, signal=31%	9982/5468/3673/3640/147372/9314/388/5801/80005/64094/4233/56999/2252/5629/7057/3690/7026/27286/7429/2247/10769/57381/6997/5168/51378/7048/1634/5587/949/10000/406935/6714/1839/168667/3675/84913/406941/406984/2625/6678/3373/5797/27086/4163/5176/25960/1969/10982/406976/575/8754/8829/634/1793/57608/411/5743/574508/6781/9564/1647/6662/285/407004/54567/4208/3162/1512/2624/161742/90627/1906/80149/3091/2…	HGSC
GO:0046890	regulation of lipid biosynthetic process	152	0.522176	1.66312	0.000121247	0.00262246	0.00202674	3488	tags=32%, list=18%, signal=27%	338/9971/650/157506/5166/6770/340895/8644/2264/3973/33/85414/8622/1066/5629/3490/9572/1958/50846/6615/5592/150094/949/3491/3949/57406/3952/2516/1601/10580/440503/133/84879/6591/27122/634/221395/5154/5743/51085/26137/824/8398/11261/2852/37/5155/54361/9926	HGSC
GO:0001936	regulation of endothelial cell proliferation	137	0.519191	1.64393	0.000121247	0.00262246	0.00202674	4540	tags=45%, list=23%, signal=34%	2152/9982/5468/84432/1621/1285/283/1960/7498/652/2252/3164/5629/7057/3690/7026/7857/8854/2247/5587/10000/4804/858/185/51162/84913/3952/406941/7060/6678/5797/6387/5228/407040/8829/57608/1012/407004/54567/4208/3162/2624/1893/441478/3091/5155/28984/2524/5578/7474/4763/5335/7075/94/406884/9037/7010/6774/406991/3357/654	HGSC
GO:0002227	innate immune response in mucosa	15	-0.761995	-2.13616	0.000124957	0.00269292	0.00208119	2089	tags=67%, list=11%, signal=60%	8339/64127/8347/8344/85236/8343/8349/8346/8970/4057	HGSC
GO:0051047	positive regulation of secretion	267	0.467794	1.52229	0.000127104	0.0027293	0.00210931	3645	tags=30%, list=19%, signal=24%	6690/5950/5122/9971/43/2147/650/100507043/5468/85477/8399/846/338557/55512/2696/283/338442/358/136/8736/8792/668/94121/6532/6281/2668/6558/22925/6382/114897/5874/3708/5587/2150/51083/2151/3783/3566/2864/3952/3623/399687/302/9501/1601/6387/1956/7043/8754/2550/6934/10497/3479/93664/6514/8938/376267/8398/6696/6622/134957/56262/2624/11132/1906/2852/51762/242/201294/3091/6804/54795/1080/322/2767/28984…	HGSC
GO:0060339	negative regulation of type I interferon-mediated signaling pathway	24	-0.655772	-2.08303	0.000128965	0.00273958	0.00211725	1726	tags=38%, list=9%, signal=34%	401397/149095/11277/25939/4938/103/4940/11274/9636	HGSC
GO:0000959	mitochondrial RNA metabolic process	53	-0.502206	-1.92344	0.000128585	0.00273958	0.00211725	6206	tags=64%, list=32%, signal=44%	84881/56652/124454/51654/57505/2926/2309/79828/79072/7978/55006/51067/22868/54802/55149/10128/79675/7019/64216/51001/6832/51250/60493/9238/87178/3028/84275/55157/80222/54931/10922/400916/6182/133522	HGSC
GO:0008015	blood circulation	443	0.428217	1.41442	0.00012823	0.00273958	0.00211725	4789	tags=40%, list=25%, signal=31%	145741/3352/1373/2153/65266/3827/27035/5468/3816/846/1621/4842/1674/287/8912/40/10365/59272/1285/5125/3753/59/136/80005/66002/153/2626/776/6532/4886/23704/79987/196740/8557/7122/6332/29119/624/170690/150/4607/8870/489/5997/7026/3779/5138/5350/2034/7139/143872/5592/59341/4634/4088/481/1910/1003/775/388125/6446/9424/6505/23327/6296/623/6714/154/2150/5345/7168/1756/10052/817/10848/1839/1113/27347/17…	HGSC
GO:0036297	interstrand cross-link repair	41	-0.552441	-2.06241	0.000132733	0.00280467	0.00216755	4172	tags=51%, list=22%, signal=40%	2188/91442/545/55159/9937/201254/165918/2189/64710/64421/2178/5888/56941/55732/55215/64858/2177/84515/2187/55247/10635	HGSC
GO:0090303	positive regulation of wound healing	56	0.634606	1.83844	0.000132972	0.00280467	0.00216755	3141	tags=43%, list=16%, signal=36%	50506/2147/2152/3640/55612/7448/64094/948/5054/150/7057/6484/7056/8840/5345/1839/2155/53905/10979/4638/2039/4921/11117/2149	HGSC
GO:0010631	epithelial cell migration	313	0.462147	1.51001	0.000133705	0.00281016	0.0021718	3900	tags=35%, list=20%, signal=29%	6286/5646/9982/5468/1803/3673/3640/147372/3397/55612/9314/1960/388/5801/4254/80005/64094/4233/56999/2252/196740/3164/5629/7057/3690/7026/7857/27286/6615/7429/2247/10769/57381/3815/6997/1003/5168/51378/7048/1634/5587/949/10000/406935/6714/1839/168667/3675/11167/84913/406941/406984/2625/6678/3373/25959/5797/27086/3868/4163/5176/6591/25960/1969/10982/406976/575/8754/8829/634/1793/57608/411/1012/5743…	HGSC
GO:0007076	mitotic chromosome condensation	19	-0.694345	-2.06431	0.000134882	0.00282493	0.00218322	3853	tags=58%, list=20%, signal=46%	11044/9031/23310/10592/51203/64151/5347/10051/9918/23397/113130	HGSC
GO:1901992	positive regulation of mitotic cell cycle phase transition	85	-0.42794	-1.83004	0.00013826	0.00288552	0.00223004	3306	tags=40%, list=17%, signal=33%	8697/6240/84967/6491/11331/255374/5356/286053/9134/207/56257/26271/1981/7325/891/8317/55920/9587/51692/163786/51529/5087/51514/9787/7015/993/9700/27085/898/995/11065/991/983/113130	HGSC
GO:0048771	tissue remodeling	157	0.51344	1.63559	0.000140081	0.00290314	0.00224366	4069	tags=38%, list=21%, signal=30%	51208/5745/3549/6422/5468/3569/1621/5166/7166/1943/80005/23418/8792/9464/4286/3690/2034/1901/3976/57817/406935/6714/154/4193/3952/3953/338773/7060/3606/1291/1956/1969/407040/406976/3574/9770/634/51384/4921/6696/64114/54567/4208/581/3488/2149/9842/3091/7076/3200/1464/4313/861/5578/4763/26585/284266/7075/5530/94	HGSC
GO:0043434	response to peptide hormone	378	0.441063	1.45065	0.000139857	0.00290314	0.00224366	4301	tags=31%, list=22%, signal=24%	6690/3484/5122/255738/3158/2069/374/760/1373/9971/5468/9518/5166/5251/123041/3973/117581/6716/2888/84709/8792/55022/7425/8835/3164/406937/3690/815/1958/1583/2195/59341/8013/4088/1910/5167/2353/5587/2200/406935/54206/6714/6777/858/51083/2770/2308/185/4193/5140/3952/2549/9882/2516/9365/252983/10580/2155/133/88/55625/1291/6387/27019/7832/2203/3667/1959/2690/64900/634/4519/2650/55198/112/5743/3784/28…	HGSC
GO:0009746	response to hexose	172	0.508602	1.62248	0.000141847	0.00292953	0.00226405	4050	tags=34%, list=21%, signal=27%	3172/5122/6928/9971/2044/5799/100507043/846/4884/1285/2646/2696/2626/8622/3170/150/7057/9572/1958/4088/4023/57393/26154/252983/133308/9024/5176/415116/23098/6934/10497/5743/51085/2081/26137/6514/8938/8398/285/1292/65010/2852/3091/54795/1080/125111/91942/4986/26056/10628/2137/8660/6443/1293/111/55107/51092/5530	HGSC
GO:0032608	interferon-beta production	59	-0.475228	-1.88818	0.000143319	0.00293953	0.00227178	2138	tags=34%, list=11%, signal=30%	11128/57506/7098/3663/3659/54106/10211/10475/3665/3148/51284/51311/10293/4938/9111/23586/4940/64135/4939/9636	HGSC
GO:0032648	regulation of interferon-beta production	59	-0.475228	-1.88818	0.000143319	0.00293953	0.00227178	2138	tags=34%, list=11%, signal=30%	11128/57506/7098/3663/3659/54106/10211/10475/3665/3148/51284/51311/10293/4938/9111/23586/4940/64135/4939/9636	HGSC
GO:0035825	homologous recombination	59	-0.473533	-1.88145	0.000145688	0.00297785	0.00230139	2808	tags=39%, list=14%, signal=33%	64710/11144/57820/254528/9985/83990/5888/8438/11077/283129/116138/11073/2177/100507650/126549/580/84057/5885/80010/9319/79173/10635/285498	HGSC
GO:0007611	learning or memory	236	0.477714	1.54345	0.000147715	0.00300894	0.00232542	4040	tags=35%, list=21%, signal=28%	793/1621/339977/139411/590/55450/26047/8061/2904/2628/5803/6532/9241/8622/7122/10882/4761/2902/41/5649/4915/2925/80863/64478/3156/10769/3815/1139/6446/2353/6505/6714/57502/84502/3949/4803/3675/8701/6326/54413/5071/338811/9369/85358/1956/3269/5176/7832/1959/1524/27087/5743/477/1742/3678/5923/8516/2915/23237/3643/90410/4208/4130/9379/2055/2648/64084/3091/2334/7436/4986/22941/84630/29767/627/4763/72…	HGSC
GO:0040015	negative regulation of multicellular organism growth	11	0.874817	1.86637	0.000148535	0.0030153	0.00233034	1527	tags=55%, list=8%, signal=50%	51316/9518/153/8835/5727/154	HGSC
GO:0033081	regulation of T cell differentiation in thymus	25	0.756362	1.92131	0.000150444	0.00304368	0.00235227	1960	tags=36%, list=10%, signal=32%	8876/3549/6469/1960/652/2064/2736/6935/3561	HGSC
GO:0030317	flagellated sperm motility	105	0.563577	1.74326	0.000151861	0.00305159	0.00235838	3690	tags=40%, list=19%, signal=33%	338/255101/9148/200373/285335/144406/202500/64518/80217/642987/154865/146845/1767/144535/286464/79645/25981/286207/26074/161142/8701/9389/219670/55779/133308/27019/55036/83853/25790/79925/164395/26140/11189/84229/55329/199223/84071/159686/79582/3622/80127/64147	HGSC
GO:0097722	sperm motility	105	0.563577	1.74326	0.000151861	0.00305159	0.00235838	3690	tags=40%, list=19%, signal=33%	338/255101/9148/200373/285335/144406/202500/64518/80217/642987/154865/146845/1767/144535/286464/79645/25981/286207/26074/161142/8701/9389/219670/55779/133308/27019/55036/83853/25790/79925/164395/26140/11189/84229/55329/199223/84071/159686/79582/3622/80127/64147	HGSC
GO:0016137	glycoside metabolic process	18	0.787829	1.86789	0.000152943	0.0030595	0.00236449	1830	tags=33%, list=9%, signal=30%	57016/8644/1646/57733/27233/1645	HGSC
GO:0045667	regulation of osteoblast differentiation	127	0.531958	1.66767	0.000153283	0.0030595	0.00236449	3441	tags=37%, list=18%, signal=31%	374/6422/650/5468/3569/4488/64093/338557/8646/2735/6096/117581/652/9464/9241/3082/23051/10140/2247/126820/5727/4088/3399/8840/5587/7477/3491/255743/25805/338773/55603/3572/7473/7291/6591/9770/10979/3479/4921/25937/1052/6662/4208/3488/54795/8321/54361	HGSC
GO:0006814	sodium ion transport	201	0.489332	1.57469	0.000154005	0.00306361	0.00236768	4658	tags=44%, list=24%, signal=34%	255738/54997/201780/486/65266/54716/286183/151258/4842/40/8671/123041/2259/285335/154043/130497/5187/200010/6532/5270/6332/5349/41/11254/6558/345274/150094/481/347051/55089/1910/6446/259232/3775/6549/23327/154/388662/1756/817/4734/27347/610/6326/4878/6527/5311/6329/133308/6546/6583/6584/53827/53826/477/3784/128414/4302/55515/6330/11261/1906/80024/6548/125206/54795/9963/5025/1815/57520/6529/6340/6…	HGSC
GO:0019755	one-carbon compound transport	13	0.850955	1.87651	0.00016097	0.00319031	0.00246559	926	tags=62%, list=5%, signal=59%	760/57127/3040/8170/3039/358/6563/364	HGSC
GO:0022898	regulation of transmembrane transporter activity	190	0.502726	1.61462	0.000161446	0.00319031	0.00246559	3296	tags=34%, list=17%, signal=29%	255738/54997/486/4842/287/389816/2859/59272/2259/3753/84766/388336/130497/1612/776/23704/5174/150/5349/57158/5649/9001/5350/80863/481/57393/23327/154/84502/1756/817/51083/5243/4734/27347/54413/4878/7225/9456/88/5311/85358/255057/53827/3270/59283/10681/53826/785/477/1742/50488/2915/6622/3208/3788/4208/57620/6330/6262/11261/783/1906/6548/246329	HGSC
GO:0032964	collagen biosynthetic process	41	0.677189	1.85893	0.00016288	0.00320798	0.00247925	3717	tags=59%, list=19%, signal=47%	3549/2147/3569/3673/90993/265/652/114757/406937/7431/5345/406941/7043/2022/4921/57333/11117/2149/1289/54361/28984/5118/861/10536	HGSC
GO:0007044	cell-substrate junction assembly	94	0.572454	1.74902	0.00016508	0.00323741	0.002502	4290	tags=46%, list=22%, signal=36%	1308/6422/347/3673/395/6281/7057/667/90102/3690/10395/1009/3909/4088/6714/3655/10580/88/2042/1307/10979/8829/29984/2039/3678/1613/3691/55901/10391/9748/8874/6548/3915/23603/54361/342184/9448/7248/26585/1845/94/5796/7010	HGSC
GO:0090276	regulation of peptide hormone secretion	159	0.514325	1.63941	0.000165463	0.00323741	0.002502	4050	tags=38%, list=21%, signal=30%	3172/6690/5950/6422/9971/2044/2147/100507043/3569/846/338557/2696/94121/8622/3170/150/9572/3708/26154/5587/2150/2151/1113/2308/5071/2864/3952/9501/252983/133308/9024/1956/8864/415116/3667/2550/6934/4843/6514/8938/8398/56262/11132/2852/80024/51762/353500/3091/6804/54795/1080/2767/91942/8660/111/55107/6343/51092/90550/5530	HGSC
GO:0032412	regulation of monoatomic ion transmembrane transporter activity	183	0.496251	1.59026	0.000168934	0.00329449	0.00254611	3296	tags=34%, list=17%, signal=28%	255738/54997/486/4842/287/389816/2859/2259/3753/84766/388336/130497/1612/776/23704/5174/150/5349/57158/5649/9001/5350/80863/481/23327/154/84502/1756/817/51083/5243/4734/27347/54413/4878/7225/9456/88/5311/85358/255057/53827/3270/59283/10681/53826/785/477/1742/50488/2915/3208/3788/4208/57620/6330/6262/11261/783/1906/6548/246329	HGSC
GO:0006816	calcium ion transport	371	0.444474	1.46072	0.000169589	0.00329646	0.00254763	4182	tags=34%, list=22%, signal=27%	6690/1236/2147/728215/846/4842/287/8912/2859/123041/2904/3973/84766/9914/140738/776/2902/2906/150/7223/41/489/3690/57158/9001/5350/815/2247/80036/59341/3958/481/1910/8989/1139/775/259232/5354/3708/5587/623/116444/84502/1756/57214/91404/2814/817/162514/7224/9651/3783/2864/2812/79054/4878/7225/2823/302/5144/309/5999/286097/9456/5311/117/7178/5533/6387/6546/255057/407040/5332/3270/10203/59283/5159/1…	HGSC
GO:0010712	regulation of collagen metabolic process	36	0.689123	1.8509	0.000174903	0.00338868	0.0026189	3655	tags=58%, list=19%, signal=47%	3549/2147/3569/3673/90993/265/652/114757/406937/7431/4239/5345/406941/7043/2022/4921/11117/2149/54361/28984/861	HGSC
GO:0010035	response to inorganic substance	465	0.423921	1.40127	0.000178337	0.00344399	0.00266165	3018	tags=21%, list=16%, signal=18%	4583/5122/1236/3158/90019/374/1373/26/3040/3569/846/8912/5251/4884/10365/8644/55512/265/8061/3039/6469/2696/144402/9314/358/388/3706/2354/948/1740/4547/4761/7057/3779/4217/7139/4907/27132/6558/5727/3613/120892/3815/1910/8989/6382/10516/1800/4129/57817/5167/80271/2353/6505/84918/6714/3777/817/4734/27347/2308/10243/4193/148281/540/5071/3756/59338/368/23498/9456/5311/414301/10397/1956/5176/8100/1410…	HGSC
GO:0015918	sterol transport	119	0.535143	1.67154	0.000181042	0.00348492	0.00269328	4651	tags=39%, list=24%, signal=30%	338/255738/29881/3990/5468/8399/6770/6469/10351/9388/948/51474/4547/1066/406937/10948/5727/26154/949/114879/3949/1645/23461/3952/302/64240/114880/4035/57476/114881/84947/1080/154664/6646/54762/4864/5244/114876/114884/29801/80820/27346/1312/6721/23673/20/3931	HGSC
GO:0031589	cell-substrate adhesion	338	0.451182	1.47854	0.000183986	0.00353015	0.00272823	3909	tags=32%, list=20%, signal=26%	4680/10551/1308/1236/9480/6422/79625/347/5314/22795/3673/5212/2192/9358/4585/10894/10085/55612/7448/80005/395/3912/56999/3694/8499/6695/79987/948/6281/7148/5054/7057/90102/151887/3690/10395/1009/4088/4811/10516/25992/6714/3491/1490/84168/960/255743/3675/3655/1842/54749/302/1601/10174/10580/10630/88/83700/2042/1307/91663/5921/79778/8754/10979/27076/8829/29984/1793/1012/22801/2039/50488/3678/1613/8…	HGSC
GO:0002791	regulation of peptide secretion	162	0.507438	1.61581	0.000186393	0.00356484	0.00275504	4050	tags=37%, list=21%, signal=30%	3172/6690/5950/6422/9971/2044/2147/100507043/3569/846/338557/2696/94121/8622/3170/150/9572/3708/26154/5587/2150/2151/1113/2308/5071/2864/3952/9501/252983/133308/9024/1956/8864/415116/3667/2550/6934/4843/6514/8938/8398/56262/11132/2852/80024/51762/353500/3091/6804/54795/1080/2767/91942/8660/111/55107/6343/51092/90550/5530	HGSC
GO:1902969	mitotic DNA replication	17	-0.714467	-2.04414	0.000194895	0.00371233	0.00286903	2758	tags=82%, list=14%, signal=71%	3978/10269/51507/8318/64785/5888/4173/604/675/4175/4172/9837/7083/4171	HGSC
GO:0048546	digestive tract morphogenesis	45	0.662268	1.84774	0.000196248	0.00371233	0.00286903	3318	tags=42%, list=17%, signal=35%	10551/6928/3549/6422/2735/6469/2626/6943/51339/5156/4088/2736/3398/1956/6474/55212/54806/2294/3091	HGSC
GO:0048706	embryonic skeletal system development	116	0.533436	1.6622	0.000196059	0.00371233	0.00286903	2790	tags=29%, list=14%, signal=25%	5950/6913/3549/157506/5125/55959/6469/2138/23314/130497/652/3236/9464/9241/3225/5156/4088/64131/3223/7048/6935/3216/3198/4325/3219/3373/6474/7043/7291/5396/3215/6899/57453/4188	HGSC
GO:0050708	regulation of protein secretion	225	0.481748	1.55692	0.000196601	0.00371233	0.00286903	4050	tags=35%, list=21%, signal=28%	3172/5950/5122/6422/9971/2044/43/2147/100507043/5468/3569/846/2696/283/338442/8736/94121/8622/3170/150/9572/3156/6558/3708/26154/2150/2151/1113/3783/2308/80223/5071/2864/3952/399687/9501/252983/133308/9024/1956/7043/8864/415116/3667/406976/8754/6934/10497/3993/3479/4843/64285/6514/8938/8398/134957/56262/11132/2149/2852/80024/353500/3091/6804/54795/1080/322/2767/91942/26056/1815/8660/111/9515/5510…	HGSC
GO:0001656	metanephros development	76	0.601564	1.80436	0.000200326	0.00374699	0.00289581	3900	tags=49%, list=20%, signal=39%	793/6928/157506/2719/80000/6469/2138/358/130497/652/6299/6943/30812/2668/1958/5156/5727/3976/3399/2200/7477/6092/5311/5159/5154/3280/25937/8516/6662/10409/1512/5155/54361/342184/4824/4763/26585	HGSC
GO:0014910	regulation of smooth muscle cell migration	72	0.589622	1.76285	0.000199888	0.00374699	0.00289581	3424	tags=40%, list=18%, signal=33%	93649/3673/7448/652/80005/5054/3690/25817/11057/2195/5592/8013/8840/406935/6714/7168/4193/3486/407040/8829/5159/5154/3479/4921/4035/4208/3488/80310/5155	HGSC
GO:0033627	cell adhesion mediated by integrin	85	0.577173	1.7416	0.000199234	0.00374699	0.00289581	3367	tags=33%, list=17%, signal=27%	54997/1803/3673/22915/9358/55612/7448/3694/5054/3690/3976/2200/255743/3675/3655/5140/83700/1307/6591/1969/8754/22801/3678/8516/3691/9780/11117/3672	HGSC
GO:0060675	ureteric bud morphogenesis	60	0.605057	1.76548	0.000201765	0.00376207	0.00290747	2066	tags=33%, list=11%, signal=30%	6928/650/2719/80000/6469/2138/652/6299/6943/30812/9241/2668/170690/2247/5727/255743/7482/2625/8642/5311	HGSC
GO:0072088	nephron epithelium morphogenesis	69	0.600349	1.78599	0.000204836	0.0038074	0.0029425	2066	tags=33%, list=11%, signal=30%	6928/65266/650/2719/80000/6469/2138/130497/652/6299/6943/30812/9241/2668/170690/2247/5727/3976/255743/7482/2625/8642/5311	HGSC
GO:0072078	nephron tubule morphogenesis	67	0.606142	1.79758	0.000206206	0.00382092	0.00295295	2066	tags=33%, list=11%, signal=29%	6928/65266/650/2719/80000/6469/2138/130497/652/6299/6943/30812/9241/2668/170690/2247/5727/255743/7482/2625/8642/5311	HGSC
GO:0042403	thyroid hormone metabolic process	25	0.750452	1.9063	0.000207755	0.00383765	0.00296589	2011	tags=44%, list=10%, signal=39%	50506/27284/1428/405753/51301/1735/53919/5469/90527/2625/53905	HGSC
GO:0035082	axoneme assembly	88	0.566196	1.71647	0.000215384	0.00396627	0.00306529	5838	tags=66%, list=30%, signal=46%	85452/255101/9148/55130/54777/80217/54768/123872/1767/126820/286464/79645/89765/25981/286207/83538/345895/200162/348807/55779/146754/6101/27019/55036/56171/79925/26140/93233/84229/55329/136332/84071/51364/159686/79582/92749/23059/80127/79864/57545/352909/79819/254050/164781/79846/145788/161582/27285/387885/11092/339829/2622/6674/23639/11188/89876/83544/388389	HGSC
GO:0140374	antiviral innate immune response	48	-0.518663	-2.00242	0.000218051	0.00397843	0.00307468	1462	tags=29%, list=8%, signal=27%	81570/5610/4938/7124/4828/23586/64135/3433/3437/4599/11274/81030/3434/3627	HGSC
GO:0071398	cellular response to fatty acid	28	0.728494	1.90129	0.000217685	0.00397843	0.00307468	3286	tags=61%, list=17%, signal=50%	3158/1373/9971/5166/8644/1646/55022/4023/3399/6714/3949/1645/5165/3667/3280/1906/80149	HGSC
GO:0006754	ATP biosynthetic process	97	-0.399776	-1.7301	0.000217176	0.00397843	0.00307468	5076	tags=54%, list=26%, signal=40%	790955/4731/521/4695/4715/4729/134145/84833/4720/9556/6390/10476/4710/7114/522/4719/6389/84277/51422/4698/516/4712/2023/515/65990/10632/4709/539/30968/498/4726/4722/226/51079/509/142/6391/4708/54539/4728/4713/4694/4702/4704/9551/4706/506/4723/4718/4711/518/6392	HGSC
GO:0072171	mesonephric tubule morphogenesis	61	0.615273	1.80816	0.000220331	0.00400773	0.00309733	2066	tags=34%, list=11%, signal=31%	6928/650/2719/80000/6469/2138/130497/652/6299/6943/30812/9241/2668/170690/2247/5727/255743/7482/2625/8642/5311	HGSC
GO:0048754	branching morphogenesis of an epithelial tube	141	0.52211	1.65677	0.000222943	0.00404287	0.00312449	4011	tags=38%, list=21%, signal=31%	6928/3549/374/650/157506/846/5314/4488/2719/80000/64399/6469/2138/652/4233/6299/6943/30812/151449/9241/3169/2668/170690/5241/2247/64478/5727/2736/7048/6714/255743/5469/7482/8642/5311/1969/2022/8829/4855/6662/54567/1512/2294/1906/441478/6926/54361/1282/10253/4824/7474/26585/7472/7075	HGSC
GO:0048562	embryonic organ morphogenesis	260	0.466303	1.51344	0.000232684	0.0042067	0.0032511	3178	tags=29%, list=16%, signal=24%	10083/5950/6913/6928/3549/1749/1750/157506/2735/2202/6469/2138/23314/130497/652/2626/6943/668/3236/9464/8076/9241/3225/8557/123872/5629/5013/5156/170961/4088/7048/6935/3216/3198/2200/4325/5357/10370/28514/3398/220/2625/3219/3373/5311/80184/6474/7043/25861/55036/7291/1969/55084/2022/4487/5396/3215/6899/3784/51384/51761/57453/3280/4646/4188/8516/6662/55212/4208/6262/54806/2624/2294/10194/1906	HGSC
GO:0002399	MHC class II protein complex assembly	13	-0.770315	-2.02184	0.000237626	0.00423173	0.00327044	4374	tags=92%, list=23%, signal=72%	3119/3113/3120/567/3122/3108/3127/3123/3111/3109/3117/3112	HGSC
GO:0002503	peptide antigen assembly with MHC class II protein complex	13	-0.770315	-2.02184	0.000237626	0.00423173	0.00327044	4374	tags=92%, list=23%, signal=72%	3119/3113/3120/567/3122/3108/3127/3123/3111/3109/3117/3112	HGSC
GO:0001658	branching involved in ureteric bud morphogenesis	53	0.642406	1.84357	0.000236787	0.00423173	0.00327044	2066	tags=36%, list=11%, signal=32%	6928/650/2719/80000/6469/2138/652/6299/6943/30812/9241/2668/170690/2247/5727/255743/7482/8642/5311	HGSC
GO:0032963	collagen metabolic process	94	0.565749	1.72853	0.000236002	0.00423173	0.00327044	3717	tags=41%, list=19%, signal=34%	3549/4312/2147/3569/79148/3673/90993/55512/265/4326/652/114757/55214/7148/406937/7431/4322/4239/4325/54463/5345/4327/406941/9509/1291/7043/2022/4921/57333/11117/2149/1289/3091/54361/28984/4313/5118/861/10536	HGSC
GO:1901652	response to peptide	458	0.425485	1.40668	0.000234919	0.00423173	0.00327044	3953	tags=28%, list=20%, signal=23%	6690/3484/5122/255738/3158/2069/374/760/1373/9971/5468/846/9518/5166/5251/10365/55512/123041/3973/117581/6716/9314/2888/84709/8792/55022/948/7425/8835/3164/406937/3690/815/1958/9349/1583/7431/2195/59341/8013/4088/1910/4322/1139/5167/2353/5587/2200/406935/54206/6714/154/6777/858/51083/2770/2308/185/4193/5140/3952/2549/9882/2516/9365/252983/10580/2155/133/88/55625/1291/6387/27019/5176/7832/2203/366…	HGSC
GO:0045910	negative regulation of DNA recombination	44	-0.534369	-2.00549	0.000238405	0.00423294	0.00327138	4171	tags=57%, list=22%, signal=45%	3008/26168/55183/10459/84893/10039/149840/115004/3005/3009/3024/3006/55010/641/56893/10721/604/3007/126549/50943/8971/2187/4436/64110/116028	HGSC
GO:0003351	epithelial cilium movement involved in extracellular fluid movement	41	0.667023	1.83103	0.000240953	0.00425696	0.00328994	3792	tags=56%, list=20%, signal=45%	1770/200373/152110/80217/123872/1767/144535/25981/83538/345895/8701/200162/27019/55036/83853/25790/79925/220136/55811/8382/79582/27031/79864	HGSC
GO:0043270	positive regulation of monoatomic ion transport	186	0.50291	1.61212	0.00024119	0.00425696	0.00328994	3930	tags=41%, list=20%, signal=33%	54997/486/2147/846/4842/287/389816/3973/3753/84766/9914/154043/776/6532/5174/2902/150/57158/5649/9001/3779/815/3958/481/5354/6000/623/154/1756/57214/51083/5243/162514/3783/27347/54413/2864/4878/3952/7225/9456/88/5311/117/5533/6387/85358/5159/4638/3784/6781/6622/4302/825/57620/6330/6262/581/11261/8573/7466/2149/783/1906/2852/6548/246329/1080/5155/4986/5025/9495/1815/6786/5335/781	HGSC
GO:0007015	actin filament organization	435	0.429068	1.41635	0.000244286	0.00429885	0.00332232	4246	tags=32%, list=22%, signal=26%	4640/10083/1236/4648/6422/85477/56776/80115/1264/25802/4892/79983/283/5063/388/2059/246176/50853/395/4233/130271/6281/51474/27289/8557/171024/5358/23671/5629/90102/10395/84940/2195/7429/59341/126820/644150/57381/4088/10788/1901/6711/85464/4642/6714/2150/10435/5345/7168/115677/80206/1490/5357/51429/55160/375307/5071/148170/57477/4643/800/406941/5999/10174/10580/7430/25959/7126/88/9788/9026/6387/85…	HGSC
GO:0010257	NADH dehydrogenase complex assembly	60	-0.460995	-1.84325	0.000247865	0.00433617	0.00335116	5578	tags=57%, list=29%, signal=40%	284184/25915/4725/137682/5018/79133/4695/4715/28976/55863/84233/4720/4710/4719/4698/29078/4712/57226/4709/55572/90871/4722/51079/4708/54539/4728/4713/4694/4702/4704/4706/25880/4718/4711	HGSC
GO:0032981	mitochondrial respiratory chain complex I assembly	60	-0.460995	-1.84325	0.000247865	0.00433617	0.00335116	5578	tags=57%, list=29%, signal=40%	284184/25915/4725/137682/5018/79133/4695/4715/28976/55863/84233/4720/4710/4719/4698/29078/4712/57226/4709/55572/90871/4722/51079/4708/54539/4728/4713/4694/4702/4704/4706/25880/4718/4711	HGSC
GO:0006271	DNA strand elongation involved in DNA replication	15	-0.74691	-2.09387	0.000251149	0.00438074	0.00338561	3069	tags=73%, list=16%, signal=62%	10714/5425/4173/4176/1763/54107/5983/5111/4172/9837/5984	HGSC
GO:0031667	response to nutrient levels	426	0.427115	1.40795	0.000257984	0.0044868	0.00346757	2820	tags=21%, list=15%, signal=18%	6690/5122/255738/6751/3158/1373/26/2153/65266/6422/9971/5468/6581/846/3171/6344/9518/283375/5166/590/3673/5251/1591/8644/265/2696/6716/23710/29103/153/2626/8792/9388/6532/7425/3170/5629/64332/1026/4217/7538/8854/59341/5337/120892/4023/6935/2353/5587/84918/2350/6714/154/3949/27347/2308/4193/5469/7482/3952/9365/90226/2155/57535/27244/355/25959/133/8140/5564/1291/84879/1956/64240/6591/2203/133746/26…	HGSC
GO:0044703	multi-organism reproductive process	166	0.495927	1.58084	0.000265697	0.00460747	0.00356083	3914	tags=40%, list=20%, signal=32%	59350/3549/29974/5744/3673/2192/59272/8061/5125/5618/3248/2354/6532/5270/23764/150/5737/154865/5997/3690/7026/3490/5241/7056/64478/3976/2353/54206/6777/10370/3675/51673/5069/5469/4878/3952/8434/133/1307/23780/7043/7932/3726/100137049/5743/6781/824/3678/85360/6696/3691/285/3488/1906/91/10699/8605/7076/54361/5016/4313/259/1394/5914/79816/150921	HGSC
GO:0060065	uterus development	24	0.745429	1.88331	0.000277162	0.00475759	0.00367684	2147	tags=46%, list=11%, signal=41%	5950/93649/80000/3973/668/3206/54206/6714/10370/2625/1291	HGSC
GO:0002076	osteoblast development	16	0.806307	1.88031	0.000275983	0.00475759	0.00367684	1363	tags=50%, list=7%, signal=47%	5745/5744/43/4488/6469/23314/4088/2736	HGSC
GO:0030301	cholesterol transport	107	0.548337	1.69207	0.000277553	0.00475759	0.00367684	1922	tags=22%, list=10%, signal=20%	338/255738/29881/3990/5468/8399/6770/6469/10351/9388/948/51474/1066/406937/10948/5727/26154/949/114879/3949/1645/23461/3952/302	HGSC
GO:0043410	positive regulation of MAPK cascade	407	0.434916	1.43076	0.000276248	0.00475759	0.00367684	3815	tags=31%, list=20%, signal=25%	1236/27035/650/3569/6358/84432/846/9518/338557/5322/5320/255324/2264/7066/7498/652/59/8792/152110/341152/60370/9464/948/8622/220164/222643/8844/7039/728/150/3082/7057/60401/2064/3690/3487/152831/4217/5156/4915/4486/2247/59341/120892/3815/51347/6997/1139/8482/114897/3976/55715/344558/6714/7477/4616/154/2150/5345/3489/1490/858/960/255743/168667/27347/3952/9365/10174/23162/64762/203447/1956/11214/70…	HGSC
GO:0030178	negative regulation of Wnt signaling pathway	155	0.50809	1.61958	0.000281254	0.00480718	0.00371517	3900	tags=33%, list=20%, signal=26%	3484/6422/650/388630/2719/80114/2735/6469/55612/388336/387914/4038/6424/9241/92162/51339/3487/1958/80319/147906/27303/3489/25928/2308/5071/7091/3090/1601/27123/4163/6591/406976/147111/27122/6934/26524/25937/4188/4035/6662/4300/1454/51701/129293/8321/64897/144165/27031/7474/79816/26585	HGSC
GO:0048736	appendage development	163	0.49975	1.59195	0.000285094	0.00484498	0.00374438	3392	tags=29%, list=17%, signal=25%	3549/1749/1750/157506/4488/2719/341640/64093/5125/7704/6469/130497/652/6299/4038/91461/3236/9464/3206/9241/8854/5308/3899/5727/444/775/54206/3655/5469/8434/5564/1291/6474/7473/7291/10979/4487/5396/23288/3691/6662/55212/581/2648/6926/4621/1889/79659	HGSC
GO:0060173	limb development	163	0.49975	1.59195	0.000285094	0.00484498	0.00374438	3392	tags=29%, list=17%, signal=25%	3549/1749/1750/157506/4488/2719/341640/64093/5125/7704/6469/130497/652/6299/4038/91461/3236/9464/3206/9241/8854/5308/3899/5727/444/775/54206/3655/5469/8434/5564/1291/6474/7473/7291/10979/4487/5396/23288/3691/6662/55212/581/2648/6926/4621/1889/79659	HGSC
GO:0006109	regulation of carbohydrate metabolic process	165	0.505598	1.61262	0.000288911	0.00489585	0.0037837	3883	tags=32%, list=20%, signal=25%	7033/229/5745/5166/79660/55512/8671/2646/3973/85414/3170/8870/3487/80183/2819/5592/150094/114897/5167/6714/2308/4837/5071/3952/3953/10580/5165/117/7262/2203/3486/3667/6934/51341/55811/3479/51085/26137/863/6622/3643/2648/2852/32/3091/5507/5155/23417/54541/201163/8660/9611	HGSC
GO:0009142	nucleoside triphosphate biosynthetic process	121	-0.373875	-1.64871	0.000298702	0.00503309	0.00388976	5117	tags=49%, list=26%, signal=36%	9519/790955/4731/521/7298/4695/4715/4729/4830/134145/84833/4720/1841/9556/7371/6390/10476/4710/7114/522/4719/6389/84277/51422/4698/790/516/4712/2023/515/65990/10632/4709/539/30968/498/4726/4722/226/51079/509/142/6391/4708/54539/4728/4713/4694/4702/4704/9551/4706/506/4723/4718/4711/518/6392/129607	HGSC
GO:0071695	anatomical structure maturation	224	0.473849	1.53017	0.000298395	0.00503309	0.00388976	3614	tags=28%, list=19%, signal=23%	6690/5745/3549/2069/2528/650/5468/8399/4488/3640/26047/10365/123041/6886/7704/3753/283/55612/30812/3169/27289/10882/29842/1026/11057/5241/2034/8854/120892/64131/1910/1901/1003/55908/51083/9389/5047/3952/2625/8642/8434/8851/83853/11173/1524/51341/3479/163175/6461/79670/3280/8938/2624/65010/1906/2261/3091/1080/1001/84456/359845/4929/4313	HGSC
GO:0015849	organic acid transport	294	0.453292	1.47809	0.000300582	0.00503623	0.00389219	3258	tags=31%, list=17%, signal=26%	201780/28231/8714/54716/5468/8399/151258/6581/846/255189/2169/57709/55244/5322/6512/59272/5320/9194/3973/116362/8792/6532/948/11001/10166/1244/1066/8501/624/7223/7057/5997/6542/11254/4915/5592/387700/6558/345274/347051/22925/55089/9429/2917/57393/53919/6505/2350/9122/151473/388662/5243/5172/1645/3952/5999/368/6519/222962/8140/51703/11136/116369/84879/10560/81855/123264/8864/23539/6583/120103/2550…	HGSC
GO:0045930	negative regulation of mitotic cell cycle	224	-0.3054	-1.41084	0.000300577	0.00503623	0.00389219	2392	tags=25%, list=12%, signal=22%	26271/9183/10263/9656/131601/348654/1017/57082/891/1030/9587/63967/29086/641/655/25906/835/147841/11073/11130/604/4582/2177/90381/51514/54998/11277/1063/51512/5347/580/3619/9088/9212/83903/701/55143/2146/27085/5885/7124/4436/57405/9319/10403/7272/11170/1111/4085/699/23513/991/983/332/83540/10950	HGSC
GO:0010743	regulation of macrophage derived foam cell differentiation	26	0.732762	1.87967	0.000301993	0.00504565	0.00389947	2021	tags=42%, list=10%, signal=38%	338/5468/8399/5322/5320/948/3690/4023/185/23461/3606	HGSC
GO:0055090	acylglycerol homeostasis	33	0.700451	1.86812	0.00030844	0.00512459	0.00396048	2631	tags=39%, list=14%, signal=34%	3172/9971/3990/205251/2646/51129/4023/949/55908/3606/64240/407040/51085	HGSC
GO:0070328	triglyceride homeostasis	33	0.700451	1.86812	0.00030844	0.00512459	0.00396048	2631	tags=39%, list=14%, signal=34%	3172/9971/3990/205251/2646/51129/4023/949/55908/3606/64240/407040/51085	HGSC
GO:0032965	regulation of collagen biosynthetic process	31	0.706408	1.86477	0.000316455	0.00524311	0.00405208	3655	tags=65%, list=19%, signal=52%	3549/2147/3569/3673/90993/265/652/114757/406937/7431/5345/406941/7043/2022/4921/11117/2149/54361/28984/861	HGSC
GO:0032970	regulation of actin filament-based process	359	0.431271	1.41561	0.000318297	0.00525898	0.00406434	4246	tags=34%, list=22%, signal=27%	1236/6422/2044/85477/287/80115/25802/5063/2059/59/50853/395/4233/2626/130271/6281/51474/27289/171024/29119/23671/5629/4607/90102/3690/10395/5350/5156/7429/126820/4088/10788/1901/6711/775/85464/5587/2150/10435/5345/7168/80206/1490/817/51429/55160/5071/148170/406941/9912/5144/5999/10174/10630/25959/8851/88/9788/83700/2042/9026/6387/85358/91663/11214/7043/9639/93663/54551/5921/1265/286527/256949/109…	HGSC
GO:0035107	appendage morphogenesis	131	0.52905	1.66591	0.000321065	0.0052754	0.00407703	3622	tags=32%, list=19%, signal=26%	3549/1749/1750/157506/4488/2719/341640/5125/7704/6469/130497/652/6299/4038/91461/3236/9464/3206/9241/8854/3899/5727/444/775/54206/5469/8434/1291/6474/7473/7291/4487/5396/23288/6662/581/6926/4621/1889/79659/144165/342184	HGSC
GO:0035108	limb morphogenesis	131	0.52905	1.66591	0.000321065	0.0052754	0.00407703	3622	tags=32%, list=19%, signal=26%	3549/1749/1750/157506/4488/2719/341640/5125/7704/6469/130497/652/6299/4038/91461/3236/9464/3206/9241/8854/3899/5727/444/775/54206/5469/8434/1291/6474/7473/7291/4487/5396/23288/6662/581/6926/4621/1889/79659/144165/342184	HGSC
GO:1902644	tertiary alcohol metabolic process	18	0.77045	1.82669	0.000328897	0.00537439	0.00415354	2418	tags=50%, list=12%, signal=44%	57016/650/8912/8644/1646/27233/1583/1645/27122	HGSC
GO:0060348	bone development	197	0.482702	1.55332	0.000328148	0.00537439	0.00415354	5324	tags=48%, list=27%, signal=35%	51208/3549/1749/650/4488/5251/55512/7704/55959/55790/6716/652/4969/9060/3694/6424/85301/60676/124976/5358/5308/59341/64131/4322/7048/8840/2200/6714/4325/389058/10370/3952/633/3953/302/338773/8642/4015/133308/1291/27086/6474/11214/7043/7291/11173/2690/147111/2022/4487/3479/6781/4921/6662/4208/10234/1893/7052/2648/79648/2261/54796/5600/359845/5914/26585/22856/284266/1101/51119/84068/1311/7010/6137/…	HGSC
GO:0001654	eye development	329	0.440513	1.4421	0.000342227	0.00557689	0.00431003	3849	tags=30%, list=20%, signal=25%	10083/5950/793/3549/43/157506/283375/341640/64093/1735/6096/2202/6469/9314/358/8842/56917/9172/652/23418/30812/8736/668/4286/8076/196740/5629/4081/5156/7431/4915/2195/8854/5308/2247/57381/4088/775/7048/6935/6505/2200/7477/4810/10370/10848/4094/28514/5469/220/7482/2823/2625/170692/80184/5797/84879/1956/6101/5176/7291/64919/1410/1969/8829/5159/114789/50937/4867/51384/51761/3280/6662/55212/2792/5456…	HGSC
GO:0030048	actin filament-based movement	122	0.529069	1.6552	0.000345207	0.00561009	0.00433569	3418	tags=35%, list=18%, signal=29%	4640/4648/287/3753/59/2626/776/23704/6332/29119/4607/5350/7139/7429/23224/775/4642/23327/7168/10052/817/54749/6326/5144/10630/6329/10060/55811/80179/477/3784/6781/4646/3781/8913/6330/6262/9839/783/6548/4621/54795/55742	HGSC
GO:0034765	regulation of monoatomic ion transmembrane transport	298	0.443294	1.44625	0.000346471	0.00561529	0.00433971	4411	tags=38%, list=23%, signal=30%	255738/54997/486/65266/2147/4842/287/389816/40/2859/2259/2904/3973/3753/84766/130497/776/23704/5174/2902/2906/150/5349/3690/3773/57158/5649/9001/3779/5350/481/775/57817/5354/6000/5587/23327/623/154/84502/1756/57214/91404/817/51083/5243/4734/3783/27347/54413/4878/7225/5144/5999/9456/88/5311/117/5533/85358/6546/255057/53827/2040/3270/10681/53826/785/477/3784/2915/6622/3781/3208/825/3788/57620/6330/…	HGSC
GO:0061045	negative regulation of wound healing	66	0.596272	1.76637	0.000347567	0.00561774	0.0043416	3441	tags=52%, list=18%, signal=43%	7103/3827/7035/2147/58189/22915/7448/5270/5054/7057/90102/25817/5156/5592/7056/2247/6558/4088/114897/5345/5329/3818/302/406984/170692/407040/634/5154/5627/8573/1906/5155/5055/54361	HGSC
GO:0019935	cyclic-nucleotide-mediated signaling	81	0.575712	1.73172	0.000353003	0.00569014	0.00439756	2882	tags=41%, list=15%, signal=35%	2044/79849/10846/6344/5137/3640/338557/2696/358/136/948/8622/27115/8844/7057/5138/5592/1910/23551/10335/11163/51083/2770/5140/4878/5144/133/117/10900/5143/5151/57211/6662	HGSC
GO:0042573	retinoic acid metabolic process	25	0.737761	1.87406	0.000359967	0.00574018	0.00443623	1205	tags=48%, list=6%, signal=45%	1562/126/125/10170/157506/339761/8644/1577/54905/29785/8854/1576	HGSC
GO:1901989	positive regulation of cell cycle phase transition	102	-0.375569	-1.6229	0.000359724	0.00574018	0.00443623	3306	tags=36%, list=17%, signal=30%	8697/6240/84967/6491/11331/255374/5356/286053/9134/207/56257/26271/1981/7325/891/8317/55920/9587/51692/163786/51529/5087/51514/9787/7015/993/9700/7564/2146/27085/898/995/11065/991/983/81610/113130	HGSC
GO:0051147	regulation of muscle cell differentiation	137	0.504803	1.59838	0.000357254	0.00574018	0.00443623	3770	tags=36%, list=19%, signal=30%	1048/2069/650/93649/93166/1491/6469/652/23250/3912/406937/5629/5997/150094/3815/4811/3908/6935/5587/84814/28514/3398/4193/5999/338773/406984/27086/6474/407040/406976/6830/2022/4487/3479/4855/6899/6300/407004/9780/4208/2648/1906/2852/3915/5155/5600/4772/91807/4773/627	HGSC
GO:1901617	organic hydroxy compound biosynthetic process	212	0.475039	1.53244	0.000358899	0.00574018	0.00443623	2418	tags=21%, list=12%, signal=19%	338/3158/5745/29881/9971/650/9023/1621/6770/7166/8912/1644/340895/8644/2264/3973/6716/3706/9464/11001/1066/5629/9572/6615/5592/3156/1576/3613/26002/80271/54206/1727/570/3952/1601/9365/2625/117/23600/8864/5409/6591/217/114880/27122	HGSC
GO:2001032	regulation of double-strand break repair via nonhomologous end joining	27	-0.606129	-2.00685	0.0003663	0.00582554	0.0045022	4917	tags=59%, list=25%, signal=44%	158880/5591/55135/55183/10459/10039/79000/149840/25913/7468/84309/78996/55693/8091/3297/7913	HGSC
GO:0032835	glomerulus development	64	0.600708	1.77248	0.000368272	0.00584129	0.00451437	4477	tags=56%, list=23%, signal=43%	1286/1285/55959/358/8842/130497/652/59/6943/9241/84623/26508/3690/1958/5156/4811/1910/9863/4643/9788/5159/28999/3280/25937/285/4208/10409/1906/80310/5155/5530/51196/5175/7010/284/1312	HGSC
GO:0055074	calcium ion homeostasis	280	0.455088	1.48309	0.000369788	0.00584974	0.0045209	3194	tags=29%, list=16%, signal=24%	793/1236/5745/65266/2147/100507043/6358/205251/846/5314/4842/287/123041/2898/3973/9914/9899/284612/2902/7223/489/3690/57158/9001/84239/5350/2247/4907/59341/481/8989/1003/1139/775/3708/5587/623/84502/1756/57214/2814/817/858/7224/9651/540/2812/79054/7225/5144/309/286097/9365/368/5311/7178/6387/118987/6546/794/5332/3270/785/477/6781/3932/2915/6622/825/79734/57620/6262/7052/581/7466/2149/783/1906/285…	HGSC
GO:0030326	embryonic limb morphogenesis	107	0.544398	1.67991	0.000378917	0.00596243	0.004608	2544	tags=26%, list=13%, signal=23%	3549/1749/1750/157506/4488/2719/341640/7704/6469/130497/652/6299/4038/3236/9464/3206/9241/8854/3899/5727/775/5469/8434/6474/7473/7291/4487/5396	HGSC
GO:0035113	embryonic appendage morphogenesis	107	0.544398	1.67991	0.000378917	0.00596243	0.004608	2544	tags=26%, list=13%, signal=23%	3549/1749/1750/157506/4488/2719/341640/7704/6469/130497/652/6299/4038/3236/9464/3206/9241/8854/3899/5727/775/5469/8434/6474/7473/7291/4487/5396	HGSC
GO:0048566	embryonic digestive tract development	32	0.689604	1.82807	0.000385841	0.00605536	0.00467982	2198	tags=38%, list=11%, signal=33%	6928/3549/5125/6469/6299/6943/91461/5156/8854/2736/3398/6474	HGSC
GO:0015669	gas transport	11	0.856552	1.8274	0.000387861	0.00607105	0.00469194	693	tags=55%, list=4%, signal=53%	760/57127/3040/3039/358/114757	HGSC
GO:0048880	sensory system development	336	0.437651	1.43414	0.000392756	0.00613153	0.00473868	3849	tags=30%, list=20%, signal=24%	10083/5950/793/3549/43/157506/283375/341640/64093/1735/6096/2202/6469/9314/358/8842/56917/9172/652/23418/30812/8736/668/4286/8076/196740/5629/4081/5156/7431/4915/2195/8854/5308/2247/57381/4088/775/7048/6935/6505/2200/7477/4810/10370/10848/4094/28514/5469/220/7482/2823/2625/170692/80184/5797/84879/1956/6101/5176/7291/64919/1410/1969/8829/5159/114789/50937/4867/51384/51761/3280/6662/55212/2792/5456…	HGSC
GO:0006858	extracellular transport	44	0.665882	1.85051	0.000394435	0.00614162	0.00474648	3792	tags=55%, list=20%, signal=44%	1770/200373/152110/80217/123872/1767/144535/25981/83538/345895/8701/200162/27019/55036/83853/25790/79925/220136/55811/8382/79582/27031/11060/79864	HGSC
GO:0008543	fibroblast growth factor receptor signaling pathway	69	0.589196	1.75281	0.000396541	0.0061583	0.00475937	2234	tags=30%, list=12%, signal=27%	9982/90993/64399/2264/55959/387914/64094/2252/9241/7057/23768/152831/2247/27006/4804/1490/23767/406941/9365/2625/55614	HGSC
GO:0008206	bile acid metabolic process	42	0.657946	1.81219	0.000403121	0.00624418	0.00482574	4032	tags=52%, list=21%, signal=42%	9971/6770/2494/340895/2264/11001/1066/5629/9572/3815/54206/570/1645/3952/23600/114880/9420/114881/51302/4864/1593/114876	HGSC
GO:1901991	negative regulation of mitotic cell cycle phase transition	177	-0.31853	-1.45701	0.000405645	0.00626695	0.00484334	2588	tags=27%, list=13%, signal=24%	55055/10385/26271/9183/10263/131601/348654/1017/57082/891/1030/9587/63967/29086/641/25906/835/147841/11073/11130/4582/90381/51514/11277/1063/51512/5347/580/3619/9088/9212/83903/701/55143/2146/5885/57405/9319/10403/7272/11170/1111/4085/699/991/983/332/83540	HGSC
GO:0060537	muscle tissue development	376	0.430728	1.41676	0.000413641	0.00637393	0.00492602	4241	tags=36%, list=22%, signal=29%	5950/3549/92737/650/93649/4488/3131/4629/2735/4892/6469/9148/2138/9172/130497/652/2626/6943/30812/8736/56999/668/3236/9241/23345/8557/3164/406937/23764/5629/4607/26508/5997/57158/7026/5350/1958/2274/5156/7139/8854/5592/2247/4634/5727/150094/4088/1901/8470/1144/5239/2353/406935/2317/7168/1756/80206/10052/858/10370/10848/28514/3398/5469/4878/5999/10611/406984/9456/88/5311/4015/7373/1291/27086/6474/…	HGSC
GO:0070588	calcium ion transmembrane transport	289	0.44612	1.45519	0.000415306	0.00638305	0.00493306	4182	tags=36%, list=22%, signal=29%	1236/2147/728215/4842/287/8912/2859/123041/2904/3973/84766/9914/140738/776/2902/2906/150/7223/41/489/3690/57158/9001/5350/2247/80036/59341/481/1910/8989/1139/775/259232/5354/3708/5587/623/116444/84502/1756/57214/91404/2814/817/162514/7224/9651/2812/79054/4878/7225/2823/302/5144/309/286097/5311/117/5533/6546/255057/5332/3270/59283/114789/10681/785/477/3932/6622/8913/3208/825/57620/6262/581/2149/78…	HGSC
GO:0061333	renal tubule morphogenesis	71	0.581146	1.73161	0.000424032	0.00650037	0.00502374	2072	tags=32%, list=11%, signal=29%	6928/65266/650/2719/80000/6469/2138/130497/652/6299/6943/30812/9241/2668/170690/2247/5727/255743/7482/2625/8642/5311/9788	HGSC
GO:0010811	positive regulation of cell-substrate adhesion	115	0.527363	1.63902	0.000433173	0.00662343	0.00511884	3893	tags=36%, list=20%, signal=29%	4680/10551/1236/6422/79625/5212/10085/55612/7448/80005/948/6281/151887/3690/4088/4811/3491/255743/3675/3655/1842/1601/1307/91663/10979/8829/1793/1012/3678/2294/11117/8874/201294/5155/54361/342184/27185/9448/1295/7248/1021	HGSC
GO:0032481	positive regulation of type I interferon production	72	-0.429123	-1.73283	0.000437328	0.00666002	0.00514712	3630	tags=38%, list=19%, signal=31%	2597/3329/11128/57506/7098/4321/115004/3663/85364/3659/54106/10211/6850/3654/3665/9641/3148/51284/51311/4938/6772/4828/23586/4940/64135/4939/9636	HGSC
GO:0019646	aerobic electron transport chain	88	-0.402516	-1.73185	0.000438925	0.00666002	0.00514712	4385	tags=45%, list=23%, signal=35%	29796/4720/9167/1337/6390/57017/7385/4710/4719/6389/4698/7384/1347/4712/1349/4709/1345/4726/9377/4722/6391/4708/4728/1340/4713/4694/4702/4704/4706/54205/440567/4723/4718/100532726/4711/7386/1329/6392/1351/1537	HGSC
GO:0150063	visual system development	333	0.439484	1.43976	0.000438692	0.00666002	0.00514712	3849	tags=30%, list=20%, signal=24%	10083/5950/793/3549/43/157506/283375/341640/64093/1735/6096/2202/6469/9314/358/8842/56917/9172/652/23418/30812/8736/668/4286/8076/196740/5629/4081/5156/7431/4915/2195/8854/5308/2247/57381/4088/775/7048/6935/6505/2200/7477/4810/10370/10848/4094/28514/5469/220/7482/2823/2625/170692/80184/5797/84879/1956/6101/5176/7291/64919/1410/1969/8829/5159/114789/50937/4867/51384/51761/3280/6662/55212/2792/5456…	HGSC
GO:0043542	endothelial cell migration	231	0.459594	1.48378	0.000440912	0.00667314	0.00515726	4450	tags=39%, list=23%, signal=31%	6286/5646/9982/5468/1803/147372/3397/9314/1960/388/64094/4233/56999/196740/3164/5629/7057/3690/7026/7857/27286/2247/10769/57381/6997/1003/51378/1634/5587/949/10000/406935/168667/11167/84913/406941/406984/2625/6678/5797/27086/5176/6591/25960/1969/406976/575/8829/634/57608/1012/5743/574508/6781/161198/9564/1647/285/407004/54567/4208/3162/9839/2624/161742/90627/1906/4017/80149/3091/29775/5155/406983…	HGSC
GO:0010885	regulation of cholesterol storage	17	0.792848	1.86715	0.0004445	0.00671038	0.00518604	1473	tags=35%, list=8%, signal=33%	338/5468/948/1066/4023/949	HGSC
GO:0021700	developmental maturation	289	0.445305	1.45254	0.000447429	0.00673748	0.00520698	3968	tags=28%, list=20%, signal=23%	6690/5745/3549/2069/2528/650/5468/8399/4488/440279/3640/26047/10365/50617/123041/6886/7704/3753/9148/283/55612/30812/3169/27289/10882/4761/29842/1026/5649/11057/5241/2034/8854/120892/64131/1910/1901/1003/535/55908/51083/9389/5047/3952/2625/8642/8434/8851/158866/83853/11173/1524/10497/51341/3479/163175/1742/6461/79670/3280/8938/8506/2624/65010/1906/2261/3091/1080/1001/84456/22899/359845/4929/4313/…	HGSC
GO:0032728	positive regulation of interferon-beta production	40	-0.534795	-1.99131	0.00045099	0.00677103	0.00523291	3400	tags=42%, list=18%, signal=35%	11128/57506/7098/3663/3659/54106/10211/3665/3148/51284/51311/4938/23586/4940/64135/4939/9636	HGSC
GO:0034764	positive regulation of transmembrane transport	184	0.490875	1.57199	0.000451933	0.00677103	0.00523291	3930	tags=40%, list=20%, signal=32%	54997/486/760/2147/4842/287/389816/2719/59272/3973/3753/84766/5174/2902/57158/5649/9001/3779/8013/481/57393/5354/6000/623/154/1756/57214/51083/5243/3783/27347/54413/4878/7225/10580/8140/88/5311/51703/117/5533/85358/3667/8218/3479/3784/28999/2180/6622/3643/825/57620/6262/581/11261/11132/2149/783/65010/1906/2852/6548/246329/6041/1080/4986/5025/9495/5295/1815/8660/6786/5335/781	HGSC
GO:0072028	nephron morphogenesis	71	0.579794	1.72758	0.000464177	0.006937	0.00536118	2066	tags=32%, list=11%, signal=29%	6928/65266/650/2719/80000/6469/2138/130497/652/6299/6943/30812/9241/2668/170690/2247/5727/3976/255743/7482/2625/8642/5311	HGSC
GO:0051924	regulation of calcium ion transport	215	0.472297	1.52204	0.000466357	0.0069521	0.00537285	4166	tags=37%, list=21%, signal=30%	6690/2147/846/4842/287/2859/3973/84766/9914/776/2902/150/3690/57158/9001/5350/815/3958/481/775/5354/5587/623/116444/84502/1756/57214/91404/817/162514/2864/4878/7225/5144/5999/9456/5311/117/5533/6387/6546/255057/407040/3270/5159/10681/5743/4638/785/477/6781/3280/6622/3208/825/57620/6262/196996/581/8573/7466/2149/783/2852/80024/6548/246329/27075/5155/5025/1394/9495/1815/6786/5335/781/5530/808/15165…	HGSC
GO:0008203	cholesterol metabolic process	119	0.520264	1.62506	0.000468515	0.00696681	0.00538422	4508	tags=39%, list=23%, signal=30%	338/255738/3158/29881/9971/3990/9023/6770/33/51474/8029/1066/10948/1583/3156/1576/8542/949/54206/114879/3949/6820/1727/23461/3952/3953/23780/9420/47/2055/2232/37/1080/7436/6646/51302/1565/4864/1593/23541/114876/2053/3991/10613/4041/6721	HGSC
GO:0043271	negative regulation of monoatomic ion transport	101	0.534684	1.64471	0.000489936	0.00726719	0.00561636	2749	tags=29%, list=14%, signal=25%	6690/255738/65266/4842/2859/3753/130497/23704/5270/150/5350/4129/57817/23327/91404/817/4734/27347/5999/88/5311/5533/255057/407040/10681/5743/477/6781/3280	HGSC
GO:0031069	hair follicle morphogenesis	27	0.716578	1.84795	0.000495067	0.00732502	0.00566106	1639	tags=33%, list=8%, signal=31%	7053/3872/8399/6469/2252/6615/2736/4804/25928	HGSC
GO:0002832	negative regulation of response to biotic stimulus	107	-0.382402	-1.69287	0.000497759	0.00734658	0.00567772	1858	tags=23%, list=10%, signal=21%	3105/10475/401397/3428/142/64771/55061/149095/11277/3106/50943/54625/9212/25939/8815/4938/103/79102/9111/4277/4940/259307/11274/9636/4057	HGSC
GO:0032727	positive regulation of interferon-alpha production	23	-0.634918	-1.99725	0.000499928	0.00736032	0.00568834	3468	tags=57%, list=18%, signal=46%	3329/57506/7098/4321/3663/54106/3665/51284/51311/6772/4828/23586/64135	HGSC
GO:0016114	terpenoid biosynthetic process	14	0.812702	1.81548	0.00050144	0.00736436	0.00569146	1870	tags=50%, list=10%, signal=45%	3158/53630/10170/157506/8644/8854/220	HGSC
GO:0034374	low-density lipoprotein particle remodeling	12	0.831979	1.79484	0.000509388	0.00746266	0.00576743	1726	tags=58%, list=9%, signal=53%	338/3990/8399/5322/5320/4547/185	HGSC
GO:0031055	chromatin remodeling at centromere	10	-0.815025	-2.0364	0.000520248	0.0075844	0.00586152	2159	tags=70%, list=11%, signal=62%	55839/11339/54069/2491/1058/387103/55355	HGSC
GO:0034080	CENP-A containing chromatin assembly	10	-0.815025	-2.0364	0.000520248	0.0075844	0.00586152	2159	tags=70%, list=11%, signal=62%	55839/11339/54069/2491/1058/387103/55355	HGSC
GO:0045653	negative regulation of megakaryocyte differentiation	16	-0.698979	-1.94847	0.000524726	0.00763098	0.00589751	3078	tags=56%, list=16%, signal=47%	8359/8360/8363/8368/8364/8366/8362/8365/8361	HGSC
GO:0009201	ribonucleoside triphosphate biosynthetic process	113	-0.363645	-1.60369	0.000526349	0.00763592	0.00590133	5076	tags=49%, list=26%, signal=36%	790955/4731/521/4695/4715/4729/4830/134145/84833/4720/9556/7371/6390/10476/4710/7114/522/4719/6389/84277/51422/4698/790/516/4712/2023/515/65990/10632/4709/539/30968/498/4726/4722/226/51079/509/142/6391/4708/54539/4728/4713/4694/4702/4704/9551/4706/506/4723/4718/4711/518/6392	HGSC
GO:0032350	regulation of hormone metabolic process	37	0.666289	1.80289	0.000532909	0.00771227	0.00596034	2467	tags=41%, list=13%, signal=35%	650/405753/157506/8644/3973/8622/1958/53919/51083/90527/1601/2625/133/27122/6934	HGSC
GO:0090066	regulation of anatomical structure size	470	0.413539	1.36743	0.000536333	0.00774298	0.00598407	3985	tags=30%, list=21%, signal=24%	10083/6928/1236/3352/54825/1373/3827/85477/846/1621/4842/6344/80115/40/5865/10365/59272/25802/5063/358/57556/2045/2059/59/136/50853/80005/153/57715/130271/53841/1002/6532/79987/196740/51474/624/150/5997/3779/143872/7429/5592/59341/6558/120892/1910/6711/8482/85464/5587/10000/7477/23645/154/2150/10435/5345/1630/80206/5357/51429/7224/4803/3783/27347/185/148170/4878/10501/3952/7430/25959/133/88/1291/…	HGSC
GO:0051383	kinetochore organization	21	-0.639643	-1.93745	0.000548631	0.00788459	0.00609352	3759	tags=62%, list=19%, signal=50%	64105/1062/201254/6047/10592/64946/9787/1063/10051/1058/387103/10403/83540	HGSC
GO:0046942	carboxylic acid transport	293	0.451584	1.47216	0.000548793	0.00788459	0.00609352	3258	tags=31%, list=17%, signal=26%	201780/28231/8714/54716/5468/8399/151258/6581/846/255189/2169/57709/55244/5322/6512/59272/5320/9194/3973/116362/8792/6532/948/11001/10166/1244/1066/8501/624/7223/7057/5997/6542/11254/4915/5592/387700/6558/345274/347051/22925/55089/9429/2917/57393/53919/6505/2350/9122/151473/388662/5243/5172/1645/3952/5999/368/6519/8140/51703/11136/116369/84879/10560/81855/123264/8864/23539/6583/120103/2550/9390/3…	HGSC
GO:0048661	positive regulation of smooth muscle cell proliferation	86	0.559121	1.68948	0.000553075	0.00792696	0.00612626	3827	tags=43%, list=20%, signal=35%	2069/27035/3569/3673/55512/3248/652/7057/3690/4217/2247/8013/1901/8840/6714/5345/1839/3398/4193/3606/27086/1956/10203/5159/1012/3479/5743/2081/4921/3162/3488/1906/80310/5155/4313/5295/4763	HGSC
GO:0002566	somatic diversification of immune receptors via somatic mutation	13	-0.752355	-1.9747	0.000561654	0.00801131	0.00619145	1833	tags=54%, list=9%, signal=49%	56941/7374/10721/25939/9156/103/4436	HGSC
GO:0048730	epidermis morphogenesis	31	0.694297	1.8328	0.000561632	0.00801131	0.00619145	1728	tags=35%, list=9%, signal=32%	7053/3872/8399/6469/9314/2252/6615/2736/4804/25928/388698	HGSC
GO:0044241	lipid digestion	15	0.793418	1.80941	0.000566982	0.00806796	0.00623523	2277	tags=60%, list=12%, signal=53%	29881/170302/358/948/51474/3949/1645/3952/64240	HGSC
GO:0042634	regulation of hair cycle	26	0.717137	1.83959	0.000583846	0.00826837	0.00639011	1653	tags=35%, list=9%, signal=32%	79574/79152/3872/4488/55612/5187/4804/51083/162514	HGSC
GO:1903036	positive regulation of response to wounding	69	0.582143	1.73183	0.000583793	0.00826837	0.00639011	3141	tags=35%, list=16%, signal=29%	50506/2147/2152/3640/55612/7448/64094/948/5054/150/7057/6484/7056/8840/5345/1839/2155/53905/10979/4638/2039/4921/11117/2149	HGSC
GO:0048515	spermatid differentiation	164	0.482865	1.53835	0.000591335	0.00835454	0.00645671	3399	tags=31%, list=18%, signal=26%	6690/255101/2735/9148/200373/79747/80217/11057/5350/50846/283417/5990/144535/5592/5727/58494/286464/3815/135138/84660/26108/89765/25981/286207/126859/26074/9389/5047/200162/338773/55779/3306/83700/6595/50511/83853/79925/55811/4867/84229/26038/8382/55329/199223/84071/581/65010/159686/79582/3622/1080	HGSC
GO:0090288	negative regulation of cellular response to growth factor stimulus	96	0.55071	1.68489	0.000593863	0.00837038	0.00646895	2379	tags=32%, list=12%, signal=28%	6422/5468/64388/8646/90993/55959/387914/57556/7498/10272/9241/390598/406937/7057/10140/2247/4681/1634/5654/2200/94031/4804/25928/25884/4734/168667/25805/406941/2625/25960/406976	HGSC
GO:0035455	response to interferon-alpha	18	-0.668831	-1.95282	0.000597937	0.00838339	0.006479	1235	tags=33%, list=6%, signal=31%	5610/8519/103/4600/684/27074	HGSC
GO:0035672	oligopeptide transmembrane transport	15	0.792179	1.80658	0.000599015	0.00838339	0.006479	112	tags=20%, list=1%, signal=20%	1015/6564/760	HGSC
GO:0006874	intracellular calcium ion homeostasis	260	0.454428	1.47489	0.000597313	0.00838339	0.006479	3194	tags=29%, list=16%, signal=24%	793/1236/5745/2147/100507043/6358/205251/846/5314/4842/287/123041/2898/3973/9914/9899/284612/7223/489/3690/57158/9001/84239/5350/2247/59341/481/8989/1003/1139/775/3708/5587/623/84502/1756/57214/2814/817/858/7224/9651/540/2812/79054/7225/5144/309/286097/5311/7178/6387/118987/6546/794/5332/3270/785/477/6781/3932/2915/6622/825/79734/57620/6262/7052/581/7466/2149/783/1906/2852/80024	HGSC
GO:0006699	bile acid biosynthetic process	32	0.681061	1.80542	0.000603165	0.00840738	0.00649755	4032	tags=53%, list=21%, signal=42%	9971/6770/340895/2264/11001/1066/5629/9572/54206/570/23600/114880/9420/114881/51302/1593/114876	HGSC
GO:0034109	homotypic cell-cell adhesion	90	0.540967	1.63804	0.000603556	0.00840738	0.00649755	2241	tags=20%, list=12%, signal=18%	1048/54825/3569/22915/64714/375033/53841/6532/5270/29119/3690/5156/5592/114897/5329/10630/170692/3572	HGSC
GO:0030510	regulation of BMP signaling pathway	94	0.549828	1.67989	0.000607582	0.00844369	0.0065256	1841	tags=28%, list=9%, signal=25%	6422/5468/64388/4488/2719/8646/10272/652/2626/6424/9241/390598/5046/10140/1003/4681/5654/2200/94031/3491/25928/25884/168667/3675/11167/25805	HGSC
GO:0022612	gland morphogenesis	116	0.515411	1.60603	0.000609604	0.00845204	0.00653206	3130	tags=33%, list=16%, signal=28%	59350/374/6422/5268/3569/4488/2735/55959/6469/652/2252/151449/9241/3169/7039/5629/3082/5241/64478/5727/7048/6714/25928/5469/1956/7043/6591/1969/10913/8829/634/6195/5154/9420/6662/7052/581/3488	HGSC
GO:0032607	interferon-alpha production	28	-0.595848	-1.98365	0.000625882	0.00863747	0.00667537	3468	tags=50%, list=18%, signal=41%	3329/57506/7098/4321/3663/54106/3665/51284/51311/9111/6772/4828/23586/64135	HGSC
GO:0032647	regulation of interferon-alpha production	28	-0.595848	-1.98365	0.000625882	0.00863747	0.00667537	3468	tags=50%, list=18%, signal=41%	3329/57506/7098/4321/3663/54106/3665/51284/51311/9111/6772/4828/23586/64135	HGSC
GO:0010565	regulation of cellular ketone metabolic process	117	0.521144	1.62332	0.000630123	0.00867587	0.00670504	4036	tags=38%, list=21%, signal=31%	9971/650/5468/157506/205251/5166/6770/340895/8644/2264/33/85414/1066/5629/9572/1958/635/5592/8013/2326/1601/5165/440503/133/84879/7291/3667/27122/9390/634/55198/5743/51085/6622/6662/32/37/54361/9926/23417/8660/9611/2170/9612/10464	HGSC
GO:2000779	regulation of double-strand break repair	129	-0.338126	-1.49879	0.000644824	0.00885777	0.00684563	4917	tags=43%, list=25%, signal=32%	158880/5977/10097/6118/92797/5591/8193/5371/55063/55135/26168/63979/8089/55183/545/10459/55257/9274/84893/254225/84126/54556/6603/4255/64769/10039/55611/79000/151987/149840/8607/115004/25913/5888/7468/8914/5531/142/84309/55010/56893/78996/10721/6944/55693/8091/2187/3297/86/7913/2305/64110/116028/10635/1111	HGSC
GO:0008589	regulation of smoothened signaling pathway	80	0.563818	1.69445	0.000649111	0.00889611	0.00687525	2544	tags=21%, list=13%, signal=19%	3549/6422/8643/2719/80274/64399/2735/6469/5270/3169/50846/5727/5167/5567/6474/79600/5396	HGSC
GO:0044058	regulation of digestive system process	27	0.708821	1.82794	0.000661436	0.00904419	0.0069897	2664	tags=48%, list=14%, signal=42%	6690/65266/5733/358/118471/6446/57817/27347/3952/9026/64240/6584/3784	HGSC
GO:0050890	cognition	271	0.449704	1.46648	0.000668695	0.00912247	0.0070502	4040	tags=33%, list=21%, signal=26%	793/1621/339977/139411/590/55450/26047/8061/2904/3973/2628/5803/6532/9241/8622/7122/10882/4761/2902/728/41/5649/6484/4915/2925/80863/64478/3156/10769/3815/1139/6446/2353/3198/6505/6714/57502/84502/3949/4803/3675/8701/6326/54413/5071/338811/57477/9369/84879/85358/1956/3269/5176/7832/1959/55084/1524/27087/5743/477/1742/3678/5923/8516/2915/23237/3643/90410/4208/4130/9379/2055/2648/64084/3091/2334/74…	HGSC
GO:0018108	peptidyl-tyrosine phosphorylation	231	0.454821	1.46837	0.000672756	0.00915687	0.00707678	2880	tags=25%, list=15%, signal=21%	6690/374/6422/3569/9052/255324/2264/2202/5618/133396/4254/7448/2045/4038/91461/2252/948/7039/5753/3082/2064/3690/5649/5156/3815/6997/5168/51378/3976/79893/54206/6714/960/1839/3952/7060/4058/3606/2042/1956/3572/2690/3574/8829/5159/5154/3479/8764/1742/2039/3678/3280/4921/3932/2915/11009/3643	HGSC
GO:0097305	response to alcohol	222	0.46836	1.51253	0.000674805	0.00916379	0.00708213	3001	tags=25%, list=15%, signal=22%	6690/51208/1236/3158/978/6422/1621/10365/8644/1646/8061/2904/9314/3248/2059/2354/8792/7122/1066/2902/5737/5997/5729/3490/1026/3779/5727/6446/4129/7048/6000/2353/5587/687/2770/27347/31/4193/3952/5999/2155/130/117/2203/6586/54331/2550/80854/4519/112/6155/57476/999/1728/4538/114881	HGSC
GO:0016053	organic acid biosynthetic process	287	0.44676	1.45731	0.000677918	0.00917345	0.00708959	4036	tags=31%, list=21%, signal=25%	79152/1373/9971/3990/10170/157506/162417/8399/5166/6770/255189/340895/8644/5322/2264/1491/10020/2678/33/216/2628/9388/11343/5740/85414/2571/11001/1066/5629/9572/11057/635/8854/1576/23743/4023/116285/5354/54206/6296/7358/31/570/2326/220/10090/23498/5564/79993/23600/8864/10157/92126/114880/171586/634/54988/9420/5743/51085/2744/64577/122970/47/6785/114881/2593/1906/8942/32/242/37/29940/9926/5321/103…	HGSC
GO:0046394	carboxylic acid biosynthetic process	284	0.445087	1.45118	0.000678601	0.00917345	0.00708959	4036	tags=31%, list=21%, signal=25%	79152/1373/9971/3990/10170/157506/162417/8399/5166/6770/255189/340895/8644/5322/2264/1491/10020/2678/33/216/2628/9388/11343/5740/85414/2571/11001/1066/5629/9572/11057/635/8854/1576/23743/4023/116285/5354/54206/6296/7358/31/570/220/10090/23498/5564/79993/23600/8864/10157/92126/114880/171586/634/54988/9420/5743/51085/2744/64577/122970/47/6785/114881/2593/1906/8942/32/242/37/29940/9926/5321/1036/273…	HGSC
GO:0002474	antigen processing and presentation of peptide antigen via MHC class I	34	-0.546798	-1.93561	0.000685473	0.00924533	0.00714515	3420	tags=41%, list=18%, signal=34%	567/54842/10437/811/3135/3136/3107/3105/55080/6892/3106/4277/6891/6890	HGSC
GO:0051917	regulation of fibrinolysis	15	0.79049	1.80273	0.000688895	0.00927047	0.00716458	1752	tags=53%, list=9%, signal=49%	2147/7448/5054/7057/7056/5345/5329/3818	HGSC
GO:0002526	acute inflammatory response	83	0.559482	1.68584	0.000725636	0.00974285	0.00752965	2241	tags=23%, list=12%, signal=20%	145741/8876/1236/2147/2152/3569/5265/5733/133396/8792/5005/1910/12/388125/5345/2215/3818/23780/3572	HGSC
GO:0002028	regulation of sodium ion transport	75	0.574847	1.72245	0.000748104	0.0100219	0.0077453	4382	tags=48%, list=23%, signal=37%	255738/54997/486/65266/286183/4842/2259/154043/130497/5187/5270/5349/150094/481/23327/154/1756/817/4734/27347/53827/53826/477/128414/4302/6330/11261/6548/5025/1815/57520/7871/5348/1760/7402/65268	HGSC
GO:0098856	intestinal lipid absorption	16	0.787562	1.8366	0.000753625	0.0100732	0.00778494	2277	tags=62%, list=12%, signal=55%	29881/2169/948/51474/118471/949/3949/1645/3952/64240	HGSC
GO:0007131	reciprocal meiotic recombination	51	-0.484467	-1.8631	0.000757171	0.0100753	0.00778657	2618	tags=39%, list=14%, signal=34%	11144/57820/254528/9985/83990/5888/8438/11077/283129/116138/2177/100507650/126549/84057/5885/80010/9319/79173/10635/285498	HGSC
GO:0140527	reciprocal homologous recombination	51	-0.484467	-1.8631	0.000757171	0.0100753	0.00778657	2618	tags=39%, list=14%, signal=34%	11144/57820/254528/9985/83990/5888/8438/11077/283129/116138/2177/100507650/126549/84057/5885/80010/9319/79173/10635/285498	HGSC
GO:0048008	platelet-derived growth factor receptor signaling pathway	55	0.613477	1.76894	0.000776158	0.0103038	0.00796317	3675	tags=47%, list=19%, signal=38%	2152/93649/347/55512/3690/5156/8013/6714/4643/59338/2155/4015/9026/64651/8829/5159/5154/9564/4035/6622/90410/2241/80310/5155/1464/10628	HGSC
GO:0060271	cilium assembly	367	0.424859	1.39678	0.000777809	0.0103038	0.00796317	5838	tags=42%, list=30%, signal=30%	9480/127254/85452/5314/255101/9148/200373/55130/22885/152206/339145/23329/23268/54777/64518/80217/54768/57562/123872/170690/154865/9001/1767/5990/83659/144535/126820/23224/286464/79645/89765/25981/199221/286207/83538/345895/26074/30846/3754/200162/348807/3983/55779/80184/146754/6101/27019/55036/8100/56171/79925/79600/26140/93233/51134/54558/3784/84229/11020/79140/25937/8382/55212/55329/90410/1363…	HGSC
GO:0072378	blood coagulation, fibrin clot formation	10	0.845739	1.76369	0.000792219	0.0104482	0.00807474	1840	tags=60%, list=9%, signal=54%	2192/2162/3690/7056/2814/2812	HGSC
GO:0061458	reproductive system development	265	0.440544	1.43259	0.000790984	0.0104482	0.00807474	2475	tags=22%, list=13%, signal=19%	5950/2069/6422/5268/157506/93649/3640/768239/80000/8644/2735/3973/6469/3753/283/6716/5618/4254/130497/652/6299/2626/22836/6943/30812/668/151449/5270/3206/9241/7425/3169/7026/5241/5156/50846/64478/5727/3815/6382/54206/6714/6777/10370/269/6092/7482/3952/3623/2516/59338/2625/54477/1291/5176/6586/63951/268	HGSC
GO:0045880	positive regulation of smoothened signaling pathway	36	0.657396	1.76569	0.000796975	0.0104756	0.00809593	1121	tags=22%, list=6%, signal=21%	3549/6422/2719/80274/2735/6469/3169/50846	HGSC
GO:0006936	muscle contraction	303	0.438736	1.43316	0.00079782	0.0104756	0.00809593	3405	tags=32%, list=18%, signal=27%	3352/93649/4842/1674/287/8912/4629/1264/3673/59272/25802/55959/3753/5733/9172/59/136/80005/2626/776/23704/8557/2668/3164/6332/29119/406937/624/150/4607/5997/5350/7139/143872/5592/59341/4634/3815/4660/481/444/1910/775/1144/6525/5587/23327/406935/154/7140/7168/1756/10052/817/10848/255743/1113/6326/4878/800/5144/9456/6329/6546/1410/7169/7125/3270/10060/55811/384/5743/4638/477/3784/51761/6781/1613/37…	HGSC
GO:0008207	C21-steroid hormone metabolic process	28	0.699511	1.82565	0.000811281	0.0106055	0.00819633	2856	tags=54%, list=15%, signal=46%	650/10170/8912/8644/1646/10948/1958/1583/1910/6777/1645/1601/133/27122/1586	HGSC
GO:0010634	positive regulation of epithelial cell migration	159	0.490094	1.56218	0.000810616	0.0106055	0.00819633	3874	tags=36%, list=20%, signal=29%	9982/3673/3640/147372/388/80005/64094/4233/2252/5629/7057/3690/27286/7429/2247/10769/57381/6997/5168/51378/7048/5587/949/10000/406935/6714/1839/3675/84913/2625/6678/3373/27086/25960/10982/406976/8754/8829/1793/57608/5743/9564/6662/3162/1512/2624/1906/80149/3091/5155/406983/5025/5578/9448/7474/8660/57142/5335	HGSC
GO:0051255	spindle midzone assembly	13	-0.741692	-1.94672	0.000821689	0.010718	0.00828328	1334	tags=69%, list=7%, signal=65%	9493/54627/29127/3619/24137/9212/55143/9055/332	HGSC
GO:0010714	positive regulation of collagen metabolic process	26	0.706077	1.81122	0.000838188	0.0108331	0.00837224	3655	tags=62%, list=19%, signal=50%	3549/2147/3673/90993/265/652/7431/5345/406941/7043/2022/4921/2149/54361/28984/861	HGSC
GO:0010543	regulation of platelet activation	48	0.626508	1.76739	0.000837823	0.0108331	0.00837224	3682	tags=46%, list=19%, signal=37%	2147/3569/22915/375033/79987/5270/5156/5592/7056/114897/2814/2812/10630/170692/3572/634/5154/11117/5155/6403/5321/5578	HGSC
GO:0038066	p38MAPK cascade	56	0.599994	1.73817	0.00083962	0.0108331	0.00837224	4695	tags=48%, list=24%, signal=37%	650/7498/652/5187/9464/1843/3082/4217/7538/4616/27347/3952/7430/23239/50488/1647/80149/5600/4986/9867/9258/8678/84557/4216/23328/5608/51776	HGSC
GO:0033555	multicellular organismal response to stress	76	0.578164	1.73417	0.000839397	0.0108331	0.00837224	3813	tags=42%, list=20%, signal=34%	3158/1803/1621/4842/2898/153/8622/4761/150/7057/41/5649/2925/1910/8989/6505/84918/84961/4862/7060/117/1291/57121/477/824/55515/4208/7442/4929/5025/1394/1815	HGSC
GO:0044706	multi-multicellular organism process	171	0.484421	1.54575	0.000837326	0.0108331	0.00837224	3914	tags=39%, list=20%, signal=31%	59350/3549/29974/5744/3673/2192/59272/8061/5125/5618/3248/2354/6532/5270/64518/23764/150/5737/5997/3690/7026/3490/5241/7056/64478/3976/2353/54206/6777/10370/3675/51673/5069/5469/4878/3952/8434/133/1307/23780/7043/3726/100137049/5743/6781/824/3678/85360/6696/3691/285/3488/1906/91/10699/8605/7076/54361/5016/4313/259/3074/1394/5914/79816/150921	HGSC
GO:2001252	positive regulation of chromosome organization	109	-0.359283	-1.58894	0.000857781	0.0110233	0.00851922	4442	tags=36%, list=23%, signal=28%	908/5371/51377/225689/80063/7520/4361/545/1736/26277/10694/4926/23310/57343/10574/10155/7203/10575/548593/286053/8607/25913/22948/1017/9587/10592/64151/10051/9212/5588/5885/86/9918/2237/54892/4751/23397/699/983	HGSC
GO:0034329	cell junction assembly	408	0.423151	1.3923	0.000858067	0.0110233	0.00851922	4290	tags=33%, list=22%, signal=26%	1015/51208/1308/9075/6422/92737/9971/43/347/287/40/143162/3673/26047/4884/59272/79983/222256/5010/2045/395/4038/1006/1002/6281/347731/7122/140689/387804/84623/7057/667/90102/3690/10395/23768/27286/1009/55203/4915/3909/347902/6615/257194/59341/137075/4088/1003/23562/6714/57502/7058/10052/23767/6092/5789/3655/54413/11141/2823/10611/10580/88/83700/4983/2042/1307/85358/11178/6591/1969/79778/575/10979…	HGSC
GO:0001889	liver development	130	0.503661	1.58409	0.000866081	0.0111023	0.00858025	2517	tags=25%, list=13%, signal=22%	255738/6928/3158/3549/6927/9480/1373/3569/3673/2735/55959/7448/4233/7039/123872/5629/3082/8854/5727/4088/54206/10370/4357/570/5469/51156/8140/5311/1956/55036/634/6195	HGSC
GO:0006857	oligopeptide transport	17	0.778657	1.83373	0.000868746	0.0111125	0.00858815	112	tags=18%, list=1%, signal=18%	1015/6564/760	HGSC
GO:0044782	cilium organization	391	0.422757	1.39134	0.000895672	0.0114323	0.00883533	5838	tags=42%, list=30%, signal=30%	9480/127254/85452/5314/255101/9148/200373/55130/22885/152206/339145/23329/23268/54777/64518/80217/54768/57562/123872/170690/154865/9001/124602/1767/5990/83659/144535/126820/23224/286464/79645/89765/25981/199221/286207/83538/345895/26074/30846/3754/375307/200162/348807/3983/55779/5311/80184/146754/6101/27019/55036/8100/56171/79925/79600/26140/93233/51134/54558/3784/84229/11020/79140/25937/8382/552…	HGSC
GO:0070199	establishment of protein localization to chromosome	28	-0.584568	-1.94609	0.000906645	0.0115476	0.00892442	4696	tags=57%, list=24%, signal=43%	79035/908/245711/55135/1736/10694/10574/7203/10575/3009/25913/55506/22948/7015/675/140690	HGSC
GO:0010810	regulation of cell-substrate adhesion	205	0.469562	1.51376	0.000909339	0.0115572	0.00893182	3909	tags=33%, list=20%, signal=27%	4680/10551/1236/9480/6422/79625/347/5314/5212/2192/10085/55612/7448/80005/395/6695/948/6281/5054/7057/90102/151887/3690/10395/4088/4811/6714/3491/255743/3675/3655/1842/1601/10630/2042/1307/91663/5921/10979/8829/1793/1012/2039/50488/3678/1613/285/10391/8573/2294/11117/9748/8874/6548/201294/23603/5155/54361/342184/27185/5295/9448/4763/1295/7248/1021/26585/1845	HGSC
GO:0072205	metanephric collecting duct development	10	0.842748	1.75745	0.000914097	0.0115929	0.0089594	1506	tags=40%, list=8%, signal=37%	793/6469/5727/7477	HGSC
GO:0035357	peroxisome proliferator activated receptor signaling pathway	22	0.732431	1.82104	0.000922756	0.0116778	0.00902503	2368	tags=45%, list=12%, signal=40%	650/5468/5740/10370/5469/3952/5165/440503/7291/407040	HGSC
GO:0090090	negative regulation of canonical Wnt signaling pathway	126	0.514544	1.61331	0.000952209	0.0120249	0.00929332	2891	tags=28%, list=15%, signal=24%	3484/6422/650/2719/80114/2735/6469/55612/388336/4038/6424/9241/92162/51339/3487/1958/147906/27303/3489/25928/2308/5071/7091/1601/27123/4163/6591/406976/147111/27122/6934/26524/25937/6662/4300	HGSC
GO:0048745	smooth muscle tissue development	25	0.717453	1.82248	0.000955002	0.0120346	0.00930084	2882	tags=52%, list=15%, signal=44%	3549/6469/130497/652/406937/5629/5727/406935/5311/2022/4638/8516/6662	HGSC
GO:0010744	positive regulation of macrophage derived foam cell differentiation	15	0.781937	1.78322	0.000959296	0.0120632	0.0093229	2021	tags=53%, list=10%, signal=48%	338/8399/5322/5320/948/4023/185/3606	HGSC
GO:0006942	regulation of striated muscle contraction	84	0.551914	1.6639	0.00096479	0.0121067	0.00935652	4275	tags=45%, list=22%, signal=35%	4842/287/59272/2626/3164/29119/4607/5997/5350/59341/4634/481/775/5587/7140/1756/817/1113/4878/5144/6329/6546/3270/55811/477/3784/6781/6262/6548/80149/54795/8654/5025/51086/808/274/10021/1760	HGSC
GO:0007423	sensory organ development	484	0.409943	1.35558	0.000967405	0.0121139	0.00936212	3849	tags=29%, list=20%, signal=24%	10083/5950/793/3549/1749/4648/43/650/1750/157506/283375/341640/64093/1735/6096/2202/6469/2138/9314/358/8842/56917/9172/130497/652/23418/30812/8736/668/9464/4286/8076/9241/196740/8557/4761/5629/4081/5013/5156/7431/4915/2195/8854/5308/2247/170961/57381/3815/4088/775/7048/6935/3198/6505/2200/7477/4810/3777/5357/10370/10848/168667/4094/28514/5469/220/7482/2823/2625/8642/170692/80184/5797/84879/1956/6…	HGSC
GO:0097164	ammonium ion metabolic process	19	0.751141	1.80184	0.000971811	0.0121205	0.00936719	2341	tags=53%, list=12%, signal=46%	133121/6581/7166/590/1644/55349/222962/3176/29958/217	HGSC
GO:0006399	tRNA metabolic process	197	-0.29944	-1.36973	0.000972004	0.0121205	0.00936719	6680	tags=49%, list=34%, signal=32%	142940/283989/26995/10556/146857/112487/144233/6894/84267/84520/283459/54482/84881/23395/124454/55278/129450/51654/63899/55644/10940/57505/2926/3735/1615/79828/8565/79979/51010/55520/9329/112858/7407/11102/55006/4677/25917/54888/92675/64118/10557/51067/6741/54522/55699/57470/9836/55621/54802/115708/2058/79691/3376/54517/90353/11062/6301/10667/11128/16/83707/51605/83480/79042/55226/4141/6897/79897…	HGSC
GO:0034035	purine ribonucleoside bisphosphate metabolic process	15	0.77997	1.77874	0.000997925	0.0123918	0.00957683	1698	tags=40%, list=9%, signal=37%	27284/9060/27233/5167/442038/6820	HGSC
GO:0050427	3'-phosphoadenosine 5'-phosphosulfate metabolic process	15	0.77997	1.77874	0.000997925	0.0123918	0.00957683	1698	tags=40%, list=9%, signal=37%	27284/9060/27233/5167/442038/6820	HGSC
GO:0042303	molting cycle	98	0.528654	1.61583	0.00101495	0.0124988	0.00965956	2608	tags=27%, list=13%, signal=23%	79574/7053/79152/3872/8643/8399/4488/6469/55612/4038/5187/2252/6615/2736/4804/25928/51083/10848/162514/9079/1291/1956/3868/10913/5154/5743	HGSC
GO:0042633	hair cycle	98	0.528654	1.61583	0.00101495	0.0124988	0.00965956	2608	tags=27%, list=13%, signal=23%	79574/7053/79152/3872/8643/8399/4488/6469/55612/4038/5187/2252/6615/2736/4804/25928/51083/10848/162514/9079/1291/1956/3868/10913/5154/5743	HGSC
GO:0043010	camera-type eye development	288	0.444032	1.44881	0.00101032	0.0124988	0.00965956	3849	tags=31%, list=20%, signal=25%	10083/5950/793/3549/43/157506/1735/6096/2202/6469/9314/358/8842/9172/652/23418/30812/8736/668/4286/196740/5629/4081/5156/7431/4915/2195/8854/5308/2247/57381/4088/775/7048/6935/6505/2200/7477/4810/10370/10848/4094/28514/5469/220/7482/2823/2625/80184/5797/84879/1956/6101/5176/7291/64919/1410/1969/8829/5159/114789/50937/4867/51384/51761/3280/6662/54567/3208/130916/2055/54806/161742/581/7483/1411/309…	HGSC
GO:1904062	regulation of monoatomic cation transmembrane transport	263	0.445103	1.44639	0.00101338	0.0124988	0.00965956	4289	tags=38%, list=22%, signal=30%	255738/54997/486/65266/2147/4842/287/389816/2859/2259/2904/3973/3753/84766/130497/776/23704/5174/2902/2906/150/5349/3690/57158/9001/3779/5350/481/775/57817/5354/6000/5587/23327/623/84502/1756/57214/91404/817/51083/4734/3783/27347/4878/5144/5999/9456/88/5311/117/5533/6546/255057/53827/3270/10681/53826/785/477/3784/6622/3781/3208/825/3788/57620/6330/6262/581/11261/2149/783/1906/2852/6548/246329/270…	HGSC
GO:0033089	positive regulation of T cell differentiation in thymus	11	0.836087	1.78374	0.00101941	0.0125278	0.00968196	1960	tags=55%, list=10%, signal=49%	8876/3549/6469/1960/2736/3561	HGSC
GO:0019336	phenol-containing compound catabolic process	10	0.841513	1.75487	0.00102243	0.012539	0.00969064	1372	tags=50%, list=7%, signal=46%	4128/1621/1735/26002/4129	HGSC
GO:0042733	embryonic digit morphogenesis	54	0.608095	1.74536	0.0010297	0.0126022	0.00973946	784	tags=20%, list=4%, signal=20%	3549/4488/341640/7704/6469/130497/652/6299/4038/9464/9241	HGSC
GO:0090092	regulation of transmembrane receptor protein serine/threonine kinase signaling pathway	254	0.451427	1.46261	0.00103301	0.0126168	0.00975072	3437	tags=28%, list=18%, signal=24%	9480/6422/650/5468/93649/64388/4488/2719/8646/55612/10272/652/63976/2626/56937/6424/151449/9241/390598/5046/124857/406937/7057/10140/100507588/4088/1003/4681/7048/5654/6935/9719/2200/94031/3491/25928/858/10370/25884/255743/168667/3675/11167/25805/9863/64081/1601/4015/7043/406976/27122/2022/268/26524/8425/7041/4487/51341/65997/3280/4035/8516/83891/9839/161742/23111/11117/91/3622/8321/1001/168002	HGSC
GO:0048708	astrocyte differentiation	77	0.564407	1.69472	0.00104169	0.0126967	0.00981246	4295	tags=39%, list=22%, signal=30%	2147/650/3569/6886/6469/30812/5270/9241/728/9572/7431/3976/5354/3949/28514/3398/1956/3572/4919/3280/4035/6662/9839/84630/4099/4763/1021/4137/274/6774	HGSC
GO:0008544	epidermis development	288	0.443508	1.4471	0.00104739	0.0127401	0.00984602	2958	tags=27%, list=15%, signal=24%	10083/1308/7053/2069/79152/5744/3872/8643/8399/3866/4488/3851/2810/8644/2735/6469/2709/55612/9314/652/4233/4038/2252/6424/79987/3914/23764/64332/60401/1026/7538/3909/6615/5308/2247/170961/5727/2736/1474/26154/54206/2317/8796/4804/1490/5357/25928/51083/6820/388698/28514/9079/5469/81537/3606/1291/1956/3868/25861/64919/5017/1294/1969/8754/10913/26524/5154/2312/3918/23022/3784/51384/3280/4646/3858/36…	HGSC
GO:1905953	negative regulation of lipid localization	45	0.62554	1.74527	0.00105162	0.0127654	0.00986561	2368	tags=29%, list=12%, signal=25%	255738/5468/3569/8399/6469/1066/406937/7057/3690/22925/3952/64240/407040	HGSC
GO:0036037	CD8-positive, alpha-beta T cell activation	27	-0.573188	-1.89778	0.00106834	0.0129419	0.010002	4375	tags=48%, list=23%, signal=37%	56253/944/9760/864/51043/11006/6375/6522/3659/3105/29126/9479/92196	HGSC
GO:0042178	xenobiotic catabolic process	19	0.748283	1.79498	0.00108183	0.0130787	0.0101077	1857	tags=37%, list=10%, signal=33%	1557/8856/4842/1577/2947/1576/1429	HGSC
GO:0010569	regulation of double-strand break repair via homologous recombination	70	-0.42011	-1.68758	0.00108759	0.0131217	0.0101409	5234	tags=49%, list=27%, signal=36%	80311/7454/158880/10097/6118/92797/55135/26168/63979/8089/55183/10459/55257/84893/54556/64769/151987/149840/8607/115004/5888/8914/5531/142/55010/56893/10721/6944/2187/86/64110/116028/10635/1111	HGSC
GO:0009755	hormone-mediated signaling pathway	166	0.47357	1.50958	0.00109231	0.0131519	0.0101643	2820	tags=24%, list=15%, signal=21%	59350/6751/6422/5468/2494/3973/5618/2100/6943/5187/56937/3169/26508/9572/11057/5241/8013/54206/6714/164091/4734/8611/5469/4306/85315/2516/1601/90226/11240/25959/55625/27086/7181/2690/26524/51341/55198/9420/167465/2180	HGSC
GO:0010171	body morphogenesis	48	0.619813	1.7485	0.00110475	0.0132748	0.0102593	2654	tags=38%, list=14%, signal=32%	3549/1749/64388/2719/83716/9241/7122/90102/5156/444/83690/59338/7043/7473/64651/4487/50937/6899	HGSC
GO:0006284	base-excision repair	44	-0.494602	-1.85624	0.0011273	0.0135186	0.0104477	3212	tags=39%, list=17%, signal=32%	6117/27301/4913/23583/8930/5424/54936/142/7374/10721/328/1763/10038/8091/5111/55247/2237	HGSC
GO:0051783	regulation of nuclear division	134	-0.350514	-1.54608	0.00113018	0.0135257	0.0104532	2766	tags=39%, list=14%, signal=33%	811/286053/23636/55055/10419/26271/9183/348654/4288/57082/891/9585/9587/157313/6790/51529/494551/655/25906/147841/11130/51203/54998/9787/1063/5347/3619/9088/9212/83903/9700/701/55143/685/27085/5885/7124/57405/995/9319/11065/10403/7272/4751/10635/1111/4085/699/991/286151/332/83540	HGSC
GO:0048710	regulation of astrocyte differentiation	28	0.691269	1.80414	0.00114033	0.0135925	0.0105048	4166	tags=57%, list=21%, signal=45%	2147/650/3569/6469/5270/9241/9572/3976/3949/3398/3572/3280/84630/4099/4763/274	HGSC
GO:0098815	modulation of excitatory postsynaptic potential	43	0.635864	1.76092	0.00113812	0.0135925	0.0105048	2673	tags=35%, list=14%, signal=30%	22999/2898/2904/23345/2902/2906/5649/120892/1139/154/57502/54413/5999/85358/1742	HGSC
GO:0050714	positive regulation of protein secretion	125	0.506065	1.58397	0.00114565	0.0136287	0.0105328	3479	tags=30%, list=18%, signal=24%	5950/5122/9971/43/2147/100507043/5468/846/2696/283/338442/8736/94121/3708/2150/2151/3783/2864/399687/9501/1956/7043/8754/6934/10497/3479/6514/8938/8398/56262/11132/2852/3091/54795/1080/322/2767	HGSC
GO:1901970	positive regulation of mitotic sister chromatid separation	18	-0.652002	-1.90368	0.00114915	0.013643	0.0105438	1792	tags=67%, list=9%, signal=61%	8697/286053/9587/51529/9787/3619/9212/9700/55143/11065/991/332	HGSC
GO:0009404	toxin metabolic process	11	0.831393	1.77372	0.00115267	0.0136575	0.010555	1800	tags=36%, list=9%, signal=33%	1577/54905/1576/2326	HGSC
GO:0048286	lung alveolus development	49	0.606749	1.71818	0.00116233	0.0136902	0.0105803	3130	tags=35%, list=16%, signal=29%	51208/93649/55512/652/6943/91461/3694/3169/5241/3976/26154/54206/1291/7043/5154/2294/3488	HGSC
GO:0009145	purine nucleoside triphosphate biosynthetic process	108	-0.364166	-1.60316	0.00116057	0.0136902	0.0105803	5076	tags=49%, list=26%, signal=36%	790955/4731/521/4695/4715/4729/4830/134145/84833/4720/9556/6390/10476/4710/7114/522/4719/6389/84277/51422/4698/516/4712/2023/515/65990/10632/4709/539/30968/498/4726/4722/226/51079/509/142/6391/4708/54539/4728/4713/4694/4702/4704/9551/4706/506/4723/4718/4711/518/6392	HGSC
GO:0006631	fatty acid metabolic process	348	0.420263	1.37955	0.00115862	0.0136902	0.0105803	3962	tags=28%, list=20%, signal=23%	1557/1562/79152/3990/5468/8399/205251/5166/255189/2169/8644/5322/1646/2678/33/29785/3248/66002/114757/9388/11343/5740/948/85414/11001/51084/1066/7148/2938/11057/8824/1576/8013/4023/116285/5354/6296/31/570/2326/1645/57406/3952/5165/440503/5564/51703/5095/79993/84879/23600/1549/8864/7291/3667/171586/9390/64900/634/54988/55198/100137049/5743/51085/117145/122970/2180/6622/47/6662/6785/126129/26027/12…	HGSC
GO:0007286	spermatid development	157	0.479903	1.52875	0.00117556	0.0138187	0.0106796	3399	tags=31%, list=18%, signal=25%	6690/255101/2735/9148/200373/79747/80217/11057/5350/50846/283417/5990/144535/5592/5727/58494/286464/3815/135138/84660/26108/89765/25981/286207/126859/26074/9389/5047/200162/55779/3306/83700/6595/50511/83853/79925/55811/84229/26038/8382/55329/199223/84071/65010/159686/79582/3622/1080	HGSC
GO:2000379	positive regulation of reactive oxygen species metabolic process	66	0.570901	1.69121	0.00119907	0.0140672	0.0108716	2837	tags=33%, list=15%, signal=29%	2147/405753/8644/59272/7498/55022/948/2902/7057/1026/7048/2150/185/90527/1645/3952/1956/575/5159/55811/6622/1647	HGSC
GO:0010766	negative regulation of sodium ion transport	15	0.774972	1.76734	0.00120395	0.0140966	0.0108944	1699	tags=53%, list=9%, signal=49%	255738/65266/130497/5270/23327/817/4734/27347	HGSC
GO:0046887	positive regulation of hormone secretion	117	0.510546	1.59031	0.00120847	0.0141217	0.0109138	4043	tags=36%, list=21%, signal=29%	6690/5950/9971/2147/100507043/5468/846/338557/2696/338442/668/114897/3708/5587/51083/2151/2864/3952/3623/9501/1601/1956/2550/6934/6514/8938/8398/6696/56262/11132/1906/2852/51762/3091/54795/1080/2767/4824/8660/55107/6343/90550	HGSC
GO:0006282	regulation of DNA repair	210	-0.289507	-1.32414	0.00123459	0.0143987	0.0111279	5239	tags=40%, list=27%, signal=30%	6599/80311/7454/8850/9025/1660/148479/158880/5977/10097/6118/117143/6878/92797/5591/8193/10629/5371/3146/6877/55063/5429/51377/10474/55135/26168/63979/23201/8089/55183/1054/27097/545/10459/54929/6873/55257/9274/84893/254225/84126/54556/6603/4255/10155/64769/56943/165918/10039/55611/79000/151987/79184/149840/8607/115004/25913/5888/7468/8914/5531/142/84309/55010/29086/56893/78996/10721/6944/55693/2…	HGSC
GO:0034381	plasma lipoprotein particle clearance	37	0.64587	1.74764	0.00123812	0.0144116	0.0111378	2379	tags=27%, list=12%, signal=24%	338/255738/9971/3990/9388/948/949/3949/302/406976	HGSC
GO:1904705	regulation of vascular associated smooth muscle cell proliferation	65	0.574804	1.69834	0.00126056	0.0146441	0.0113175	3827	tags=43%, list=20%, signal=35%	5468/93649/1621/1264/3248/652/25817/1026/4217/5592/2247/8013/6714/7168/4193/7043/407040/10203/3479/2081/4921/4208/3488/1906/2852/5155/4313/4763	HGSC
GO:0003012	muscle system process	386	0.421147	1.38662	0.00126475	0.0146642	0.0113331	4289	tags=36%, list=22%, signal=29%	3352/5468/93649/4842/1674/287/8912/4629/1264/3673/59272/25802/55959/3753/5733/9172/59/136/80005/2628/2626/776/9464/23704/8557/2668/3164/6332/29119/406937/624/150/4607/5997/5350/7139/143872/5592/59341/8013/4634/3815/4660/4088/481/444/1910/8470/775/1144/6525/5587/23327/406935/154/7140/7168/1756/10052/817/10848/255743/1113/2308/6326/4878/3952/800/5144/5999/10611/9456/6329/7373/1291/27086/6546/3572/1…	HGSC
GO:0015711	organic anion transport	366	0.418447	1.3754	0.00130429	0.0150933	0.0116647	3262	tags=28%, list=17%, signal=24%	201780/28231/8714/54716/5468/8399/151258/6581/846/283375/255189/2169/57709/55244/8671/5322/6512/59272/5320/9194/3973/116362/8792/6532/948/11001/10166/1244/4547/1066/8501/624/7223/7057/5997/6542/11254/4915/5592/387700/6558/345274/55065/347051/22925/55089/9429/2917/57393/53919/1378/6505/2350/9122/151473/388662/5243/6515/9389/5172/1645/3952/5999/368/6519/8140/51703/11136/116369/84879/10560/81855/123…	HGSC
GO:0040013	negative regulation of locomotion	340	0.421476	1.38116	0.00130824	0.0151095	0.0116772	4295	tags=35%, list=22%, signal=27%	6422/5468/93649/347/1803/79148/8646/2192/6469/9314/257144/388/5801/57556/652/57715/90865/114757/56999/4286/9241/1843/7122/407032/406937/5054/23671/7057/90102/27202/7026/25817/10395/11057/1009/5592/2247/126820/127435/4681/8482/51378/1800/1634/89795/7168/4804/10370/6092/89927/57406/9863/10501/406941/406984/2625/11240/8434/5797/6387/3868/4163/7473/5176/1265/3486/407040/406976/575/1524/2022/8829/5745…	HGSC
GO:0048704	embryonic skeletal system morphogenesis	85	0.542826	1.63796	0.00131619	0.0151719	0.0117254	2790	tags=31%, list=14%, signal=26%	6913/157506/2138/23314/130497/652/3236/9241/3225/5156/4088/7048/6935/3216/3198/4325/3219/3373/6474/7043/7291/5396/3215/6899/57453/4188	HGSC
GO:2000146	negative regulation of cell motility	307	0.43463	1.41938	0.00132813	0.0152799	0.0118089	4074	tags=33%, list=21%, signal=27%	6422/5468/93649/347/1803/79148/8646/2192/6469/9314/257144/388/5801/652/90865/114757/56999/4286/9241/1843/7122/407032/406937/5054/23671/7057/90102/27202/7026/25817/10395/11057/1009/5592/2247/126820/127435/4681/51378/1800/1634/89795/7168/4804/10370/89927/57406/9863/406941/406984/2625/11240/8434/5797/6387/3868/4163/5176/1265/3486/407040/406976/575/1524/2022/574508/6781/23143/4035/11009/1647/285/4070…	HGSC
GO:0032941	secretion by tissue	38	0.651866	1.77219	0.00133511	0.015325	0.0118438	552	tags=13%, list=3%, signal=13%	4583/6690/10551/65266/358	HGSC
GO:0009206	purine ribonucleoside triphosphate biosynthetic process	107	-0.36445	-1.61339	0.0013372	0.015325	0.0118438	5076	tags=50%, list=26%, signal=37%	790955/4731/521/4695/4715/4729/4830/134145/84833/4720/9556/6390/10476/4710/7114/522/4719/6389/84277/51422/4698/516/4712/2023/515/65990/10632/4709/539/30968/498/4726/4722/226/51079/509/142/6391/4708/54539/4728/4713/4694/4702/4704/9551/4706/506/4723/4718/4711/518/6392	HGSC
GO:0060042	retina morphogenesis in camera-type eye	57	0.584827	1.69854	0.00134753	0.0154136	0.0119123	3031	tags=35%, list=16%, signal=30%	10083/5950/793/3549/1735/6096/8842/23418/30812/5629/4915/6505/28514/5797/84879/6101/50937/51761/6662/54806	HGSC
GO:1903035	negative regulation of response to wounding	86	0.53819	1.62623	0.00135196	0.0154346	0.0119285	3441	tags=42%, list=18%, signal=35%	7103/3827/7035/2147/58189/22915/7448/90865/5270/5054/7057/90102/25817/5156/5592/7056/2247/6558/4088/114897/5345/5329/3818/302/406984/170692/407040/634/5154/5627/6696/8573/1906/5155/5055/54361	HGSC
GO:0062014	negative regulation of small molecule metabolic process	92	0.539734	1.64702	0.00135869	0.0154818	0.0119649	4036	tags=37%, list=21%, signal=29%	229/978/650/9023/340895/8644/33/55022/5629/8870/6615/5592/150094/2326/3953/440503/84879/6591/2203/27122/6934/9390/634/55198/863/6662/2648/32/37/54361/54541/201163/9611/10464	HGSC
GO:0034767	positive regulation of monoatomic ion transmembrane transport	137	0.484784	1.53499	0.00136671	0.0155433	0.0120125	4411	tags=45%, list=23%, signal=35%	54997/486/2147/4842/287/389816/3973/3753/84766/5174/2902/57158/5649/9001/3779/481/5354/6000/623/154/1756/57214/51083/5243/3783/27347/54413/4878/7225/88/5311/117/5533/85358/3784/6622/825/57620/6262/581/11261/2149/783/1906/2852/6548/246329/1080/4986/5025/9495/1815/6786/5335/781/5530/808/3746/5348/65268/406991	HGSC
GO:0040036	regulation of fibroblast growth factor receptor signaling pathway	32	0.664964	1.76275	0.00139701	0.0158577	0.0122554	2010	tags=38%, list=10%, signal=34%	9982/90993/64399/55959/387914/64094/9241/7057/2247/4804/406941/2625	HGSC
GO:0018958	phenol-containing compound metabolic process	91	0.52934	1.60868	0.00140593	0.0159285	0.0123102	2341	tags=26%, list=12%, signal=23%	50506/27284/1428/405753/4128/1621/7166/1644/51301/1735/9464/2034/26002/4129/53919/6505/5071/5469/90527/9365/2625/53905/5409/217	HGSC
GO:0050796	regulation of insulin secretion	142	0.497652	1.58002	0.00140932	0.0159366	0.0123164	4886	tags=45%, list=25%, signal=34%	3172/5950/6422/9971/2044/2147/100507043/3569/846/2696/94121/8622/3170/150/9572/3708/26154/2150/2151/1113/2308/5071/2864/3952/9501/252983/133308/9024/8864/415116/3667/6934/4843/6514/8938/8398/56262/11132/2852/80024/353500/3091/6804/54795/1080/2767/91942/8660/111/55107/51092/90550/5530/2182/9463/4041/90007/2746/1946/1131/2781/5208/9066/240	HGSC
GO:0044771	meiotic cell cycle phase transition	14	-0.703981	-1.91585	0.00142066	0.0160344	0.012392	2039	tags=64%, list=11%, signal=58%	57082/11130/993/9088/9133/995/10403/7272/991	HGSC
GO:0032967	positive regulation of collagen biosynthetic process	25	0.707598	1.79744	0.00143086	0.0161075	0.0124485	3655	tags=64%, list=19%, signal=52%	3549/2147/3673/90993/265/652/7431/5345/406941/7043/2022/4921/2149/54361/28984/861	HGSC
GO:0046434	organophosphate catabolic process	220	0.456665	1.47422	0.00143256	0.0161075	0.0124485	3973	tags=31%, list=20%, signal=25%	229/8876/3990/9615/10846/8399/133121/255189/55512/8671/5322/5169/7498/9388/10924/8622/27115/79887/8870/5138/2819/4907/5337/5168/5167/949/11163/3949/956/55190/57406/79661/5144/1291/2203/5143/23098/51341/5151/80201/3479/100137049/51085/26137/375775/57089/863/8398/3643/151056/196463/3091/8605/9583/272/387712/170685/5321/151531/8654/5338/23417/54541/201163/145447/5335/9611/957/51733	HGSC
GO:0030336	negative regulation of cell migration	294	0.436444	1.42315	0.00143668	0.0161234	0.0124608	4074	tags=34%, list=21%, signal=27%	6422/5468/93649/347/1803/79148/8646/6469/9314/257144/388/5801/652/90865/114757/56999/4286/9241/1843/7122/407032/406937/5054/23671/7057/90102/27202/7026/25817/10395/11057/1009/5592/2247/126820/127435/4681/51378/1800/1634/89795/7168/4804/10370/89927/57406/9863/406941/406984/11240/8434/5797/6387/3868/4163/5176/1265/3486/407040/406976/575/1524/2022/574508/6781/23143/4035/11009/1647/285/407004/999/545…	HGSC
GO:0051591	response to cAMP	74	0.559754	1.67802	0.00145685	0.0163189	0.0126119	2695	tags=31%, list=14%, signal=27%	50506/3158/374/1373/8061/3753/358/2354/5187/7425/5138/2819/7056/6382/2353/610/7430/53905/5311/2203/3784/2039/6781	HGSC
GO:0018212	peptidyl-tyrosine modification	233	0.452319	1.46081	0.00148121	0.0165606	0.0127986	2880	tags=24%, list=15%, signal=21%	6690/374/6422/3569/9052/255324/2264/2202/5618/133396/4254/7448/2045/4038/91461/2252/948/7039/5753/3082/2064/3690/5649/5156/3815/6997/5168/51378/3976/79893/54206/6714/960/1839/3952/7060/4058/3606/2042/1956/3572/2690/3574/8829/5159/5154/3479/8764/1742/2039/3678/3280/4921/3932/2915/11009/3643	HGSC
GO:0010594	regulation of endothelial cell migration	181	0.4718	1.51289	0.0014851	0.0165729	0.0128082	4450	tags=40%, list=23%, signal=31%	9982/5468/147372/9314/388/64094/4233/56999/5629/7057/3690/7026/27286/2247/10769/57381/6997/51378/1634/5587/949/10000/406935/168667/84913/406941/406984/2625/6678/5797/27086/5176/25960/1969/406976/575/8829/634/57608/5743/574508/6781/9564/1647/285/407004/54567/4208/3162/2624/161742/90627/1906/80149/3091/29775/5155/406983/28984/55466/5025/5578/7474/4763/5335/6915/94/406884/9037/7010/2113/406991/284	HGSC
GO:0021983	pituitary gland development	25	0.70668	1.79511	0.00150066	0.0167152	0.0129181	1363	tags=40%, list=7%, signal=37%	5122/650/2735/652/6299/9241/8854/5308/2247/2736	HGSC
GO:0042743	hydrogen peroxide metabolic process	42	0.631267	1.7387	0.00151916	0.0168675	0.0130359	2268	tags=26%, list=12%, signal=23%	50506/27035/405753/3040/3039/2878/4129/90527/53905/1956/255027	HGSC
GO:0010001	glial cell differentiation	228	0.448885	1.44956	0.00152001	0.0168675	0.0130359	2882	tags=24%, list=15%, signal=21%	79152/92737/2147/650/3569/443/6886/6469/118738/7448/23418/5803/30812/90865/5270/85414/9241/56978/728/7223/2064/1462/9572/5649/7431/4915/176/2247/3908/400746/3976/5354/2016/3949/28514/3398/1840/1291/10397/1956/3572/9639/1959/54587/163175/26022/28999/4919/3280/84504/4035/57211/8506/3691/6662	HGSC
GO:0051923	sulfation	20	0.735915	1.78591	0.00153351	0.0169227	0.0130785	1979	tags=40%, list=10%, signal=36%	27284/23563/27233/25830/6819/442038/6820/10090	HGSC
GO:0002062	chondrocyte differentiation	112	0.511371	1.58215	0.00152906	0.0169227	0.0130785	3318	tags=28%, list=17%, signal=23%	5745/3549/5744/650/85477/4488/55512/265/7704/2202/55959/130497/652/91461/85301/4088/7048/8840/1490/4094/7482/6474/6591/11173/6662/4208/1893/7483/2261/4017/3091	HGSC
GO:0007179	transforming growth factor beta receptor signaling pathway	201	0.460887	1.48315	0.00153242	0.0169227	0.0130785	2586	tags=24%, list=13%, signal=21%	10637/9480/650/5468/93649/9518/3397/55612/3248/4093/63976/56937/3694/7122/124857/406937/7057/100507588/4088/1003/7048/5654/6935/9719/2353/2200/6714/94031/858/10370/269/255743/3675/25805/64081/1601/4015/7043/406976/8754/27122/2022/10979/26524/8425/7041/51341/55198/65997	HGSC
GO:0061008	hepaticobiliary system development	133	0.495397	1.56304	0.00154354	0.0169704	0.0131154	2517	tags=24%, list=13%, signal=21%	255738/6928/3158/3549/6927/9480/1373/3569/3673/2735/55959/7448/4233/7039/123872/5629/3082/8854/5727/4088/54206/10370/4357/570/5469/51156/8140/5311/1956/55036/634/6195	HGSC
GO:0007018	microtubule-based movement	379	0.413672	1.36087	0.0015417	0.0169704	0.0131154	4776	tags=35%, list=25%, signal=27%	338/284076/1770/56776/201625/113220/255101/200132/9148/200373/285335/144406/55130/23303/246176/84709/152110/1740/202500/54777/55567/64518/80217/54768/123872/3801/642987/667/154865/146845/9001/196385/124602/1767/83657/83659/144535/126820/23224/286464/79645/1768/5874/57519/25981/286207/83538/345895/26074/161142/8701/9389/200162/348807/219670/343521/55779/23162/57576/146754/9638/133308/27019/55614/5…	HGSC
GO:0010038	response to metal ion	313	0.436654	1.42672	0.00154947	0.0170041	0.0131414	3018	tags=22%, list=16%, signal=19%	4583/5122/3158/90019/1373/26/846/8912/4884/8644/55512/265/6469/2696/144402/358/3706/2354/1740/4547/4761/7057/3779/7139/27132/6558/3613/120892/3815/6382/1800/4129/57817/80271/2353/6505/3777/817/4734/27347/10243/4193/148281/540/5071/3756/368/23498/9456/5311/10397/1956/5176/2203/8754/3726/4519/5743/1742/2039/3981/6622/999/8913/3208/825/1728/4208/6262/3162	HGSC
GO:0042908	xenobiotic transport	41	0.624799	1.71512	0.00156288	0.0171197	0.0132307	2376	tags=37%, list=12%, signal=32%	8714/8856/6581/55244/10351/5174/1244/9429/9153/5243/540/222962/8140/6583/6584	HGSC
GO:0002675	positive regulation of acute inflammatory response	22	0.716489	1.78141	0.00156746	0.0171384	0.0132452	2608	tags=36%, list=13%, signal=32%	145741/1236/3569/5733/8792/388125/3572/5743	HGSC
GO:0090279	regulation of calcium ion import	40	0.639525	1.7503	0.0015722	0.0171586	0.0132608	4050	tags=45%, list=21%, signal=36%	6690/846/9914/5350/3958/162514/9456/5311/5533/6387/407040/5159/6781/3280/8573/5155/9495/5530	HGSC
GO:0010463	mesenchymal cell proliferation	44	0.635796	1.7669	0.00159336	0.0173258	0.0133901	3120	tags=45%, list=16%, signal=38%	3549/650/2719/8646/6469/130497/652/2252/9464/23345/7048/6935/8642/6474/4487/5396/5154/6899/6662/2294	HGSC
GO:0045986	negative regulation of smooth muscle contraction	11	0.823965	1.75788	0.00159359	0.0173258	0.0133901	2608	tags=73%, list=13%, signal=63%	136/80005/150/5997/143872/5592/154/5743	HGSC
GO:0010883	regulation of lipid storage	47	0.611188	1.71925	0.00159626	0.0173258	0.0133901	3286	tags=32%, list=17%, signal=27%	338/5468/3569/8399/948/1066/3690/4023/949/3952/440503/407040/123/32/80149	HGSC
GO:0030194	positive regulation of blood coagulation	26	0.687969	1.76477	0.00161494	0.0174649	0.0134975	3141	tags=50%, list=16%, signal=42%	2147/2152/7448/948/5054/7057/6484/7056/5345/2155/2039/11117/2149	HGSC
GO:1900048	positive regulation of hemostasis	26	0.687969	1.76477	0.00161494	0.0174649	0.0134975	3141	tags=50%, list=16%, signal=42%	2147/2152/7448/948/5054/7057/6484/7056/5345/2155/2039/11117/2149	HGSC
GO:0007173	epidermal growth factor receptor signaling pathway	105	0.5236	1.6196	0.00162131	0.0175019	0.0135261	3909	tags=38%, list=20%, signal=31%	10551/2069/374/5284/9052/222584/255324/2202/7039/5753/150/2064/9001/7429/54206/6714/5329/1839/2549/64762/9026/1956/55614/8527/634/1012/2886/64285/9564/6662/2852/2241/9185/3672/57732/144165/10253/5335/23624/1845	HGSC
GO:0009953	dorsal/ventral pattern formation	67	0.569192	1.688	0.00163313	0.0175975	0.0136	3392	tags=37%, list=17%, signal=31%	6422/64388/8646/64399/2735/6469/652/4038/9241/3169/5727/80319/4681/2736/25928/7092/7473/79600/7093/57453/4188/54567/649/1906/79659	HGSC
GO:0140115	export across plasma membrane	59	0.573441	1.67146	0.00167799	0.0179832	0.0138981	2664	tags=31%, list=14%, signal=26%	486/65266/55244/8671/123041/3753/23704/5174/81615/481/9429/5243/540/4878/222962/6584/477/3784	HGSC
GO:0042476	odontogenesis	111	0.507704	1.57344	0.00167779	0.0179832	0.0138981	2654	tags=27%, list=14%, signal=23%	650/4488/5251/55512/265/123041/6469/358/130497/652/256764/3912/4038/3694/9464/5054/5156/5308/2736/3399/6714/4804/25928/133/7043/64919/1441/10913/4487/6899	HGSC
GO:0043414	macromolecule methylation	170	-0.301168	-1.38946	0.0016772	0.0179832	0.0138981	5006	tags=36%, list=26%, signal=27%	55904/51093/55006/25917/54888/387338/25962/6634/155400/4839/6635/8731/1786/134145/10269/9836/55621/29890/54815/115708/55170/648/9219/1788/6637/196483/64783/51605/4255/3070/83640/124512/113802/5870/64216/55798/2091/207/29081/56257/10419/151194/5080/51504/65990/79872/84705/3028/92342/54931/23070/142/115286/55695/54069/10919/6628/55039/91893/2146/57673/7490	HGSC
GO:1902652	secondary alcohol metabolic process	128	0.500815	1.57139	0.00170403	0.0182294	0.0140884	1915	tags=20%, list=10%, signal=18%	338/255738/3158/29881/9971/3990/9023/6770/33/51474/8029/1066/10948/1583/3156/1576/8542/949/54206/114879/3949/6820/1727/23461/3952/3953	HGSC
GO:0001704	formation of primary germ layer	115	0.505171	1.57005	0.00171118	0.018273	0.0141221	3887	tags=35%, list=20%, signal=28%	6928/89870/3673/6886/2138/9314/7448/652/3912/2114/9241/1843/3914/1847/1846/406937/3690/5460/3909/6615/4088/83595/3675/84913/1291/55614/7473/1294/1969/3678/8516/3691/23135/2294/1289/4313/123169/7474/1295/1284	HGSC
GO:1990874	vascular associated smooth muscle cell proliferation	67	0.567701	1.68358	0.0017153	0.0182842	0.0141307	3827	tags=42%, list=20%, signal=34%	5468/93649/1621/1264/3248/652/25817/1026/4217/5592/2247/8013/6714/7168/4193/7043/407040/10203/3479/2081/4921/4208/3488/1906/2852/5155/4313/4763	HGSC
GO:0030514	negative regulation of BMP signaling pathway	52	0.590655	1.68434	0.00174534	0.0185712	0.0143525	1841	tags=31%, list=9%, signal=28%	6422/5468/64388/8646/10272/9241/390598/10140/4681/5654/2200/94031/25928/25884/168667/25805	HGSC
GO:0002924	negative regulation of humoral immune response mediated by circulating immunoglobulin	11	0.822831	1.75546	0.00175428	0.018633	0.0144003	1413	tags=45%, list=7%, signal=42%	725/722/1379/79987/1378	HGSC
GO:1900744	regulation of p38MAPK cascade	42	0.628826	1.73198	0.0017596	0.0186561	0.0144182	4628	tags=50%, list=24%, signal=38%	650/7498/652/5187/9464/1843/3082/4217/4616/27347/3952/7430/23239/50488/1647/80149/4986/9867/9258/4216/23328	HGSC
GO:0046849	bone remodeling	80	0.544695	1.63698	0.00176984	0.0187313	0.0144763	2809	tags=31%, list=14%, signal=27%	51208/5745/3549/6422/3569/5166/7166/1943/80005/8792/4286/3690/1901/57817/6714/154/3952/3953/338773/1956/1969/3574/9770/51384/6696	HGSC
GO:0044458	motile cilium assembly	62	0.556435	1.63768	0.00178889	0.0188993	0.0146061	3943	tags=44%, list=20%, signal=35%	255101/9148/200373/80217/123872/144535/286464/25981/286207/26074/200162/55779/55036/79925/54558/84229/55329/84071/54806/51364/159686/79582/80127/79864/57545/84080/352909	HGSC
GO:0007144	female meiosis I	12	-0.747797	-1.92002	0.00180087	0.0189878	0.0146745	2393	tags=67%, list=12%, signal=58%	254528/26271/11077/6790/9133/9319/10403/79173	HGSC
GO:0006099	tricarboxylic acid cycle	33	-0.527946	-1.84949	0.00180365	0.0189878	0.0146745	3204	tags=45%, list=17%, signal=38%	6389/3417/2271/23530/8802/5160/4190/55526/6391/3420/1737/4191/55753/3418/6392	HGSC
GO:0003356	regulation of cilium beat frequency	16	0.75736	1.76617	0.00186519	0.019601	0.0151484	2383	tags=50%, list=12%, signal=44%	284076/55130/246176/80217/123872/8701/55036/25790	HGSC
GO:0038128	ERBB2 signaling pathway	22	0.71048	1.76647	0.00187856	0.0197066	0.01523	2178	tags=41%, list=11%, signal=36%	2069/374/5801/7039/5753/2064/6714/1839/1956	HGSC
GO:0051145	smooth muscle cell differentiation	69	0.562143	1.67233	0.00188755	0.0197661	0.015276	3828	tags=43%, list=20%, signal=35%	2069/93649/93166/1491/6469/652/406937/3815/1910/6935/255743/133/407040/2022/4855/79652/3280/8516/6662/407004/4208/2294/57591/2852/6926/5155/54361/4772/4773/6443	HGSC
GO:0007422	peripheral nervous system development	80	0.543961	1.63478	0.0018912	0.0197695	0.0152786	2859	tags=35%, list=15%, signal=30%	79152/9480/40/2947/1960/30812/3236/9464/2668/2064/4915/1910/3908/400746/5376/10370/4803/23114/1291/10397/9639/1959/575/91584/163175/57211/8506/3691	HGSC
GO:0072376	protein activation cascade	13	0.802239	1.76908	0.00192107	0.0200466	0.0154928	1840	tags=54%, list=9%, signal=49%	2192/2162/3690/7056/2814/3818/2812	HGSC
GO:2000463	positive regulation of excitatory postsynaptic potential	30	0.671588	1.76863	0.00193422	0.0201484	0.0155715	2673	tags=37%, list=14%, signal=32%	22999/2904/2902/2906/5649/1139/154/54413/5999/85358/1742	HGSC
GO:0009395	phospholipid catabolic process	49	0.594876	1.68456	0.00197275	0.0205139	0.0158539	3874	tags=47%, list=20%, signal=38%	3990/8399/133121/255189/55512/5322/9388/79887/5337/5168/949/3949/57406/100137049/375775/8398/151056/196463/8605/5321/5338/145447/5335	HGSC
GO:0002921	negative regulation of humoral immune response	17	0.753817	1.77523	0.00199374	0.0206049	0.0159243	1659	tags=35%, list=9%, signal=32%	725/722/1379/79987/1378/1604	HGSC
GO:1904706	negative regulation of vascular associated smooth muscle cell proliferation	24	0.696544	1.7598	0.00199111	0.0206049	0.0159243	3180	tags=50%, list=16%, signal=42%	5468/93649/1264/652/25817/1026/5592/7168/7043/407040/4208/2852	HGSC
GO:0014909	smooth muscle cell migration	79	0.552495	1.66055	0.00199233	0.0206049	0.0159243	3424	tags=38%, list=18%, signal=31%	93649/3673/7448/652/80005/5054/3690/25817/11057/2195/5592/8013/8840/406935/6714/7168/4193/3486/407040/8829/5159/5154/3479/4921/4035/4208/3488/80310/55742/5155	HGSC
GO:0050727	regulation of inflammatory response	335	0.413805	1.35574	0.00199537	0.0206049	0.0159243	2021	tags=18%, list=10%, signal=16%	145741/1236/9971/58189/405753/5468/3569/8399/55450/338557/59272/9173/5320/5169/2678/5733/9314/136/90865/8792/11343/5740/407032/100506742/58985/406937/5054/338321/3082/64332/8870/64922/9572/5138/7538/330/4907/59341/10769/120892/4088/4023/1910/1003/8482/388125/57817/8840/6714/6777/3949/27347/185/3818/64838/3957/90527/406941/2625/3606	HGSC
GO:0090596	sensory organ morphogenesis	241	0.444528	1.43659	0.00200141	0.0206315	0.0159448	3318	tags=27%, list=17%, signal=23%	10083/5950/793/3549/1749/1750/1735/6096/2202/2138/358/8842/130497/652/23418/30812/668/8076/9241/8557/5629/5013/4915/2195/5308/2247/170961/6935/3198/6505/2200/5357/10370/28514/220/7482/2625/80184/5797/84879/6101/25861/7291/1969/55084/4487/5396/50937/6899/3784/51384/51761/4646/8516/6662/2792/54806/2624/581/7483/10194/1906/1289/6926/3091	HGSC
GO:0032528	microvillus organization	24	0.696269	1.7591	0.00201467	0.0207323	0.0160227	3251	tags=50%, list=17%, signal=42%	4640/10083/54825/53841/7429/5337/5357/7430/53827/23043/688/51735	HGSC
GO:2000811	negative regulation of anoikis	18	0.720918	1.70925	0.00202395	0.0207781	0.0160581	1505	tags=28%, list=8%, signal=26%	1048/4680/5166/4915/6714	HGSC
GO:0007612	learning	129	0.491775	1.54491	0.00202961	0.0207781	0.0160581	3982	tags=35%, list=21%, signal=28%	1621/590/26047/8061/9241/8622/7122/10882/4761/2902/41/5649/4915/64478/3156/3815/2353/6505/57502/84502/54413/5071/338811/9369/85358/3269/7832/27087/5743/477/1742/2915/23237/3643/90410/4130/9379/2055/64084/3091/4986/22941/4763/7248/6529	HGSC
GO:0007188	adenylate cyclase-modulating G protein-coupled receptor signaling pathway	192	0.450342	1.44632	0.00202804	0.0207781	0.0160581	4039	tags=39%, list=21%, signal=31%	59350/5745/3352/5744/221393/846/4842/6344/3640/768239/3973/2696/9630/5733/4543/136/283383/153/2918/776/4886/2869/112609/150/5737/5997/3690/5138/5350/2917/1901/154/27201/1113/2770/5567/165140/90226/133/117/11214/575/54331/2550/10203/221395/112/7434/57211/2915/64123/9590/7433/10267/30817/222487/8685/1906/2852/115/2767/79924/4986/1394/5578/9495/11245/1815/111/266977/6915/2740/9693/2769	HGSC
GO:0070372	regulation of ERK1 and ERK2 cascade	251	0.443992	1.43862	0.00203676	0.0208156	0.0160871	3909	tags=31%, list=20%, signal=25%	1236/8000/650/6358/846/5314/338557/2192/5322/59272/5320/2264/7066/154043/5801/57556/652/2045/59/152110/341152/9464/948/8622/1846/406937/728/2064/3690/5156/2247/59341/3156/1139/8482/3976/6714/2150/3491/5345/1490/960/255743/168667/1601/7430/64762/1956/1969/91662/10979/8829/5159/634/5154/285016/5151/3479/408/467/9590/161742/11117/2149/1411/8685/2852/2261/80310/5155/5578/201163/10253/27330/4763/23779…	HGSC
GO:1901616	organic hydroxy compound catabolic process	46	0.605688	1.70434	0.00204859	0.0208919	0.016146	1473	tags=28%, list=8%, signal=26%	57016/27284/4128/1621/1591/8644/1735/66002/27233/1576/26002/4129/949	HGSC
GO:0072593	reactive oxygen species metabolic process	210	0.450217	1.45191	0.00205125	0.0208919	0.016146	2837	tags=24%, list=15%, signal=21%	50506/27035/2147/405753/3040/5166/8644/59272/3039/7498/55022/948/6571/2902/7057/8870/2878/1026/120892/22925/10516/4129/7048/6505/2150/3491/1490/2308/185/5071/90527/1645/3952/79400/53905/5165/27244/440503/1291/1956/255027/1410/9644/575/5159/83875/55811/384/4843/6622/1647	HGSC
GO:0007224	smoothened signaling pathway	136	0.491396	1.55515	0.00205753	0.0209199	0.0161677	5673	tags=42%, list=29%, signal=30%	3549/6422/8643/139411/2719/80274/64399/2735/6469/5270/9241/3169/154865/50846/5727/2736/7048/5167/199221/5567/6474/79600/5396/50937/11020/3280/55212/90410/2294/146057/79659/23059/80210/57545/22856/79867/8945/28981/55733/403/7846/9786/4294/6095/9742/3339/84455/5925/860/84976/27077/23322/79770/2622/79809/22873/27152	HGSC
GO:0045765	regulation of angiogenesis	278	0.430289	1.4028	0.00206996	0.0210104	0.0162377	4126	tags=36%, list=21%, signal=29%	6422/2152/5468/3569/84432/90993/10365/1285/147372/9314/358/388/57556/64094/2626/51129/56999/5740/7122/406937/728/5054/7057/2064/3690/25817/2247/10769/6558/126393/57381/1003/1139/51378/7048/1634/5587/10000/406935/23670/7058/168667/28514/5140/3952/2549/7060/406984/6678/3373/8434/133/5797/140862/23576/5176/5228/7291/25960/1969/407040/406976/575/641700/1524/2022/8829/634/57608/574508/3678/1647/285/31…	HGSC
GO:0034383	low-density lipoprotein particle clearance	25	0.698982	1.77556	0.0020823	0.0210638	0.0162789	2379	tags=32%, list=12%, signal=28%	338/255738/9971/948/949/3949/302/406976	HGSC
GO:0030282	bone mineralization	117	0.501328	1.56159	0.00207912	0.0210638	0.0162789	4886	tags=44%, list=25%, signal=33%	5745/5744/650/2719/5251/55512/130497/652/91461/4256/4088/4322/1901/5167/154/3491/3952/9365/338773/4015/55603/1291/6546/7291/147111/3479/5743/4921/6662/4208/1893/2261/3091/7071/54795/54361/359845/144165/166929/26585/7123/4077/51119/1311/1278/144347/654/116039/22904/2068/240	HGSC
GO:0098771	inorganic ion homeostasis	451	0.398425	1.31706	0.0020925	0.0211311	0.0163309	3318	tags=24%, list=17%, signal=21%	793/1236/5745/486/57127/65266/2147/100507043/6358/205251/846/5314/4842/287/26507/123041/2898/5169/2264/3973/9914/66002/6424/9899/23627/284612/2902/6332/7223/489/3690/57158/9001/84239/5350/2034/2247/4907/59341/6558/481/1910/8989/1003/1139/775/57817/3708/5167/6505/5587/623/84502/1756/57214/2814/817/858/7224/9651/90639/27347/79689/185/540/2812/79054/7225/771/5144/309/286097/9365/368/5311/133308/7178…	HGSC
GO:0060986	endocrine hormone secretion	49	0.592121	1.67675	0.00210071	0.0211365	0.0163351	3765	tags=45%, list=19%, signal=36%	65266/5468/338442/358/668/114897/51083/185/80223/3952/3623/1601/2625/3784/6696/51762/6926/1408/4986/26056/1394/4824	HGSC
GO:0015804	neutral amino acid transport	49	0.591774	1.67577	0.00210071	0.0211365	0.0163351	2507	tags=37%, list=13%, signal=32%	54716/6512/59272/8501/5997/11254/55089/57393/6505/388662/3952/5999/6519/8140/11136/81855/120103/3993	HGSC
GO:0015718	monocarboxylic acid transport	145	0.478772	1.51805	0.00210473	0.0211365	0.0163351	4088	tags=40%, list=21%, signal=32%	201780/28231/8714/5468/8399/6581/846/255189/2169/5322/5320/9194/3973/116362/8792/948/11001/1244/1066/624/7057/387700/345274/347051/22925/9429/53919/9122/151473/1645/3952/51703/84879/123264/23539/9390/634/9120/5743/4843/123/2180/11309/9123/65010/1906/32/5321/5025/1815/8660/5244/1375/2170/391013/51660/162515/6554	HGSC
GO:1901653	cellular response to peptide	331	0.417424	1.36752	0.00210725	0.0211365	0.0163351	4301	tags=28%, list=22%, signal=22%	6690/3484/255738/3158/760/1373/9971/5468/846/9518/5166/10365/55512/3973/9314/2888/84709/55022/948/8835/3164/406937/3690/815/9349/1583/7431/2195/8013/5167/2353/5587/2200/406935/6714/154/6777/858/2308/185/4193/5140/3952/2549/9882/252983/10580/88/55625/1291/27019/2203/3667/2690/64900/634/55198/112/3479/28999/4921/9564/4035/2915/3643/11132/1906/2852/6548/51274/2241/406983/340706/4929/2660/1394/8396/5…	HGSC
GO:0048557	embryonic digestive tract morphogenesis	16	0.755786	1.7625	0.00211555	0.0211371	0.0163356	2198	tags=44%, list=11%, signal=39%	6928/3549/6469/6943/5156/3398/6474	HGSC
GO:0001578	microtubule bundle formation	117	0.501044	1.56071	0.00211798	0.0211371	0.0163356	4647	tags=46%, list=24%, signal=35%	284076/85452/255101/23255/9148/55130/246176/54777/80217/54768/123872/1767/126820/286464/79645/89765/25981/286207/83538/345895/51673/200162/348807/55779/146754/6101/27019/55036/56171/79925/26140/93233/84229/55329/136332/84071/51364/11261/7756/159686/79582/92749/23059/6249/80127/79864/57545/352909/79819/254050/827/164781/79846/145788	HGSC
GO:0045926	negative regulation of growth	226	0.447999	1.4476	0.00211792	0.0211371	0.0163356	3318	tags=28%, list=17%, signal=23%	3172/5950/51316/54825/978/6422/58189/9518/2719/2100/57556/2045/153/57715/55384/6532/5270/9241/8835/5753/5997/1026/5727/147906/4088/8482/5167/623/154/1630/10370/80014/10501/5999/1601/55602/406984/29948/3373/6595/27086/7473/1410/2203/406976/6586/64061/8829/7093/4487/223117/9043/6696/51379/999/9706/7869/694/23111/3488/91/2261/3091	HGSC
GO:0048469	cell maturation	163	0.468267	1.49166	0.00212342	0.0211559	0.0163501	2749	tags=21%, list=14%, signal=18%	6690/5745/3549/2069/2528/5468/8399/3640/26047/10365/6886/3753/283/30812/3169/27289/10882/29842/1026/11057/5241/2034/120892/1910/55908/9389/5047/2625/83853/51341/163175/6461/79670/3280	HGSC
GO:0035265	organ growth	151	0.472959	1.50511	0.00217516	0.0216352	0.0167205	3455	tags=32%, list=18%, signal=27%	5950/51208/4488/768239/170302/55512/2735/6469/5618/2626/2252/85301/6532/9241/5629/5997/5592/2247/4322/1901/8470/7048/57502/10370/28514/80014/3952/3953/5999/10611/406984/7373/27086/406976/3574/26524/3479/6781/4921/23414/6662/4208/10409/1893/1906/32/2261/54796/5600	HGSC
GO:0019883	antigen processing and presentation of endogenous antigen	25	-0.574025	-1.84784	0.00220471	0.0218607	0.0168948	3420	tags=52%, list=18%, signal=43%	567/3122/972/3123/3135/3136/3107/3105/6892/3106/4277/6891/6890	HGSC
GO:0010742	macrophage derived foam cell differentiation	32	0.653497	1.73235	0.00220518	0.0218607	0.0168948	2021	tags=34%, list=10%, signal=31%	338/5468/8399/5322/5320/948/3690/4023/185/23461/3606	HGSC
GO:1901342	regulation of vasculature development	284	0.429863	1.40154	0.00221914	0.0219625	0.0169734	4126	tags=36%, list=21%, signal=29%	6422/2152/5468/3569/84432/90993/10365/1285/147372/9314/358/388/57556/64094/2626/51129/56999/5740/7122/406937/728/5054/7057/2064/3690/25817/2247/10769/6558/126393/57381/1003/1139/51378/7048/1634/5587/10000/406935/23670/7058/168667/28514/5140/3952/2549/7060/406984/6678/3373/8434/133/5797/140862/6387/23576/5176/5228/7291/25960/1969/407040/406976/575/641700/1524/2022/8829/634/57608/574508/3678/1647/2…	HGSC
GO:0071559	response to transforming growth factor beta	260	0.436754	1.41753	0.00222586	0.0219924	0.0169966	4295	tags=33%, list=22%, signal=26%	10637/9480/6422/650/5468/93649/9518/3397/55612/3248/59/4093/63976/56937/3694/7122/124857/406937/64332/7057/5138/100507588/4088/1003/7048/5654/6935/9719/2353/2200/6714/94031/858/10370/269/255743/3675/64838/25805/64081/1601/4015/7043/406976/8754/27122/1524/2022/10979/26524/8425/7041/51341/55198/65997/4921/8516/6662/4208/83891/9839/161742/51701/1906/3622/80310/1001/54361/2660/4772/201163/10253/8483/…	HGSC
GO:0046503	glycerolipid catabolic process	55	0.586886	1.69227	0.00225159	0.0221283	0.0171016	2974	tags=36%, list=15%, signal=31%	338/1373/3990/8399/133121/255189/5322/9388/11343/11057/4023/5168/949/3949/57406/440503/100137049/375775/8398/151056	HGSC
GO:0048592	eye morphogenesis	146	0.483578	1.534	0.0022545	0.0221283	0.0171016	4016	tags=34%, list=21%, signal=27%	10083/5950/793/3549/1735/6096/2202/358/8842/652/23418/30812/668/8076/5629/4915/2195/5308/2247/6935/6505/2200/10370/28514/220/7482/80184/5797/84879/6101/7291/1969/50937/51384/51761/6662/2792/54806/581/7483/1289/3091/83552/54549/7474/4763/221935/1295/7472/4124	HGSC
GO:0051017	actin filament bundle assembly	157	0.470835	1.49987	0.00224748	0.0221283	0.0171016	4411	tags=39%, list=23%, signal=30%	10083/6422/56776/80115/2059/395/4233/6281/51474/171024/5358/23671/90102/10395/7429/4088/1901/6714/5345/7168/1490/5357/55160/5071/800/406941/10174/10580/7430/7126/9788/85358/7043/9639/10979/84501/8829/29984/408/2039/2006/9839/10391/64780/6548/5074/54361/22899/28984/84952/5295/1785/7248/134549/4430/123016/11346/1809/5829/56907/406991	HGSC
GO:0051223	regulation of protein transport	386	0.414589	1.36503	0.00224513	0.0221283	0.0171016	4050	tags=28%, list=21%, signal=23%	3172/5950/5122/6422/9971/2044/43/2147/100507043/5468/3569/347/846/2810/6469/2696/283/338442/55612/652/91461/8736/94121/948/8622/3170/150/9572/3156/6558/4088/3708/26154/5587/6714/2150/2151/1113/3783/2308/80223/4193/5071/2864/160622/3952/9912/399687/9501/252983/80184/133308/9024/1956/7043/123264/89866/1263/8864/415116/3667/406976/8754/6934/10497/3993/3479/5743/4843/64285/6514/5569/8938/8398/134957/…	HGSC
GO:0038127	ERBB signaling pathway	125	0.495702	1.55153	0.00226392	0.0221477	0.0171166	3909	tags=34%, list=20%, signal=27%	10551/2069/374/5284/9052/222584/255324/2202/5801/7039/5753/150/2064/9001/7429/54206/6714/5329/1839/2549/64762/9026/1956/55614/8527/634/1012/2886/64285/9564/6662/2852/2241/9185/3672/57732/144165/10253/57142/5335/23624/1845	HGSC
GO:0003007	heart morphogenesis	239	0.440207	1.42319	0.00226099	0.0221477	0.0171166	3476	tags=32%, list=18%, signal=26%	5950/10637/3549/650/4488/6469/2138/652/2626/9464/4886/9241/8557/7122/123872/5629/4607/26508/10395/23768/2274/7139/6615/8854/5308/4634/5727/4088/1901/7048/3491/7168/10370/10848/6092/28514/8701/4193/5469/2625/8642/5311/6474/55036/7291/6591/10439/6586/2022/8829/161882/4487/10060/11096/6899/51384/3280/2006/57211/23414/3643/6662/55212/54567/4208/6262/54806/2294/1906/1289/10087/6926/3091/8321/55742/230…	HGSC
GO:0045785	positive regulation of cell adhesion	444	0.40023	1.32239	0.00227767	0.0222457	0.0171923	3893	tags=26%, list=20%, signal=21%	4680/10551/8876/1236/3549/11148/6422/79625/3569/1803/3673/5212/22915/8646/7704/6469/2525/10085/55612/8744/1960/4254/2526/10272/7448/80005/3912/948/6281/3169/3170/64332/2064/151887/3690/6484/8013/4088/4811/3908/2736/3976/7048/1378/30835/6714/3491/5345/7168/6777/5329/10370/1604/960/255743/3675/10148/84433/3655/1842/3566/3952/1601/3561/2625/3606/3373/10630/6595/1307/6387/91663/3572/8740/3574/8754/10…	HGSC
GO:0090306	meiotic spindle assembly	12	-0.736768	-1.8917	0.00230689	0.0224576	0.0173561	3795	tags=83%, list=20%, signal=67%	25879/1642/9897/26271/347688/6790/1731/9133/10403/259266	HGSC
GO:0051148	negative regulation of muscle cell differentiation	62	0.551887	1.6243	0.00230692	0.0224576	0.0173561	2540	tags=26%, list=13%, signal=22%	1048/2069/650/93649/93166/6469/5997/84814/28514/3398/5999/338773/406984/27086/406976/4487	HGSC
GO:0051918	negative regulation of fibrinolysis	11	0.815459	1.73973	0.00231671	0.022516	0.0174013	1577	tags=55%, list=8%, signal=50%	2147/7448/5054/7057/7056/5345	HGSC
GO:0070371	ERK1 and ERK2 cascade	273	0.433925	1.41368	0.00233338	0.022641	0.0174978	3180	tags=26%, list=16%, signal=22%	1236/8000/65266/650/6358/846/5314/338557/2192/5322/59272/5320/2264/7066/154043/5801/57556/652/2045/59/152110/341152/9464/948/1847/8622/1846/406937/728/2064/3690/5156/2247/59341/3156/1139/8482/3976/6714/2150/3491/5345/1490/960/255743/168667/1601/7430/64762/1956/1969/91662/10979/8829/5159/634/5154/285016/5151/3479/408/467/6662/9590/1512/161742/11117/2149/1411/8685/1906/2852	HGSC
GO:0008299	isoprenoid biosynthetic process	27	0.67687	1.74555	0.00234667	0.0227329	0.0175688	1870	tags=30%, list=10%, signal=27%	3158/53630/10170/157506/8644/8854/3156/220	HGSC
GO:0045444	fat cell differentiation	218	0.447407	1.44307	0.00235235	0.0227508	0.0175827	3382	tags=28%, list=17%, signal=23%	51316/6422/650/5468/3569/4488/7166/338557/7704/9314/153/63976/30812/3914/3164/2869/5997/9572/5156/84935/7538/59341/8013/4088/4023/862/5167/8840/154/54463/55908/2308/79689/3398/5469/3952/8864/6591/1959/6934/10979/7041/221395/51341/9658/5743/3280/25937/23414/1052/55212/144404/688/64641/2624/27241/2852/30001/80149/6041/54795	HGSC
GO:0060219	camera-type eye photoreceptor cell differentiation	28	0.673929	1.75888	0.00236056	0.0227932	0.0176154	1148	tags=25%, list=6%, signal=24%	10083/3549/1735/6096/8842/30812/4915	HGSC
GO:0006910	phagocytosis, recognition	24	0.691594	1.74729	0.00236812	0.0228192	0.0176355	2442	tags=46%, list=13%, signal=40%	725/722/5322/375033/948/78989/5199/949/399687/575/81035	HGSC
GO:0001938	positive regulation of endothelial cell proliferation	93	0.528631	1.61186	0.00237714	0.0228192	0.0176355	4540	tags=44%, list=23%, signal=34%	2152/9982/84432/283/1960/652/2252/3164/5629/3690/7857/2247/5587/10000/858/185/51162/7060/6387/5228/8829/57608/1012/3162/2624/1893/441478/3091/5155/5578/7474/4763/5335/94/406884/9037/7010/6774/406991/3357/654	HGSC
GO:0009308	amine metabolic process	99	0.524164	1.60725	0.0023786	0.0228192	0.0176355	2980	tags=30%, list=15%, signal=26%	27284/26/9971/6581/4128/1621/1644/9464/55349/11185/2034/635/8639/26002/4129/6819/6505/5071/9365/23498/2625/222962/3176/29958/5409/217/54498/6622/112483/79814	HGSC
GO:0048608	reproductive structure development	262	0.440144	1.42982	0.0023731	0.0228192	0.0176355	2010	tags=20%, list=10%, signal=18%	5950/2069/6422/5268/157506/93649/3640/768239/80000/8644/2735/3973/6469/3753/283/6716/5618/4254/130497/652/6299/2626/22836/6943/30812/668/151449/5270/3206/9241/7425/3169/7026/5241/5156/50846/64478/5727/3815/6382/54206/6714/6777/10370/269/6092/7482/3952/3623/2516/59338/2625	HGSC
GO:0046058	cAMP metabolic process	21	0.711104	1.75188	0.00243667	0.0233373	0.018036	3846	tags=62%, list=20%, signal=50%	5744/10846/8622/27115/5144/1969/5143/55811/5151/112/785/115/111	HGSC
GO:0048545	response to steroid hormone	294	0.428904	1.39857	0.00244046	0.0233373	0.018036	2809	tags=23%, list=14%, signal=20%	5122/3158/374/1373/6422/7035/3569/590/8644/8061/6716/358/2100/84709/2354/6943/5187/56937/3169/7057/26508/3490/1026/9572/11057/5241/7538/8013/6382/6446/4129/2353/54206/6714/7477/164091/687/4734/27347/8611/5069/4193/5469/4306/85315/1601/11240/25959/133/4015/55625/27086/4537/1956/7043/5176/7181/2690/8754/6586/51341/9420/5743/477/6781/167465/6155/6696	HGSC
GO:0010878	cholesterol storage	22	0.704068	1.75052	0.00247705	0.0236493	0.0182771	1473	tags=27%, list=8%, signal=25%	338/5468/948/1066/4023/949	HGSC
GO:0031123	RNA 3'-end processing	91	-0.356122	-1.53826	0.00248776	0.0237134	0.0183267	5266	tags=43%, list=27%, signal=31%	51010/55520/53981/79869/25962/1478/23283/29101/6741/64852/11044/55149/1477/23248/79033/1736/10768/84967/56915/55197/11051/255374/2091/6832/26024/5433/87178/22916/3028/29894/54931/51692/23144/80789/7884/10978/580/54512/333	HGSC
GO:0060048	cardiac muscle contraction	125	0.49342	1.54439	0.00249611	0.023755	0.0183588	4230	tags=40%, list=22%, signal=31%	4842/287/59272/3753/2626/776/23704/8557/6332/29119/4607/5997/5350/7139/4634/481/775/23327/7168/1756/10052/817/10848/1113/6326/4878/5144/6329/6546/3270/10060/55811/477/3784/6781/3781/8913/6330/6262/783/6548/80149/54795/8654/5025/51086/781/808/274/10021	HGSC
GO:0062013	positive regulation of small molecule metabolic process	121	0.507088	1.58647	0.00253216	0.0240596	0.0185942	3603	tags=31%, list=19%, signal=26%	5745/9971/5468/157506/205251/4842/6770/8671/3973/55022/85414/1066/9572/2819/8013/6714/2308/4837/1601/10580/440503/133/117/7291/3667/55811/3479/5743/51085/4843/26137/6622/3643/2648/2852/54361/9926/23417	HGSC
GO:0070254	mucus secretion	16	0.747862	1.74402	0.00254116	0.0241066	0.0186305	24	tags=12%, list=0%, signal=12%	4583/10551	HGSC
GO:0009799	specification of symmetry	130	0.486072	1.52877	0.00257082	0.0243104	0.018788	3943	tags=38%, list=20%, signal=30%	10637/3549/64388/80114/6469/55130/2626/9464/5046/123872/146845/1767/8854/5308/4088/6997/4681/7048/83538/25928/10370/28514/8701/219670/5311/27019/55036/25790/220136/2022/6899/55212/4208/54806/284086/2294/51626/6926/3091/92749/79659/23059/63917/27031/57545/7474/7479/26585/352909	HGSC
GO:0009855	determination of bilateral symmetry	130	0.486072	1.52877	0.00257082	0.0243104	0.018788	3943	tags=38%, list=20%, signal=30%	10637/3549/64388/80114/6469/55130/2626/9464/5046/123872/146845/1767/8854/5308/4088/6997/4681/7048/83538/25928/10370/28514/8701/219670/5311/27019/55036/25790/220136/2022/6899/55212/4208/54806/284086/2294/51626/6926/3091/92749/79659/23059/63917/27031/57545/7474/7479/26585/352909	HGSC
GO:0090151	establishment of protein localization to mitochondrial membrane	34	-0.512697	-1.81489	0.00258289	0.0243857	0.0188462	5479	tags=59%, list=28%, signal=42%	3320/9804/5018/56993/4580/9868/23788/9141/55750/140823/401505/90580/100188893/26521/1678/51079/79568/23787/10651/26519	HGSC
GO:0002483	antigen processing and presentation of endogenous peptide antigen	22	-0.602111	-1.8655	0.0025884	0.024399	0.0188565	3420	tags=55%, list=18%, signal=45%	567/3122/3123/3135/3136/3107/3105/6892/3106/4277/6891/6890	HGSC
GO:0035725	sodium ion transmembrane transport	146	0.480035	1.52277	0.00260133	0.0244822	0.0189208	3408	tags=33%, list=18%, signal=27%	255738/54997/486/65266/54716/4842/40/8671/123041/2259/285335/130497/200010/6532/6332/5349/41/11254/6558/481/259232/3775/6549/23327/388662/1756/817/4734/27347/610/6326/4878/6527/5311/6329/133308/6546/53827/53826/477/55515/6330/11261/80024/6548/125206/54795/9963	HGSC
GO:0042402	cellular biogenic amine catabolic process	17	0.744402	1.75306	0.00261339	0.0245568	0.0189784	2691	tags=47%, list=14%, signal=41%	4128/1621/55349/26002/4129/3176/29958/54498	HGSC
GO:0034104	negative regulation of tissue remodeling	18	0.715909	1.69737	0.00262044	0.0245842	0.0189996	1963	tags=33%, list=10%, signal=30%	51208/6422/5468/3569/57817/338773	HGSC
GO:0006956	complement activation	46	0.600048	1.68847	0.00265154	0.0247977	0.0191646	1659	tags=28%, list=9%, signal=26%	725/5648/722/729/1379/79987/1675/78989/5199/730/1378/374383/1604	HGSC
GO:0051028	mRNA transport	123	-0.336386	-1.48778	0.00264782	0.0247977	0.0191646	4000	tags=31%, list=21%, signal=25%	54890/3800/9939/9688/8086/57122/10128/9775/8480/8106/5976/7514/56943/23381/8087/23636/129401/29107/26097/84321/59343/9631/23225/10189/22916/9887/23144/2332/9972/84248/7884/10212/55706/23089/3297/55916/23165/4600	HGSC
GO:0032467	positive regulation of cytokinesis	36	-0.497131	-1.80857	0.00266403	0.0248364	0.0191945	2974	tags=39%, list=15%, signal=33%	10755/23636/9585/643/9493/54627/9928/29127/3619/5581/9212/1894/55143/332	HGSC
GO:0035137	hindlimb morphogenesis	31	0.656124	1.73203	0.00266192	0.0248364	0.0191945	2540	tags=42%, list=13%, signal=36%	4488/2719/7704/6469/130497/652/3236/3899/5727/5469/7473/7291/4487	HGSC
GO:0044872	lipoprotein localization	18	0.714335	1.69364	0.00272026	0.0252814	0.0195384	864	tags=28%, list=4%, signal=27%	338/5468/948/8029/4547	HGSC
GO:0016125	sterol metabolic process	132	0.490372	1.54586	0.00271695	0.0252814	0.0195384	4740	tags=38%, list=24%, signal=29%	338/255738/3158/29881/9971/3990/9023/6770/33/51474/8029/1066/10948/1583/3156/1576/8542/949/54206/114879/3949/6820/1727/23461/3952/3953/23780/9420/47/2055/2232/37/1080/7436/6646/51302/285440/1565/4864/1593/23541/114876/2053/3991/10613/4041/6721/56603/3931/2784	HGSC
GO:0000963	mitochondrial RNA processing	22	-0.59949	-1.85738	0.00274646	0.0254851	0.0196959	6206	tags=73%, list=32%, signal=49%	84881/51654/79828/79072/55006/22868/54802/55149/79675/6832/60493/9238/87178/3028/54931/10922	HGSC
GO:0050820	positive regulation of coagulation	28	0.670363	1.74957	0.00277307	0.025652	0.0198248	3141	tags=46%, list=16%, signal=39%	2147/2152/7448/948/5054/7057/6484/7056/5345/2155/2039/11117/2149	HGSC
GO:0048593	camera-type eye morphogenesis	118	0.50064	1.5619	0.0027699	0.025652	0.0198248	4016	tags=35%, list=21%, signal=28%	10083/5950/793/3549/1735/6096/358/8842/652/23418/30812/5629/4915/2195/5308/6935/6505/10370/28514/220/7482/5797/84879/6101/7291/1969/50937/51384/51761/6662/54806/581/7483/3091/54549/7474/4763/221935/1295/7472/4124	HGSC
GO:0071560	cellular response to transforming growth factor beta stimulus	253	0.440359	1.42644	0.00278981	0.0257668	0.0199135	4295	tags=33%, list=22%, signal=26%	10637/9480/6422/650/5468/93649/9518/3397/55612/3248/59/4093/63976/56937/3694/7122/124857/406937/64332/7057/5138/100507588/4088/1003/7048/5654/6935/9719/2353/2200/6714/94031/858/10370/269/255743/3675/25805/64081/1601/4015/7043/406976/8754/27122/1524/2022/10979/26524/8425/7041/51341/55198/65997/4921/8516/6662/4208/83891/9839/161742/51701/1906/3622/80310/1001/54361/2660/4772/201163/10253/8483/7474/1…	HGSC
GO:0006275	regulation of DNA replication	123	-0.335267	-1.48283	0.00279911	0.0258126	0.019949	2829	tags=35%, list=15%, signal=30%	6742/58525/23560/2021/64769/27154/64710/9767/8607/26271/389643/63922/4174/10926/8914/1017/56897/8317/157570/641/4173/51053/4176/5982/604/90381/993/10919/1763/79733/81620/890/54107/4175/5983/5111/86/4172/79075/54108/983/5984/4171	HGSC
GO:0006911	phagocytosis, engulfment	48	0.600325	1.69353	0.002824	0.0260017	0.0200951	4556	tags=35%, list=24%, signal=27%	26762/91937/3673/948/7057/51454/2150/575/1793/55198/2624/8685/94134/286046/1182/8678/11031	HGSC
GO:0090231	regulation of spindle checkpoint	22	-0.595387	-1.84466	0.00290453	0.026636	0.0205853	2105	tags=55%, list=11%, signal=49%	348654/57082/891/9587/25906/11130/3619/9212/55143/10403/4085/332	HGSC
GO:0031670	cellular response to nutrient	46	0.596034	1.67718	0.00291022	0.026636	0.0205853	2631	tags=33%, list=14%, signal=28%	6422/9971/846/5251/1591/3170/5337/4023/2350/4193/5469/3952/25959/6591/51085	HGSC
GO:1903053	regulation of extracellular matrix organization	64	0.559562	1.65107	0.00290756	0.026636	0.0205853	3655	tags=39%, list=19%, signal=32%	650/5468/3569/1803/2264/3912/7148/406937/90102/3690/11107/4088/4811/3908/165/84168/10630/1291/4921/4035/6662/11117/3915/28984/861	HGSC
GO:0061035	regulation of cartilage development	67	0.555749	1.64813	0.0029108	0.026636	0.0205853	4540	tags=48%, list=23%, signal=37%	3549/5744/650/85477/55512/7704/2202/652/91461/9241/4088/8840/3491/1490/4094/3952/6474/6591/11173/6662/649/2648/7483/4017/359845/7474/5914/26585/94/406991/144347/654	HGSC
GO:0034694	response to prostaglandin	31	0.652277	1.72188	0.00293968	0.026859	0.0207577	2577	tags=32%, list=13%, signal=28%	1236/3158/6422/8644/1646/5737/5729/31/54331/112	HGSC
GO:1905952	regulation of lipid localization	149	0.477569	1.51685	0.00295124	0.0269233	0.0208074	4638	tags=40%, list=24%, signal=30%	338/255738/5468/3569/8399/6469/10351/8792/9388/948/118471/1066/406937/7057/3690/5727/22925/4023/114897/26154/949/51083/185/5071/23461/3952/302/1601/440503/51703/160518/64240/407040/114880/51761/123/4035/6696/2180/1906/32/80149/1408/5321/154664/5025/1394/4824/8660/5244/2170/10226/29801/80820/27346/6721/654/20/5608	HGSC
GO:0045916	negative regulation of complement activation	13	0.790599	1.74341	0.00296809	0.026953	0.0208303	1659	tags=46%, list=9%, signal=42%	725/722/1379/79987/1378/1604	HGSC
GO:2000649	regulation of sodium ion transmembrane transporter activity	42	0.617216	1.7	0.00296546	0.026953	0.0208303	4518	tags=60%, list=23%, signal=46%	255738/54997/486/2259/130497/5349/481/23327/1756/817/4734/27347/53827/53826/477/6330/11261/6548/1815/57520/7871/5348/7402/65268/5774	HGSC
GO:0030157	pancreatic juice secretion	12	0.787505	1.69889	0.00296177	0.026953	0.0208303	1699	tags=33%, list=9%, signal=30%	6690/65266/358/27347	HGSC
GO:0007140	male meiotic nuclear division	39	-0.499041	-1.84536	0.00301001	0.0272749	0.0210791	2618	tags=38%, list=14%, signal=33%	11144/254528/9985/11077/8900/11022/146212/9633/675/81930/84215/130951/4603/9319/91646	HGSC
GO:0031214	biomineral tissue development	155	0.472188	1.50514	0.00301271	0.0272749	0.0210791	4886	tags=40%, list=25%, signal=30%	5745/5744/650/4488/2719/5251/55512/265/123041/130497/652/256764/91461/3694/4256/4088/4322/1901/5167/154/3491/3952/9365/338773/4015/55603/1291/6546/7291/147111/3479/5743/6899/4921/6696/6662/4208/1893/2261/3091/7071/54795/1080/54361/359845/144165/166929/6786/26585/7123/4077/51119/1311/6574/1278/144347/654/1277/116039/22904/2068/240	HGSC
GO:0036498	IRE1-mediated unfolded protein response	20	0.71945	1.74596	0.00303285	0.0274155	0.0211878	34	tags=10%, list=0%, signal=10%	10551/10595	HGSC
GO:0050927	positive regulation of positive chemotaxis	22	0.700263	1.74106	0.00305421	0.0275294	0.0212757	2574	tags=50%, list=13%, signal=43%	2152/846/3673/7857/4088/1901/2150/2155/6387/5228/1012	HGSC
GO:2000209	regulation of anoikis	24	0.683282	1.72629	0.0030547	0.0275294	0.0212757	1505	tags=25%, list=8%, signal=23%	1048/4680/5166/4915/150094/6714	HGSC
GO:0016446	somatic hypermutation of immunoglobulin genes	12	-0.727494	-1.86789	0.0030811	0.0276834	0.0213948	1833	tags=50%, list=9%, signal=45%	56941/7374/10721/25939/9156/4436	HGSC
GO:0061572	actin filament bundle organization	160	0.468155	1.49242	0.00307989	0.0276834	0.0213948	4411	tags=39%, list=23%, signal=30%	10083/6422/56776/80115/2059/395/4233/6281/51474/171024/5358/23671/90102/10395/7429/4088/1901/6714/5345/7168/1490/5357/55160/5071/800/406941/10174/10580/7430/7126/9788/85358/7043/9639/10979/84501/8829/29984/408/2039/2006/9839/10391/64780/6548/5074/54361/22899/28984/359845/84952/5295/1785/7248/134549/4430/123016/11346/1809/5829/56907/406991	HGSC
GO:0060433	bronchus development	10	0.813611	1.69669	0.00309084	0.027729	0.02143	1506	tags=50%, list=8%, signal=46%	10551/652/7048/9719/7477	HGSC
GO:0072234	metanephric nephron tubule development	18	0.710661	1.68493	0.00311955	0.0279069	0.0215675	2882	tags=56%, list=15%, signal=47%	793/358/130497/30812/3976/7477/5311/3280/25937/6662	HGSC
GO:0070192	chromosome organization involved in meiotic cell cycle	54	-0.427652	-1.65011	0.00312006	0.0279069	0.0215675	2672	tags=41%, list=14%, signal=35%	23310/7917/9134/11144/57820/254528/9985/83990/5888/283129/10592/2177/100507650/10919/55706/10051/84057/898/9918/9319/23397/285498	HGSC
GO:0009954	proximal/distal pattern formation	22	0.698968	1.73785	0.0031985	0.0285228	0.0220435	2024	tags=45%, list=10%, signal=41%	2735/130497/4038/3236/3206/3225/8854/2736/28514/3219	HGSC
GO:0010884	positive regulation of lipid storage	22	0.698548	1.7368	0.0031985	0.0285228	0.0220435	3286	tags=45%, list=17%, signal=38%	338/8399/948/4023/949/440503/407040/123/32/80149	HGSC
GO:0003170	heart valve development	69	0.548963	1.63312	0.00321956	0.0286676	0.0221554	3139	tags=39%, list=16%, signal=33%	650/652/2626/56999/26508/5138/1009/6615/7048/3491/6092/4193/4878/2625/8642/6474/7291/6591/10439/6586/161882/11096/2006/6662/54567/4208/11117	HGSC
GO:0042953	lipoprotein transport	17	0.735335	1.73171	0.0032605	0.0289714	0.0223902	864	tags=29%, list=4%, signal=28%	338/5468/948/8029/4547	HGSC
GO:0030111	regulation of Wnt signaling pathway	310	0.420944	1.37534	0.00326342	0.0289714	0.0223902	3651	tags=25%, list=19%, signal=21%	3484/6928/1749/6422/650/388630/2719/80114/2300/2735/55959/6469/55612/388336/1501/387914/6299/4038/6424/9241/92162/406937/51339/3487/1958/2247/80319/147906/120892/4088/83595/8840/27303/6714/8796/3489/25928/2308/3675/5071/25805/7091/3090/1601/8434/27123/1956/4163/7473/6591/25960/406976/147111/27122/6934/26524/28999/85474/25937/1613/4188/4035/6662/4300/90410/9839/1454/51701/129293/441478/54795/8321/…	HGSC
GO:2001185	regulation of CD8-positive, alpha-beta T cell activation	20	-0.620732	-1.86863	0.00326907	0.0289783	0.0223955	3469	tags=50%, list=18%, signal=41%	864/51043/11006/6375/6522/3659/3105/29126/9479/92196	HGSC
GO:0050665	hydrogen peroxide biosynthetic process	14	0.760427	1.6987	0.00328327	0.0290609	0.0224594	2268	tags=43%, list=12%, signal=38%	50506/405753/4129/90527/53905/255027	HGSC
GO:0070509	calcium ion import	69	0.548228	1.63093	0.00330159	0.0291795	0.0225511	3424	tags=39%, list=18%, signal=32%	6690/728215/846/8912/123041/9914/776/7223/5350/59341/3958/775/162514/9456/5311/5533/6387/6546/407040/5159/6781/3280/8913/8573/783/7442/5155	HGSC
GO:0098773	skin epidermis development	112	0.49808	1.54102	0.00330811	0.0291938	0.0225621	3451	tags=32%, list=18%, signal=27%	7053/79152/3872/8399/4488/2810/6469/55612/9314/4233/4038/2252/64332/6615/2736/26154/4804/25928/51083/388698/28514/9079/3606/1291/1956/3868/10913/5154/2312/6662/388697/3488/91/242/1001/8546	HGSC
GO:0003205	cardiac chamber development	149	0.476046	1.51201	0.00333702	0.0293272	0.0226652	3418	tags=31%, list=18%, signal=26%	5950/650/93649/287/4488/80000/652/6299/2626/9464/9241/5629/4607/26508/5138/2274/7139/4634/7048/3491/7168/10370/10848/6092/8701/4193/5469/2625/6474/6586/2022/8829/161882/6899/163/3280/57211/23414/54567/4208/6262/2294/6926/3091/8321/55742	HGSC
GO:0007281	germ cell development	285	0.420248	1.37036	0.00333801	0.0293272	0.0226652	3441	tags=28%, list=18%, signal=23%	6690/3549/2069/2528/56776/10361/3640/255101/2735/7704/9148/283/200373/652/79747/55124/668/80217/54852/11057/5350/50846/283417/5990/339834/144535/5592/5727/58494/286464/3815/135138/84660/26108/89765/84072/6714/25981/286207/126859/164091/26074/9077/9389/5047/200162/85315/55779/54456/4692/3306/83700/6595/50511/57683/83853/79925/268/55811/3479/84229/6461/26038/79670/8382/285/55329/199223/84071/581/28…	HGSC
GO:0030900	forebrain development	333	0.41288	1.35261	0.00333801	0.0293272	0.0226652	4218	tags=32%, list=22%, signal=26%	5122/6751/1749/2044/650/93986/79625/139411/26047/170302/2735/1943/6469/6716/358/652/84709/6299/3912/151449/9241/56978/5629/84623/7026/10395/5649/9001/5013/1767/10579/4915/79633/8854/5308/5592/2247/23224/120892/8482/2736/2016/6935/6714/7477/6092/285025/89927/6326/3398/220/10501/7482/8851/4983/9638/6867/27086/6387/84879/85358/1956/22903/64919/7832/9201/91584/79600/8829/4487/7280/50937/477/26038/328…	HGSC
GO:0098976	excitatory chemical synaptic transmission	11	0.806578	1.72078	0.0033644	0.0294382	0.0227509	885	tags=45%, list=5%, signal=43%	139411/2904/388336/2902/2906	HGSC
GO:1901019	regulation of calcium ion transmembrane transporter activity	65	0.55273	1.63311	0.00335747	0.0294382	0.0227509	4123	tags=46%, list=21%, signal=36%	4842/287/2859/84766/150/57158/9001/5350/481/84502/1756/817/4878/5311/255057/3270/10681/785/477/3208/57620/6262/783/6548/246329/1394/1815/6786/781/808	HGSC
GO:0097009	energy homeostasis	70	0.543202	1.61858	0.00336869	0.0294382	0.0227509	3737	tags=41%, list=19%, signal=34%	55195/65266/6344/9518/153/948/7425/112609/59341/8013/154/27347/2308/28514/2326/3952/3953/1291/84879/7291/114789/55198/51085/27344/32/353500/7442/148811/201163	HGSC
GO:0032465	regulation of cytokinesis	82	-0.364038	-1.53583	0.00337044	0.0294382	0.0227509	2974	tags=29%, list=15%, signal=25%	10755/79187/23636/84440/30849/9585/6790/643/9493/54627/79733/675/9928/29127/5347/3619/5581/9212/1894/55143/9055/7405/10112/332	HGSC
GO:1900745	positive regulation of p38MAPK cascade	29	0.668288	1.75059	0.00341054	0.0297447	0.0229878	4628	tags=55%, list=24%, signal=42%	650/7498/652/9464/4217/4616/27347/3952/50488/1647/80149/4986/9867/9258/4216/23328	HGSC
GO:0072176	nephric duct development	14	0.758835	1.69515	0.00344087	0.0299459	0.0231433	2066	tags=57%, list=11%, signal=51%	6928/2719/80000/130497/652/2045/2625/5311	HGSC
GO:0060323	head morphogenesis	36	0.619481	1.66385	0.00344779	0.0299459	0.0231433	3614	tags=47%, list=19%, signal=38%	3549/1749/83716/9241/7122/5156/444/83690/59338/7043/7473/64651/4487/6899/4621/144165/4313	HGSC
GO:0051150	regulation of smooth muscle cell differentiation	41	0.59996	1.64694	0.00344871	0.0299459	0.0231433	3748	tags=41%, list=19%, signal=34%	2069/93649/93166/1491/6469/652/406937/3815/6935/407040/2022/4855/407004/2852/5155/4772/4773	HGSC
GO:0002673	regulation of acute inflammatory response	37	0.622225	1.68366	0.00347485	0.0300847	0.0232506	2608	tags=27%, list=13%, signal=23%	145741/1236/3569/5733/8792/1910/388125/3818/3572/5743	HGSC
GO:0010324	membrane invagination	64	0.556387	1.6417	0.00348493	0.0300847	0.0232506	4556	tags=36%, list=24%, signal=28%	26762/91937/3673/948/7057/51454/2150/51429/575/84501/1793/55198/115548/2624/8685/94134/257364/286046/1182/57154/56907/8678/11031	HGSC
GO:0045685	regulation of glial cell differentiation	66	0.542304	1.6065	0.00348106	0.0300847	0.0232506	2771	tags=30%, list=14%, signal=26%	2147/650/3569/443/6469/118738/5803/90865/5270/85414/9241/9572/3976/3949/3398/3572/1959/26022/3280/84504	HGSC
GO:0060021	roof of mouth development	87	0.514698	1.55642	0.00348211	0.0300847	0.0232506	3815	tags=34%, list=20%, signal=28%	1749/1750/6469/23314/130497/6943/91461/3694/9464/7122/124857/5156/6615/444/7048/59338/7043/7291/6591/64651/4487/5396/6899/55212/10194/6926/8321/54796/9242/7474	HGSC
GO:0006937	regulation of muscle contraction	144	0.480676	1.52506	0.00349133	0.0300963	0.0232596	3382	tags=37%, list=17%, signal=31%	93649/4842/287/1264/3673/59272/136/80005/2626/3164/29119/406937/150/4607/5997/5350/7139/143872/5592/59341/4634/3815/4660/481/775/5587/406935/154/7140/7168/1756/817/255743/1113/4878/5144/6329/6546/7125/3270/55811/5743/477/3784/6781/1613/6262/2149/1906/2852/6548/80149/54795	HGSC
GO:0046683	response to organophosphorus	115	0.494717	1.53756	0.00355584	0.030608	0.023655	3645	tags=32%, list=19%, signal=26%	50506/3158/374/1373/8061/3753/358/2354/5187/6532/7425/5138/2819/7056/4907/6382/5167/2353/54206/610/1645/7430/53905/5311/2203/10060/5743/3784/2039/6781/3488/65010/54795/7442/1080/1036/5025	HGSC
GO:0070828	heterochromatin organization	119	-0.324722	-1.42577	0.00356265	0.0306224	0.0236661	4314	tags=38%, list=22%, signal=30%	3146/29890/3066/80063/55183/9425/57169/2122/94239/1788/55791/8334/5927/64783/57343/3070/10155/8520/3005/8330/8332/55506/3013/1017/8338/8329/3012/4001/604/317772/8336/3015/11335/8091/8969/54107/3014/85235/6839/90378/2146/100048912/8335/57673/92815	HGSC
GO:0072178	nephric duct morphogenesis	10	0.805702	1.68019	0.00358318	0.0307543	0.0237681	609	tags=50%, list=3%, signal=48%	6928/2719/130497/652/2045	HGSC
GO:0014812	muscle cell migration	92	0.521187	1.59042	0.00360784	0.0309213	0.0238972	3854	tags=37%, list=20%, signal=30%	93649/3673/7448/652/80005/5054/3690/25817/11057/2195/5592/8013/8840/406935/6714/7168/4193/7060/3486/407040/8829/5159/5154/3479/4921/4035/4208/3488/80310/55742/5155/2660/4763/55909	HGSC
GO:0035116	embryonic hindlimb morphogenesis	24	0.675063	1.70553	0.00362301	0.0309622	0.0239287	2540	tags=46%, list=13%, signal=40%	4488/2719/7704/6469/130497/652/3899/5469/7473/7291/4487	HGSC
GO:0048041	focal adhesion assembly	83	0.526604	1.58677	0.00361861	0.0309622	0.0239287	4290	tags=42%, list=22%, signal=33%	6422/347/3673/395/6281/7057/90102/10395/1009/4088/6714/10580/88/2042/1307/10979/8829/29984/2039/1613/55901/10391/9748/8874/6548/23603/54361/342184/9448/7248/26585/1845/94/5796/7010	HGSC
GO:0034103	regulation of tissue remodeling	69	0.545999	1.6243	0.00362969	0.0309747	0.0239385	4050	tags=45%, list=21%, signal=36%	51208/6422/5468/3569/5166/8792/9464/3690/1901/57817/406935/6714/3952/3953/338773/7060/3606/1956/407040/406976/634/4921/6696/64114/9842/861/5578/4763/26585/284266/5530	HGSC
GO:0090266	regulation of mitotic cell cycle spindle assembly checkpoint	21	-0.579514	-1.75532	0.00365584	0.031059	0.0240036	2105	tags=52%, list=11%, signal=47%	348654/57082/891/9587/25906/3619/9212/55143/10403/4085/332	HGSC
GO:1903504	regulation of mitotic spindle checkpoint	21	-0.579514	-1.75532	0.00365584	0.031059	0.0240036	2105	tags=52%, list=11%, signal=47%	348654/57082/891/9587/25906/3619/9212/55143/10403/4085/332	HGSC
GO:1901976	regulation of cell cycle checkpoint	44	-0.460532	-1.72838	0.00364913	0.031059	0.0240036	2129	tags=36%, list=11%, signal=32%	5888/348654/57082/891/9587/25906/11130/675/580/3619/79968/9212/55143/10403/4085/332	HGSC
GO:0010927	cellular component assembly involved in morphogenesis	112	0.495896	1.53427	0.00366045	0.031059	0.0240036	3735	tags=33%, list=19%, signal=27%	3549/287/4629/25802/4892/127294/9172/8736/8557/5629/4607/90102/5350/5156/7139/5990/400746/5239/5587/7140/7168/80206/5376/88/11214/2318/5159/8506/3691/11155/825/3880/1906/4621/4099/91807/29767	HGSC
GO:0099024	plasma membrane invagination	57	0.56685	1.64633	0.00371611	0.0314551	0.0243097	4556	tags=37%, list=24%, signal=28%	26762/91937/3673/948/7057/51454/2150/51429/575/84501/1793/55198/2624/8685/94134/257364/286046/1182/56907/8678/11031	HGSC
GO:0003206	cardiac chamber morphogenesis	111	0.491182	1.52224	0.003723	0.0314551	0.0243097	3418	tags=36%, list=18%, signal=30%	5950/650/4488/652/2626/9464/9241/5629/4607/26508/2274/7139/4634/7048/3491/7168/10370/10848/6092/8701/4193/5469/2625/6474/6586/2022/8829/161882/6899/3280/57211/23414/54567/4208/6262/2294/6926/3091/8321/55742	HGSC
GO:0051346	negative regulation of hydrolase activity	166	0.454695	1.44941	0.0037226	0.0314551	0.0243097	3465	tags=31%, list=18%, signal=25%	3827/5268/653145/5265/4842/1469/2810/728113/9314/358/7448/7079/51129/54866/6695/5270/5054/7057/5997/815/3958/120892/22925/12/1800/1378/6714/23645/57718/5345/5329/960/79661/51156/8434/440503/5176/7077/406976/6195/23143/4035/6622/117584/1893/11261/1475/1408/7076/5055/1992	HGSC
GO:0048640	negative regulation of developmental growth	104	0.501574	1.5495	0.00373086	0.0314768	0.0243265	4126	tags=41%, list=21%, signal=33%	5950/51316/9518/57556/2045/153/57715/6532/9241/8835/5997/1026/5727/8482/154/1630/10370/80014/10501/5999/406984/27086/7473/406976/8829/7093/223117/9043/6696/999/9706/7869/23111/2261/5600/2660/10509/4099/7474/57142/57609/3776/9037	HGSC
GO:0048701	embryonic cranial skeleton morphogenesis	41	0.598635	1.6433	0.00375623	0.031646	0.0244572	2654	tags=29%, list=14%, signal=25%	6913/157506/652/5156/4088/7048/3198/4325/7043/7291/5396/6899	HGSC
GO:0060046	regulation of acrosome reaction	12	0.77918	1.68093	0.00376223	0.0316517	0.0244616	395	tags=33%, list=2%, signal=33%	6690/8399/8912/153218	HGSC
GO:0035728	response to hepatocyte growth factor	18	0.703047	1.66688	0.00376841	0.0316589	0.0244672	2776	tags=50%, list=14%, signal=43%	846/3082/7429/6997/5469/2549/8829/55198/9564	HGSC
GO:0010640	regulation of platelet-derived growth factor receptor signaling pathway	22	0.694034	1.72558	0.00377567	0.0316751	0.0244797	2917	tags=45%, list=15%, signal=39%	2152/93649/347/6714/2155/4015/9026/4035/6622/90410	HGSC
GO:0060428	lung epithelium development	41	0.598373	1.64258	0.00380017	0.0318358	0.0246039	3039	tags=29%, list=16%, signal=25%	10551/10365/6469/652/2252/3169/9719/54206/7477/1291/6662/57333	HGSC
GO:0055117	regulation of cardiac muscle contraction	68	0.545464	1.6216	0.00388869	0.0325315	0.0251416	4230	tags=44%, list=22%, signal=35%	4842/287/59272/2626/29119/5997/5350/481/775/1756/817/1113/4878/5144/6546/3270/55811/477/3784/6781/6262/6548/80149/54795/8654/5025/51086/808/274/10021	HGSC
GO:0032530	regulation of microvillus organization	13	0.78476	1.73054	0.00391365	0.0326944	0.0252675	1978	tags=54%, list=10%, signal=48%	10083/54825/53841/7429/5337/5357/7430	HGSC
GO:0070525	tRNA threonylcarbamoyladenosine metabolic process	17	-0.624543	-1.78686	0.00396389	0.0330676	0.0255559	6358	tags=76%, list=33%, signal=51%	84520/84881/51654/55644/79828/112858/55006/54802/64172/79693/3028/54931/8270	HGSC
GO:0014706	striated muscle tissue development	223	0.443214	1.4329	0.00402666	0.0335442	0.0259242	4230	tags=38%, list=22%, signal=30%	5950/650/93649/4488/4629/2735/4892/6469/2138/652/2626/56999/9241/23345/8557/5629/4607/5997/57158/5350/2274/5156/7139/8854/5592/2247/4634/150094/4088/1901/8470/5239/7168/80206/10052/10370/10848/28514/3398/5469/4878/5999/10611/406984/88/4015/7373/27086/6474/6546/11214/7291/406976/2022/5159/161882/4487/3479/23414/8913/90410/54567/4208/6262/2648/23135/1906/6548/6926/5600/144165/861/9242/91807/7474/59…	HGSC
GO:0050926	regulation of positive chemotaxis	23	0.69202	1.73418	0.00403803	0.0335919	0.0259611	3404	tags=57%, list=18%, signal=47%	2152/846/3673/7857/4088/1901/2150/2155/6387/5228/1012/285/3576	HGSC
GO:0090277	positive regulation of peptide hormone secretion	87	0.510408	1.54344	0.00404568	0.0336085	0.025974	4164	tags=37%, list=21%, signal=29%	6690/5950/9971/2147/100507043/846/338557/2696/3708/5587/2151/2864/9501/1956/2550/6934/6514/8938/8398/56262/11132/2852/51762/3091/54795/1080/2767/8660/55107/6343/90550/2182	HGSC
GO:0085029	extracellular matrix assembly	48	0.588724	1.6608	0.00407429	0.0337519	0.0260848	3656	tags=42%, list=19%, signal=34%	3549/5468/4629/55512/7148/406937/90102/4088/10516/4239/84168/4015/1291/2006/6662/11117/3038/28984/144165/3036	HGSC
GO:0007266	Rho protein signal transduction	138	0.479042	1.51536	0.00407076	0.0337519	0.0260848	4531	tags=37%, list=23%, signal=29%	79574/2859/388/2059/395/4233/23263/150/2064/10395/143872/57381/120892/64283/2150/10435/4804/2151/3675/185/148170/10630/25959/7126/398/4983/64787/11214/9754/8829/29984/1012/408/23221/10161/90627/2149/8874/157285/202243/201163/10602/2768/7010/57449/56990/9886/8727/1278/137735/643338	HGSC
GO:0050688	regulation of defense response to virus	59	-0.404271	-1.60625	0.00415672	0.0343869	0.0265755	5479	tags=46%, list=28%, signal=33%	3320/10084/117854/10077/1660/79594/6895/9868/10269/163702/3600/708/57506/4321/115004/54765/10475/3594/64771/50943/83666/79102/151636/6772/4277/23586/51191	HGSC
GO:0000212	meiotic spindle organization	18	-0.610034	-1.78115	0.00421688	0.0347565	0.0268611	3795	tags=61%, list=20%, signal=49%	25879/1642/9897/26271/347688/6790/1731/9700/9133/10403/259266	HGSC
GO:0019933	cAMP-mediated signaling	62	0.541448	1.59357	0.00421892	0.0347565	0.0268611	2882	tags=35%, list=15%, signal=30%	2044/10846/6344/5137/3640/338557/2696/8622/27115/8844/5138/23551/51083/2770/5140/5144/133/117/5143/5151/57211/6662	HGSC
GO:0090257	regulation of muscle system process	202	0.440404	1.41739	0.00421125	0.0347565	0.0268611	3682	tags=34%, list=19%, signal=28%	5468/93649/4842/287/1264/3673/59272/136/80005/2626/9464/3164/29119/406937/150/4607/5997/5350/7139/143872/5592/59341/8013/4634/3815/4660/4088/481/775/5587/406935/154/7140/7168/1756/817/255743/1113/2308/4878/5144/5999/6329/27086/6546/3572/406976/7125/3270/55811/3479/5743/477/3784/6781/1613/6262/3488/2149/1906/2852/6548/32/80149/54795/2660/8654/5025/5578	HGSC
GO:0045879	negative regulation of smoothened signaling pathway	32	0.636744	1.68794	0.00424651	0.0349353	0.0269994	1890	tags=22%, list=10%, signal=20%	8643/2719/64399/5270/5727/5167/5567	HGSC
GO:0032372	negative regulation of sterol transport	14	0.752381	1.68073	0.00428137	0.0350283	0.0270712	919	tags=29%, list=5%, signal=27%	255738/8399/6469/406937	HGSC
GO:0032375	negative regulation of cholesterol transport	14	0.752381	1.68073	0.00428137	0.0350283	0.0270712	919	tags=29%, list=5%, signal=27%	255738/8399/6469/406937	HGSC
GO:0097553	calcium ion transmembrane import into cytosol	160	0.460767	1.46887	0.0042678	0.0350283	0.0270712	4241	tags=37%, list=22%, signal=29%	1236/2147/728215/4842/287/8912/123041/2904/3973/776/2902/2906/3690/57158/9001/5350/2247/59341/775/3708/5587/623/84502/1756/57214/2814/817/162514/9651/2812/5144/5311/117/5533/6546/5332/3270/477/3932/6622/8913/825/6262/581/2149/2852/80024/30001/7442/5025/9495/8996/5335/781/25998/5530/808/51196/196541	HGSC
GO:0070201	regulation of establishment of protein localization	481	0.397051	1.31276	0.00427583	0.0350283	0.0270712	4050	tags=27%, list=21%, signal=22%	3172/5950/5122/6422/9971/2044/43/2147/100507043/5468/3569/347/846/2810/23255/6469/2696/3753/283/338442/55612/22885/652/91461/8736/94121/948/5174/8622/3170/150/2064/9572/3156/6558/120892/4088/3708/26154/6505/5587/6714/2150/57214/2151/1113/3783/2308/80223/4193/5071/2864/160622/3952/9912/399687/9501/252983/8851/80184/133308/9024/1956/7043/123264/89866/1263/8864/415116/3667/79778/406976/8754/2040/693…	HGSC
GO:0051928	positive regulation of calcium ion transport	103	0.501016	1.54289	0.00429291	0.0350745	0.0271069	4123	tags=46%, list=21%, signal=36%	2147/846/287/3973/84766/9914/776/2902/57158/9001/815/3958/481/5354/623/57214/162514/2864/7225/9456/5311/117/5533/6387/5159/4638/6781/6622/825/57620/6262/581/8573/7466/2149/783/2852/6548/246329/5155/5025/9495/6786/5335/781/5530/808	HGSC
GO:0030449	regulation of complement activation	19	0.709302	1.70148	0.00432077	0.0352537	0.0272454	1659	tags=32%, list=9%, signal=29%	725/722/1379/79987/1378/1604	HGSC
GO:0055001	muscle cell development	171	0.454811	1.45126	0.00434022	0.0353638	0.0273305	4222	tags=40%, list=22%, signal=31%	92737/287/4629/25802/4892/127294/9172/652/2626/8736/284612/8557/124857/5629/4607/5997/2274/5156/7139/5592/8470/6382/5239/5587/7140/7168/1756/80206/858/5999/10611/9456/133/88/4015/7373/1291/27086/6474/6546/11214/406976/2022/2318/5159/3479/785/3280/8506/11155/825/3880/1906/246329/6926/4621/144165/91807/29767/4773/6443/55909/5530/4000/274/51778/115701/1311	HGSC
GO:0090224	regulation of spindle organization	45	-0.455023	-1.72285	0.00437291	0.0355329	0.0274612	5456	tags=47%, list=28%, signal=34%	79643/1639/79866/126731/29899/128866/225689/51510/8480/4926/6491/6047/10039/79187/23636/3304/163786/10460/5347/84722/22974	HGSC
GO:0002064	epithelial cell development	197	0.443053	1.42574	0.00436745	0.0355329	0.0274612	2336	tags=22%, list=12%, signal=19%	340547/3549/9480/5314/2810/3753/79983/2947/652/59/4233/30812/85301/3169/7122/54768/5629/29842/1026/5138/5241/2034/7431/2195/1910/1003/6382/26154/6714/7477/2150/2317/54538/28514/9863/4643/5144/7430/54507/91663/3572/64919/1969	HGSC
GO:0034638	phosphatidylcholine catabolic process	15	0.742255	1.69273	0.00439532	0.0356663	0.0275643	3522	tags=67%, list=18%, signal=55%	3990/8399/5322/5168/949/3949/375775/8398/151056/5321	HGSC
GO:0045911	positive regulation of DNA recombination	63	-0.39304	-1.54642	0.00441269	0.0357584	0.0276355	4307	tags=33%, list=22%, signal=26%	55063/55135/8089/55183/22976/10459/55257/54556/64769/149840/8607/7468/8914/56941/142/6944/2187/4436/7292/86/10635	HGSC
GO:0042448	progesterone metabolic process	13	0.780641	1.72145	0.00443897	0.0359224	0.0277622	2856	tags=69%, list=15%, signal=59%	10170/8644/1646/10948/1958/6777/1645/133/1586	HGSC
GO:0006958	complement activation, classical pathway	30	0.643493	1.69464	0.00448562	0.0362506	0.0280159	1659	tags=30%, list=9%, signal=27%	725/722/729/1379/79987/730/1378/374383/1604	HGSC
GO:0003401	axis elongation	27	0.653833	1.68614	0.00457711	0.0368735	0.0284972	1861	tags=30%, list=10%, signal=27%	6928/374/6422/157506/6469/652/5469/9863	HGSC
GO:0048705	skeletal system morphogenesis	208	0.442387	1.42542	0.00458129	0.0368735	0.0284972	5324	tags=43%, list=27%, signal=32%	6913/3549/1749/6422/157506/4488/64399/55512/2138/55790/23314/130497/652/3224/3236/6424/85301/60676/9241/3225/4256/5156/59341/4088/4322/7048/6935/3216/3198/4325/389058/1490/10370/59338/338773/3219/3373/6474/7043/7291/64651/2690/79925/4487/5396/3215/6899/6781/57453/4188/6662/4208/649/2261/3213/359845/3200/4313/342184/5914/26585/22856/54475/7067/1101/1311/7010/3199/4041/144347/654/56603/1277/5663/77…	HGSC
GO:0006873	intracellular monoatomic ion homeostasis	461	0.390455	1.29114	0.00457784	0.0368735	0.0284972	3318	tags=22%, list=17%, signal=19%	793/1236/5745/486/760/65266/27035/2147/100507043/6358/205251/846/5314/4842/287/8671/50617/123041/2898/3973/9914/285335/9899/23627/284612/7223/489/3690/57158/9001/84239/5350/2247/59341/6558/120892/481/8989/1003/1139/775/57817/535/3708/6549/6505/5587/623/84502/1756/57214/2814/817/858/7224/9651/90639/27347/79689/540/2812/79054/7225/5144/309/286097/5311/7178/6387/118987/6546/794/5332/3270/113235/785/…	HGSC
GO:0009214	cyclic nucleotide catabolic process	14	0.75003	1.67548	0.00459656	0.0369383	0.0285474	2560	tags=50%, list=13%, signal=43%	10846/8622/27115/5138/5144/5143/5151	HGSC
GO:0007200	phospholipase C-activating G protein-coupled receptor signaling pathway	75	0.538398	1.61324	0.00460643	0.0369383	0.0285474	3178	tags=37%, list=16%, signal=31%	5745/2147/846/338557/3973/9630/5733/728/150/27202/2925/1910/1901/3708/5587/9651/1113/185/2864/9456/88/3269/1524/4935/2915/7052/2149/1906	HGSC
GO:0045834	positive regulation of lipid metabolic process	103	0.499926	1.53953	0.00460798	0.0369383	0.0285474	3985	tags=35%, list=21%, signal=28%	1917/9971/2147/5468/157506/205251/6770/85414/1066/9572/8013/949/3491/3949/57406/1601/10580/440503/133/84879/7291/3667/221395/5743/51085/26137/824/8398/11261/54361/9926/23417/8660/2170/221955/6343	HGSC
GO:0051926	negative regulation of calcium ion transport	53	0.574592	1.64896	0.00462577	0.0370311	0.028619	4166	tags=38%, list=21%, signal=30%	6690/4842/2859/150/5350/91404/5311/5533/255057/407040/10681/5743/477/6781/3280/1394/1815/5530/808/274	HGSC
GO:0032069	regulation of nuclease activity	22	-0.578933	-1.79369	0.00464639	0.0371095	0.0286796	1297	tags=45%, list=7%, signal=42%	3146/5139/5580/207/3148/4938/5111/4940/8638/4939	HGSC
GO:0042574	retinal metabolic process	17	0.72467	1.70659	0.00465428	0.0371095	0.0286796	2716	tags=59%, list=14%, signal=51%	53630/195814/157506/339761/8644/8854/1645/220/83875/64577	HGSC
GO:0009913	epidermal cell differentiation	169	0.45273	1.4421	0.00465228	0.0371095	0.0286796	2779	tags=27%, list=14%, signal=23%	10083/7053/2069/79152/3872/8643/4488/3851/2810/8644/2735/9314/652/6424/23764/64332/1026/7538/5308/2247/170961/5727/26154/54206/2317/8796/5357/6820/28514/5469/81537/3868/25861/64919/5017/1969/8754/26524/2312/23022/3784/51384/3280/4646/3858	HGSC
GO:0002709	regulation of T cell mediated immunity	84	-0.359775	-1.52318	0.00469564	0.0373891	0.0288958	3468	tags=36%, list=18%, signal=29%	3329/567/51571/56940/8772/3122/11006/729230/6504/3123/3135/6375/3136/53833/3107/2529/3105/975/64127/3594/3106/50943/7784/941/7292/4277/6891/3592/259307/91543	HGSC
GO:0048240	sperm capacitation	19	0.706882	1.69567	0.0047158	0.0374106	0.0289124	3399	tags=37%, list=18%, signal=30%	6690/11057/9389/5047/83853/65010/1080	HGSC
GO:0003382	epithelial cell morphogenesis	32	0.632872	1.67768	0.0047106	0.0374106	0.0289124	3437	tags=41%, list=18%, signal=33%	340547/3549/5314/79983/4233/85301/2195/2317/64919/23022/6781/353116/168002	HGSC
GO:0010517	regulation of phospholipase activity	47	0.580774	1.6337	0.00471721	0.0374106	0.0289124	2833	tags=32%, list=15%, signal=27%	653145/5322/728113/283/395/728/5997/5156/3815/22925/185/1956/5159/4035/6622	HGSC
GO:0032414	positive regulation of ion transmembrane transporter activity	75	0.537309	1.60998	0.00476948	0.0376757	0.0291172	3930	tags=43%, list=20%, signal=34%	54997/486/287/389816/84766/5174/57158/5649/9001/481/154/1756/51083/5243/27347/54413/4878/7225/88/5311/85358/57620/6262/11261/783/1906/6548/246329/1080/1815/6786/781	HGSC
GO:0050730	regulation of peptidyl-tyrosine phosphorylation	189	0.448316	1.43994	0.00476668	0.0376757	0.0291172	2824	tags=24%, list=15%, signal=21%	6690/374/6422/3569/9052/255324/133396/4254/7448/2045/4038/2252/948/7039/5753/3082/3690/5649/3815/6997/5168/51378/3976/79893/54206/6714/960/1839/3952/7060/3606/1956/3572/2690/3574/8829/5154/3479/8764/1742/2039/3678/3280/2915/11009	HGSC
GO:0051146	striated muscle cell differentiation	266	0.430697	1.40134	0.00476964	0.0376757	0.0291172	3900	tags=36%, list=20%, signal=30%	1048/92737/650/93649/205251/4842/9518/8912/4629/25802/4892/6469/127294/9172/652/23250/80005/2626/8736/23345/8557/5629/4607/5997/2274/5156/7139/5592/58494/150094/8470/6382/5239/5587/84814/7140/7168/80206/858/28514/30846/3566/3756/5999/10611/338773/406984/9456/88/7373/1291/27086/6474/6546/11214/8740/406976/575/2318/5159/1793/4487/50937/3479/11096/6899/824/9043/8506/9780/90410/11155/825/688/3880/420…	HGSC
GO:0006081	cellular aldehyde metabolic process	69	0.538668	1.60249	0.0048223	0.03802	0.0293833	2716	tags=30%, list=14%, signal=26%	229/53630/650/195814/157506/8912/339761/8644/218/22977/216/8854/1910/1645/220/1601/132158/217/27122/83875/64577	HGSC
GO:1904018	positive regulation of vasculature development	157	0.458029	1.45907	0.00482601	0.03802	0.0293833	4411	tags=42%, list=23%, signal=33%	2152/147372/9314/358/388/64094/2626/51129/5740/728/5054/7057/3690/2247/126393/1003/1139/51378/7048/5587/10000/406935/168667/28514/2549/3373/133/6387/23576/5228/7291/406976/1524/2022/8829/57608/3678/285/3162/1512/2624/1893/694/8038/11117/80149/3091/3576/79924/861/5578/7474/6786/5335/26585/6915/7075/94/406884/146850/9037/3579/7010/6774/2113/406991	HGSC
GO:0003179	heart valve morphogenesis	58	0.556735	1.6209	0.00484175	0.0380935	0.0294401	3139	tags=43%, list=16%, signal=36%	650/652/2626/56999/26508/1009/6615/7048/3491/6092/4193/4878/2625/8642/7291/6591/10439/6586/161882/11096/2006/6662/54567/4208/11117	HGSC
GO:0010544	negative regulation of platelet activation	18	0.696433	1.6512	0.00486647	0.0382375	0.0295514	2549	tags=50%, list=13%, signal=43%	2147/5270/5156/5592/7056/114897/170692/634/5154	HGSC
GO:0071391	cellular response to estrogen stimulus	17	0.722216	1.70082	0.00490317	0.0382874	0.02959	1789	tags=24%, list=9%, signal=21%	51208/6422/2100/4193	HGSC
GO:0043030	regulation of macrophage activation	51	0.577812	1.64556	0.00490275	0.0382874	0.02959	4501	tags=43%, list=23%, signal=33%	3569/8399/9173/133396/90865/406937/7057/9572/120892/57817/3949/3566/399687/221395/6622/80149/5321/84630/7474/23729/9867/9258	HGSC
GO:0003197	endocardial cushion development	46	0.580465	1.63337	0.00489601	0.0382874	0.02959	3304	tags=43%, list=17%, signal=36%	650/4488/652/2626/9241/26508/6615/7048/10370/6092/4193/8642/7291/6591/2022/4487/11096/6662/2294/6926	HGSC
GO:0006575	cellular modified amino acid metabolic process	169	0.452267	1.44063	0.00488297	0.0382874	0.02959	3126	tags=22%, list=16%, signal=19%	50506/27284/8876/1428/405753/8399/51365/51301/1735/2947/2678/33/2628/55349/2938/2949/635/23743/8875/1800/53919/6505/114879/10840/5469/90527/2625/53905/84879/29958/6583/113235/23474/87769/10404/2593/126129/9027	HGSC
GO:0071375	cellular response to peptide hormone stimulus	271	0.422839	1.37887	0.00490501	0.0382874	0.02959	4301	tags=28%, list=22%, signal=22%	6690/3484/255738/3158/760/1373/9971/5468/9518/5166/3973/2888/84709/55022/8835/3164/406937/3690/815/1583/2195/8013/5167/2353/5587/2200/406935/6714/6777/858/2308/185/4193/5140/3952/2549/9882/252983/10580/88/55625/1291/27019/2203/3667/2690/64900/634/55198/112/4921/9564/3643/11132/1906/2852/6548/2241/340706/4929/2660/1394/8396/5578/5295/8660/6443/81565/2740/5530/6340/3645/5829/5791/6774/9021	HGSC
GO:0098742	cell-cell adhesion via plasma-membrane adhesion molecules	251	0.432142	1.40022	0.00491986	0.038353	0.0296407	2920	tags=22%, list=15%, signal=19%	1048/1015/4680/51208/9075/1014/54825/650/389118/222256/1825/9314/5010/23418/1006/53841/1002/7122/84623/1009/347902/79633/2195/137075/1003/7048/23562/8404/30835/5817/54538/23767/6092/5789/3675/11141/91624/56971/8642/5797/91663/53827/634/1012/83872/23022/57453/3678/91179/57575/54510/256158/999/94030	HGSC
GO:1901978	positive regulation of cell cycle checkpoint	19	-0.591063	-1.75725	0.00493571	0.0384262	0.0296972	2105	tags=42%, list=11%, signal=38%	348654/57082/3619/9212/55143/10403/4085/332	HGSC
GO:0035456	response to interferon-beta	31	-0.515983	-1.79347	0.00506279	0.039364	0.030422	4032	tags=52%, list=21%, signal=41%	3455/10410/7098/27429/87178/54739/3659/51079/3428/9641/11277/5359/8519/4938/6772/684	HGSC
GO:0051384	response to glucocorticoid	110	0.486553	1.50418	0.00506985	0.0393674	0.0304247	2695	tags=25%, list=14%, signal=21%	5122/3158/374/1373/3569/590/8061/358/2354/3490/1026/7538/6382/4129/2353/7477/687/5069/133/4537/1956/5176/2690/8754/6586/5743/6781	HGSC
GO:0048738	cardiac muscle tissue development	207	0.438956	1.41561	0.00510615	0.0395976	0.0306026	4230	tags=38%, list=22%, signal=30%	5950/650/93649/4488/4629/2735/4892/652/2626/56999/9241/23345/8557/5629/4607/5997/57158/5350/2274/5156/7139/8854/5592/2247/4634/150094/1901/8470/7168/80206/10052/10370/10848/28514/3398/5469/4878/5999/10611/406984/88/7373/27086/6474/6546/11214/406976/2022/5159/161882/4487/3479/23414/8913/90410/54567/4208/6262/2648/23135/1906/6548/6926/5600/144165/861/9242/91807/7474/5914/6443/7248/26585/7472/3776/4…	HGSC
GO:0060041	retina development in camera-type eye	135	0.463979	1.46593	0.00515627	0.0399342	0.0308627	3566	tags=30%, list=18%, signal=25%	10083/5950/793/3549/43/1735/6096/8842/23418/30812/196740/5629/5156/4915/57381/6505/28514/5469/2823/5797/84879/6101/5176/8829/5159/50937/4867/51761/3280/6662/54567/3208/2055/54806/581/3091/5961/22899/83552/54549/1282	HGSC
GO:0090077	foam cell differentiation	33	0.631701	1.68477	0.00521795	0.0403594	0.0311913	2021	tags=33%, list=10%, signal=30%	338/5468/8399/5322/5320/948/3690/4023/185/23461/3606	HGSC
GO:0060840	artery development	103	0.496013	1.52748	0.00523811	0.0404627	0.0312711	3178	tags=36%, list=16%, signal=30%	338/93649/6469/2138/3248/652/56999/9464/9241/406937/5629/5138/7048/3198/10000/406935/4804/10370/3949/6092/3952/5311/4015/1959/2022/8829/5159/221395/5396/4638/6899/163/3280/4035/54567/2294/1906	HGSC
GO:0051051	negative regulation of transport	373	0.401616	1.32037	0.00525827	0.0405658	0.0313508	3877	tags=28%, list=20%, signal=23%	6690/255738/65266/6422/8399/347/4842/338557/2859/6469/3753/5733/55612/130497/91461/6424/94121/23704/55022/5270/948/8622/406937/8501/150/7057/41/5997/3690/5350/5592/3156/3958/124930/120892/22925/2917/3976/4129/57817/5167/5587/23327/406935/2150/91404/817/4734/1113/27347/2308/80223/112476/5071/11141/3952/3623/9882/302/5999/88/5311/2042/5533/64240/415116/1410/255057/1265/3667/407040/406976/2550/634/5…	HGSC
GO:0015803	branched-chain amino acid transport	14	0.745474	1.6653	0.00527947	0.0406498	0.0314157	2507	tags=43%, list=13%, signal=37%	54716/8501/11254/388662/8140/3993	HGSC
GO:0070252	actin-mediated cell contraction	97	0.505823	1.54919	0.00528284	0.0406498	0.0314157	3418	tags=38%, list=18%, signal=32%	287/3753/59/2626/776/23704/6332/29119/4607/5350/7139/7429/775/23327/7168/10052/817/54749/6326/5144/10630/6329/10060/55811/477/3784/6781/3781/8913/6330/6262/9839/783/6548/4621/54795/55742	HGSC
GO:2000105	positive regulation of DNA-templated DNA replication	14	-0.651478	-1.77297	0.00536666	0.0412415	0.031873	3881	tags=64%, list=20%, signal=51%	144455/6742/58525/2021/10926/1017/8317/79733/81620	HGSC
GO:0000479	endonucleolytic cleavage of tricistronic rRNA transcript (SSU-rRNA, 5.8S rRNA, LSU-rRNA)	17	-0.609797	-1.74467	0.00539228	0.0413682	0.0319709	4054	tags=65%, list=21%, signal=51%	65095/23212/79707/163859/161424/51077/10607/29777/23246/10799/84294	HGSC
GO:0008033	tRNA processing	133	-0.319858	-1.4086	0.00539706	0.0413682	0.0319709	6808	tags=51%, list=35%, signal=33%	81605/131965/142940/283989/26995/10556/144233/6894/84267/84520/54482/84881/129450/51654/63899/55644/10940/2926/3735/79828/79979/55520/112858/11102/55006/25917/54888/64118/10557/6741/54522/9836/55621/54802/115708/79691/54517/90353/11062/6301/10667/16/83707/51605/83480/79042/55226/79897/64172/126789/55798/79693/207/26024/27304/51504/87178/84705/3028/138716/54931/10248/116461/10978/55039/10799/10775…	HGSC
GO:0007288	sperm axoneme assembly	25	0.670468	1.70312	0.00540417	0.0413694	0.0319718	3593	tags=56%, list=19%, signal=46%	255101/9148/80217/286464/25981/286207/55779/79925/84229/55329/84071/159686/79582/80127	HGSC
GO:0002824	positive regulation of adaptive immune response based on somatic recombination of immune receptors built from immunoglobulin superfamily domains	108	-0.338572	-1.49049	0.00544846	0.0416548	0.0321924	4004	tags=35%, list=21%, signal=28%	55183/22976/10459/7186/3329/567/51571/8772/3122/729230/149840/6504/3123/3135/6375/3136/3107/64170/7468/3105/975/56941/64127/10673/3594/29126/3106/50943/7784/5588/7124/4436/7292/4277/9466/6891/3592/91543	HGSC
GO:0010988	regulation of low-density lipoprotein particle clearance	15	0.737483	1.68184	0.00548867	0.0417426	0.0322603	2379	tags=33%, list=12%, signal=29%	255738/9971/3949/302/406976	HGSC
GO:0035270	endocrine system development	106	0.485459	1.49887	0.00546863	0.0417426	0.0322603	4038	tags=38%, list=21%, signal=30%	5122/9480/650/3569/2735/3110/6469/2696/652/6299/9241/3170/5156/8854/5308/2247/4088/2736/10370/28514/2516/2625/27122/6899/3280/84504/3643/6662/999/2624/1906/54361/3213/3200/1394/7474/4763/1021/51092/7067	HGSC
GO:0035150	regulation of tube size	127	0.476274	1.4931	0.00549503	0.0417426	0.0322603	3382	tags=34%, list=17%, signal=28%	3352/1373/3827/846/1621/4842/40/10365/59272/59/136/80005/153/6532/79987/196740/624/150/5997/3779/143872/5592/1910/154/2150/5345/185/4878/3952/133/1956/6546/8864/3269/112/5743/477/2149/1906/2852/3672/1889/54795	HGSC
GO:0035296	regulation of tube diameter	127	0.476274	1.4931	0.00549503	0.0417426	0.0322603	3382	tags=34%, list=17%, signal=28%	3352/1373/3827/846/1621/4842/40/10365/59272/59/136/80005/153/6532/79987/196740/624/150/5997/3779/143872/5592/1910/154/2150/5345/185/4878/3952/133/1956/6546/8864/3269/112/5743/477/2149/1906/2852/3672/1889/54795	HGSC
GO:0097746	blood vessel diameter maintenance	127	0.476274	1.4931	0.00549503	0.0417426	0.0322603	3382	tags=34%, list=17%, signal=28%	3352/1373/3827/846/1621/4842/40/10365/59272/59/136/80005/153/6532/79987/196740/624/150/5997/3779/143872/5592/1910/154/2150/5345/185/4878/3952/133/1956/6546/8864/3269/112/5743/477/2149/1906/2852/3672/1889/54795	HGSC
GO:1990748	cellular detoxification	99	0.502498	1.54082	0.00557087	0.0422647	0.0326638	1449	tags=14%, list=7%, signal=13%	57016/50506/2877/3040/3039/2947/216/114757/948/2938/2878/9429/10516/54996	HGSC
GO:0042730	fibrinolysis	20	0.701412	1.70218	0.00560009	0.04241	0.0327761	3431	tags=55%, list=18%, signal=45%	2147/7448/5054/7057/7056/5345/5329/3818/302/5627/5055	HGSC
GO:0072243	metanephric nephron epithelium development	19	0.697896	1.67411	0.00560756	0.04241	0.0327761	2882	tags=53%, list=15%, signal=45%	793/358/130497/30812/3976/7477/5311/3280/25937/6662	HGSC
GO:0007204	positive regulation of cytosolic calcium ion concentration	142	0.472096	1.49888	0.00561564	0.04241	0.0327761	3401	tags=33%, list=18%, signal=27%	6690/1236/3827/4842/338557/2859/3973/2696/5733/948/2902/728/624/27202/5737/57158/5729/5592/59341/1910/775/114897/623/2150/84502/7224/1604/185/2864/7225/133/5311/117/6546/406976/1524/1742/6262/9034/2624/581/2149/1906/2852/54795/7442/10803	HGSC
GO:0051896	regulation of phosphatidylinositol 3-kinase/protein kinase B signal transduction	225	0.434928	1.4056	0.00561854	0.04241	0.0327761	3844	tags=32%, list=20%, signal=26%	1236/2147/8395/5314/9518/8644/1646/7066/56917/7498/5270/406937/3082/7057/5649/5156/4915/4486/2247/3815/114897/23551/1634/5587/6714/2150/4734/1839/9863/3952/59338/4058/2625/3606/1956/7291/1969/3667/407040/406976/1524/2022/6934/7410/10979/5159/634/5154/3479/23239/51384/3643/6662/57333/3488/2149/1411/2852/2261/2241/5155/55615/6403/2660/5025/2137/29997/201163/10253/4824/197358/8660/57142	HGSC
GO:0070286	axonemal dynein complex assembly	37	0.609202	1.64842	0.0056323	0.042439	0.0327985	5838	tags=73%, list=30%, signal=51%	55130/123872/1767/126820/79645/25981/83538/348807/146754/27019/55036/56171/93233/51364/92749/352909/79819/164781/161582/27285/387885/339829/6674/23639/11188/83544/388389	HGSC
GO:0120178	steroid hormone biosynthetic process	36	0.605121	1.62528	0.00564469	0.042439	0.0327985	3512	tags=44%, list=18%, signal=36%	3294/650/441282/8912/6716/10948/1958/1583/5469/1601/133/27122/1586/79154/54361/51170	HGSC
GO:0010469	regulation of signaling receptor activity	89	0.510604	1.54185	0.00564773	0.042439	0.0327985	2708	tags=28%, list=14%, signal=24%	255738/8000/5468/9052/64388/59272/123041/255324/388336/1612/9241/5054/150/5649/80863/25927/54206/154/54413/85358/9228/8829/59283/1742/50488	HGSC
GO:0010595	positive regulation of endothelial cell migration	116	0.474845	1.47963	0.00565092	0.042439	0.0327985	4796	tags=41%, list=25%, signal=31%	9982/147372/388/64094/4233/5629/7057/3690/27286/2247/10769/57381/6997/51378/5587/949/10000/406935/84913/2625/6678/27086/25960/406976/8829/57608/5743/9564/3162/2624/1906/80149/3091/5155/406983/5025/5578/7474/5335/9037/7010/2113/406991/284/23328/7424/8613	HGSC
GO:0007064	mitotic sister chromatid cohesion	31	-0.514221	-1.78735	0.00570132	0.0427635	0.0330493	3616	tags=39%, list=19%, signal=32%	8260/8243/80218/286053/157570/83903/5885/79075/151648/699/991/113130	HGSC
GO:0097237	cellular response to toxic substance	107	0.487694	1.50493	0.00571072	0.04278	0.033062	2043	tags=16%, list=11%, signal=14%	57016/50506/2877/3040/3039/2947/216/114757/948/2938/2878/9429/10516/54996/5071/53905/27244	HGSC
GO:0060236	regulation of mitotic spindle organization	41	-0.459807	-1.71658	0.00573721	0.0429244	0.0331737	5456	tags=46%, list=28%, signal=33%	79643/1639/79866/126731/29899/128866/51510/8480/4926/6491/10039/79187/23636/3304/163786/10460/5347/84722/22974	HGSC
GO:0048167	regulation of synaptic plasticity	180	0.451454	1.44719	0.00577588	0.0431595	0.0333553	2976	tags=26%, list=15%, signal=22%	793/22999/6344/440279/2898/2904/9148/388336/57537/3706/5270/9241/7425/4761/2902/2906/5649/815/4915/80863/3156/10769/3815/1139/6505/84502/112476/57406/5924/85358/11178/3269/57616/1959/794/575/442898/1524/5743/1742/5923/2915/6622/23237/4208/4130	HGSC
GO:0070200	establishment of protein localization to telomere	18	-0.594653	-1.73624	0.0058469	0.0436252	0.0337152	4696	tags=72%, list=24%, signal=55%	79035/908/245711/55135/1736/10694/10574/7203/10575/25913/22948/7015/675	HGSC
GO:0060602	branch elongation of an epithelium	17	0.715256	1.68443	0.00585287	0.0436252	0.0337152	604	tags=29%, list=3%, signal=29%	6928/374/157506/6469/652	HGSC
GO:0032411	positive regulation of transporter activity	83	0.517099	1.55813	0.00589151	0.0438582	0.0338953	3399	tags=37%, list=18%, signal=31%	54997/486/287/389816/10110/84766/5174/57158/5649/9001/481/6446/154/1756/51083/5243/27347/54413/4878/7225/88/5311/85358/57620/6262/11261/783/1906/6548/246329/1080	HGSC
GO:0051987	positive regulation of attachment of spindle microtubules to kinetochore	11	-0.725339	-1.81506	0.00595635	0.0442061	0.0341642	1991	tags=55%, list=10%, signal=49%	891/55920/3619/9212/55143/332	HGSC
GO:1904752	regulation of vascular associated smooth muscle cell migration	33	0.625614	1.66853	0.00595676	0.0442061	0.0341642	4411	tags=58%, list=23%, signal=45%	93649/652/80005/25817/2195/5592/8013/406935/7168/4193/407040/4921/4208/3488/5155/4763/406884/2768/406991	HGSC
GO:0014912	negative regulation of smooth muscle cell migration	26	0.650324	1.6682	0.00596055	0.0442061	0.0341642	4411	tags=62%, list=23%, signal=48%	93649/652/5054/25817/11057/5592/7168/3486/407040/4035/4208/3488/4763/406884/2768/406991	HGSC
GO:1902305	regulation of sodium ion transmembrane transport	51	0.575186	1.63808	0.00601118	0.0444707	0.0343687	4518	tags=51%, list=23%, signal=39%	255738/54997/486/4842/2259/130497/5349/481/23327/1756/817/4734/27347/53827/53826/477/6330/11261/6548/1815/57520/7871/5348/7402/65268/5774	HGSC
GO:1901657	glycosyl compound metabolic process	77	0.526231	1.58009	0.00600556	0.0444707	0.0343687	1830	tags=16%, list=9%, signal=14%	57016/978/9615/8644/1646/7498/57733/27233/5729/4907/140733/1645	HGSC
GO:0006959	humoral immune response	158	0.45989	1.46513	0.00605517	0.0447406	0.0345772	1712	tags=20%, list=9%, signal=19%	3960/725/1236/5648/5646/2147/3569/722/6374/729/6038/283/1379/9547/6372/2921/79987/1675/338376/78989/124976/5199/730/29760/164237/4069/2920/54210/1378/374383/1604/10148	HGSC
GO:0048762	mesenchymal cell differentiation	242	0.42876	1.38532	0.00606489	0.0447568	0.0345897	3900	tags=33%, list=20%, signal=26%	6422/650/157506/3569/4488/265/6469/4254/57556/130497/652/57715/6943/30812/9464/9241/3169/3170/2668/7148/406937/3082/26508/90102/6615/8854/5308/100507588/147906/4088/1910/8482/7048/574448/10370/25805/10501/406941/1601/2625/10630/2042/7043/7291/6591/10439/2022/6934/10979/8829/7041/4487/3479/4855/6899/223117/51384/3280/25937/6662/4208/7869/161742/4902/1906/4017/6926/3091/4139/23603/54361/28984/35984…	HGSC
GO:0061620	glycolytic process through glucose-6-phosphate	19	-0.585593	-1.74098	0.00610564	0.044835	0.0346502	5141	tags=63%, list=27%, signal=46%	5214/2584/5213/3099/2027/5223/5230/3607/5315/2645/2023/7167	HGSC
GO:0045589	regulation of regulatory T cell differentiation	32	-0.483298	-1.69162	0.00609705	0.044835	0.0346502	3045	tags=44%, list=16%, signal=37%	3122/11006/3902/10385/3123/3135/3659/604/2177/50943/7292/4192/6666/259307	HGSC
GO:0046549	retinal cone cell development	10	0.788218	1.64373	0.00610227	0.044835	0.0346502	444	tags=30%, list=2%, signal=29%	10083/1735/6096	HGSC
GO:0009952	anterior/posterior pattern specification	174	0.445751	1.42217	0.00610069	0.044835	0.0346502	4006	tags=34%, list=21%, signal=28%	10637/6928/6422/650/4488/2719/5125/7704/6469/130497/652/2626/3224/3236/2114/3206/9241/3225/8557/3170/5046/26508/7026/5013/8854/4088/6997/3223/3216/28514/7482/3219/8553/7473/7832/4487/50937/3215/6899/3280/10683/23237/4300/10409/2648/2294/10194/3955/441478/6926/3213/3200/144165/5090/4824/23242/7474/3203/54475/7472	HGSC
GO:0019885	antigen processing and presentation of endogenous peptide antigen via MHC class I	20	-0.598458	-1.80157	0.00612996	0.0449067	0.0347056	2293	tags=45%, list=12%, signal=40%	3135/3136/3107/3105/6892/3106/4277/6891/6890	HGSC
GO:0010466	negative regulation of peptidase activity	100	0.496284	1.52308	0.0061305	0.0449067	0.0347056	4236	tags=44%, list=22%, signal=35%	3827/5268/653145/5265/1469/2810/728113/9314/358/7448/7079/6695/5270/5054/7057/12/1800/1378/6714/5345/5329/960/51156/8434/5176/7077/406976/6195/4035/6622/117584/1893/1475/7076/5055/1992/55031/5269/8996/7078/406884/1476/274/3053	HGSC
GO:0072044	collecting duct development	12	0.768128	1.65709	0.0061673	0.0451206	0.034871	1506	tags=33%, list=8%, signal=31%	793/6469/5727/7477	HGSC
GO:0031638	zymogen activation	50	0.569078	1.61466	0.00628136	0.0458987	0.0354722	2017	tags=30%, list=10%, signal=27%	5648/5646/3816/2678/5270/6281/5054/7057/7056/444/5345/5329/3818/302/8492	HGSC
GO:0002053	positive regulation of mesenchymal cell proliferation	26	0.649096	1.66505	0.00633601	0.0462412	0.035737	4821	tags=62%, list=25%, signal=46%	3549/8646/6469/23345/7048/6474/5396/5154/6899/6662/2294/7474/8660/7472/4041/4609	HGSC
GO:0043616	keratinocyte proliferation	52	0.556741	1.58763	0.00636682	0.0464091	0.0358667	2668	tags=38%, list=14%, signal=33%	2069/374/195814/2810/55612/2252/64332/1026/7538/5727/6935/5587/687/5469/252983/6591/64919/5017/1012/51384	HGSC
GO:0051235	maintenance of location	302	0.414268	1.35274	0.0064027	0.0466135	0.0360247	3384	tags=23%, list=17%, signal=19%	338/1236/2147/5468/3569/85477/8399/205251/4842/287/100820829/3973/64714/948/6571/23345/1066/642987/3690/57158/9001/5350/2247/4023/775/4681/3708/5167/5587/949/2200/623/84502/6777/1756/57214/2814/817/9651/540/2812/3952/5144/2516/309/440503/5311/6546/407040/286527/5332/3270/477/123/3932/4188/6622/825/6262/54832/581/2149/2852/80024/32/30001/80149/1408/8605/57146	HGSC
GO:0060439	trachea morphogenesis	10	0.786205	1.63954	0.00643211	0.0467704	0.036146	1506	tags=40%, list=8%, signal=37%	6469/652/7048/7477	HGSC
GO:0007565	female pregnancy	149	0.464837	1.47641	0.00647439	0.0470204	0.0363391	3914	tags=38%, list=20%, signal=30%	3549/29974/5744/3673/2192/59272/8061/5125/5618/3248/2354/150/5997/3690/7026/3490/5241/7056/64478/3976/2353/54206/6777/10370/3675/51673/5069/5469/4878/3952/8434/133/1307/23780/7043/3726/5743/6781/824/3678/85360/6696/3691/285/3488/91/10699/7076/54361/5016/4313/259/1394/5914/79816/150921	HGSC
GO:0032956	regulation of actin cytoskeleton organization	319	0.412449	1.34844	0.00648411	0.0470335	0.0363493	4246	tags=33%, list=22%, signal=26%	1236/6422/2044/85477/80115/25802/5063/2059/50853/395/4233/130271/6281/51474/27289/171024/23671/5629/90102/3690/10395/5156/7429/126820/4088/10788/1901/6711/85464/5587/2150/10435/5345/7168/80206/1490/51429/55160/5071/148170/406941/9912/5999/10174/25959/8851/88/9788/83700/2042/9026/6387/85358/91663/11214/7043/9639/93663/54551/5921/286527/256949/10979/8829/5159/29984/5154/2039/374872/1613/54509/4035/…	HGSC
GO:0002357	defense response to tumor cell	13	0.770169	1.69836	0.00649339	0.0470435	0.036357	1790	tags=46%, list=9%, signal=42%	9314/1612/9940/27303/126520/8795	HGSC
GO:0001709	cell fate determination	31	0.629268	1.66114	0.0065597	0.0474084	0.036639	3042	tags=52%, list=16%, signal=44%	89870/8643/9314/652/7148/5629/5727/28514/2625/5396/4855/57453/3280/64641/4208/2624	HGSC
GO:0007006	mitochondrial membrane organization	112	-0.318717	-1.42583	0.00655714	0.0474084	0.036639	5371	tags=46%, list=28%, signal=33%	79680/1386/9804/5018/8326/56993/790955/9927/79594/7157/4580/9868/23788/84266/3099/291/664/3313/10989/9141/5830/55750/27069/140823/284114/3954/401505/4976/90580/89839/79135/572/10939/100188893/26521/1678/10018/54927/51079/92609/79568/7417/292/400916/578/23787/2139/28978/10651/26519/10105	HGSC
GO:0051149	positive regulation of muscle cell differentiation	68	0.530491	1.57709	0.00657519	0.0474579	0.0366773	3681	tags=44%, list=19%, signal=36%	93649/1491/6469/652/23250/3912/406937/5629/3815/4811/3908/5587/4193/6474/407040/406976/2022/3479/4855/6899/6300/407004/9780/4208/2648/1906/2852/3915/5600/91807	HGSC
GO:0055002	striated muscle cell development	66	0.526621	1.56004	0.00658251	0.0474579	0.0366773	3735	tags=42%, list=19%, signal=34%	4629/25802/4892/127294/9172/8736/8557/5629/4607/5156/7139/6382/5239/5587/7140/7168/80206/88/11214/2318/5159/11155/825/3880/1906/4621/91807/29767	HGSC
GO:0030299	intestinal cholesterol absorption	12	0.764511	1.64929	0.00659632	0.0474616	0.0366802	2277	tags=58%, list=12%, signal=52%	29881/948/51474/3949/1645/3952/64240	HGSC
GO:0010833	telomere maintenance via telomere lengthening	81	-0.356398	-1.49252	0.00659899	0.0474616	0.0366802	4801	tags=40%, list=25%, signal=30%	7157/2072/908/225689/55135/7520/4361/545/1736/26277/10694/55226/3326/10574/6117/7203/54464/10575/548593/23381/25913/85456/5888/22948/142/55651/64858/7015/9212/5588/80119/4751	HGSC
GO:0120305	regulation of pigmentation	16	0.714341	1.66585	0.00662443	0.0474724	0.0366885	3279	tags=44%, list=17%, signal=36%	3549/4254/56999/124976/9839/581/89781	HGSC
GO:0035023	regulation of Rho protein signal transduction	83	0.512703	1.54488	0.00662286	0.0474724	0.0366885	3203	tags=29%, list=17%, signal=24%	79574/2859/2059/4233/23263/2064/10395/143872/64283/2150/2151/3675/25959/7126/4983/64787/11214/9754/8829/408/10161/90627/2149/157285	HGSC
GO:0019915	lipid storage	84	0.506807	1.52791	0.00661564	0.0474724	0.0366885	3794	tags=27%, list=20%, signal=22%	338/5468/3569/8399/948/1066/3690/4023/5167/949/6777/3952/440503/407040/123/32/80149/1408/8605/57146/6646/3074/4864	HGSC
GO:0006735	NADH regeneration	17	-0.600781	-1.71888	0.00667784	0.0475768	0.0367692	5141	tags=65%, list=27%, signal=48%	5214/5213/3099/2027/5223/5230/3607/5315/2645/2023/7167	HGSC
GO:0061621	canonical glycolysis	17	-0.600781	-1.71888	0.00667784	0.0475768	0.0367692	5141	tags=65%, list=27%, signal=48%	5214/5213/3099/2027/5223/5230/3607/5315/2645/2023/7167	HGSC
GO:0061718	glucose catabolic process to pyruvate	17	-0.600781	-1.71888	0.00667784	0.0475768	0.0367692	5141	tags=65%, list=27%, signal=48%	5214/5213/3099/2027/5223/5230/3607/5315/2645/2023/7167	HGSC
GO:0002021	response to dietary excess	28	0.645489	1.68466	0.00667899	0.0475768	0.0367692	3389	tags=54%, list=17%, signal=44%	65266/6344/9518/153/7425/59341/154/27347/3952/1291/114789/55198/27344/353500/7442	HGSC
GO:0030879	mammary gland development	124	0.479612	1.49921	0.00666417	0.0475768	0.0367692	4006	tags=38%, list=21%, signal=30%	59350/374/4488/7166/3673/9148/9914/5618/7498/652/8792/8835/7039/5241/2247/64478/5727/6997/2736/7048/6714/7477/6777/25928/3398/540/5469/2625/3219/7043/7473/1969/4487/4855/6662/581/2294/3488/6926/3091/54361/1036/7474/8660/57142/9612/7472	HGSC
GO:0070942	neutrophil mediated cytotoxicity	10	0.782749	1.63233	0.00676195	0.0481102	0.0371814	1536	tags=40%, list=8%, signal=37%	2147/6372/54210/2150	HGSC
GO:0071305	cellular response to vitamin D	20	0.69112	1.6772	0.00678946	0.0482482	0.037288	2313	tags=35%, list=12%, signal=31%	6422/846/5251/1591/5469/25959/6591	HGSC
GO:0003176	aortic valve development	41	0.577397	1.585	0.00684318	0.0484563	0.0374488	3139	tags=44%, list=16%, signal=37%	650/652/2626/26508/1009/6615/7048/6092/4878/2625/7291/6591/6586/11096/2006/6662/54567/11117	HGSC
GO:0043583	ear development	188	0.441213	1.41565	0.00683285	0.0484563	0.0374488	3380	tags=29%, list=17%, signal=24%	10083/793/1749/650/1750/157506/341640/6469/2138/130497/652/9241/8557/5629/5013/2247/170961/6935/3198/3777/5357/168667/4094/28514/220/2625/8642/80184/7043/25861/8100/7291/55084/8825/4487/5396/6899/3784/11020/51761/4919/3280/4646/8516/1052/6662/90410/3208/54806/2624/10194/1906/6926/114902/1889	HGSC
GO:0031570	DNA integrity checkpoint signaling	133	-0.316275	-1.39282	0.00684226	0.0484563	0.0374488	4039	tags=35%, list=21%, signal=28%	146956/4361/26270/144455/9675/545/5810/4998/55159/11200/54465/84126/5883/8318/27339/79184/9656/83990/5888/8914/1017/63967/83695/29086/641/835/11073/4582/2177/90381/51514/11277/51512/1763/675/81620/5347/580/79968/3014/83666/57646/4436/151636/1111/983/1869	HGSC
GO:0006304	DNA modification	91	-0.334783	-1.44609	0.00687606	0.0486311	0.037584	4630	tags=40%, list=24%, signal=30%	3182/1786/9582/10269/54815/51008/648/9760/9219/221120/1788/10930/54784/56915/4255/3070/10155/10039/4913/23583/10419/5080/8930/142/7374/200315/54069/11277/328/10919/10038/2146/57673/55247/54512/7490	HGSC
GO:0007008	outer mitochondrial membrane organization	15	-0.630395	-1.76723	0.00696011	0.0491084	0.0379529	5479	tags=73%, list=28%, signal=53%	3320/9804/56993/4580/9868/23788/9141/401505/100188893/23787/10651	HGSC
GO:0045040	protein insertion into mitochondrial outer membrane	15	-0.630395	-1.76723	0.00696011	0.0491084	0.0379529	5479	tags=73%, list=28%, signal=53%	3320/9804/56993/4580/9868/23788/9141/401505/100188893/23787/10651	HGSC
GO:0008585	female gonad development	91	0.495305	1.50525	0.00696831	0.0491084	0.0379529	3974	tags=37%, list=21%, signal=30%	2069/6422/3973/283/4254/668/7425/7026/5241/5156/64478/3815/6714/6777/269/6092/3952/3623/2516/59338/6586/63951/268/23414/9468/3643/581/3955/54361/4313/91603/4438/56956/2796	HGSC
GO:0002476	antigen processing and presentation of endogenous peptide antigen via MHC class Ib	14	-0.643092	-1.75014	0.00704546	0.0495299	0.0382786	2293	tags=50%, list=12%, signal=44%	3135/3136/3107/3105/3106/4277/6891	HGSC
GO:0002484	antigen processing and presentation of endogenous peptide antigen via MHC class I via ER pathway	14	-0.643092	-1.75014	0.00704546	0.0495299	0.0382786	2293	tags=50%, list=12%, signal=44%	3135/3136/3107/3105/3106/4277/6891	HGSC
GO:1905954	positive regulation of lipid localization	96	0.498839	1.52619	0.00705309	0.0495299	0.0382786	4638	tags=45%, list=24%, signal=34%	338/5468/8399/10351/8792/9388/948/118471/1066/5727/22925/4023/114897/26154/949/51083/23461/302/1601/440503/51703/160518/407040/51761/123/4035/6696/2180/1906/32/80149/5321/154664/5025/4824/5244/2170/10226/29801/80820/6721/654/5608	HGSC
GO:0070979	protein K11-linked ubiquitination	30	-0.505669	-1.73307	0.00706198	0.0495338	0.0382816	3471	tags=43%, list=18%, signal=36%	7726/8697/6047/10477/64682/7325/51529/27338/9870/7328/79102/11065/29089	HGSC
GO:0033003	regulation of mast cell activation	16	0.712159	1.66076	0.00713011	0.0499527	0.0386054	1225	tags=19%, list=6%, signal=18%	26762/5169/8013	HGSC

## Sheet: GSEA_GO_CCC
ID	Description	setSize	enrichmentScore	NES	pvalue	p.adjust	qvalue	rank	leading_edge	core_enrichment	Histotype
GO:0035082	axoneme assembly	93	0.676538	2.36266	1e-10	6.105e-08	5.22316e-08	3076	tags=48%, list=15%, signal=41%	399949/64446/139212/79645/255101/50487/164781/51364/644890/25876/27019/348807/89765/54777/126820/54768/6101/9576/138162/345895/94137/27285/79864/80217/146754/123872/286207/79846/81492/92749/154313/159686/11092/387885/254050/55779/145788/55329/401024/89876/54970/2302/136332/84229/79819	CCC
GO:0003341	cilium movement	183	0.613687	2.33584	1e-10	6.105e-08	5.22316e-08	3249	tags=46%, list=16%, signal=40%	399949/64446/83894/139212/246176/202500/83659/79645/255101/50487/1770/361/257062/57119/83853/164781/55567/164395/196385/51364/64518/644890/284076/146845/26074/25876/219670/27019/348807/54777/126820/1768/54768/642987/9576/138162/345895/27285/79864/7802/80217/146754/123872/8382/286207/79846/1952/51314/81492/5991/152015/219681/92749/154313/159686/9368/387885/152110/8701/493/146279/1235/53340/150483/…	CCC
GO:0002768	immune response-regulating cell surface receptor signaling pathway	322	-0.502993	-2.09143	1e-10	6.105e-08	5.22316e-08	3428	tags=36%, list=16%, signal=31%	5144/23643/55198/7097/64127/89857/26228/4067/3684/3815/926/10666/958/100/29110/150372/5284/3135/2210/11027/1845/660/5335/8398/7805/2033/695/1535/59338/5579/3430/65125/952/9840/3071/581/7305/640/2213/929/6714/1240/64005/5795/3988/7409/100133941/387357/27202/7430/84433/2209/3821/2150/5142/7410/3055/7128/5336/974/118788/26191/2207/148022/3656/11006/5788/2357/10288/940/9214/80149/1378/23547/9473/9258…	CCC
GO:0002429	immune response-activating cell surface receptor signaling pathway	296	-0.49227	-2.03832	1e-10	6.105e-08	5.22316e-08	3428	tags=35%, list=16%, signal=30%	5144/23643/55198/7097/64127/89857/26228/4067/3684/926/10666/100/29110/150372/11027/1845/660/5335/8398/7805/2033/695/1535/59338/5579/3430/65125/952/9840/3071/581/7305/640/2213/929/6714/1240/64005/5795/3988/7409/387357/27202/7430/84433/3821/2150/5142/7410/3055/7128/5336/974/118788/26191/2207/148022/3656/11006/5788/2357/940/9214/80149/1378/9473/9258/7535/3702/917/2219/973/54900/53347/79679/3937/1131…	CCC
GO:0002764	immune response-regulating signaling pathway	485	-0.462031	-1.9957	1e-10	6.105e-08	5.22316e-08	3445	tags=32%, list=17%, signal=27%	8780/5144/23643/55198/7097/1520/2634/64127/89857/3764/26228/4067/3684/3815/53833/926/8678/10666/958/100/5608/29110/150372/81035/5284/3135/2210/11027/1845/64922/660/29126/5335/8398/7805/2033/695/1535/945/7353/59338/5579/3430/55666/65125/83737/79132/952/5587/9840/3071/84243/581/146722/7305/640/2213/929/6714/1240/57787/64005/5795/3988/7409/100133941/387357/27202/7430/55765/84433/2209/3821/2150/7124/…	CCC
GO:0044782	cilium organization	398	0.478765	1.96269	1e-10	6.105e-08	5.22316e-08	4003	tags=31%, list=19%, signal=25%	127254/399949/64446/83894/139212/647309/83659/339145/79645/255101/50487/3175/164781/3754/161502/51364/64518/644890/26074/10309/25876/57216/92104/27019/127733/348807/89765/124602/54777/126820/54768/6101/9576/138162/150737/345895/128344/94137/27285/79864/345643/144165/7802/80217/90355/143941/146754/57562/257236/123872/79583/8382/286207/79846/1952/51314/29070/81492/5991/152015/152206/92749/154313/15…	CCC
GO:0002757	immune response-activating signaling pathway	459	-0.455155	-1.95307	1e-10	6.105e-08	5.22316e-08	3445	tags=31%, list=17%, signal=26%	8780/5144/23643/55198/7097/1520/2634/64127/89857/3764/26228/4067/3684/926/8678/10666/100/5608/29110/150372/81035/11027/1845/64922/660/29126/5335/8398/7805/2033/695/1535/7353/59338/5579/3430/55666/65125/83737/79132/952/5587/9840/3071/84243/581/146722/7305/640/2213/929/6714/1240/57787/64005/5795/3988/7409/387357/27202/7430/55765/84433/3821/2150/7124/5142/7410/11074/3055/7128/5336/84868/974/118788/2…	CCC
GO:0002697	regulation of immune effector process	355	-0.462635	-1.945	1e-10	6.105e-08	5.22316e-08	3397	tags=35%, list=16%, signal=30%	6375/55198/2294/6363/7454/3916/64127/26228/4067/3684/3815/53833/10666/6830/3098/3135/3902/10125/3134/7040/3575/6688/51237/7805/695/7293/8832/729230/79132/6777/5395/7855/3594/3071/3142/54440/7305/23529/56833/2213/3689/2896/116449/5880/51571/912/7409/8764/201294/3606/6504/55765/2209/3821/2150/653361/7124/5724/136/5336/146850/84868/3383/51744/725/148022/7133/5553/11006/5788/10225/8807/11213/940/9474…	CCC
GO:0007018	microtubule-based movement	396	0.465287	1.90433	1e-10	6.105e-08	5.22316e-08	3782	tags=31%, list=18%, signal=26%	399949/64446/83894/139212/246176/201625/202500/83659/79645/255101/50487/1770/361/257062/57119/83853/164781/200132/55567/164395/196385/51364/64518/644890/284076/146845/26074/25876/25893/92104/219670/27019/81832/66000/547/348807/124602/54777/126820/1768/54768/642987/9576/138162/150737/345895/7345/3800/27285/5874/79864/7802/80217/146754/123872/83657/8382/286207/79846/1952/51314/84709/81492/55638/599…	CCC
GO:0002250	adaptive immune response	426	-0.446332	-1.90083	1e-10	6.105e-08	5.22316e-08	4085	tags=39%, list=20%, signal=32%	602/3718/3107/5294/3133/80380/79987/10538/10865/353091/942/79915/57192/219972/10312/5971/6693/3716/121260/115650/6375/10673/4683/1520/6363/7454/64127/89857/3764/4067/2212/53833/926/10666/958/100/6830/3581/4851/3135/3902/2210/3134/7040/3575/660/29126/735/57089/695/2923/5579/8832/729230/5395/7855/9021/3594/3071/3142/54440/23108/30835/23529/2213/51571/27240/64005/3903/639/912/8764/201294/3606/387357…	CCC
GO:0060271	cilium assembly	373	0.470554	1.9143	1.17448e-10	6.51839e-08	5.57684e-08	4003	tags=30%, list=19%, signal=25%	127254/399949/64446/139212/647309/83659/339145/79645/255101/50487/3175/164781/3754/161502/51364/64518/644890/26074/10309/25876/57216/27019/127733/348807/89765/54777/126820/54768/6101/9576/138162/150737/345895/94137/27285/79864/345643/144165/7802/80217/90355/143941/146754/57562/257236/123872/79583/8382/286207/79846/1952/51314/29070/81492/5991/152206/92749/154313/159686/11092/200894/387885/254050/1…	CCC
GO:0006909	phagocytosis	222	-0.520435	-2.07897	2.4269e-10	1.23469e-07	1.05634e-07	3410	tags=39%, list=16%, signal=33%	8724/55198/7097/4688/23616/23396/64127/22918/375033/4481/26228/4067/3684/2212/19/8678/81035/10461/3688/8398/695/1535/54734/7087/729230/1794/3071/146722/7305/2213/3689/929/56990/6714/8877/64005/140885/5795/23603/7409/199/201294/6504/4647/2209/2150/5175/7410/135/3055/5336/3560/725/2207/5788/4689/9474/51411/5031/3683/2219/10960/11314/335/3561/2268/1089/8291/6556/722/55423/3458/575/3673/7052/2358/369…	CCC
GO:0001578	microtubule bundle formation	122	0.617516	2.23347	5.3538e-10	2.33464e-07	1.99741e-07	3141	tags=42%, list=15%, signal=36%	399949/64446/139212/246176/79645/51673/255101/50487/164781/51364/644890/284076/25876/27019/348807/89765/54777/126820/54768/6101/9576/138162/345895/344148/94137/27285/827/79864/80217/146754/123872/286207/79846/81492/92749/154313/159686/11092/387885/254050/55779/145788/55329/401024/89876/54970/2302/136332/84229/79819/11076	CCC
GO:0060294	cilium movement involved in cell motility	140	0.585958	2.15219	5.10263e-10	2.33464e-07	1.99741e-07	2873	tags=41%, list=14%, signal=35%	399949/139212/246176/202500/83659/79645/255101/50487/1770/257062/57119/83853/55567/164395/196385/64518/644890/284076/146845/26074/219670/27019/54777/126820/1768/642987/9576/345895/27285/7802/80217/146754/286207/79846/51314/81492/152015/219681/154313/159686/8701/493/146279/1235/150483/22873/154865/55779/55329/199223/122664/257044/6869/144535/401024/54970/26330	CCC
GO:0031349	positive regulation of defense response	461	-0.419951	-1.80376	6.31809e-10	2.57146e-07	2.20002e-07	3445	tags=28%, list=17%, signal=24%	8780/23643/55198/7097/1520/2634/59341/3916/64127/3764/26228/4067/8678/10666/5608/29110/81035/3135/3902/10125/11027/64922/3134/7040/29126/6688/2033/9180/695/1535/7353/3430/55666/91662/83737/729230/79132/5587/6777/84243/146722/7305/4321/929/2896/6714/57787/116449/4862/912/406913/7409/2113/3606/2828/55765/2209/3821/2150/7124/84166/136/11074/3055/26471/7128/5336/84868/118788/23151/26191/6376/1051/148…	CCC
GO:0002443	leukocyte mediated immunity	365	-0.446173	-1.88113	7.34698e-10	2.80333e-07	2.3984e-07	3343	tags=33%, list=16%, signal=28%	4683/2294/7454/3916/64127/26228/4067/3684/2212/3815/53833/10666/958/6830/3581/3135/3902/10125/2210/3134/7040/3575/6688/735/695/8832/729230/6777/5395/7855/3594/3071/54440/7305/23529/2213/3689/116449/5880/51571/64005/912/7409/201294/3606/6504/54210/2209/401258/3821/2150/7124/5724/136/5336/146850/84868/3560/3383/725/2207/148022/7133/11006/5788/10225/8807/940/9214/50615/1378/2215/1439/117157/714/9390…	CCC
GO:0001539	cilium or flagellum-dependent cell motility	145	0.582461	2.14661	1.38766e-09	4.70647e-07	4.02664e-07	2873	tags=41%, list=14%, signal=35%	399949/139212/246176/202500/83659/79645/255101/50487/1770/257062/57119/83853/55567/164395/196385/64518/644890/284076/146845/26074/219670/27019/54777/126820/1768/642987/9576/345895/27285/7802/80217/146754/286207/79846/51314/81492/5991/152015/219681/92749/154313/159686/8701/493/146279/1235/150483/22873/154865/55779/55329/199223/122664/257044/6869/144535/401024/54970/26330	CCC
GO:0060285	cilium-dependent cell motility	145	0.582461	2.14661	1.38766e-09	4.70647e-07	4.02664e-07	2873	tags=41%, list=14%, signal=35%	399949/139212/246176/202500/83659/79645/255101/50487/1770/257062/57119/83853/55567/164395/196385/64518/644890/284076/146845/26074/219670/27019/54777/126820/1768/642987/9576/345895/27285/7802/80217/146754/286207/79846/51314/81492/5991/152015/219681/92749/154313/159686/8701/493/146279/1235/150483/22873/154865/55779/55329/199223/122664/257044/6869/144535/401024/54970/26330	CCC
GO:0052695	cellular glucuronidation	13	-0.947812	-2.24412	2.83988e-09	8.66873e-07	7.41657e-07	434	tags=77%, list=2%, signal=75%	54575/54577/54600/54576/54657/54659/54579/54658/54578/7367	CCC
GO:0002274	myeloid leukocyte activation	225	-0.502396	-2.01076	2.77749e-09	8.66873e-07	7.41657e-07	3242	tags=40%, list=16%, signal=34%	7097/2294/22918/3764/26228/4067/3684/3815/10666/7442/27347/10125/11027/6688/3579/3576/4495/695/945/221395/3430/8832/729230/1794/146722/7305/2213/3689/2896/8877/116449/5880/199/201294/3606/8754/6504/671/22904/401258/2150/7124/5724/7048/136/5336/84868/57817/2207/6376/8530/148022/11006/5788/8807/399/80149/9258/914/2214/55509/3937/712/11326/11314/2268/8291/3566/6556/9173/3662/120892/1075/116071/3458/…	CCC
GO:0002526	acute inflammatory response	90	-0.636943	-2.26658	3.93214e-09	1.13581e-06	9.71746e-07	3163	tags=44%, list=15%, signal=38%	2212/53833/7442/2210/3579/9180/695/6291/1910/2213/5547/3988/5265/5005/6288/2209/7124/91807/26471/1051/5345/2215/6289/2214/2152/9332/388125/2683/9536/26279/5733/54658/23780/8876/133396/2147/3569/145741/1236/3929	CCC
GO:0006063	uronic acid metabolic process	18	-0.892572	-2.26203	4.27905e-09	1.13581e-06	9.71746e-07	434	tags=61%, list=2%, signal=60%	51084/54575/54577/54600/54576/54657/54659/54579/54658/54578/7367	CCC
GO:0019585	glucuronate metabolic process	18	-0.892572	-2.26203	4.27905e-09	1.13581e-06	9.71746e-07	434	tags=61%, list=2%, signal=60%	51084/54575/54577/54600/54576/54657/54659/54579/54658/54578/7367	CCC
GO:0002449	lymphocyte mediated immunity	274	-0.462496	-1.91141	5.46537e-09	1.39025e-06	1.18944e-06	4121	tags=39%, list=20%, signal=32%	55207/602/3107/387837/3133/79987/10538/10865/353091/79915/10312/6693/121260/6375/4683/7454/3916/64127/2212/53833/10666/958/6830/3581/3135/3902/10125/2210/3134/7040/3575/735/695/729230/6777/5395/7855/3594/3071/54440/23529/2213/116449/51571/64005/912/7409/201294/3606/6504/2209/3821/7124/146850/84868/3560/3383/725/2207/7133/11006/5788/10225/8807/940/9214/50615/1378/2215/1439/117157/714/9390/914/8032…	CCC
GO:1903131	mononuclear cell differentiation	447	-0.414099	-1.76947	1.00287e-08	2.35481e-06	2.01467e-06	3031	tags=29%, list=15%, signal=25%	100/2629/150372/3135/3902/10125/7040/677/10461/3575/3688/6688/57089/2033/3604/4495/695/5450/54567/3714/6469/10320/7422/729230/1794/6935/7163/6777/7855/9840/64919/9021/3594/3071/581/3142/54440/3676/23529/56833/2213/8544/5795/639/912/3988/9935/7409/8744/3606/387357/6504/6774/8651/4914/84433/3821/2150/7048/5336/146850/974/26191/5316/2207/1514/1051/1316/11006/5788/2322/399/1015/10288/940/9474/257101/…	CCC
GO:0001819	positive regulation of cytokine production	456	-0.40491	-1.73552	1.00125e-08	2.35481e-06	2.01467e-06	4373	tags=37%, list=21%, signal=30%	920/55959/3357/5293/58484/1436/90865/947/5008/55122/3394/247/948/5663/1654/602/3661/9590/5294/3133/10538/10542/10865/353091/942/9451/80342/719/6693/56829/3574/965/8780/338321/5144/23643/6375/7097/6363/59341/64127/1536/10564/2212/3815/53833/10666/29110/3098/150372/3135/10125/11027/3134/7040/10159/29126/943/7805/695/1535/5450/10855/1432/91662/8832/729230/79132/6777/7855/3594/54440/672/7305/4321/221…	CCC
GO:0002237	response to molecule of bacterial origin	321	-0.443585	-1.84109	1.49815e-08	3.38749e-06	2.89818e-06	3301	tags=30%, list=16%, signal=25%	2634/2643/64127/4793/3764/26228/4067/19/958/9450/6590/4851/497189/11027/4064/29126/3576/2920/695/3587/1432/7855/1906/1910/2213/929/2921/6714/51571/140885/100133941/8754/55765/671/22904/1234/7124/5724/5142/3055/7128/5336/84868/26191/6915/6376/1051/148022/7133/3656/356/25819/10225/11213/10288/2672/4791/80149/1439/968/3595/10859/9516/8767/9076/623/22914/23328/6556/64332/7056/6279/4283/728/10804/1100…	CCC
GO:0045088	regulation of innate immune response	415	-0.41518	-1.76292	1.62148e-08	3.5354e-06	3.02473e-06	4095	tags=31%, list=20%, signal=26%	1654/9572/3661/387837/3133/2547/10062/10906/8878/353091/4792/80342/4332/197358/121260/5468/91445/8780/23643/55198/7097/1520/2634/3916/64127/3764/4067/8678/10666/5608/29110/81035/3135/3902/10125/11027/64922/3134/7040/29126/6688/2033/695/1535/7353/3430/55666/83737/79132/5587/23170/6777/84243/146722/348/7305/56833/4321/2213/929/2896/6714/57787/116449/912/7409/55765/7376/3821/2150/653361/7124/5770/84…	CCC
GO:0045089	positive regulation of innate immune response	345	-0.432127	-1.81159	1.93097e-08	4.06503e-06	3.47786e-06	4095	tags=32%, list=20%, signal=26%	1654/9572/3661/3133/2547/10062/8878/353091/4792/80342/4332/197358/121260/91445/8780/23643/55198/7097/1520/2634/3916/64127/3764/4067/8678/10666/5608/29110/81035/3135/3902/10125/11027/64922/3134/29126/6688/2033/695/1535/7353/3430/55666/83737/79132/5587/6777/84243/146722/7305/4321/929/6714/57787/116449/912/7409/55765/3821/2150/7124/84166/11074/3055/7128/5336/84868/118788/23151/26191/148022/3656/8807…	CCC
GO:0060326	cell chemotaxis	285	-0.453903	-1.87718	2.28254e-08	4.64497e-06	3.97402e-06	3407	tags=36%, list=16%, signal=31%	6351/6375/9034/7226/8740/6363/59341/23396/64127/682/26228/4067/3815/26585/11240/5800/1843/27347/7857/4851/57509/5339/2833/3579/3576/6387/2920/6846/5025/79890/65125/7422/729230/5587/1906/3071/1910/1233/56833/3689/27237/2921/1240/3577/5880/1901/7409/199/27202/6504/54210/240/3791/6288/3219/120425/1234/2150/5142/1230/2207/6376/6358/4354/5228/8817/51411/2321/5641/3958/22914/2277/2155/9750/2829/4015/63…	CCC
GO:0002703	regulation of leukocyte mediated immunity	232	-0.485372	-1.95714	2.7262e-08	5.21261e-06	4.45967e-06	3397	tags=38%, list=16%, signal=32%	6375/2294/7454/3916/64127/26228/4067/3684/3815/53833/10666/6830/3135/3902/10125/3134/7040/3575/6688/695/8832/729230/6777/5395/7855/3594/3071/54440/7305/23529/2213/3689/116449/5880/51571/912/7409/201294/3606/6504/2209/3821/2150/7124/5724/136/5336/146850/84868/3383/725/148022/7133/11006/5788/10225/8807/940/1378/117157/9390/80328/10859/11314/22914/2625/2268/5817/114836/3566/30009/5272/4068/722/9437/…	CCC
GO:0030098	lymphocyte differentiation	399	-0.415254	-1.75739	2.73225e-08	5.21261e-06	4.45967e-06	3031	tags=29%, list=15%, signal=25%	100/2629/150372/3135/3902/10125/7040/677/10461/3575/3688/6688/57089/2033/3604/695/5450/54567/3714/6469/10320/729230/1794/6935/7163/6777/7855/9840/64919/9021/3594/3071/581/3142/54440/3676/23529/56833/2213/5795/639/912/3988/9935/7409/8744/3606/387357/6504/6774/8651/4914/84433/3821/7048/5336/146850/974/26191/5316/2207/1514/1316/11006/5788/2322/399/1015/10288/940/9474/257101/80149/1378/338376/4063/91…	CCC
GO:0002366	leukocyte activation involved in immune response	274	-0.448681	-1.85432	3.352e-08	6.20121e-06	5.30547e-06	4528	tags=41%, list=22%, signal=33%	430/164/51561/1880/4242/5293/6097/90865/10459/3394/5730/5663/602/3718/2241/5294/10538/942/79915/5971/6693/3716/121260/4683/3936/2294/6363/3916/4067/3684/3815/100/6830/10125/11027/4064/3134/7040/6688/57089/695/5450/3430/8832/729230/1794/5395/9021/3594/3071/3142/7305/23529/2213/3689/2896/116449/5880/201294/3606/6504/22904/6774/401258/2150/7124/5724/136/5336/84868/3383/51744/2207/148022/5788/1015/94…	CCC
GO:0050851	antigen receptor-mediated signaling pathway	183	-0.5042	-1.98322	4.98405e-08	8.94931e-06	7.65662e-06	3247	tags=34%, list=16%, signal=29%	89857/26228/4067/926/10666/100/150372/1845/660/5335/7805/695/59338/5579/65125/952/9840/3071/581/640/2213/5795/3988/387357/7430/84433/5142/5336/974/26191/11006/5788/940/9214/80149/9473/7535/3702/917/973/54900/53347/79679/3937/11314/1493/8767/3958/50852/931/916/2625/915/925/64332/29760/4068/115352/2533/10603/10451/1236	CCC
GO:0032496	response to lipopolysaccharide	303	-0.444824	-1.83843	5.15064e-08	8.98419e-06	7.68646e-06	3406	tags=30%, list=16%, signal=25%	23643/7097/2634/2643/64127/4793/3764/26228/4067/19/958/9450/6590/4851/497189/11027/4064/29126/3576/2920/695/3587/1432/1906/1910/929/2921/6714/140885/8754/671/22904/1234/7124/5724/5142/3055/7128/5336/84868/26191/6915/6376/1051/148022/7133/3656/356/25819/10225/11213/10288/2672/4791/80149/1439/968/3595/10859/9516/8767/9076/623/22914/23328/6556/64332/7056/6279/4283/10804/11009/133/6278/4314/115362/62…	CCC
GO:0002833	positive regulation of response to biotic stimulus	364	-0.415408	-1.75141	5.48293e-08	9.29814e-06	7.95506e-06	4095	tags=32%, list=20%, signal=26%	1654/9572/3661/3133/2547/10062/8878/353091/4792/80342/4332/197358/121260/91445/8780/23643/55198/7097/1520/2634/3916/64127/3764/4067/8678/10666/9450/5608/29110/81035/3135/3902/10125/11027/4064/64922/3134/29126/6688/2033/695/1535/1687/7353/3430/55666/83737/79132/5587/6777/84243/146722/7305/4321/929/2896/6714/57787/116449/912/7409/55765/3821/2150/7124/84166/11074/3055/7128/5336/84868/118788/23151/26…	CCC
GO:0002263	cell activation involved in immune response	278	-0.450359	-1.8615	5.77816e-08	9.37745e-06	8.02291e-06	4528	tags=41%, list=22%, signal=33%	430/164/51561/1880/8729/4242/5293/6097/90865/10459/3394/5730/5663/602/3718/2241/5294/10538/942/79915/5971/6693/3716/121260/4683/3936/2294/6363/3916/4067/3684/3815/100/6830/10125/11027/4064/3134/7040/6688/57089/695/5450/3430/8832/729230/1794/5395/9021/3594/3071/3142/7305/23529/2213/3689/2896/116449/5880/201294/3606/6504/22904/6774/401258/2150/7124/5724/136/5336/84868/3383/51744/2207/148022/5788/10…	CCC
GO:0050900	leukocyte migration	361	-0.423219	-1.78365	5.8369e-08	9.37745e-06	8.02291e-06	3407	tags=35%, list=16%, signal=30%	6351/6375/7226/8740/6363/59341/23396/50848/64127/682/26228/4067/3815/26585/11240/5800/1843/100/27347/7857/2629/57509/5339/2833/3688/3579/3576/6387/2920/6402/6846/5025/79890/65125/91662/7422/729230/4478/6777/1906/3071/1910/83483/3676/56833/3689/2921/6714/1240/3577/5880/1901/64005/140885/7409/199/8784/8764/6793/27202/6504/54210/240/6288/120425/1234/3674/2150/7124/5724/5175/5142/1230/3055/3383/2207/…	CCC
GO:0006935	chemotaxis	419	-0.402834	-1.71114	8.17428e-08	1.21717e-05	1.04135e-05	3407	tags=35%, list=16%, signal=30%	6351/6375/9034/7226/1826/8740/6363/59341/23396/64127/682/641700/26228/4067/3815/26585/1012/11240/5800/1843/27347/7857/4851/57509/5339/1845/2833/7040/3579/3576/8398/6387/3053/2920/6846/5025/79890/1432/65125/7422/729230/1794/5587/1906/3071/1910/2252/1233/56833/3689/27237/2921/1240/3577/5880/1901/51571/5795/7409/199/4046/10507/27202/10509/6504/54210/240/3791/5154/6288/3219/120425/1234/2150/5724/5142…	CCC
GO:0042330	taxis	419	-0.402834	-1.71114	8.17428e-08	1.21717e-05	1.04135e-05	3407	tags=35%, list=16%, signal=30%	6351/6375/9034/7226/1826/8740/6363/59341/23396/64127/682/641700/26228/4067/3815/26585/1012/11240/5800/1843/27347/7857/4851/57509/5339/1845/2833/7040/3579/3576/8398/6387/3053/2920/6846/5025/79890/1432/65125/7422/729230/1794/5587/1906/3071/1910/2252/1233/56833/3689/27237/2921/1240/3577/5880/1901/51571/5795/7409/199/4046/10507/27202/10509/6504/54210/240/3791/5154/6288/3219/120425/1234/2150/5724/5142…	CCC
GO:0051249	regulation of lymphocyte activation	474	-0.389461	-1.67752	7.82698e-08	1.21717e-05	1.04135e-05	3618	tags=31%, list=17%, signal=26%	6693/3574/121260/25807/388552/115650/6375/10673/8740/1209/6363/64127/60/4067/53833/100/6830/7940/150372/3135/3902/10125/1845/7040/677/10461/3575/29126/6688/51237/7805/3604/695/6469/7293/29851/83737/729230/952/6935/6777/5395/9840/3594/3071/3142/54440/1026/30835/7305/23529/56833/2213/6714/116449/5880/51571/27240/140885/639/912/7409/199/8764/8744/3606/100133941/2319/201633/6504/8651/84433/3821/7048/…	CCC
GO:0002228	natural killer cell mediated immunity	72	-0.639413	-2.2057	1.39566e-07	2.02869e-05	1.73566e-05	3266	tags=51%, list=16%, signal=43%	3916/10666/3135/3902/10125/3134/7040/6777/116449/7409/201294/3606/3821/146850/84868/10225/8807/117157/914/80328/2214/10859/22914/4818/5817/114836/5272/3002/4068/57823/9437/3805/8302/3822/3824/80329/3823	CCC
GO:0002460	adaptive immune response based on somatic recombination of immune receptors built from immunoglobulin superfamily domains	292	-0.439078	-1.81821	1.69268e-07	2.40322e-05	2.05608e-05	4085	tags=37%, list=20%, signal=30%	602/3718/3107/3133/79987/10538/10865/353091/79915/10312/5971/6693/3716/121260/6375/10673/4683/6363/7454/64127/89857/2212/53833/10666/958/100/6830/3581/4851/3135/2210/3134/7040/3575/29126/735/57089/695/729230/5395/7855/9021/3594/3071/3142/54440/23529/2213/51571/64005/912/201294/3606/6504/6774/2209/3821/7124/7128/84868/3560/3383/725/2207/7133/11006/5788/940/4791/9214/80149/50615/1378/2215/1439/4063…	CCC
GO:0002831	regulation of response to biotic stimulus	490	-0.382617	-1.65037	2.07881e-07	2.88435e-05	2.46772e-05	3911	tags=29%, list=19%, signal=24%	2547/10062/10906/8878/353091/4792/80342/4332/6693/197358/121260/5468/91445/5495/8780/23643/55198/7097/1520/2634/60489/3916/64127/3764/4067/8678/10666/22978/9450/5608/29110/81035/3135/3902/10125/11027/4064/64922/3134/7040/29126/6688/2033/695/1535/1687/7353/3430/55666/83737/79132/5587/23170/6777/3594/84243/146722/348/7305/56833/4321/2213/929/2896/6714/57787/116449/912/7409/55765/7376/3821/2150/6533…	CCC
GO:0030595	leukocyte chemotaxis	214	-0.464711	-1.85237	2.35283e-07	3.192e-05	2.73093e-05	3407	tags=39%, list=16%, signal=33%	6351/6375/7226/8740/6363/59341/23396/64127/682/26228/4067/3815/26585/11240/5800/1843/27347/7857/57509/5339/3579/3576/6387/2920/6846/79890/65125/7422/729230/1906/3071/1910/56833/3689/2921/1240/3577/5880/1901/7409/199/27202/6504/54210/240/6288/120425/1234/2150/5142/1230/2207/6376/6358/4354/5228/2321/5641/3958/22914/2277/2155/9750/6362/9023/7130/6279/2358/4283/728/6278/6364/6280/10451/30817/10563/63…	CCC
GO:0019221	cytokine-mediated signaling pathway	460	-0.386017	-1.65694	2.81175e-07	3.73168e-05	3.19266e-05	3407	tags=28%, list=16%, signal=24%	6351/79092/6375/9034/10673/55198/6363/26228/4067/3815/53833/11240/27347/3581/29110/4851/11027/2833/3575/117584/6688/3579/3576/6387/2920/6846/7805/9180/64388/6776/9755/3587/7293/10913/65125/729230/23170/9252/6777/1906/3594/83483/146722/1233/23529/4321/440712/2921/6714/1240/8877/3577/50506/5795/8784/8764/3606/100133941/6774/8651/7376/1234/2150/7124/5770/84166/1230/3055/7128/3560/2207/6376/6358/7133…	CCC
GO:0001909	leukocyte mediated cytotoxicity	129	-0.536743	-2.00927	2.90923e-07	3.77891e-05	3.23306e-05	3266	tags=45%, list=16%, signal=38%	3916/26228/3684/2212/10666/3135/3902/10125/2210/3134/7040/3575/6688/6777/3594/3071/7305/2213/51571/912/7409/201294/3606/54210/2209/3821/2150/146850/84868/3383/5788/8807/2215/9390/914/80328/2214/10859/22914/4818/5817/114836/5272/3002/4068/5551/1075/3004/57823/9437/3805/8302/3822/3824/80329/3823/566/2147	CCC
GO:0071216	cellular response to biotic stimulus	226	-0.4602	-1.8453	4.83726e-07	6.15239e-05	5.2637e-05	4219	tags=37%, list=20%, signal=30%	3394/948/3309/9572/3661/23729/80380/10062/10865/942/2919/9451/4792/23643/7097/2634/64127/4793/26228/4067/19/84464/958/9450/4851/497189/11027/4064/29126/3576/2920/695/1432/57003/7855/1910/2213/929/2921/6714/51571/10628/140885/8754/671/22904/1234/7124/5724/5142/3055/7128/5336/84868/26191/6915/6376/148022/7133/3656/11213/10288/2672/80149/968/10859/9516/8767/22914/23328/64332/4283/11009/4314/115362/8…	CCC
GO:0001906	cell killing	174	-0.488259	-1.90564	5.54279e-07	6.90586e-05	5.90834e-05	3301	tags=41%, list=16%, signal=35%	2634/3001/3916/26228/3684/2212/10666/3135/3902/10125/2210/3134/57115/7040/3575/6688/735/10578/6777/3594/3071/7305/2213/388646/51571/912/7409/201294/3606/54210/2209/3821/2150/146850/84868/3383/57817/5788/8807/1378/2215/9390/914/80328/2214/10859/2999/22914/4818/5817/114836/5272/3002/4068/5551/1075/3004/57823/9437/3805/3458/8302/3822/115362/3824/3853/80329/3823/566/8542/1379/2147	CCC
GO:0002699	positive regulation of immune effector process	239	-0.446482	-1.81341	6.21726e-07	7.59127e-05	6.49474e-05	3397	tags=34%, list=16%, signal=29%	6375/55198/6363/3916/64127/26228/3684/3815/10666/3098/3135/3902/10125/3134/7040/6688/51237/7805/695/7293/729230/79132/6777/5395/7855/3594/3142/54440/7305/23529/3689/116449/51571/912/7409/8764/3606/6504/55765/2209/3821/2150/7124/5724/136/5336/51744/148022/5788/8807/940/1378/8482/117157/9390/80328/2219/10859/11314/8767/22914/2625/2268/5817/114836/3566/30009/64332/4068/3805/3458/8302/3822/3824/2624/…	CCC
GO:0046651	lymphocyte proliferation	274	-0.425333	-1.75783	7.76203e-07	9.29161e-05	7.94948e-05	4018	tags=37%, list=19%, signal=30%	6385/5294/3133/80380/2255/942/79915/4332/6693/3574/115650/6375/10673/8740/6363/4067/53833/958/100/7940/3135/10125/4064/3575/29126/51237/3604/695/6469/7293/1503/83737/729230/4478/1794/952/6777/3594/9047/3071/581/54440/1026/30835/7305/23529/2213/5880/912/3988/199/8764/8744/3606/100133941/6504/84433/7048/84868/26191/1051/148022/7133/11006/5788/64926/2322/10288/940/10457/1378/338376/7535/2214/384/973…	CCC
GO:0006968	cellular defense response	47	-0.689549	-2.17408	8.10676e-07	9.51765e-05	8.14286e-05	3672	tags=70%, list=18%, signal=58%	10312/4332/6693/10871/23643/4688/8678/3135/3688/3579/10578/729230/7305/4046/1234/653361/135/10288/9214/3702/51473/50852/4068/5551/8061/1232/9437/3805/4283/728/3822/3823/3929	CCC
GO:0050727	regulation of inflammatory response	361	-0.403574	-1.70086	8.55626e-07	9.85585e-05	8.43221e-05	3433	tags=30%, list=16%, signal=26%	338321/6375/7097/2294/59341/64127/26228/4067/53833/388581/100/27347/2629/79651/64922/7040/5335/9180/695/3587/1432/3430/91662/729230/6777/9021/1910/348/221955/56833/2213/2896/6714/8877/140885/406913/2113/3606/2828/313/240/6288/22904/6774/2209/405753/653361/7124/135/136/3055/26471/7128/5336/10162/118788/1003/57817/6376/1051/8530/7133/4088/5788/940/8482/9258/283131/100500826/5138/335/3559/2625/2268/…	CCC
GO:0018212	peptidyl-tyrosine modification	246	-0.444376	-1.80667	9.25889e-07	0.000104677	8.95567e-05	5364	tags=49%, list=26%, signal=37%	2915/941/3280/5590/8460/1956/2263/23624/683/4771/5777/5781/4254/8829/2475/388585/3565/351/9961/183/10152/5771/8459/51561/9361/5155/920/1436/5008/948/57826/1946/3718/2241/79893/2255/27/3976/3716/3574/1464/5526/9094/84619/84313/64127/4067/3815/26585/3356/958/7040/6725/695/5912/7422/2264/9021/2252/23529/640/238/3689/6714/5795/8784/8764/3606/10507/2039/54206/3791/5154/8651/4914/2209/653361/7124/5770/…	CCC
GO:0042267	natural killer cell mediated cytotoxicity	69	-0.627693	-2.14748	1.05063e-06	0.00011662	9.97747e-05	3266	tags=49%, list=16%, signal=42%	3916/10666/3135/3902/10125/3134/7040/6777/7409/201294/3606/3821/146850/84868/8807/914/80328/2214/10859/22914/4818/5817/114836/5272/3002/4068/57823/9437/3805/8302/3822/3824/80329/3823	CCC
GO:1901136	carbohydrate derivative catabolic process	256	-0.43542	-1.77762	1.14731e-06	0.000124408	0.000106438	3152	tags=27%, list=15%, signal=23%	272/3356/22978/164668/100/2629/3098/57115/7040/957/138050/5151/4668/57089/863/2033/5152/695/10855/2720/23670/5973/23553/669/8803/4321/3938/26270/3988/9582/80896/313/112817/6774/5142/26471/200315/1514/2799/51733/10894/151531/960/3101/4758/27115/8622/5138/3939/4860/339221/80201/3091/54541/8870/126433/1890/3458/115290/1807/7378/6521/57733/8876/10846/978/9615/7498/342897	CCC
GO:0050867	positive regulation of cell activation	358	-0.399658	-1.68242	1.18192e-06	0.000124408	0.000106438	3397	tags=28%, list=16%, signal=24%	6375/10673/8740/6363/64127/60/375033/26228/4067/10666/100/3135/10125/11027/7040/3575/29126/6688/695/6469/7293/29851/729230/952/6777/5395/9840/3594/3071/3142/54440/1026/6195/30835/7305/23529/6714/51571/140885/912/7409/199/8764/8744/3606/100133941/2319/6504/8651/84433/7124/7048/146850/84868/5341/57817/148022/11006/5788/64926/399/10288/940/1378/1326/914/7535/2214/79679/7704/10859/6595/8767/3561/2291…	CCC
GO:0050863	regulation of T cell activation	355	-0.397989	-1.67321	1.17892e-06	0.000124408	0.000106438	3397	tags=30%, list=16%, signal=26%	6375/10673/8740/1209/6363/64127/60/4067/53833/100/3135/3902/10125/1845/3575/29126/7805/3604/6469/29851/83737/729230/6935/6777/9840/3594/3071/3142/54440/30835/6714/5880/51571/27240/140885/639/912/7409/199/8764/8744/3606/100133941/2319/201633/6504/8651/84433/7048/135/146850/84868/26191/1051/7133/11006/5788/64926/399/10288/940/257101/80149/10457/1378/1326/914/7535/384/54900/79679/11326/7704/10859/11…	CCC
GO:0030217	T cell differentiation	295	-0.413936	-1.71269	1.31851e-06	0.000136432	0.000116725	3031	tags=33%, list=15%, signal=29%	10538/942/57580/29781/10312/5971/6693/3716/3574/1209/6363/60/3815/100/2629/3135/3902/10125/7040/677/3575/6688/57089/3604/54567/3714/6469/729230/1794/6935/6777/7855/9840/64919/9021/3594/3071/3142/54440/639/912/3988/9935/7409/8744/3606/387357/6774/8651/84433/3821/7048/146850/26191/5316/2207/1514/11006/5788/399/10288/940/9474/257101/80149/1378/4063/914/7535/3702/917/7704/1493/6595/8767/3561/4860/916…	CCC
GO:0018108	peptidyl-tyrosine phosphorylation	244	-0.442954	-1.80393	1.34399e-06	0.000136751	0.000116998	5364	tags=48%, list=26%, signal=36%	2915/941/3280/5590/1956/2263/23624/683/4771/5777/5781/4254/8829/2475/388585/3565/351/9961/183/10152/5771/51561/9361/5155/920/1436/5008/948/57826/1946/3718/2241/79893/2255/27/3976/3716/3574/1464/5526/9094/84619/84313/64127/4067/3815/26585/3356/958/7040/6725/695/5912/7422/2264/9021/2252/23529/640/238/3689/6714/5795/8784/8764/3606/10507/2039/54206/3791/5154/8651/4914/2209/653361/7124/5770/5175/80725…	CCC
GO:0002696	positive regulation of leukocyte activation	342	-0.403721	-1.69019	1.42785e-06	0.000142902	0.000122261	3397	tags=28%, list=16%, signal=24%	6375/10673/8740/6363/64127/60/26228/4067/10666/100/3135/10125/7040/3575/29126/6688/695/6469/7293/29851/729230/952/6777/5395/9840/3594/3071/3142/54440/1026/30835/7305/23529/6714/51571/140885/912/7409/199/8764/8744/3606/100133941/2319/6504/8651/84433/7124/7048/146850/84868/57817/148022/11006/5788/64926/399/10288/940/1378/1326/914/7535/2214/79679/7704/10859/6595/8767/3561/22914/4860/916/3559/2625/34…	CCC
GO:0071219	cellular response to molecule of bacterial origin	199	-0.464715	-1.83251	1.47775e-06	0.000145511	0.000124492	4060	tags=37%, list=19%, signal=30%	9572/3661/23729/80380/10062/10865/942/2919/4792/23643/7097/2634/64127/4793/26228/4067/19/958/9450/497189/11027/4064/29126/3576/2920/1432/7855/1910/2213/929/2921/6714/51571/140885/8754/671/22904/1234/7124/5724/5142/3055/7128/5336/84868/26191/6915/6376/148022/7133/3656/11213/10288/2672/80149/968/10859/9516/8767/22914/23328/64332/4283/11009/4314/115362/8140/10563/9971/4986/3569/1440/3929	CCC
GO:0002706	regulation of lymphocyte mediated immunity	173	-0.487704	-1.9028	1.52502e-06	0.000147782	0.000126435	4069	tags=42%, list=20%, signal=34%	3107/387837/3133/79987/10865/353091/79915/6693/121260/6375/7454/3916/64127/53833/10666/6830/3135/3902/10125/3134/7040/3575/695/729230/6777/5395/7855/3594/3071/54440/23529/2213/116449/51571/912/7409/3606/6504/2209/3821/7124/146850/84868/725/7133/11006/5788/10225/8807/940/1378/117157/9390/80328/10859/22914/2625/5817/114836/30009/5272/4068/722/9437/3805/8302/3822/3824/80329/3823/1379/3569	CCC
GO:0071222	cellular response to lipopolysaccharide	188	-0.470627	-1.84867	1.60229e-06	0.000150492	0.000128754	4060	tags=37%, list=19%, signal=30%	9572/3661/23729/80380/10062/10865/942/2919/4792/23643/7097/2634/64127/4793/26228/4067/19/958/9450/497189/11027/4064/29126/3576/2920/1432/1910/929/2921/6714/140885/8754/671/22904/1234/7124/5724/5142/3055/7128/5336/84868/26191/6915/6376/148022/7133/3656/11213/10288/2672/80149/968/10859/9516/8767/22914/23328/64332/4283/11009/4314/115362/8140/10563/9971/4986/3569/1440/3929	CCC
GO:0007159	leukocyte cell-cell adhesion	384	-0.392305	-1.66526	1.59665e-06	0.000150492	0.000128754	3397	tags=32%, list=16%, signal=27%	6375/10673/8740/6363/50848/64127/60/4067/51148/53833/3037/100/3135/3902/10125/1845/3575/3688/29126/6387/6402/7805/6469/29851/65125/83737/729230/4478/6777/9840/3594/3071/3142/54440/30835/3676/3689/6714/5880/51571/140885/912/7409/199/8764/2113/8744/6793/3606/100133941/2319/10507/201633/6504/7430/116844/240/8651/84433/7124/5724/5175/7048/135/146850/84868/3383/26191/1051/11006/5788/64926/399/10288/94…	CCC
GO:0097529	myeloid leukocyte migration	214	-0.443606	-1.76824	1.84246e-06	0.000170428	0.00014581	3407	tags=36%, list=16%, signal=31%	6351/6375/6363/59341/23396/64127/682/26228/4067/3815/26585/5800/1843/7857/57509/3579/3576/6387/2920/6846/5025/79890/7422/729230/6777/1906/3071/1910/56833/3689/2921/1240/3577/5880/140885/7409/199/27202/6504/54210/6288/120425/5175/5142/1230/2207/6376/6358/4354/5228/2526/2321/11314/5641/3958/2277/9750/6362/2683/7130/6279/2358/4283/728/6278/6364/6280/10451/30817/10563/6352/57126/1441/566/1803/3569/12…	CCC
GO:0030317	flagellated sperm motility	116	0.544153	1.95455	2.05617e-06	0.000181718	0.00015547	3249	tags=41%, list=16%, signal=34%	399949/139212/202500/79645/255101/50487/257062/57119/83853/164395/64518/644890/146845/26074/219670/27019/642987/9576/27285/7802/80217/286207/79846/51314/81492/152015/219681/154313/159686/8701/493/1235/22873/154865/55779/55329/199223/122664/257044/6869/144535/401024/54970/26330/84229/25790/64147	CCC
GO:0097722	sperm motility	116	0.544153	1.95455	2.05617e-06	0.000181718	0.00015547	3249	tags=41%, list=16%, signal=34%	399949/139212/202500/79645/255101/50487/257062/57119/83853/164395/64518/644890/146845/26074/219670/27019/642987/9576/27285/7802/80217/286207/79846/51314/81492/152015/219681/154313/159686/8701/493/1235/22873/154865/55779/55329/199223/122664/257044/6869/144535/401024/54970/26330/84229/25790/64147	CCC
GO:0002705	positive regulation of leukocyte mediated immunity	142	-0.503805	-1.9078	2.08358e-06	0.000181718	0.00015547	3266	tags=39%, list=16%, signal=33%	6375/3916/64127/26228/3684/3815/10666/3135/3902/10125/3134/7040/6688/695/6777/5395/7855/3594/54440/7305/23529/3689/116449/51571/912/7409/3606/6504/2209/3821/2150/7124/5724/5336/148022/5788/8807/940/117157/9390/80328/22914/2625/5817/114836/30009/4068/3805/8302/3822/3824/80329/3823/57126/3569	CCC
GO:0032943	mononuclear cell proliferation	280	-0.417751	-1.7225	2.06128e-06	0.000181718	0.00015547	4018	tags=36%, list=19%, signal=30%	6385/5294/3133/80380/2255/942/79915/4332/6693/3574/115650/6375/10673/8740/6363/4067/53833/958/100/7940/29110/3135/10125/4064/3575/29126/51237/3604/695/6469/7293/1503/83737/729230/4478/1794/952/6777/3594/9047/3071/581/54440/1026/30835/7305/23529/2213/5880/912/3988/199/8764/8744/3606/100133941/6504/84433/7048/84868/26191/1051/148022/7133/11006/5788/64926/2322/10288/940/10457/1378/338376/7535/2214/3…	CCC
GO:0042445	hormone metabolic process	212	-0.454849	-1.80732	2.29194e-06	0.000197074	0.000168608	3071	tags=33%, list=15%, signal=28%	1889/1558/8614/3972/10159/54905/1522/130/112724/59338/6469/29785/3283/6777/125/1910/231/590/50506/1733/7849/51635/117247/6528/405753/1514/140606/2672/5125/8622/2625/3091/650/27344/151056/1545/64577/5046/51301/59342/8644/56603/1645/8912/133/53919/59272/54577/57016/54600/54576/54659/2304/54658/5122/1428/1559/1562/6696/1359/53630/339761/1646/1803/157506/7367/5950/64377/441282	CCC
GO:0051235	maintenance of location	312	-0.414673	-1.71491	3.50279e-06	0.000297008	0.000254106	5094	tags=38%, list=24%, signal=29%	2548/57104/5777/4188/5330/2867/3685/642489/3074/27069/4794/10226/55187/817/288/81573/10345/11014/5771/2760/949/2812/920/3357/1193/1408/51608/948/5663/3309/6720/10062/8996/407040/57192/4792/25998/2852/6713/3270/6263/406922/5468/80024/808/5144/6375/7226/6363/51684/4481/4067/19/5311/3356/2629/845/3098/6721/5905/440503/5335/7184/1535/2512/5587/114885/6777/581/348/3988/5350/9619/3358/57674/5332/2495/5…	CCC
GO:0002758	innate immune response-activating signaling pathway	265	-0.419296	-1.72479	4.29322e-06	0.000359043	0.000307181	3445	tags=29%, list=17%, signal=24%	4792/80342/197358/121260/8780/23643/55198/7097/1520/2634/64127/3764/4067/8678/5608/29110/81035/11027/64922/29126/2033/695/1535/7353/3430/55666/83737/79132/5587/84243/146722/7305/929/6714/57787/55765/3821/2150/7124/11074/3055/7128/5336/84868/118788/23151/26191/148022/3656/11213/2672/23547/9258/2219/11314/8767/285852/22914/3662/64332/4210/115352/8061/6279/8302/9447/3822/115362/3824/6280/406941/3823…	CCC
GO:0045058	T cell selection	54	-0.650891	-2.10991	4.53013e-06	0.000368752	0.000315488	2598	tags=46%, list=12%, signal=41%	3714/6469/1794/64919/9021/3594/912/387357/6774/84433/1514/5788/940/9474/4063/7535/917/916/2625/915/114836/30009/3662/3569/1236	CCC
GO:0002218	activation of innate immune response	284	-0.412795	-1.70582	4.50754e-06	0.000368752	0.000315488	4095	tags=30%, list=20%, signal=24%	1654/9572/3661/2547/10062/8878/4792/80342/4332/197358/121260/8780/23643/55198/7097/1520/2634/64127/3764/4067/8678/5608/29110/81035/11027/64922/29126/2033/695/1535/7353/3430/55666/83737/79132/5587/84243/146722/7305/929/6714/57787/55765/3821/2150/7124/11074/3055/7128/5336/84868/118788/23151/26191/148022/3656/11213/2672/23547/9258/2219/11314/8767/285852/22914/3662/64332/4210/149628/115352/8061/6279/…	CCC
GO:0002683	negative regulation of immune system process	476	-0.358163	-1.54393	5.33746e-06	0.000428752	0.000366821	3174	tags=28%, list=15%, signal=24%	26228/4067/53833/26585/11240/1843/100/7940/259/79651/3135/3902/11027/1845/3134/7040/10461/3575/29126/6688/5335/6387/7805/695/945/79890/7353/6469/221395/1432/55666/8832/83737/729230/79132/23170/3071/84243/3142/146722/7305/56833/4321/2213/2896/6714/116449/5795/9935/8764/27202/201633/6504/7430/671/8651/7376/3821/2150/7124/10766/84166/135/11074/3055/7128/84868/725/23151/26191/1051/64092/8530/5553/110…	CCC
GO:0006953	acute-phase response	36	-0.709731	-2.11642	6.30549e-06	0.000499935	0.000427722	2426	tags=47%, list=12%, signal=42%	6291/1910/5265/5005/6288/7124/1051/5345/6289/9332/9536/5733/54658/23780/2147/3569/3929	CCC
GO:0050852	T cell receptor signaling pathway	137	-0.494401	-1.87046	6.53242e-06	0.000511288	0.000437434	3093	tags=30%, list=15%, signal=26%	926/10666/100/1845/5335/7805/695/65125/9840/5795/3988/387357/7430/84433/5142/5336/26191/11006/5788/940/80149/9473/7535/3702/917/53347/79679/3937/11314/1493/8767/3958/50852/916/2625/915/925/64332/4068/2533/1236	CCC
GO:0050920	regulation of chemotaxis	213	-0.435237	-1.73074	8.0056e-06	0.000618661	0.000529298	3473	tags=36%, list=17%, signal=30%	6809/6351/6375/1826/8740/6363/59341/64127/26228/4067/26585/1012/11240/5800/1843/27347/7857/4851/57509/1845/7040/3579/3576/6387/6846/5025/79890/65125/7422/729230/5587/1906/3071/1233/56833/1240/5880/1901/51571/199/10507/27202/10509/6504/3791/2150/1230/285/4088/4354/5228/846/8817/8482/10501/5641/22914/2277/2155/2152/9750/7473/7130/3673/2358/728/4233/6278/406941/10563/57556/6352/566/1803/3569/1236/39…	CCC
GO:0050730	regulation of peptidyl-tyrosine phosphorylation	201	-0.438378	-1.73335	8.88334e-06	0.00067791	0.000579988	5364	tags=49%, list=26%, signal=37%	2915/941/3280/5590/1956/23624/683/4771/5777/5781/4254/8829/2475/388585/3565/351/9961/183/5771/51561/9361/5155/920/1436/5008/948/57826/1946/79893/2255/3976/3574/1464/5526/9094/84619/84313/64127/4067/3815/26585/3356/958/7040/5912/7422/9021/2252/23529/3689/6714/5795/8784/8764/3606/10507/2039/54206/5154/8651/2209/653361/7124/5770/5175/80725/5336/79031/64092/11006/5788/2322/960/7448/11314/5753/1942/87…	CCC
GO:0022407	regulation of cell-cell adhesion	454	-0.362054	-1.55165	9.46313e-06	0.00071324	0.000610215	3618	tags=31%, list=17%, signal=26%	6693/3716/3574/55714/22915/115650/6375/10673/8740/6363/59341/50848/64127/60/4067/53833/3037/100/4851/3135/3902/10125/1845/7040/3575/29126/6688/10076/6387/7805/6469/1432/29851/65125/7422/83737/729230/6777/9840/3594/3071/3142/54440/30835/3676/3689/6714/4855/51571/140885/912/7409/199/8764/2113/8744/3606/100133941/2319/201633/6504/57669/240/8651/53827/84433/51206/7124/5724/7048/135/146850/84868/5270/…	CCC
GO:0051897	positive regulation of phosphatidylinositol 3-kinase/protein kinase B signal transduction	164	-0.462478	-1.79036	1.04332e-05	0.000776764	0.000664563	3304	tags=33%, list=16%, signal=28%	6363/4734/3815/8678/388581/7040/6788/3688/10870/5025/10855/5587/6714/23533/799/5795/406913/3606/10507/3791/5154/2150/653361/7124/7410/118788/6376/55615/10979/2322/940/2651/9258/2321/2625/2268/2261/3481/3059/151176/8644/3082/1950/56917/7066/10451/6352/9518/5649/1646/2147/4653/1440/1236	CCC
GO:0050729	positive regulation of inflammatory response	136	-0.49738	-1.88107	1.13398e-05	0.000834091	0.00071361	2667	tags=29%, list=13%, signal=26%	9180/695/3430/91662/729230/6777/2896/406913/2113/3606/2828/2209/7124/136/26471/5336/6376/1051/940/283131/5138/4818/353514/9173/838/64332/120892/4210/388125/1075/3458/6279/9447/6280/5733/3620/3569/145741/1236/3929	CCC
GO:0007259	receptor signaling pathway via JAK-STAT	132	-0.499636	-1.86743	1.41307e-05	0.001027	0.000878652	3167	tags=35%, list=15%, signal=30%	4067/3815/5311/958/4851/3575/84444/2033/6776/51379/3587/729230/6777/9021/23529/388646/8784/51701/3606/6774/8651/7124/57817/8835/5788/2322/1439/338376/815/5789/1647/11314/5753/1438/2261/3059/1545/3458/1950/11009/6775/6352/5618/133396/2147/3569	CCC
GO:0046631	alpha-beta T cell activation	167	-0.457748	-1.78362	1.60944e-05	0.00114252	0.000977485	4642	tags=47%, list=22%, signal=37%	3105/919/3077/430/51561/1880/8546/6097/8943/2841/602/3718/3133/10538/942/10312/5971/6693/3716/6375/6363/100/60437/29126/57089/6469/83737/729230/1794/64919/9021/3594/3071/3142/54440/639/8764/3606/6774/8651/84433/7048/135/1514/11006/5788/64926/940/257101/80149/4063/7535/3702/917/384/7704/10859/11314/8767/3561/4860/916/246778/3559/2625/4818/8320/915/114836/3566/30009/3662/64332/3458/6775/26279/10148…	CCC
GO:0042098	T cell proliferation	198	-0.441736	-1.739	1.60771e-05	0.00114252	0.000977485	3461	tags=33%, list=17%, signal=28%	115650/6375/10673/8740/6363/53833/3135/10125/29126/3604/6469/7293/1503/83737/729230/4478/1794/6777/3594/9047/3071/581/54440/30835/5880/912/3988/199/8764/8744/3606/100133941/6504/84433/7048/84868/1051/7133/11006/5788/64926/10288/940/10457/1378/7535/384/79679/11326/10859/1493/8767/3958/4004/4860/916/246778/3559/3481/6556/81704/26279/6352/3620/10148/3569	CCC
GO:0002688	regulation of leukocyte chemotaxis	118	-0.501894	-1.85307	1.63932e-05	0.00115035	0.000984186	3407	tags=41%, list=16%, signal=34%	6351/6375/8740/6363/59341/64127/26228/4067/26585/11240/1843/27347/57509/3579/3576/6387/6846/79890/65125/7422/729230/1906/3071/56833/1240/5880/199/27202/6504/2150/1230/4354/5228/5641/22914/2277/2155/9750/7130/2358/728/6278/10563/6352/1803/3569/1236/3929	CCC
GO:0051896	regulation of phosphatidylinositol 3-kinase/protein kinase B signal transduction	236	-0.413429	-1.67179	1.79065e-05	0.00124226	0.00106282	3304	tags=28%, list=16%, signal=23%	6363/4734/23396/3815/8678/388581/3135/10125/7040/6788/3688/10870/5025/10855/59338/5587/6714/23533/799/5795/406913/3606/10507/3791/5154/4914/2150/653361/7124/7410/118788/5270/6376/55615/10979/2322/940/2651/29062/9258/2321/7291/2625/2268/2261/3481/3059/151176/8644/3082/1950/56917/9447/7066/10451/6352/9518/5649/1646/5314/2147/7498/4653/1440/1236	CCC
GO:0019915	lipid storage	86	-0.550836	-1.95259	1.95111e-05	0.00133838	0.00114505	5090	tags=48%, list=24%, signal=36%	57104/2867/3685/3074/10226/5771/2760/949/1408/948/6720/10062/407040/4792/6713/5468/4481/19/2629/6721/440503/114885/6777/348/3988/9619/57674/7376/7124/8605/6646/80149/23761/335/29923/4864/3690/1066/123/338/3569	CCC
GO:0045785	positive regulation of cell adhesion	461	-0.352396	-1.5136	2.07667e-05	0.00140867	0.0012052	3833	tags=31%, list=18%, signal=26%	942/27/80005/8874/57580/5034/3976/6693/3716/3574/22915/6809/6239/115650/6375/10673/2294/8740/6363/50848/64127/60/4067/1012/3037/100/6251/3135/10125/3575/151887/29126/10076/6387/6469/29851/7422/729230/6777/9840/3594/3071/3142/54440/30835/3676/3689/6714/9448/51571/55604/140885/5795/912/7409/199/8784/8764/2113/201294/8744/3606/100133941/2319/8754/6504/57669/240/3791/6288/8651/84433/51206/7124/5724/7…	CCC
GO:0098742	cell-cell adhesion via plasma-membrane adhesion molecules	261	0.422088	1.67001	2.25687e-05	0.00151409	0.00129538	3903	tags=38%, list=19%, signal=31%	1010/64405/57526/389118/2196/1048/28316/65217/222256/4099/11122/1006/26011/286204/29930/1004/2895/1000/57549/253559/4680/64084/145581/54798/57689/5680/5979/53834/10178/1088/6401/9080/5010/6092/152404/5099/1525/1009/1952/22854/214/23418/64221/27255/152330/23284/9071/3556/7216/7042/57575/7412/9075/84623/1823/9499/57863/149461/92211/56121/2239/10686/56113/22859/94030/91179/56112/56098/407006/56097/5…	CCC
GO:0072678	T cell migration	70	-0.579301	-1.98887	2.34995e-05	0.00155012	0.00132621	4579	tags=54%, list=22%, signal=43%	124976/102/430/1399/1880/5293/5294/9943/27/6693/6375/8740/50848/27347/5339/6387/6846/65125/729230/4478/3676/1901/64005/199/8764/3383/3683/7535/9750/81704/3690/6278/6364/10563/6352/2838/347/387695	CCC
GO:0050670	regulation of lymphocyte proliferation	219	-0.426623	-1.69554	2.36137e-05	0.00155012	0.00132621	4018	tags=37%, list=19%, signal=31%	6385/3133/80380/2255/942/79915/4332/6693/3574/115650/6375/10673/6363/4067/53833/100/7940/3135/29126/51237/3604/695/6469/7293/83737/729230/952/6777/3594/3071/54440/1026/30835/7305/23529/2213/5880/912/199/8764/8744/3606/100133941/6504/84433/7048/84868/26191/1051/148022/7133/11006/5788/64926/10288/940/10457/1378/7535/2214/384/79679/11326/10859/11314/1493/8767/3958/4004/4860/916/246778/3559/3481/1153…	CCC
GO:0071674	mononuclear cell migration	185	-0.443506	-1.73941	2.47293e-05	0.00160609	0.00137409	3407	tags=39%, list=16%, signal=33%	719/6693/80024/6351/6375/7226/8740/6363/59341/50848/4067/26585/11240/5800/1843/27347/2629/5339/3579/6387/6846/65125/91662/729230/4478/3676/56833/1240/3577/1901/64005/140885/199/8764/6793/6504/240/6288/120425/1234/7124/5175/1230/3383/6376/6358/3683/7535/51676/2526/2321/5641/3958/22914/2625/9750/30009/6362/81704/9023/2358/3690/728/6278/6364/10563/6352/2838/347/3569/387695/1236	CCC
GO:0097696	receptor signaling pathway via STAT	143	-0.468175	-1.77277	2.54579e-05	0.001636	0.00139969	3167	tags=34%, list=15%, signal=29%	4067/3815/5311/958/4851/7040/3575/84444/2033/6776/51379/3587/729230/6777/9021/23529/388646/8784/51701/3606/6774/8651/7124/57817/8835/5788/2322/1439/338376/815/5789/1647/11314/5753/1438/2261/3059/1545/3458/1950/11009/6775/7066/406941/6352/5618/133396/2147/3569	CCC
GO:1903037	regulation of leukocyte cell-cell adhesion	349	-0.374305	-1.57082	2.5762e-05	0.0016383	0.00140166	3397	tags=30%, list=16%, signal=26%	6375/10673/8740/6363/64127/60/4067/53833/3037/100/3135/3902/10125/1845/3575/29126/6387/7805/6469/29851/65125/83737/729230/6777/9840/3594/3071/3142/54440/30835/3676/3689/6714/51571/140885/912/7409/199/8764/2113/8744/3606/100133941/2319/201633/6504/240/8651/84433/7124/5724/7048/135/146850/84868/26191/1051/11006/5788/64926/399/10288/940/80149/960/10457/1378/1326/7535/384/54900/2526/79679/11326/7704/…	CCC
GO:0002715	regulation of natural killer cell mediated immunity	49	-0.645853	-2.04422	2.63334e-05	0.00165738	0.00141798	3990	tags=63%, list=19%, signal=51%	387837/3133/353091/3916/10666/3135/3902/10125/3134/7040/6777/116449/7409/3821/146850/84868/10225/8807/117157/10859/22914/5817/114836/5272/4068/9437/3805/8302/3822/3824/3823	CCC
GO:0002685	regulation of leukocyte migration	219	-0.424348	-1.6865	2.69604e-05	0.00167953	0.00143692	3407	tags=34%, list=16%, signal=29%	6351/6375/8740/6363/59341/64127/26228/4067/26585/11240/1843/100/27347/57509/2833/3579/3576/6387/6846/5025/79890/65125/7422/729230/4478/1906/3071/83483/3676/56833/1240/5880/199/8784/8764/6793/27202/6504/3674/2150/7124/5724/1230/3383/6376/10894/4354/5228/2526/11314/5641/3958/623/22914/2277/2155/9750/81704/9435/7130/3162/3673/2358/3690/728/6278/6364/10563/6352/347/1803/3569/387695/1236/3929	CCC
GO:0002367	cytokine production involved in immune response	117	-0.497798	-1.8367	2.74497e-05	0.00169273	0.00144822	3397	tags=36%, list=16%, signal=30%	6375/64127/3815/10666/3098/3135/3134/7040/7805/695/729230/7855/54440/116449/8764/3606/6504/55765/54210/2150/7124/5336/148022/7133/5553/11006/10225/11213/9474/8482/10859/9516/89886/335/7291/8767/2625/30009/3805/8140/336/3569	CCC
GO:0002444	myeloid leukocyte mediated immunity	104	-0.516852	-1.88147	2.85578e-05	0.00174346	0.00149162	3174	tags=37%, list=15%, signal=31%	26228/4067/3684/2212/3815/10125/2210/6688/695/8832/729230/7305/2213/3689/116449/5880/201294/54210/2209/401258/2150/5724/136/148022/2215/2214/11314/2268/3566/5272/2624/30817/57126/566/2147/3569/387695/3598	CCC
GO:0002285	lymphocyte activation involved in immune response	188	-0.436956	-1.71641	3.31934e-05	0.00200639	0.00171658	4871	tags=42%, list=23%, signal=32%	959/3565/7494/6461/5873/430/164/51561/1880/4242/6097/10459/3394/5663/602/3718/10538/942/79915/5971/6693/3716/121260/4683/3936/6363/3916/100/6830/4064/3134/7040/57089/5450/5395/9021/3594/3071/3142/23529/2213/201294/3606/6774/2150/5336/84868/3383/51744/2207/5788/1015/940/257101/80149/1378/338376/4063/3683/2214/10859/8767/3958/246778/2625/4818/8320/54518/114836/3566/30009/6556/3662/64332/3458/3822/6…	CCC
GO:0050921	positive regulation of chemotaxis	138	-0.472818	-1.78972	3.59495e-05	0.00215168	0.00184088	3473	tags=37%, list=17%, signal=31%	6809/6351/6375/1826/8740/6363/59341/1012/27347/7857/7040/3579/3576/6387/6846/5025/65125/7422/729230/5587/1906/3071/1233/1240/5880/1901/199/6504/3791/2150/1230/4088/5228/846/8817/5641/2277/2155/2152/9750/3673/2358/728/4233/6278/10563/6352/566/3569/1236/3929	CCC
GO:0007156	homophilic cell adhesion via plasma membrane adhesion molecules	160	0.468558	1.74991	3.89883e-05	0.00231091	0.00197711	3891	tags=39%, list=19%, signal=32%	1010/64405/57526/389118/2196/1048/28316/65217/222256/11122/1006/29930/1004/1000/57549/253559/4680/64084/54798/5979/6092/152404/5099/1009/1952/64221/27255/152330/7216/57575/84623/1823/9499/57863/92211/56121/56113/56112/56098/56097/56101/56114/56133/56105/83872/26025/56108/56099/56107/56102/56106/56100/84966/5098/56111/8641/56103/64881/56110/56104/9708/5097/56109	CCC
GO:0031341	regulation of cell killing	101	-0.509678	-1.85083	3.95133e-05	0.0023195	0.00198446	3397	tags=46%, list=16%, signal=38%	6375/3916/26228/3684/10666/3135/3902/10125/3134/7040/3575/6688/6777/3594/3071/7305/2213/51571/912/7409/3821/2150/146850/84868/3383/5788/8807/1378/9390/80328/10859/22914/5817/114836/5272/4068/5551/9437/3805/3458/8302/3822/3824/80329/3823/1379	CCC
GO:0002700	regulation of production of molecular mediator of immune response	174	-0.442821	-1.7283	4.22136e-05	0.00245442	0.00209989	3126	tags=30%, list=15%, signal=26%	3815/10666/6830/3098/3135/3134/7040/51237/7805/695/7293/729230/5395/7855/54440/23529/2213/116449/8764/3606/6504/55765/2150/7124/5336/51744/148022/7133/5553/11006/5788/10225/11213/940/9474/1378/8482/10859/9516/335/7291/8767/2625/3566/30009/115352/3805/8140/336/3569/5950/3598	CCC
GO:0050766	positive regulation of phagocytosis	64	-0.581708	-1.96688	4.47124e-05	0.00257518	0.00220321	3371	tags=50%, list=16%, signal=42%	55198/64127/26228/2212/10461/695/1535/1794/3071/146722/2213/140885/5795/2209/2150/5336/3560/2207/5788/2219/10960/335/3561/6556/55423/3458/3673/2358/10326/2624/566/336	CCC
GO:0097530	granulocyte migration	137	-0.468502	-1.77248	4.70333e-05	0.00268353	0.00229591	3407	tags=39%, list=16%, signal=33%	6351/6375/6363/59341/23396/64127/682/7857/3579/3576/2920/6846/1906/3071/56833/3689/2921/1240/3577/5880/7409/27202/6504/54210/6288/120425/5175/5142/2207/6376/6358/4354/2526/11314/3958/9750/6362/7130/6279/4283/728/6278/6364/6280/10451/30817/10563/6352/57126/1441/1803/1236/3929	CCC
GO:0050764	regulation of phagocytosis	89	-0.535094	-1.90173	5.12932e-05	0.00289949	0.00248067	3410	tags=46%, list=16%, signal=39%	8724/55198/7097/64127/26228/2212/10461/695/1535/1794/3071/146722/2213/8877/140885/5795/2209/2150/3055/5336/3560/2207/5788/9474/2219/10960/11314/335/3561/2268/8291/6556/55423/3458/3673/7052/2358/10326/2624/566/336	CCC
GO:0032944	regulation of mononuclear cell proliferation	222	-0.416434	-1.66352	5.20481e-05	0.00291517	0.00249409	4018	tags=37%, list=19%, signal=30%	6385/3133/80380/2255/942/79915/4332/6693/3574/115650/6375/10673/6363/4067/53833/100/7940/3135/29126/51237/3604/695/6469/7293/83737/729230/952/6777/3594/3071/54440/1026/30835/7305/23529/2213/5880/912/199/8764/8744/3606/100133941/6504/84433/7048/84868/26191/1051/148022/7133/11006/5788/64926/10288/940/10457/1378/7535/2214/384/79679/11326/10859/11314/1493/8767/3958/4004/4860/916/246778/3559/3481/1153…	CCC
GO:0043410	positive regulation of MAPK cascade	438	-0.345239	-1.46762	5.61451e-05	0.00311605	0.00266595	3126	tags=27%, list=15%, signal=24%	3815/1815/3356/958/27347/5608/4851/10125/7040/6788/5151/6688/55715/6846/7805/9043/1687/10913/7422/4616/2264/6899/1906/4988/348/8412/2213/6714/8877/23533/799/9046/5795/406913/3358/100133941/8754/6504/388121/79930/55765/3791/3489/5154/4914/2150/653361/7124/5770/4294/7164/1230/5336/146850/84868/3383/26191/6376/6358/9283/5345/5788/10979/846/2322/8817/2651/80149/960/10457/8482/5031/2081/9258/1647/2316…	CCC
GO:0002698	negative regulation of immune effector process	110	-0.499751	-1.81975	5.93248e-05	0.00326286	0.00279155	4076	tags=45%, list=20%, signal=37%	3718/2241/387837/3133/79987/6693/6375/2294/64127/53833/3135/3134/7040/3575/6688/8832/729230/3071/3142/56833/2213/2896/6504/3821/7124/84868/725/5553/11006/5788/10225/11213/80149/1378/11326/10859/11314/335/7291/3958/3566/30009/5272/115352/722/3805/3824/1379/336/3598	CCC
GO:0007606	sensory perception of chemical stimulus	155	0.465332	1.73371	6.01954e-05	0.00328119	0.00280723	2939	tags=39%, list=14%, signal=34%	29989/29991/1469/284521/158046/1813/343171/343172/26693/40/343170/4995/392309/1262/390083/388761/390061/81472/338557/26188/51176/391192/441933/341359/390063/282763/6340/390059/343169/81466/64108/391191/120796/51308/26211/391190/79846/286365/120065/120066/5304/340980/390066/390064/127623/338398/26246/121275/196335/390093/4025/135941/390067/135924/393046/135946/259285/119395/346525/50831	CCC
GO:0070286	axonemal dynein complex assembly	39	0.671024	2.01173	6.08057e-05	0.00328512	0.0028106	5056	tags=62%, list=24%, signal=47%	64446/139212/79645/164781/51364/27019/348807/126820/27285/146754/123872/92749/387885/54970/79819/339829/93233/146562/55172/56171/116143/23639/352909/85478	CCC
GO:0050731	positive regulation of peptidyl-tyrosine phosphorylation	145	-0.456387	-1.73547	6.1551e-05	0.00329622	0.00282009	3252	tags=34%, list=16%, signal=29%	64127/4067/3815/26585/3356/958/7040/7422/2252/23529/6714/5795/8784/8764/3606/10507/2209/653361/7124/5770/5175/80725/5336/5788/2322/960/7448/5753/1942/8767/916/3678/353514/2261/5168/3059/3082/3458/1950/3690/255324/11009/51378/6352/133396/5649/374/3569/1440	CCC
GO:0034381	plasma lipoprotein particle clearance	40	-0.65672	-1.99343	6.25016e-05	0.00331802	0.00283875	2346	tags=35%, list=11%, signal=31%	348/341/57552/3988/255738/6646/335/344/3162/9388/9971/338/336/3990	CCC
GO:0042116	macrophage activation	104	-0.501841	-1.82683	6.32347e-05	0.003328	0.00284728	3370	tags=41%, list=16%, signal=35%	7097/22918/3764/26228/3684/7442/27347/221395/3430/8832/7305/2213/3689/2896/8877/199/671/22904/7124/5336/84868/57817/6376/8530/148022/5788/80149/9258/2214/712/11326/8291/3566/6556/9173/120892/1075/3458/728/133396/566/3569/3929	CCC
GO:0002704	negative regulation of leukocyte mediated immunity	64	-0.576292	-1.94857	6.47295e-05	0.00337755	0.00288968	4076	tags=55%, list=20%, signal=44%	3718/387837/3133/79987/6693/6375/2294/64127/53833/3135/3134/7040/3575/6688/8832/729230/3071/2213/6504/3821/84868/725/11006/5788/10225/1378/10859/11314/30009/5272/722/3805/3824/1379/3598	CCC
GO:0002822	regulation of adaptive immune response based on somatic recombination of immune receptors built from immunoglobulin superfamily domains	181	-0.435207	-1.70241	7.02542e-05	0.00363476	0.00310974	4642	tags=41%, list=22%, signal=32%	3105/3077/430/51561/920/90865/4277/10459/3718/3107/3133/79987/10538/10865/353091/79915/6693/121260/6375/10673/6363/7454/64127/53833/10666/100/6830/3135/3134/7040/3575/29126/695/729230/5395/7855/3594/3071/3142/54440/23529/2213/51571/912/3606/6504/2209/3821/7124/7128/84868/725/7133/11006/5788/940/80149/1378/9390/80328/10859/8767/246778/2625/5817/3566/30009/6556/9173/64332/722/3824/80329/1379/3569	CCC
GO:1901657	glycosyl compound metabolic process	79	-0.530248	-1.845	7.46897e-05	0.00373755	0.00319767	3056	tags=29%, list=15%, signal=25%	22978/164668/100/2629/4668/231/9582/200315/51733/151531/4860/1890/27233/8644/1645/7378/57733/57016/140733/1646/978/9615/7498	CCC
GO:1990266	neutrophil migration	113	-0.492846	-1.80549	7.40649e-05	0.00373755	0.00319767	3407	tags=41%, list=16%, signal=34%	6351/6375/6363/23396/64127/682/3579/3576/2920/6846/1906/3071/56833/3689/2921/3577/5880/7409/27202/54210/6288/120425/5175/5142/2207/6376/6358/4354/2526/3958/9750/6362/7130/6279/4283/728/6364/6280/10451/10563/6352/57126/1441/1803/1236/3929	CCC
GO:0002440	production of molecular mediator of immune response	207	-0.422489	-1.68252	7.37343e-05	0.00373755	0.00319767	4298	tags=35%, list=21%, signal=28%	90865/10459/948/78996/3718/5423/3133/10721/10538/10865/353091/942/79915/121260/6375/4683/64127/3815/10666/6830/3098/3135/3134/7040/51237/7805/695/7293/729230/5395/7855/54440/23529/2213/116449/8764/3606/6504/55765/54210/2150/7124/5336/51744/148022/7133/5553/11006/5788/10225/11213/940/9474/1378/8482/10859/9516/89886/335/7291/8767/2625/3566/30009/64332/115352/3805/8140/336/3569/5950/3598	CCC
GO:0003018	vascular process in circulatory system	256	-0.392837	-1.60378	7.419e-05	0.00373755	0.00319767	3345	tags=33%, list=16%, signal=28%	9429/10057/3352/2643/59341/3764/3356/1889/2982/7122/6581/5339/7040/6573/64849/3688/3579/6529/3274/6540/7422/10999/952/1906/6533/1910/83483/348/114134/3676/6714/5795/6513/4878/2828/3779/6528/10991/2150/7124/91807/1311/6649/135/136/2837/6915/1003/6532/9194/5345/5023/10979/846/9474/552/2729/5138/10060/5997/222962/8714/6456/148/388125/59342/6542/6515/84879/1244/624/133/53919/59272/6648/8140/6543/3886…	CCC
GO:0022409	positive regulation of cell-cell adhesion	304	-0.37769	-1.56336	7.59033e-05	0.0037674	0.00322321	3618	tags=33%, list=17%, signal=27%	6693/3716/3574/22915/115650/6375/10673/8740/6363/50848/64127/60/4067/3037/100/3135/10125/3575/29126/10076/6469/29851/729230/6777/9840/3594/3071/3142/54440/30835/3676/3689/6714/51571/140885/912/7409/199/8764/2113/8744/3606/100133941/2319/6504/240/8651/84433/51206/7124/5724/7048/146850/84868/6376/9780/5345/338879/11006/5788/64926/399/10288/940/2651/960/1378/1326/7535/2526/79679/5329/7704/10859/6595…	CCC
GO:0006066	alcohol metabolic process	337	-0.371554	-1.55533	8.13927e-05	0.00400728	0.00342844	2684	tags=20%, list=13%, signal=18%	253430/130/112724/47/55825/130367/125/1910/79087/3705/348/231/8877/341/3988/9619/51635/54206/5724/5336/10162/8611/51744/5341/255738/25987/6646/2672/2710/5031/335/1727/650/6820/81537/4864/151056/27010/27233/1545/9023/26002/8644/1645/8912/3613/1066/3156/80271/57016/9971/54657/54659/1559/23780/1562/53630/339761/1646/8542/338/55586/157506/5950/116255/3990/441282/5745	CCC
GO:0042129	regulation of T cell proliferation	166	-0.436222	-1.69741	8.27878e-05	0.00404336	0.00345931	3461	tags=33%, list=17%, signal=28%	115650/6375/10673/6363/53833/3135/29126/3604/6469/83737/729230/6777/3594/3071/54440/30835/5880/912/199/8764/8744/3606/100133941/6504/84433/7048/84868/1051/7133/11006/5788/64926/10288/940/10457/1378/7535/384/79679/11326/10859/1493/8767/3958/4004/4860/916/246778/3559/3481/26279/6352/3620/10148/3569	CCC
GO:0002708	positive regulation of lymphocyte mediated immunity	120	-0.479617	-1.77964	8.56682e-05	0.00415083	0.00355126	4642	tags=46%, list=22%, signal=36%	3105/3077/164/51561/4277/10459/3107/3133/10865/353091/79915/6375/3916/64127/10666/3135/3902/10125/3134/7040/695/6777/5395/7855/3594/54440/23529/116449/51571/912/7409/3606/6504/2209/3821/7124/5788/8807/940/117157/9390/80328/22914/2625/5817/114836/30009/4068/3805/8302/3822/3824/80329/3823/3569	CCC
GO:0009261	ribonucleotide catabolic process	138	-0.456207	-1.72685	9.11612e-05	0.0043822	0.00374921	3428	tags=28%, list=16%, signal=23%	5144/5236/272/3356/22978/100/3098/957/5151/57089/863/2033/5152/669/8803/3988/6774/5142/26471/51733/3101/27115/8622/5138/3939/4860/80201/3091/54541/8870/3458/1807/7378/6521/8876/10846/9615/7498	CCC
GO:0002275	myeloid cell activation involved in immune response	94	-0.517849	-1.8517	9.34099e-05	0.00442068	0.00378213	3167	tags=41%, list=15%, signal=35%	4067/3684/3815/10125/11027/6688/695/3430/8832/729230/1794/7305/3689/2896/116449/5880/201294/6504/22904/401258/2150/7124/5724/136/5336/84868/2207/148022/11314/2268/8291/3566/3458/2624/30817/57126/387695/3598/3929	CCC
GO:1903039	positive regulation of leukocyte cell-cell adhesion	261	-0.393887	-1.61466	9.31631e-05	0.00442068	0.00378213	3461	tags=32%, list=17%, signal=27%	115650/6375/10673/8740/6363/64127/60/4067/3037/100/3135/10125/3575/29126/6469/29851/729230/6777/9840/3594/3071/3142/54440/30835/3676/3689/6714/51571/140885/912/7409/199/8764/2113/8744/3606/100133941/2319/6504/240/8651/84433/7124/5724/7048/146850/84868/11006/5788/64926/399/10288/940/960/1378/1326/7535/2526/79679/7704/10859/6595/8767/3561/22914/4860/916/3559/2625/3481/3566/64332/81704/9435/55423/34…	CCC
GO:0051251	positive regulation of lymphocyte activation	313	-0.376143	-1.55793	9.43688e-05	0.00443171	0.00379156	3970	tags=31%, list=19%, signal=26%	3133/80380/2547/2255/942/27/79915/6693/3574/388552/115650/6375/10673/8740/6363/64127/60/4067/100/3135/10125/7040/3575/29126/6688/695/6469/7293/29851/729230/952/6777/5395/9840/3594/3071/3142/54440/1026/30835/7305/23529/6714/51571/140885/912/7409/199/8764/8744/3606/100133941/2319/6504/8651/84433/7048/146850/84868/148022/11006/5788/64926/399/10288/940/1378/1326/7535/2214/79679/7704/10859/6595/8767/3…	CCC
GO:0002718	regulation of cytokine production involved in immune response	115	-0.487106	-1.79183	9.65216e-05	0.0044982	0.00384846	3397	tags=35%, list=16%, signal=29%	6375/64127/3815/10666/3098/3135/3134/7040/7805/695/729230/7855/54440/116449/8764/3606/6504/55765/2150/7124/5336/148022/7133/5553/11006/10225/11213/9474/8482/10859/9516/335/7291/8767/2625/30009/3805/8140/336/3569	CCC
GO:0042269	regulation of natural killer cell mediated cytotoxicity	45	-0.639981	-2.01424	0.00010323	0.00477439	0.00408475	3266	tags=56%, list=16%, signal=47%	3916/10666/3135/3902/10125/3134/7040/6777/7409/3821/146850/84868/8807/10859/22914/5817/114836/5272/4068/9437/3805/8302/3822/3824/3823	CCC
GO:0045103	intermediate filament-based process	61	-0.567395	-1.88668	0.000106798	0.00490226	0.00419415	837	tags=21%, list=4%, signal=21%	8419/196374/3852/3853/9118/5317/3868/1674/3866/3872/4747/3860/3851	CCC
GO:0050856	regulation of T cell receptor signaling pathway	46	-0.618374	-1.94746	0.000112746	0.00513669	0.00439472	3085	tags=37%, list=15%, signal=32%	10666/100/1845/7805/9840/5795/3988/7430/84433/26191/11006/53347/11314/3958/50852/4068/1236	CCC
GO:1902622	regulation of neutrophil migration	45	-0.636716	-2.00397	0.000120748	0.00546048	0.00467173	3646	tags=42%, list=17%, signal=35%	719/6375/6363/64127/3579/3576/1906/3071/56833/5880/27202/4354/2526/9750/7130/728/1803/1236/3929	CCC
GO:0090022	regulation of neutrophil chemotaxis	33	-0.671453	-1.95895	0.000123402	0.00549384	0.00470027	3646	tags=52%, list=17%, signal=43%	719/6375/6363/64127/3579/3576/1906/3071/5880/27202/4354/9750/7130/728/1803/1236/3929	CCC
GO:0006720	isoprenoid metabolic process	124	-0.466678	-1.74316	0.000124185	0.00549384	0.00470027	1034	tags=19%, list=5%, signal=18%	5264/151056/1545/64577/59342/8644/56603/1645/1557/3156/54577/57016/54600/54576/54659/54658/1559/1562/53630/339761/157506/5950/441282	CCC
GO:0002687	positive regulation of leukocyte migration	147	-0.45607	-1.73469	0.000122466	0.00549384	0.00470027	3407	tags=35%, list=16%, signal=30%	6351/6375/8740/6363/59341/27347/3579/3576/6387/6846/5025/65125/7422/729230/1906/3071/83483/3676/1240/5880/199/8784/8764/6504/3674/2150/7124/5724/1230/3383/6376/10894/5228/2526/5641/3958/623/2277/2155/9750/81704/3673/2358/3690/728/6278/6364/10563/6352/3569/1236/3929	CCC
GO:0050918	positive chemotaxis	58	-0.584701	-1.93851	0.000125621	0.00551736	0.0047204	3091	tags=50%, list=15%, signal=43%	1012/7857/3576/6387/7422/2252/1233/1901/5795/3791/2150/285/6376/4088/5228/846/10457/3958/2277/2155/2152/2668/3082/3673/2358/4233/7477/6352/566	CCC
GO:0002717	positive regulation of natural killer cell mediated immunity	31	-0.685284	-1.97995	0.000128876	0.00561993	0.00480815	3266	tags=74%, list=16%, signal=63%	3133/353091/3916/10666/3135/3902/10125/3134/6777/116449/7409/3821/8807/117157/22914/5817/114836/4068/3805/8302/3822/3824/3823	CCC
GO:0071621	granulocyte chemotaxis	115	-0.480666	-1.76815	0.00013513	0.00585083	0.0050057	3407	tags=42%, list=16%, signal=35%	6351/6375/6363/59341/23396/64127/682/7857/3579/3576/2920/6846/1906/3071/3689/2921/1240/3577/5880/7409/27202/6504/54210/6288/120425/5142/2207/6376/6358/4354/3958/9750/6362/7130/6279/4283/728/6278/6364/6280/10451/30817/10563/6352/1441/1803/1236/3929	CCC
GO:0038066	p38MAPK cascade	56	-0.60268	-1.98282	0.000138295	0.00594573	0.00508689	4792	tags=55%, list=23%, signal=43%	23239/9464/4216/768211/50488/84557/5187/3764/8678/1843/27347/5608/677/6688/1432/7422/4616/8877/7430/653361/26191/5600/80149/9258/1647/23328/650/4217/3082/4986/7498	CCC
GO:0046425	regulation of receptor signaling pathway via JAK-STAT	77	-0.542737	-1.89123	0.000140517	0.00598413	0.00511975	5650	tags=55%, list=27%, signal=40%	54625/2149/4485/3952/3280/4771/388585/3565/183/5771/51561/54741/602/3718/79893/3976/3815/4851/3575/84444/2033/51379/3587/9021/388646/51701/8651/7124/8835/5788/338376/815/5789/1647/11314/1545/3458/1950/6352/5618/2147/3569	CCC
GO:0050906	detection of stimulus involved in sensory perception	172	0.443637	1.67441	0.000141149	0.00598413	0.00511975	2939	tags=38%, list=14%, signal=33%	1469/284521/117531/343171/343172/26693/40/54437/343170/4995/84059/392309/390083/388761/390061/55107/81472/338557/26188/391192/441933/6323/1301/134/778/390063/282763/390059/343169/3736/81466/64108/391191/120796/26211/391190/494513/117532/286365/120065/120066/5304/340980/390066/23418/390064/127623/26246/121275/196335/390093/4025/23621/2047/135941/6335/390067/135924/11280/393046/135946/259285/2898/3…	CCC
GO:0016101	diterpenoid metabolic process	79	-0.5184	-1.80378	0.000144803	0.00602614	0.00515569	911	tags=24%, list=4%, signal=23%	151056/1545/64577/59342/8644/56603/1645/54577/57016/54600/54576/54659/54658/1562/53630/339761/157506/5950/441282	CCC
GO:0050678	regulation of epithelial cell proliferation	358	-0.354516	-1.49239	0.000145101	0.00602614	0.00515569	3033	tags=25%, list=15%, signal=22%	3037/1001/7026/7857/4851/94/7040/677/6788/57504/5335/6387/695/54567/6776/6469/79152/7422/5587/6935/130367/6899/64919/1910/581/3142/2252/348/3676/4321/2896/406913/116844/240/3791/6774/3911/120425/7124/26471/7128/79031/170302/4088/5228/9788/3202/51162/283131/2321/7291/9076/8862/2277/2625/2152/3091/5017/3481/6422/7476/3912/2683/1232/8626/3162/1950/3915/3690/728/5797/255324/1749/2624/406941/6352/2719…	CCC
GO:0050673	epithelial cell proliferation	426	-0.341243	-1.45328	0.000144314	0.00602614	0.00515569	3033	tags=24%, list=15%, signal=21%	3037/1001/7026/7857/4851/4017/94/7040/677/6788/57504/5335/6387/84280/695/54567/6776/6469/79152/7422/5587/6935/130367/6899/64919/1910/581/3142/2252/1026/6195/348/3676/4321/2896/3988/406913/54206/116844/240/3791/6774/3911/120425/7124/26471/7128/79031/1051/170302/4088/5228/9788/2081/3202/51162/283131/2321/335/7291/9076/8862/2277/2625/2152/3091/5017/3481/6422/7476/64332/3912/2683/1232/3082/8626/3162/…	CCC
GO:0036158	outer dynein arm assembly	23	0.74678	1.96956	0.000146297	0.00603475	0.00516305	1454	tags=30%, list=7%, signal=28%	64446/139212/79645/164781/51364/27019/123872	CCC
GO:0044458	motile cilium assembly	64	0.572654	1.86906	0.000149542	0.00608635	0.0052072	3669	tags=44%, list=18%, signal=36%	255101/50487/51364/644890/26074/9576/79864/345643/7802/80217/123872/286207/79846/81492/154313/159686/22873/55779/55329/144535/27152/401024/54970/2302/84229/84223/339829/120935	CCC
GO:0002221	pattern recognition receptor signaling pathway	248	-0.392768	-1.59313	0.000149373	0.00608635	0.0052072	4095	tags=29%, list=20%, signal=24%	1654/9572/3661/10062/8878/4792/80342/197358/121260/8780/23643/55198/7097/1520/2634/64127/3764/4067/8678/5608/29110/81035/11027/64922/29126/695/1535/7353/3430/55666/83737/79132/5587/84243/146722/929/6714/57787/55765/2150/7124/11074/7128/5336/84868/118788/23151/26191/148022/3656/11213/2672/23547/9258/2219/11314/8767/285852/3662/64332/4210/115352/8061/6279/9447/115362/6280/406941/9971/26253/330/3929	CCC
GO:0007595	lactation	38	-0.633208	-1.90863	0.000153176	0.00619297	0.00529842	2620	tags=37%, list=13%, signal=32%	6776/7422/6777/137964/4513/27023/8835/540/8862/3091/9148/5618/6531/7498	CCC
GO:0050870	positive regulation of T cell activation	239	-0.391319	-1.58937	0.000154239	0.00619494	0.0053001	3461	tags=31%, list=17%, signal=26%	115650/6375/10673/8740/6363/64127/60/4067/100/3135/10125/3575/29126/6469/29851/729230/6777/9840/3594/3071/3142/54440/30835/6714/51571/140885/912/7409/199/8764/8744/3606/100133941/2319/6504/8651/84433/7048/146850/84868/11006/5788/64926/399/10288/940/1378/1326/7535/79679/7704/10859/6595/8767/3561/22914/4860/916/3559/2625/3481/3566/64332/81704/55423/3458/10326/6352/8876/10148/1803/3569/1236	CCC
GO:0010876	lipid localization	446	-0.342892	-1.46546	0.000156148	0.00623063	0.00533064	3217	tags=23%, list=15%, signal=20%	114884/84725/3764/4481/19/54762/57655/1815/10802/29015/1071/2629/5608/6721/440503/64849/5360/55754/5375/345274/5025/6469/10999/114885/6777/1906/348/160518/341/10087/3988/6513/9619/57674/388121/1375/54832/225/7376/148229/4547/84947/7124/10434/255189/115072896/10162/8605/140606/255738/25987/356/123264/5443/55867/28234/6646/80149/23761/286410/335/29923/344/339221/8714/81537/4864/2180/151176/1645/195…	CCC
GO:0097006	regulation of plasma lipoprotein particle levels	71	-0.532282	-1.83421	0.00016925	0.00670956	0.00574039	3278	tags=37%, list=16%, signal=31%	29801/4481/19/1071/5360/348/341/57552/3988/9619/7376/4547/10162/255738/6646/5125/335/344/5046/3162/84879/9388/9971/338/336/3990	CCC
GO:0043114	regulation of vascular permeability	49	-0.612426	-1.93842	0.000172836	0.00680751	0.00582419	2935	tags=45%, list=14%, signal=39%	59341/7122/5339/7040/3579/7422/83483/348/6714/5795/2828/91807/135/1003/10979/5138/6456/388125/624/133/566/145741	CCC
GO:0032602	chemokine production	91	-0.501683	-1.79011	0.000174888	0.00684417	0.00585555	2155	tags=26%, list=10%, signal=24%	140885/199/3606/54210/2150/7124/136/84868/148022/11006/384/7291/8767/3091/3566/9173/4210/3458/3162/9971/347/566/3569/3929	CCC
GO:0065005	protein-lipid complex assembly	25	-0.717529	-1.99713	0.000187403	0.00728723	0.00623462	3278	tags=56%, list=16%, signal=47%	29801/19/348/274/341/7376/4547/10162/6646/51429/335/84879/338/336	CCC
GO:0002573	myeloid leukocyte differentiation	222	-0.401602	-1.60427	0.00018967	0.00732869	0.00627009	4553	tags=39%, list=22%, signal=31%	5771/51561/1880/406937/920/8546/5293/1436/4763/90865/1969/10401/5663/6729/5925/6886/4055/10538/4982/3930/3976/537/10312/5971/5468/126014/7097/6363/4067/28962/3815/84293/2629/139716/7040/677/6688/863/4495/6776/1432/7422/2124/7305/8544/6714/799/9935/22904/8651/2150/7124/10766/7048/1230/81624/147710/1051/11006/54997/714/55509/10859/2625/1943/650/10370/11025/6422/9173/3662/3059/151176/29887/7130/1027…	CCC
GO:0043368	positive T cell selection	42	-0.629981	-1.95471	0.000195246	0.0074967	0.00641384	2577	tags=43%, list=12%, signal=38%	6469/1794/64919/9021/3594/387357/6774/1514/5788/4063/7535/917/916/915/114836/30009/3662/3569	CCC
GO:0007162	negative regulation of cell adhesion	279	-0.382656	-1.58061	0.00019705	0.00751869	0.00643265	3397	tags=29%, list=16%, signal=25%	6375/1826/59341/5140/23129/53833/1012/5800/1843/4851/3135/3902/94/1845/7040/23654/29126/6688/6387/7805/6469/65125/10395/7422/83737/3142/4321/6714/4855/9448/23603/8764/10507/201633/2039/57669/8651/53827/135/84868/5270/26191/285/6376/1051/6695/11006/5788/10288/2651/80149/10457/1378/27299/384/54900/79679/11326/10859/11314/1493/335/3958/3559/9750/650/999/3566/30009/1545/27289/398/90102/26154/26279/57…	CCC
GO:0043300	regulation of leukocyte degranulation	44	-0.63038	-1.97124	0.000199935	0.00754058	0.00645137	3334	tags=55%, list=16%, signal=46%	2294/3916/4067/3684/3134/6688/8832/729230/3071/2213/3689/5880/201294/2150/5724/136/11314/2268/3566/3822/2624/30817/57126/3598	CCC
GO:0032732	positive regulation of interleukin-1 production	65	-0.538664	-1.82946	0.000200094	0.00754058	0.00645137	3304	tags=38%, list=16%, signal=32%	6363/64127/3098/11027/91662/7855/7305/5005/55765/6288/6774/2150/7124/84868/4088/8767/353514/4210/3458/56666/9447/55655/115362/566/3569	CCC
GO:0051208	sequestering of calcium ion	128	-0.459858	-1.71663	0.0002032	0.00761066	0.00651133	3775	tags=38%, list=18%, signal=31%	8996/57192/25998/2852/3270/6263/406922/80024/808/5144/6375/7226/6363/4067/5311/3356/845/5335/7184/1535/5587/581/5350/3358/5332/1234/9651/5336/6376/356/5788/9474/5031/540/623/2829/775/57338/30001/9001/3690/4283/57158/6546/2147/4842/205251/1236	CCC
GO:0050926	regulation of positive chemotaxis	26	-0.711535	-2.00174	0.000204981	0.00763053	0.00652833	3091	tags=69%, list=15%, signal=59%	1012/7857/3576/6387/7422/1233/1901/3791/2150/285/4088/5228/846/2277/2155/2152/3673/566	CCC
GO:0070661	leukocyte proliferation	313	-0.364692	-1.5105	0.000210254	0.00777938	0.00665568	4018	tags=35%, list=19%, signal=29%	6385/5294/3133/80380/2255/942/79915/10312/4332/6693/3574/115650/6375/10673/8740/6363/4067/3815/53833/26585/958/100/7940/2629/29110/3135/10125/4064/3575/29126/51237/3604/695/6469/7293/1503/83737/729230/4478/1794/952/6777/3594/9047/3071/581/54440/1026/30835/7305/23529/2213/5880/912/3988/199/8764/8744/3606/100133941/6504/84433/2150/7048/7128/84868/26191/6376/1051/148022/7133/11006/5788/64926/2322/10…	CCC
GO:0043299	leukocyte degranulation	75	-0.533417	-1.84206	0.000214651	0.00784695	0.00671349	3334	tags=44%, list=16%, signal=37%	2294/3916/4067/3684/3815/10125/3134/6688/695/8832/729230/3071/2213/3689/116449/5880/201294/401258/2150/5724/136/3055/2214/11314/2268/4818/3566/3822/2624/30817/57126/387695/3598	CCC
GO:0035710	CD4-positive, alpha-beta T cell activation	112	-0.468778	-1.71708	0.000213882	0.00784695	0.00671349	4528	tags=44%, list=22%, signal=34%	430/51561/1880/6097/602/3718/10538/942/10312/5971/6693/3716/6375/6363/60437/29126/57089/83737/9021/3594/3071/3142/54440/3606/6774/8651/84433/7048/1514/940/80149/4063/384/8767/3561/916/246778/3559/2625/4818/114836/3566/30009/3662/64332/3458/6775/26279/3569	CCC
GO:0051282	regulation of sequestering of calcium ion	124	-0.457223	-1.70784	0.000220232	0.00796879	0.00681773	3884	tags=37%, list=19%, signal=30%	8996/57192/25998/2852/3270/6263/406922/80024/808/5144/6375/7226/6363/4067/5311/3356/845/5335/1535/5587/581/5350/3358/5332/1234/9651/5336/6376/356/5788/9474/5031/623/2829/775/57338/30001/9001/3690/4283/57158/6546/2147/4842/205251/1236	CCC
GO:0030099	myeloid cell differentiation	414	-0.340182	-1.44656	0.000220594	0.00796879	0.00681773	5131	tags=36%, list=25%, signal=28%	81027/7071/182/3204/5777/23186/567/5781/4254/2475/8563/28982/3565/115727/29766/351/60682/2355/4615/10221/6772/5771/51561/1880/406937/2539/2812/920/8546/5293/1436/4763/8837/90865/1969/3394/10401/5663/80279/25946/6729/5925/6886/4055/10538/23218/3217/4982/4792/3930/3976/537/10312/5971/5305/5468/23774/126014/7097/6363/4067/28962/3815/84293/2629/139716/497189/7040/677/6688/863/2033/4495/2068/6776/5126…	CCC
GO:0001523	retinoid metabolic process	75	-0.5322	-1.83786	0.000222456	0.00798878	0.00683484	911	tags=25%, list=4%, signal=24%	151056/1545/64577/59342/8644/56603/1645/54577/57016/54600/54576/54659/54658/1562/53630/339761/157506/5950/441282	CCC
GO:0002819	regulation of adaptive immune response	196	-0.414196	-1.63058	0.000226752	0.00809544	0.00692608	4642	tags=40%, list=22%, signal=31%	3105/3077/430/51561/920/90865/4277/55122/10459/3718/3107/3133/79987/10538/10865/353091/79915/6693/121260/6375/10673/6363/7454/64127/53833/10666/100/6830/3135/3134/7040/3575/29126/695/729230/5395/7855/3594/3071/3142/54440/23529/2213/51571/912/8764/3606/6504/2209/3821/7124/7128/84868/725/64092/7133/11006/5788/940/80149/1378/9390/80328/10859/8767/246778/2625/5817/3566/30009/6556/9173/64332/722/3824/…	CCC
GO:0045104	intermediate filament cytoskeleton organization	60	-0.569672	-1.89044	0.000229777	0.00815576	0.00697769	837	tags=22%, list=4%, signal=21%	8419/196374/3852/3853/9118/5317/3868/1674/3866/3872/4747/3860/3851	CCC
GO:0071825	protein-lipid complex organization	46	-0.602799	-1.8984	0.000239409	0.00816531	0.00698587	3278	tags=50%, list=16%, signal=42%	29801/19/1071/5360/348/274/341/9619/7376/4547/10162/6646/51429/5125/335/344/5046/84879/9388/9971/338/336/3990	CCC
GO:0050854	regulation of antigen receptor-mediated signaling pathway	67	-0.552447	-1.87872	0.000237655	0.00816531	0.00698587	3174	tags=37%, list=15%, signal=32%	26228/4067/10666/100/150372/1845/7805/5579/9840/2213/5795/3988/7430/84433/26191/11006/5788/9214/53347/11314/3958/50852/4068/115352/1236	CCC
GO:0032623	interleukin-2 production	61	-0.549385	-1.8268	0.000235465	0.00816531	0.00698587	3428	tags=52%, list=16%, signal=44%	920/947/6441/942/5144/6375/64127/53833/3902/7805/729230/6777/54440/7430/84433/5142/7128/5336/84868/11006/5788/940/1378/79679/11326/8767/4860/916/2625/30009/3662/9971	CCC
GO:0032663	regulation of interleukin-2 production	61	-0.549385	-1.8268	0.000235465	0.00816531	0.00698587	3428	tags=52%, list=16%, signal=44%	920/947/6441/942/5144/6375/64127/53833/3902/7805/729230/6777/54440/7430/84433/5142/7128/5336/84868/11006/5788/940/1378/79679/11326/8767/4860/916/2625/30009/3662/9971	CCC
GO:0030101	natural killer cell activation	76	-0.521387	-1.81083	0.000239016	0.00816531	0.00698587	2922	tags=43%, list=14%, signal=37%	10125/3134/10461/6777/7305/81609/116449/639/201294/3606/6504/3821/84868/51744/26191/148022/5788/257101/50615/338376/914/80328/2214/22914/2268/4818/4783/57823/9437/3822/3824/80329/3823	CCC
GO:0030593	neutrophil chemotaxis	94	-0.503194	-1.7993	0.000237075	0.00816531	0.00698587	3407	tags=45%, list=16%, signal=38%	6351/6375/6363/23396/64127/682/3579/3576/2920/6846/1906/3071/3689/2921/3577/5880/7409/27202/54210/6288/120425/5142/2207/6376/6358/4354/3958/9750/6362/7130/6279/4283/728/6364/6280/10451/10563/6352/1441/1803/1236/3929	CCC
GO:0007608	sensory perception of smell	105	0.489634	1.73281	0.000239212	0.00816531	0.00698587	2126	tags=39%, list=10%, signal=35%	29989/29991/284521/158046/1813/343171/343172/26693/343170/4995/392309/1262/390083/388761/390061/81472/26188/391192/441933/341359/390063/282763/390059/343169/81466/391191/120796/26211/391190/79846/286365/120065/120066/340980/390066/390064/127623/26246/121275/196335/390093	CCC
GO:0042060	wound healing	398	-0.34856	-1.47657	0.000251446	0.0085282	0.00729634	4408	tags=34%, list=21%, signal=28%	949/2768/57822/2812/5155/8546/83478/4763/8837/947/1606/948/1265/2303/55207/4162/57132/6385/5294/10565/79987/1832/407040/2255/160851/3083/5468/22915/388552/2004/6239/953/7450/26509/23671/308/7454/50848/60/375033/4067/139189/958/57834/5339/94/7040/2162/10461/3688/3053/11234/51330/2923/10855/6469/1432/5912/7422/51156/1906/3705/1026/348/9162/4321/6714/5547/50506/4855/7409/5265/2828/2039/116844/240/37…	CCC
GO:0090132	epithelium migration	326	-0.356099	-1.48483	0.000254283	0.0085768	0.00733791	3184	tags=25%, list=15%, signal=21%	23129/3815/26585/1012/958/3037/7026/7857/4851/4017/94/7040/3688/5335/54567/6776/5025/5801/7422/5587/1906/2252/348/161198/2896/6714/5547/9448/23603/406913/2113/8754/6286/116844/57669/3791/7124/7048/5336/6915/285/1003/574508/411/8817/3397/80149/3675/1647/335/5641/1942/23328/2625/3091/5168/388/7476/1545/3458/575/3162/1950/3673/6615/407029/3690/5797/4233/6781/56999/51378/2624/6280/406941/10563/3868/1…	CCC
GO:0031424	keratinization	33	-0.655515	-1.91246	0.000258018	0.00860765	0.00736431	874	tags=36%, list=4%, signal=35%	643418/56603/196374/26154/3852/3853/3868/2810/204219/3872/3851/7053	CCC
GO:0050864	regulation of B cell activation	125	-0.453524	-1.69301	0.000257985	0.00860765	0.00736431	3803	tags=36%, list=18%, signal=30%	79915/4332/3574/121260/115650/10673/64127/4067/100/6830/150372/7040/677/6688/51237/7805/695/7293/952/6777/5395/3071/54440/1026/7305/23529/56833/2213/84433/7128/64092/148022/5788/940/1378/9473/11314/1493/3561/30009/6422/115352/10451/5618/3569	CCC
GO:0034377	plasma lipoprotein particle assembly	22	-0.734723	-1.9813	0.00026659	0.00864816	0.00739897	3278	tags=55%, list=16%, signal=46%	29801/19/348/341/7376/4547/10162/6646/335/84879/338/336	CCC
GO:0006721	terpenoid metabolic process	90	-0.502785	-1.78918	0.000267732	0.00864816	0.00739897	911	tags=23%, list=4%, signal=22%	151056/1545/64577/59342/8644/56603/1645/1557/54577/57016/54600/54576/54659/54658/1559/1562/53630/339761/157506/5950/441282	CCC
GO:0001910	regulation of leukocyte mediated cytotoxicity	90	-0.502602	-1.78853	0.000267732	0.00864816	0.00739897	3397	tags=57%, list=16%, signal=48%	3105/3077/164/51561/4277/3107/387837/3133/353091/6375/3916/26228/3684/10666/3135/3902/10125/3134/7040/3575/6688/6777/3594/3071/7305/2213/51571/912/7409/3821/2150/146850/84868/3383/5788/8807/9390/80328/10859/22914/5817/114836/5272/4068/9437/3805/8302/3822/3824/80329/3823	CCC
GO:0030100	regulation of endocytosis	273	-0.373768	-1.54568	0.000265773	0.00864816	0.00739897	3523	tags=32%, list=17%, signal=27%	9094/55738/6311/8724/55198/7097/9463/6363/64127/60/26228/2212/1815/26585/1012/8301/88455/10461/79772/695/1535/79890/8650/7422/1794/5587/11252/3071/146722/348/2213/274/929/6714/8877/341/140885/5795/84251/7376/2209/2150/5770/3055/5336/3560/9892/2207/255738/5533/5788/9026/9474/124590/51429/146395/2219/10960/7448/10859/11314/335/3958/3561/8862/344/2268/8291/6556/120892/4983/55423/3458/1950/3673/7052/…	CCC
GO:0090130	tissue migration	330	-0.35746	-1.49591	0.000267136	0.00864816	0.00739897	3334	tags=25%, list=16%, signal=22%	2294/406992/23616/23129/3815/26585/1012/958/3037/7026/7857/4851/4017/94/7040/3688/5335/54567/6776/5025/5801/7422/5587/1906/2252/348/161198/2896/6714/5547/9448/23603/406913/2113/8754/6286/116844/57669/3791/7124/7048/5336/6915/285/1003/574508/411/8817/3397/80149/3675/1647/335/5641/1942/23328/2625/3091/5168/388/72/7476/1545/3458/575/3162/1950/3673/6615/407029/3690/5797/4233/6781/56999/51378/2624/628…	CCC
GO:0048732	gland development	413	-0.336352	-1.42819	0.00026191	0.00864816	0.00739897	2620	tags=23%, list=13%, signal=21%	6776/6469/10913/79152/7422/51156/4478/6899/6777/1906/64919/4357/581/3142/2252/6195/3235/6714/4855/3988/4487/9935/7849/54206/84159/5154/3911/137964/4513/3219/6927/7124/7048/3207/7128/3206/5270/27023/1051/51733/255738/8835/4088/151449/3202/540/6496/7448/335/9076/284217/8862/1896/2625/3200/3091/650/999/10370/4864/3481/9148/6422/1545/7473/3082/8626/1950/3673/7052/4233/54575/2624/6648/8140/54577/7477/…	CCC
GO:1901658	glycosyl compound catabolic process	32	-0.66021	-1.92514	0.000271848	0.00873489	0.00747317	3287	tags=47%, list=16%, signal=40%	60489/164668/100/2629/4668/9582/200315/51733/151531/4860/7378/57733/978/9615/7498	CCC
GO:0010817	regulation of hormone levels	480	-0.329927	-1.42538	0.000274542	0.00877529	0.00750774	2675	tags=21%, list=13%, signal=19%	130/695/112724/59338/6469/5579/29785/3283/952/5587/6777/9699/1906/125/1910/2550/25874/231/640/590/50506/1733/7849/3358/2746/51635/117247/6528/240/401258/405753/6927/2150/7124/26056/1514/140606/415116/358/5443/846/2672/2308/5125/8447/8622/2625/3091/650/27344/6422/151056/1545/1393/64577/5046/51301/59342/8644/56603/3458/1645/8912/133/26154/53919/59272/8140/54577/57016/54600/54576/9971/4986/6352/5465…	CCC
GO:0010883	regulation of lipid storage	48	-0.595093	-1.8841	0.000277957	0.00883815	0.00756152	5090	tags=54%, list=24%, signal=41%	57104/3685/10226/5771/949/948/6720/10062/407040/4792/5468/4481/19/6721/440503/114885/9619/7376/7124/80149/29923/3690/1066/123/338/3569	CCC
GO:0032760	positive regulation of tumor necrosis factor production	101	-0.476181	-1.72919	0.000283694	0.00892781	0.00763822	4298	tags=45%, list=21%, signal=36%	90865/948/5663/9590/3133/10865/6693/23643/7097/6363/64127/1536/10564/2212/10125/11027/7040/943/695/1535/8832/729230/7855/54440/7305/2213/929/5795/5005/6774/5724/5336/84868/148022/5788/914/2214/7291/8767/353514/120892/3458/566/3569/3929	CCC
GO:0006959	humoral immune response	171	-0.417784	-1.62759	0.000285163	0.00892781	0.00763822	2980	tags=32%, list=14%, signal=28%	6590/4851/57115/3576/735/8398/2920/280664/5450/164237/10578/729230/2213/2921/5452/54210/240/7124/725/5788/940/9214/1378/338376/714/2219/712/11326/931/2625/5266/1672/1675/6556/29760/713/4068/722/3512/5133/3458/4283/6278/10877/3853/6280/10563/9547/566/10148/5648/1379/2147/3569/1236	CCC
GO:0043491	phosphatidylinositol 3-kinase/protein kinase B signal transduction	282	-0.371497	-1.53475	0.000284399	0.00892781	0.00763822	3304	tags=28%, list=16%, signal=24%	6363/4734/23396/375033/3815/8678/3356/388581/958/3135/10125/7040/677/6788/10461/3688/10870/84280/5025/10855/59338/5587/1906/6714/23533/799/5795/406913/3606/10507/54206/3791/5154/6774/4914/2150/653361/7124/7410/118788/5270/6376/55615/10979/2322/80243/940/2651/29062/9258/2214/117145/2321/7291/2625/2268/57624/2261/4015/3481/3059/151176/8644/3082/1950/56917/9447/7066/10451/6352/9518/5649/1646/5314/21…	CCC
GO:0002532	production of molecular mediator involved in inflammatory response	90	-0.500024	-1.77935	0.000292756	0.00911875	0.00780159	2643	tags=31%, list=13%, signal=27%	695/1432/56833/2896/140885/3988/240/225/6774/401258/653361/7124/148022/11006/5023/80149/442898/3091/3566/4210/7850/5678/115362/6280/347/2147/3569/3929	CCC
GO:0050777	negative regulation of immune response	176	-0.412725	-1.60065	0.000315898	0.00978963	0.00837556	4076	tags=38%, list=20%, signal=30%	3718/2241/387837/3133/79987/10062/10906/6693/197358/5468/6375/64127/4067/53833/259/79651/3135/3134/7040/3575/6688/5335/1432/729230/79132/23170/3071/84243/3142/56833/4321/2213/2896/6714/8764/6504/7376/3821/84166/3055/7128/84868/725/64092/11006/5788/10225/11213/9474/80149/1378/384/11326/10859/11314/3958/2268/3566/30009/9173/5272/722/5133/3805/3824/1379	CCC
GO:0051651	maintenance of location in cell	214	-0.395507	-1.57652	0.000328092	0.0101162	0.00865493	4655	tags=34%, list=22%, signal=26%	55187/817/288/81573/10345/11014/2760/2812/920/3357/1193/5663/3309/8996/57192/25998/2852/3270/6263/406922/80024/808/5144/6375/7226/6363/4067/5311/3356/845/3098/5905/5335/7184/1535/2512/5587/581/348/5350/3358/5332/2495/54832/1234/9651/5336/6376/356/5788/5552/100820829/9474/5031/540/623/2829/775/57338/30001/6279/9001/3690/4283/57158/6280/85477/6546/2147/4842/205251/1236	CCC
GO:0072676	lymphocyte migration	113	-0.472903	-1.73243	0.000331537	0.010171	0.00870186	3618	tags=40%, list=17%, signal=33%	6693/80024/6351/6375/8740/6363/50848/11240/27347/2629/5339/6387/6846/65125/729230/4478/3676/1901/64005/199/8764/6793/6288/3383/6376/6358/3683/7535/2526/22914/2625/9750/30009/6362/81704/9023/3690/6278/6364/10563/6352/2838/347/387695/1236	CCC
GO:0071887	leukocyte apoptotic process	111	-0.47003	-1.70858	0.000342625	0.0104354	0.00892805	3304	tags=32%, list=16%, signal=27%	6363/64127/9693/4067/100/10461/3575/29126/3579/6387/695/64919/581/3988/155038/1234/1514/356/917/384/10859/1942/3958/3559/3091/64332/81704/3059/79444/5133/6352/3620/338442/3569/1236	CCC
GO:0048515	spermatid differentiation	174	0.424076	1.6014	0.000345283	0.0104354	0.00892805	3669	tags=29%, list=18%, signal=24%	255101/50487/79747/257062/11055/6954/83853/9271/5047/1811/644890/26074/89765/9576/7802/80217/9985/8382/286207/79846/81492/135138/57820/152015/349152/219681/338773/154313/159686/83942/387885/1235/22873/55779/55329/199223/80726/257044/144535/401024/54970/84229/51807/5727/171484/10919/84223/2735/8195/120935	CCC
GO:0007283	spermatogenesis	500	0.348288	1.44852	0.000343921	0.0104354	0.00892805	3669	tags=25%, list=18%, signal=21%	399949/117/101928601/190/84688/2492/5104/255101/50487/79747/8900/257062/367/11055/6954/83853/10406/9271/5047/3973/1811/10149/10942/644890/26074/4142/3171/3640/6098/55231/89765/55064/645961/84073/881/642987/9576/10863/133558/54457/51087/91646/23742/5010/7103/7802/80217/148327/6662/26206/342977/84215/221400/9985/8382/286207/79846/9468/51314/60675/64321/9940/81492/135138/57820/152015/349152/219681/4…	CCC
GO:0002707	negative regulation of lymphocyte mediated immunity	53	-0.584149	-1.87869	0.000350173	0.0105311	0.0090099	3990	tags=53%, list=19%, signal=43%	387837/3133/79987/6693/6375/64127/53833/3135/3134/7040/3575/3071/2213/6504/3821/84868/725/11006/5788/10225/1378/10859/30009/5272/722/3805/3824/1379	CCC
GO:1900744	regulation of p38MAPK cascade	42	-0.61482	-1.90767	0.000357428	0.0106965	0.00915147	4792	tags=57%, list=23%, signal=44%	23239/9464/4216/768211/50488/5187/1843/27347/6688/7422/4616/8877/7430/653361/26191/80149/9258/1647/23328/650/4217/3082/4986/7498	CCC
GO:0050927	positive regulation of positive chemotaxis	25	-0.705048	-1.96239	0.000367061	0.0108256	0.00926191	3091	tags=68%, list=15%, signal=58%	1012/7857/3576/6387/7422/1233/1901/3791/2150/4088/5228/846/2277/2155/2152/3673/566	CCC
GO:0032642	regulation of chemokine production	90	-0.496503	-1.76682	0.000365246	0.0108256	0.00926191	2155	tags=26%, list=10%, signal=23%	140885/199/3606/2150/7124/136/84868/148022/11006/384/7291/8767/3091/3566/9173/4210/3458/3162/9971/347/566/3569/3929	CCC
GO:0046434	organophosphate catabolic process	230	-0.393859	-1.58444	0.000365584	0.0108256	0.00926191	3152	tags=23%, list=15%, signal=20%	272/3356/22978/100/3098/957/5151/5335/8398/57089/863/2033/5152/669/8803/341/3988/79887/6774/5142/255189/26471/5336/8605/51733/151531/3101/10924/27115/8622/5138/3939/344/4860/339221/80201/3091/54541/5168/8870/151056/1890/123745/3458/1807/7378/9388/6521/8876/10846/9615/336/7498/3990	CCC
GO:0071622	regulation of granulocyte chemotaxis	50	-0.581574	-1.85735	0.000374857	0.0110024	0.00941315	3397	tags=42%, list=16%, signal=35%	6375/6363/59341/64127/3579/3576/1906/3071/1240/5880/27202/6504/4354/9750/7130/728/6278/6352/1803/1236/3929	CCC
GO:0002710	negative regulation of T cell mediated immunity	26	-0.699521	-1.96794	0.000383075	0.0111898	0.00957349	3618	tags=62%, list=17%, signal=51%	6693/6375/64127/53833/3135/3134/3575/3071/2213/6504/3821/11006/5788/10859/30009/3824	CCC
GO:0007596	blood coagulation	210	-0.393302	-1.56548	0.000391405	0.0113787	0.00973511	3585	tags=32%, list=17%, signal=27%	3083/22915/388552/953/7450/308/7454/50848/60/375033/4067/139189/958/57834/2162/10461/3053/11234/2923/10855/6469/1432/5912/51156/1906/3705/348/9162/6714/7409/5265/2039/5154/6288/51206/2150/5055/7410/1311/135/5336/5270/725/5341/6915/2207/6532/5345/5023/10672/5328/5329/7448/2155/2152/653145/1607/7056/3673/3690/6521/10451/2192/7035/2147/3569/7980/3827	CCC
GO:0048704	embryonic skeletal system morphogenesis	88	-0.487522	-1.72807	0.000422432	0.0121496	0.0103946	2459	tags=31%, list=12%, signal=27%	6935/6899/3225/3235/25902/5396/3219/7048/3207/3201/4088/3216/3202/3199/57453/3218/5079/7291/3200/60529/7020/3198/6474/3236/9241/157506/6913	CCC
GO:1903557	positive regulation of tumor necrosis factor superfamily cytokine production	104	-0.474237	-1.72634	0.000423893	0.0121496	0.0103946	4298	tags=44%, list=21%, signal=35%	90865/948/5663/9590/3133/10865/942/6693/23643/7097/6363/64127/1536/10564/2212/10125/11027/7040/943/695/1535/8832/729230/7855/54440/7305/2213/929/5795/5005/6774/5724/5336/84868/148022/5788/914/2214/7291/8767/353514/120892/3458/566/3569/3929	CCC
GO:0002456	T cell mediated immunity	117	-0.447289	-1.65034	0.000420787	0.0121496	0.0103946	5330	tags=50%, list=26%, signal=38%	3106/941/5590/22890/11035/8417/182/567/3565/3105/3077/5873/51561/4277/3107/3133/10865/353091/6693/6375/7454/64127/53833/3135/3134/3575/729230/7855/3594/3071/54440/2213/51571/64005/912/3606/6504/3821/3383/7133/11006/5788/1378/9390/80328/10859/2625/5817/925/30009/64332/5551/1075/3004/722/3824/80329/1379/3569	CCC
GO:0002286	T cell activation involved in immune response	105	-0.470904	-1.71604	0.000442772	0.0126314	0.0108068	4590	tags=46%, list=22%, signal=36%	5873/430/51561/1880/6097/5663/602/3718/10538/942/5971/6693/3716/3936/6363/57089/9021/3594/3071/3142/2213/3606/6774/2150/84868/3383/2207/80149/338376/4063/3683/10859/8767/3958/246778/2625/8320/54518/114836/3566/30009/6556/3662/64332/3458/6775/26253/3569	CCC
GO:0007286	spermatid development	167	0.431529	1.61625	0.00045235	0.0128446	0.0109893	3669	tags=29%, list=18%, signal=24%	255101/50487/79747/257062/11055/6954/83853/9271/5047/1811/644890/26074/89765/9576/7802/80217/9985/8382/286207/79846/81492/135138/57820/152015/349152/219681/154313/159686/83942/387885/1235/22873/55779/55329/199223/80726/257044/144535/401024/54970/84229/51807/5727/171484/10919/84223/2735/8195/120935	CCC
GO:0050853	B cell receptor signaling pathway	62	-0.556667	-1.85877	0.00045962	0.0129308	0.011063	3881	tags=50%, list=19%, signal=41%	407040/4792/4332/89857/26228/4067/150372/660/695/59338/5579/952/3071/581/640/2213/5336/974/26191/5788/9214/3702/973/11314/1493/931/64332/29760/115352/10603/10451	CCC
GO:0046632	alpha-beta T cell differentiation	120	-0.452313	-1.67833	0.000458736	0.0129308	0.011063	4528	tags=43%, list=22%, signal=34%	430/51561/1880/8546/6097/8943/2841/602/3718/10538/942/5971/6693/3716/6363/100/57089/6469/64919/9021/3594/3071/3142/54440/639/3606/6774/8651/7048/1514/11006/257101/80149/4063/7535/3702/7704/8767/3561/4860/246778/2625/8320/114836/3566/30009/3662/64332/3458/6775/26279/3569	CCC
GO:0006833	water transport	22	0.716943	1.87105	0.00046841	0.0130643	0.0111772	405	tags=27%, list=2%, signal=27%	6523/359/6563/363/361/362	CCC
GO:0042113	B cell activation	254	-0.380881	-1.55278	0.000468645	0.0130643	0.0111772	3852	tags=32%, list=18%, signal=26%	10538/942/79915/10312/4332/3574/121260/115650/10673/4683/64127/4067/1137/3815/958/100/6830/150372/10125/4064/7040/677/3575/3688/6688/51237/7805/2033/695/5450/5579/7293/1503/952/7163/6777/5395/3071/581/54440/1026/7305/3676/23529/56833/2213/5795/8935/4914/84433/7128/5336/974/1316/64092/148022/5788/2322/1015/940/1378/9473/338376/7535/973/54900/5079/11314/1493/3561/931/115350/30009/6422/64332/29760/1…	CCC
GO:0046634	regulation of alpha-beta T cell activation	108	-0.466719	-1.69955	0.000477937	0.0132027	0.0112957	2577	tags=35%, list=12%, signal=31%	6469/83737/729230/3594/3071/3142/54440/639/8764/3606/8651/84433/7048/135/11006/5788/64926/940/257101/80149/7535/384/7704/10859/11314/8767/3561/4860/916/246778/3559/2625/3566/30009/3662/64332/3458/10148	CCC
GO:0001666	response to hypoxia	293	-0.359752	-1.48651	0.000476146	0.0132027	0.0112957	3370	tags=26%, list=16%, signal=22%	7097/406992/59341/1536/3764/1137/8678/112399/100/4851/8614/4017/94/7040/677/7184/6387/863/2033/4512/2068/7422/952/1906/6714/6513/406913/4540/100133941/4538/3779/4535/4513/4536/7124/6649/4519/285/9520/6532/358/4088/5228/846/212/4193/5328/84069/7291/29923/64344/2277/5366/2155/3091/650/5351/54541/10370/6422/30001/3162/3673/6781/133/6326/2034/51378/6648/10397/1410/3776/3777/2792/51129/1803/4842	CCC
GO:0042742	defense response to bacterium	223	-0.392492	-1.56847	0.000507972	0.0139692	0.0119514	2980	tags=26%, list=14%, signal=23%	6590/29110/81035/57115/3575/8398/280664/1535/164237/10578/5587/51316/56833/2896/388646/8764/57674/3606/671/54210/2209/2150/7124/84868/57817/2207/1051/5553/358/338879/338376/284110/384/8767/22914/2268/5266/1672/6556/64332/3512/575/6279/2358/728/6364/56169/115362/3853/6280/10563/9971/26253/7425/566/2147/3569/387695/3929	CCC
GO:0002643	regulation of tolerance induction	19	-0.738618	-1.90925	0.000515011	0.0140789	0.0120453	2954	tags=63%, list=14%, signal=54%	3135/29126/83737/7048/84868/11006/11213/10288/916/3559/5133/3620	CCC
GO:0043542	endothelial cell migration	238	-0.381496	-1.54847	0.000516573	0.0140789	0.0120453	3308	tags=26%, list=16%, signal=22%	406992/23616/23129/26585/1012/958/7026/7857/4851/4017/94/7040/3688/5335/54567/6776/5025/7422/5587/1906/348/161198/2896/5547/406913/2113/6286/3791/7124/6915/285/1003/574508/8817/3397/80149/1647/335/5641/1942/23328/2625/3091/388/7476/1545/575/3162/1950/407029/3690/5797/4233/6781/56999/51378/2624/6280/406941/10563/1803/9982	CCC
GO:0045109	intermediate filament organization	39	-0.622635	-1.88601	0.000519994	0.0140793	0.0120456	837	tags=33%, list=4%, signal=32%	8419/196374/3852/3853/9118/5317/3868/1674/3866/3872/4747/3860/3851	CCC
GO:0002690	positive regulation of leukocyte chemotaxis	91	-0.484139	-1.72751	0.0005231	0.0140793	0.0120456	3407	tags=37%, list=16%, signal=31%	6351/6375/8740/6363/59341/27347/3579/3576/6387/6846/65125/7422/729230/1906/3071/1240/5880/199/6504/2150/1230/5228/5641/2277/2155/9750/2358/728/6278/10563/6352/3569/1236/3929	CCC
GO:0010594	regulation of endothelial cell migration	188	-0.399769	-1.57033	0.000523506	0.0140793	0.0120456	3061	tags=24%, list=15%, signal=21%	958/7026/4851/94/7040/5335/54567/6776/5025/7422/5587/1906/348/2896/5547/406913/2113/3791/7124/6915/285/574508/8817/80149/1647/5641/1942/23328/2625/3091/388/7476/575/3162/1950/407029/3690/5797/4233/6781/56999/51378/2624/406941/10563/9982	CCC
GO:0007044	cell-substrate junction assembly	95	-0.482883	-1.729	0.000534491	0.0143117	0.0122444	4155	tags=38%, list=20%, signal=30%	1946/6385/6548/10580/8874/5796/123720/26585/5339/94/1845/1613/10395/7422/6714/9448/5795/23603/2039/57669/3791/29984/4088/10979/6281/3678/88/6422/1308/90102/3673/3915/3690/3909/347/4653	CCC
GO:0050679	positive regulation of epithelial cell proliferation	199	-0.398742	-1.57236	0.000558232	0.0148821	0.0127325	3091	tags=30%, list=15%, signal=25%	1012/3037/1001/7857/4851/94/57504/5335/6387/695/6776/6469/7422/5587/6899/3142/2252/3676/4321/2896/406913/116844/3791/6774/120425/7124/7128/79031/5228/51162/283131/7291/9076/8862/2277/2152/3091/3481/6422/7476/3912/2683/1232/8626/3162/1950/3915/3690/728/255324/1749/2624/6352/374/9241/1750/5314/9982/100506013	CCC
GO:0002544	chronic inflammatory response	19	-0.733749	-1.89666	0.000564058	0.0149305	0.0127738	2058	tags=58%, list=10%, signal=52%	201294/7124/136/7128/64332/6279/6280/10563/6352/3620/8876	CCC
GO:0003351	epithelial cilium movement involved in extracellular fluid movement	43	0.608333	1.83151	0.000565995	0.0149305	0.0127738	3672	tags=49%, list=18%, signal=40%	1770/361/83853/164781/27019/9576/345895/79864/80217/123872/8382/5991/9368/152110/8701/53340/144535/25790/55582/339829/220136	CCC
GO:0050817	coagulation	212	-0.386188	-1.5345	0.000567383	0.0149305	0.0127738	3585	tags=32%, list=17%, signal=27%	3083/22915/388552/953/7450/308/7454/50848/60/375033/4067/139189/958/57834/2162/10461/3053/11234/2923/10855/6469/1432/5912/51156/1906/3705/348/9162/6714/7409/5265/2039/5154/6288/51206/2150/5055/7410/1311/135/5336/5270/725/5341/6915/2207/6532/5345/5023/10672/5328/5329/7448/2155/2152/653145/1607/7056/3673/3690/6521/10451/2192/7035/2147/3569/7980/3827	CCC
GO:0050671	positive regulation of lymphocyte proliferation	134	-0.443936	-1.6743	0.000574293	0.0150475	0.0128739	3970	tags=40%, list=19%, signal=32%	3133/80380/2255/942/79915/6693/3574/115650/6375/10673/6363/100/29126/695/6469/7293/729230/952/6777/3594/3071/54440/1026/30835/23529/912/199/8744/3606/100133941/6504/84433/7048/84868/148022/5788/64926/10288/940/7535/2214/79679/8767/4860/916/3559/3481/115352/10451/6352/5618/10148/3569	CCC
GO:0051283	negative regulation of sequestering of calcium ion	122	-0.442586	-1.64457	0.000586328	0.0152707	0.0130649	3884	tags=37%, list=19%, signal=30%	8996/57192/25998/2852/3270/6263/406922/80024/808/5144/6375/7226/6363/4067/5311/3356/845/5335/1535/5587/581/5350/3358/5332/1234/9651/5336/6376/356/5788/9474/5031/623/2829/775/57338/30001/9001/3690/4283/57158/6546/2147/4842/1236	CCC
GO:0030003	intracellular monoatomic cation homeostasis	487	-0.322657	-1.39296	0.000587815	0.0152707	0.0130649	3738	tags=28%, list=18%, signal=23%	23315/537/25998/284612/2852/10312/90639/3270/285195/6263/406922/80024/808/526/5144/23400/6375/57217/523/7137/7226/406992/6363/59341/3916/4067/1815/51606/5311/8301/3356/7223/1318/958/845/79689/8614/6786/481/11261/10159/23312/5335/7184/527/6387/6549/4495/4502/65010/1535/5579/2512/4493/54734/57003/729230/5587/1906/57468/581/348/56833/2896/1356/79734/5350/8992/3358/5332/2495/1234/9899/147138/9651/123…	CCC
GO:0009991	response to extracellular stimulus	475	-0.327355	-1.41168	0.000594102	0.0153686	0.0131487	3608	tags=25%, list=17%, signal=21%	2730/158/5468/6900/9365/83667/6343/55198/11133/9463/81788/59341/64127/1536/4067/19/8678/9681/958/10634/7442/27347/2629/6721/8614/6581/5339/23032/22941/2033/8493/5579/1432/5587/6935/652968/581/1026/348/435/3676/6714/590/84251/3988/6513/2350/3358/10991/4914/7124/136/133746/4519/6915/6532/255738/25819/5443/5788/55615/411/846/2642/9474/80149/5564/4193/2308/552/2729/5251/26153/84918/968/5366/2155/6344…	CCC
GO:0002507	tolerance induction	28	-0.687806	-1.96413	0.000604013	0.0154646	0.0132308	3167	tags=61%, list=15%, signal=52%	4067/3135/29126/29851/83737/1233/7048/7128/84868/11006/11213/10288/916/3559/5133/5678/3620	CCC
GO:0032946	positive regulation of mononuclear cell proliferation	137	-0.427573	-1.61763	0.000604211	0.0154646	0.0132308	3970	tags=39%, list=19%, signal=32%	3133/80380/2255/942/79915/6693/3574/115650/6375/10673/6363/100/29126/695/6469/7293/729230/952/6777/3594/3071/54440/1026/30835/23529/912/199/8744/3606/100133941/6504/84433/7048/84868/148022/5788/64926/10288/940/7535/2214/79679/8767/4860/916/3559/3481/115352/10451/6352/5618/10148/3569	CCC
GO:0072593	reactive oxygen species metabolic process	218	-0.379816	-1.51198	0.000605411	0.0154646	0.0132308	3354	tags=30%, list=16%, signal=26%	55022/83667/4688/26574/2643/1536/3684/8678/55811/51167/440503/7040/1535/1432/137902/1906/1026/672/7305/3689/5547/50506/5880/3988/7409/55765/240/225/405753/4536/2150/653361/7124/10516/3039/6649/7048/5336/4689/9474/80149/2308/1647/384/5366/654816/3091/54541/8870/120892/7020/1545/8644/575/1645/3040/5166/2358/4314/59272/6648/1410/57126/2878/2147/7498	CCC
GO:0031343	positive regulation of cell killing	69	-0.529529	-1.81164	0.000614858	0.0155756	0.0133257	4642	tags=59%, list=22%, signal=46%	3105/3077/164/51561/4277/3107/3133/353091/6375/3916/26228/3684/10666/3135/3902/10125/3134/6688/6777/3594/7305/51571/912/7409/3821/2150/5788/8807/9390/80328/22914/5817/114836/4068/5551/3458/8302/3822/3824/80329/3823	CCC
GO:0010324	membrane invagination	65	-0.51496	-1.74896	0.000612664	0.0155756	0.0133257	3410	tags=42%, list=16%, signal=35%	8724/55198/23616/4481/26228/3684/19/8678/3071/115548/57154/2213/3689/199/2209/2150/5336/56907/51411/51429/11314/575/3673/2624/8685/91937/26762	CCC
GO:0032731	positive regulation of interleukin-1 beta production	57	-0.54811	-1.80714	0.00062016	0.0155806	0.01333	3304	tags=39%, list=16%, signal=33%	6363/64127/3098/11027/91662/7855/7305/5005/55765/6774/2150/7124/4088/8767/353514/4210/3458/9447/55655/115362/566/3569	CCC
GO:0051209	release of sequestered calcium ion into cytosol	121	-0.442806	-1.64398	0.000620064	0.0155806	0.01333	3884	tags=37%, list=19%, signal=30%	8996/57192/25998/2852/3270/6263/406922/80024/808/5144/6375/7226/6363/4067/5311/3356/845/5335/1535/5587/581/5350/3358/5332/1234/9651/5336/6376/356/5788/9474/5031/623/2829/775/57338/30001/9001/3690/4283/57158/6546/2147/4842/1236	CCC
GO:0002679	respiratory burst involved in defense response	16	-0.77987	-1.93706	0.000622915	0.0155856	0.0133344	2315	tags=44%, list=11%, signal=39%	56833/2896/3988/653361/3055/6280/3929	CCC
GO:0009064	glutamine family amino acid metabolic process	68	-0.532054	-1.8158	0.000626813	0.0156192	0.013363	1689	tags=25%, list=8%, signal=23%	1503/435/2746/2744/2729/384/122622/9945/3034/9971/2678/92292/57494/162417/1373/4842/5625	CCC
GO:2000401	regulation of lymphocyte migration	67	-0.530957	-1.80564	0.000631186	0.0156514	0.0133906	4579	tags=48%, list=22%, signal=37%	124976/102/430/1399/9943/27/6693/80024/6351/6375/8740/11240/27347/6387/6846/65125/729230/4478/3676/199/8764/6793/22914/9750/81704/3690/6278/6364/10563/6352/347/387695	CCC
GO:0031960	response to corticosteroid	142	-0.42121	-1.59503	0.000633233	0.0156514	0.0133906	3275	tags=30%, list=16%, signal=26%	3284/7332/1536/27347/2629/677/10076/6155/2720/3283/3490/1906/1026/6714/590/799/8754/7124/5724/4537/358/5788/2322/552/9076/6382/6446/54541/5069/1545/8061/8644/6781/133/7477/54658/5122/374/4747/336/1373/3569/6559	CCC
GO:0010631	epithelial cell migration	324	-0.347001	-1.44322	0.000661004	0.0162719	0.0139215	3184	tags=25%, list=15%, signal=22%	406992/23616/23129/3815/26585/1012/958/3037/7026/7857/4851/4017/94/7040/3688/5335/54567/6776/5025/5801/7422/5587/1906/2252/348/161198/2896/6714/5547/9448/23603/406913/2113/8754/6286/116844/57669/3791/7124/7048/5336/6915/285/1003/574508/411/8817/3397/80149/3675/1647/335/5641/1942/23328/2625/3091/5168/388/7476/1545/3458/575/3162/1950/3673/6615/407029/3690/5797/4233/6781/56999/51378/2624/6280/406941…	CCC
GO:0009166	nucleotide catabolic process	164	-0.408222	-1.58032	0.000664242	0.0162859	0.0139335	3152	tags=23%, list=15%, signal=20%	272/3356/22978/100/3098/957/5151/57089/863/2033/5152/669/8803/3988/6774/5142/26471/51733/151531/3101/27115/8622/5138/3939/4860/80201/3091/54541/8870/1890/3458/1807/7378/6521/8876/10846/9615/7498	CCC
GO:0071827	plasma lipoprotein particle organization	43	-0.603319	-1.88859	0.000672273	0.0164169	0.0140456	3278	tags=49%, list=16%, signal=41%	29801/19/1071/5360/348/341/9619/7376/4547/10162/6646/5125/335/344/5046/84879/9388/9971/338/336/3990	CCC
GO:0042100	B cell proliferation	83	-0.489797	-1.72107	0.000677183	0.0164709	0.0140918	3803	tags=42%, list=18%, signal=35%	79915/4332/3574/115650/10673/4067/958/100/10125/4064/3575/51237/695/7293/1503/952/3071/581/54440/1026/7305/23529/2213/84433/148022/5788/338376/973/11314/1493/931/64332/115352/10451/5618	CCC
GO:0002823	negative regulation of adaptive immune response based on somatic recombination of immune receptors built from immunoglobulin superfamily domains	52	-0.547125	-1.75946	0.00070458	0.0170693	0.0146037	4615	tags=56%, list=22%, signal=44%	3077/430/90865/3718/79987/6693/6375/64127/53833/3135/3134/3575/3071/2213/6504/3821/84868/725/11006/5788/80149/1378/10859/3566/30009/9173/722/3824/1379	CCC
GO:0070663	regulation of leukocyte proliferation	244	-0.373906	-1.52273	0.000707619	0.0170752	0.0146087	4346	tags=38%, list=21%, signal=31%	1436/4763/90865/63925/6441/1265/6385/3133/80380/2255/942/79915/4332/6693/3574/115650/6375/10673/6363/4067/3815/53833/26585/100/7940/3135/29126/51237/3604/695/6469/7293/83737/729230/952/6777/3594/3071/54440/1026/30835/7305/23529/2213/5880/912/199/8764/8744/3606/100133941/6504/84433/7048/7128/84868/26191/1051/148022/7133/11006/5788/64926/10288/940/10457/1378/1439/7535/2214/384/79679/11326/10859/113…	CCC
GO:2000406	positive regulation of T cell migration	36	-0.618288	-1.84374	0.000722664	0.0173069	0.014807	4809	tags=61%, list=23%, signal=47%	351/102/430/9943/27/6693/6375/8740/27347/6387/6846/65125/729230/3676/199/8764/81704/3690/6278/6364/10563/6352	CCC
GO:0006641	triglyceride metabolic process	90	-0.485698	-1.72837	0.000722892	0.0173069	0.014807	2346	tags=27%, list=11%, signal=24%	348/221955/341/3988/137964/7376/4547/255738/2710/84803/344/285848/151056/2180/64900/11343/84879/9388/150094/338/336/1373/116255/3990	CCC
GO:0007599	hemostasis	217	-0.380877	-1.51637	0.000743858	0.0177393	0.0151769	3585	tags=32%, list=17%, signal=27%	3083/22915/388552/953/7450/308/7454/50848/60/375033/4067/139189/958/57834/2162/10461/3053/11234/2923/10855/6469/1432/5912/51156/2313/1906/3705/348/9162/6714/7409/5265/2039/5154/6288/51206/2150/5055/7410/1311/135/5336/5270/725/5341/6915/2207/6532/5345/5023/10672/5328/5329/7448/2155/2152/653145/1607/7056/3673/3690/6521/10451/2192/7035/2147/3569/7980/3827	CCC
GO:0001912	positive regulation of leukocyte mediated cytotoxicity	64	-0.529566	-1.79057	0.000750044	0.0177481	0.0151845	4642	tags=61%, list=22%, signal=48%	3105/3077/164/51561/4277/3107/3133/353091/6375/3916/26228/3684/10666/3135/3902/10125/3134/6688/6777/3594/7305/51571/912/7409/3821/2150/5788/8807/9390/80328/22914/5817/114836/4068/8302/3822/3824/80329/3823	CCC
GO:0006869	lipid transport	399	-0.337659	-1.42901	0.000749751	0.0177481	0.0151845	3217	tags=23%, list=15%, signal=20%	114884/84725/3764/4481/19/54762/57655/1815/10802/29015/1071/5608/6721/64849/5360/55754/5375/345274/5025/6469/10999/114885/1906/348/160518/341/10087/3988/6513/9619/388121/1375/54832/225/7376/148229/4547/84947/10434/255189/115072896/10162/140606/255738/25987/356/123264/5443/55867/28234/6646/286410/335/344/339221/8714/81537/4864/2180/151176/1645/1950/84879/1244/9536/57605/3690/624/10877/1066/26154/1…	CCC
GO:0030216	keratinocyte differentiation	118	-0.438716	-1.61981	0.000754819	0.0177922	0.0152222	3098	tags=31%, list=15%, signal=26%	427/1001/4851/340654/5339/677/3855/1775/64919/1026/10628/9935/8754/54206/2317/8202/29841/81537/643418/64332/8644/56603/8626/196374/6278/26154/3852/3853/3868/8796/2810/204219/3872/2069/3851/7053	CCC
[truncated: 177 more rows]

## Sheet: GSEA_GO_MC
ID	Description	setSize	enrichmentScore	NES	pvalue	p.adjust	qvalue	rank	leading_edge	core_enrichment	Histotype
[truncated: 487 more rows]

[truncated: 5 more sheets: GSEA_GO_EC, Hallmark_HGSC, Hallmark_CCC, Hallmark_MC, Hallmark_EC]
