# Supplementary material for: Diagnostic and prognostic biomarkers associated with histotype in advanced epithelial ovarian cancer
Source: Sci Rep. 2025 Oct 23;15:37171. doi: 10.1038/s41598-025-24938-0 (PMC12550092; doi:10.1038/s41598-025-24938-0)
Supplement: Supplementary file 8 — Supplementary Material 8 [file 41598_2025_24938_MOESM8_ESM.xlsx]

## Sheet: OS_HGSC
Histotype	Ensembl-ID	HR	CI_lower	CI_upper	p_value	p_value_adjusted	bootstrap_p_value	C_index	CI_width	SURV_type
HGSC	ENSG00000242507	0.496941	0.353828	0.69794	5.45769e-05	0.000109154	0.00192173	0.728729	0.344112	OS
HGSC	ENSG00000234062	0.344089	0.209088	0.566257	2.69819e-05	5.39637e-05	0.00166186	0.718719	0.357169	OS
HGSC	ENSG00000261879	0.431223	0.280773	0.66229	0.000121962	0.000243924	0.00238245	0.705706	0.381517	OS
HGSC	ENSG00000290544	0.480084	0.298646	0.771752	0.00244788	0.00489576	0.0238309	0.697197	0.473106	OS
HGSC	ENSG00000185482	0.329463	0.178936	0.60662	0.000364045	0.000728089	0.00470519	0.696697	0.427685	OS
HGSC	ENSG00000273973	0.474256	0.307079	0.732445	0.000768099	0.0015362	0.0186307	0.692693	0.425365	OS
HGSC	ENSG00000262158	0.467102	0.289928	0.752547	0.00175815	0.00527444	0.0240321	0.683684	0.462619	OS
HGSC	ENSG00000180626	0.462059	0.291368	0.732744	0.00103175	0.0020635	0.0156836	0.676677	0.441376	OS
HGSC	ENSG00000237632	0.496381	0.320024	0.769925	0.00176344	0.00352689	0.014936	0.675175	0.449901	OS
HGSC	ENSG00000240137	0.554461	0.374299	0.821343	0.0032646	0.00652921	0.0318378	0.668669	0.447044	OS
HGSC	ENSG00000108559	0.611873	0.455236	0.822405	0.00113039	0.00226078	0.0158487	0.664665	0.367169	OS
HGSC	ENSG00000136628	2.25627	1.51368	3.36316	6.45803e-05	0.000129161	0.00142903	0.740741	1.84948	OS
HGSC	ENSG00000160007	1.97413	1.39104	2.80163	0.000140184	0.000280369	0.00398452	0.728729	1.41058	OS
HGSC	ENSG00000174529	2.02606	1.38954	2.95417	0.000242842	0.000971368	0.00821092	0.6997	1.56462	OS
HGSC	ENSG00000225339	1.69413	1.2439	2.30732	0.000823771	0.00164754	0.0101874	0.698699	1.06342	OS
HGSC	ENSG00000169564	1.76423	1.1635	2.67511	0.0075186	0.0150372	0.0489459	0.683684	1.51161	OS
HGSC	ENSG00000288734	1.60942	1.15688	2.23897	0.00472653	0.00945305	0.0306365	0.656657	1.08209	OS

## Sheet: OS_CCC
histotype	biomarker	HR	CI_lower	CI_upper	p_value	p_value_adjusted	bootstrap_p_value	C_index	CI_width	SURV_type
CCC	ENSG00000179583	0.0458922	0.00589103	0.357509	0.00326088	0.0130435	0.0229073	0.866667	0.351618	OS
CCC	ENSG00000211950	0.0287975	0.00181688	0.456439	0.01186	0.0593	0.0630197	0.86	0.454622	OS
CCC	ENSG00000254750	0.0615417	0.0136749	0.276958	0.000280236	0.000840708	0.00644658	0.84	0.263283	OS
CCC	ENSG00000211878	0.277556	0.127942	0.602125	0.00117941	0.00471763	0.0157001	0.836667	0.474183	OS
CCC	ENSG00000112486	0.186943	0.0656593	0.532257	0.00168227	0.0050468	0.0107795	0.833333	0.466598	OS
CCC	ENSG00000197070	0.367167	0.202937	0.664302	0.000926261	0.00277878	0.0153624	0.833333	0.461365	OS
CCC	ENSG00000115155	0.118235	0.0302379	0.462315	0.00214842	0.00623488	0.0434087	0.833333	0.432077	OS
CCC	ENSG00000201217	0.171089	0.058073	0.504044	0.00136144	0.00680719	0.0788204	0.833333	0.445971	OS
CCC	ENSG00000185187	0.300281	0.155912	0.57833	0.000321262	0.000963787	0.00624795	0.833333	0.422418	OS
CCC	ENSG00000254174	0.17602	0.0601467	0.515122	0.00152048	0.00304097	0.0432979	0.83	0.454975	OS
CCC	ENSG00000249502	0.34999	0.17921	0.683516	0.00211103	0.0063331	0.00786517	0.826667	0.504306	OS
CCC	ENSG00000287085	0.323004	0.151823	0.687191	0.00334739	0.00707203	0.0114787	0.826667	0.535368	OS
CCC	ENSG00000197536	0.299563	0.146674	0.611819	0.000938149	0.00281445	0.00678429	0.826667	0.465145	OS
CCC	ENSG00000278598	0.104171	0.0253302	0.428406	0.00171901	0.00343802	0.0202311	0.826667	0.403076	OS
CCC	ENSG00000136280	0.368381	0.20402	0.665155	0.00092506	0.00277518	0.00970832	0.826667	0.461136	OS
CCC	ENSG00000204267	0.223619	0.0899471	0.555945	0.00126666	0.00379997	0.00662272	0.826667	0.465998	OS
CCC	ENSG00000211802	0.262309	0.107744	0.638604	0.00319986	0.00959959	0.0505061	0.82	0.530859	OS
CCC	ENSG00000070190	0.289241	0.133244	0.627873	0.00170755	0.00512266	0.011253	0.82	0.494629	OS
CCC	ENSG00000205784	0.287314	0.125392	0.658329	0.00319644	0.0127858	0.0116434	0.813333	0.532937	OS
CCC	ENSG00000253755	0.165803	0.0588826	0.466872	0.000668872	0.00133774	0.00574976	0.813333	0.407989	OS
CCC	ENSG00000283411	0.349597	0.184003	0.664218	0.00133024	0.00399072	0.0130966	0.806667	0.480215	OS
CCC	ENSG00000287002	0.123811	0.0363682	0.421502	0.000831301	0.00200402	0.0205613	0.806667	0.385133	OS
CCC	ENSG00000235582	0.2542	0.101341	0.637627	0.00351123	0.0105337	0.0341454	0.806667	0.536286	OS
CCC	ENSG00000269954	0.315093	0.138959	0.714481	0.00569514	0.00930059	0.026507	0.806667	0.575521	OS
CCC	ENSG00000136573	0.192515	0.0626984	0.591118	0.00399591	0.0159837	0.0272575	0.806667	0.528419	OS
CCC	ENSG00000253838	0.321763	0.159658	0.648458	0.0015169	0.00227535	0.012443	0.803333	0.4888	OS
CCC	ENSG00000261971	0.256914	0.0936599	0.704727	0.0082985	0.0248955	0.0342893	0.8	0.611067	OS
CCC	ENSG00000289746	0.313878	0.148006	0.665644	0.00251864	0.00755593	0.0136565	0.8	0.517638	OS
CCC	ENSG00000278017	0.236181	0.0891865	0.62545	0.0036793	0.00551896	0.0171561	0.8	0.536263	OS
CCC	ENSG00000125347	0.35679	0.186562	0.682342	0.00183717	0.00551152	0.009734	0.8	0.495781	OS
CCC	ENSG00000286292	0.178637	0.0605794	0.526765	0.00179789	0.00419232	0.0157521	0.8	0.466185	OS
CCC	ENSG00000258521	0.358475	0.193126	0.665394	0.00115058	0.00172587	0.010828	0.8	0.472268	OS
CCC	ENSG00000246084	0.366745	0.18031	0.74595	0.00562164	0.0168649	0.0228175	0.796667	0.56564	OS
CCC	ENSG00000243267	0.190572	0.0619569	0.586178	0.00383178	0.0114953	0.0229327	0.793333	0.524221	OS
CCC	ENSG00000230006	0.377708	0.208083	0.68561	0.00137036	0.00274073	0.00623375	0.793333	0.477527	OS
CCC	ENSG00000211955	0.305828	0.128697	0.726751	0.00730323	0.0292129	0.017136	0.783333	0.598054	OS
CCC	ENSG00000237593	0.329439	0.139402	0.778541	0.0113913	0.045565	0.037468	0.78	0.639139	OS
CCC	ENSG00000279433	0.268354	0.115136	0.625469	0.0023125	0.00693751	0.020736	0.78	0.510333	OS
CCC	ENSG00000100911	0.41402	0.233172	0.735132	0.00260906	0.00391359	0.0221073	0.78	0.50196	OS
CCC	ENSG00000253519	0.227554	0.0856369	0.604653	0.00298811	0.00548564	0.0218082	0.78	0.519016	OS
CCC	ENSG00000239713	0.434592	0.247883	0.761931	0.00362424	0.00899411	0.0358825	0.78	0.514047	OS
CCC	ENSG00000211593	0.331554	0.175518	0.626308	0.000669391	0.00133878	0.00529921	0.776667	0.45079	OS
CCC	ENSG00000214975	0.348589	0.178082	0.682351	0.00210283	0.00366692	0.0188435	0.776667	0.504268	OS
CCC	ENSG00000287680	0.268955	0.120913	0.598253	0.00128439	0.00385318	0.0196896	0.773333	0.477339	OS
CCC	ENSG00000238160	0.366627	0.176012	0.763672	0.00735976	0.0154419	0.0269226	0.773333	0.58766	OS
CCC	ENSG00000173193	0.409257	0.233424	0.717542	0.00181715	0.00322948	0.027258	0.773333	0.484118	OS
CCC	ENSG00000230718	0.367494	0.181051	0.745931	0.00557987	0.0083698	0.0234712	0.77	0.56488	OS
CCC	ENSG00000287154	0.277264	0.115012	0.668408	0.00427276	0.0128183	0.0261212	0.77	0.553396	OS
CCC	ENSG00000087237	0.459706	0.268131	0.788155	0.00472149	0.00708224	0.0275797	0.766667	0.520024	OS
CCC	ENSG00000245571	0.380869	0.194638	0.745286	0.00482807	0.0103669	0.0384488	0.766667	0.550648	OS
CCC	ENSG00000229677	0.407884	0.21385	0.777973	0.00648815	0.00973223	0.0805126	0.76	0.564123	OS
CCC	ENSG00000258230	0.210169	0.0641159	0.688926	0.0100206	0.0150309	0.104952	0.76	0.62481	OS
CCC	ENSG00000258581	0.403842	0.225233	0.724087	0.00233712	0.00350568	0.0205269	0.76	0.498854	OS
CCC	ENSG00000253024	0.39166	0.190673	0.804505	0.010703	0.0160546	0.0409041	0.756667	0.613833	OS
CCC	ENSG00000148215	0.200548	0.067549	0.595413	0.00380567	0.00685902	0.0255756	0.753333	0.527864	OS
CCC	ENSG00000266228	0.166114	0.0570121	0.483998	0.00100206	0.00300617	0.0188648	0.753333	0.426986	OS
CCC	ENSG00000259161	0.439115	0.248988	0.774425	0.00446818	0.00670227	0.0187497	0.753333	0.525437	OS
CCC	ENSG00000225636	0.480584	0.263698	0.875853	0.0167188	0.0250782	0.0609494	0.75	0.612155	OS
CCC	ENSG00000272419	0.359214	0.170929	0.754904	0.00689283	0.0103393	0.0495009	0.746667	0.583975	OS
CCC	ENSG00000231607	0.179444	0.0503843	0.639093	0.00803022	0.0120453	0.0304061	0.746667	0.588709	OS
CCC	ENSG00000196642	0.313959	0.135465	0.727643	0.00690615	0.0207184	0.0481738	0.746667	0.592178	OS
CCC	ENSG00000259922	0.391305	0.202794	0.755051	0.00514555	0.00771833	0.0455231	0.74	0.552256	OS
CCC	ENSG00000109743	0.437324	0.242049	0.790141	0.00613641	0.00920461	0.0425203	0.74	0.548092	OS
CCC	ENSG00000242811	0.358165	0.166188	0.771907	0.00877297	0.0131595	0.0565231	0.74	0.605718	OS
CCC	ENSG00000267046	0.514502	0.316637	0.836012	0.00729372	0.013976	0.0383457	0.736667	0.519374	OS
CCC	ENSG00000052126	0.165469	0.0416778	0.656944	0.0105516	0.0158273	0.0508957	0.733333	0.615266	OS
CCC	ENSG00000233306	0.399755	0.197762	0.808062	0.0106656	0.0166534	0.0455348	0.733333	0.6103	OS
CCC	ENSG00000230201	0.524375	0.277494	0.990901	0.0467989	0.0701984	0.0914101	0.733333	0.713406	OS
CCC	ENSG00000137673	0.509995	0.292527	0.88913	0.0175811	0.0263717	0.0753611	0.726667	0.596603	OS
CCC	ENSG00000251175	0.24493	0.090627	0.66195	0.00554948	0.00832422	0.0586942	0.726667	0.571323	OS
CCC	ENSG00000108679	0.410146	0.205387	0.819035	0.0115471	0.0173207	0.114993	0.726667	0.613648	OS
CCC	ENSG00000284149	0.456397	0.240946	0.864502	0.0160971	0.0241456	0.0928557	0.72	0.623555	OS
CCC	ENSG00000168675	0.451534	0.21023	0.96981	0.0414939	0.0622408	0.11442	0.706667	0.75958	OS
CCC	ENSG00000267366	0.49288	0.264541	0.918313	0.0258557	0.0387836	0.102232	0.693333	0.653772	OS
CCC	ENSG00000213212	0.401208	0.170251	0.945474	0.0367831	0.0576153	0.135719	0.66	0.775223	OS
CCC	ENSG00000284336	13.2087	2.7693	63.0013	0.00120436	0.00256085	0.0305005	0.873333	60.232	OS
CCC	ENSG00000178904	4.44851	1.74563	11.3364	0.00176459	0.00352917	0.0160777	0.846667	9.5908	OS
CCC	ENSG00000285935	7.13283	2.39206	21.2693	0.000424215	0.00169686	0.0144945	0.84	18.8772	OS
CCC	ENSG00000259493	5.28444	2.1202	13.1711	0.000353182	0.00141273	0.0340658	0.836667	11.0509	OS
CCC	ENSG00000164742	4.41672	1.71828	11.3528	0.00204377	0.00613131	0.00702077	0.826667	9.63455	OS
CCC	ENSG00000198732	8.75214	2.54662	30.0791	0.000573143	0.00229257	0.0104627	0.826667	27.5325	OS
CCC	ENSG00000229407	4.08609	1.79402	9.30656	0.000803413	0.00241024	0.032081	0.82	7.51255	OS
CCC	ENSG00000055147	6.03215	2.05647	17.6938	0.00106362	0.00425449	0.0246549	0.82	15.6374	OS
CCC	ENSG00000022267	12.4478	2.69242	57.55	0.00124736	0.00374207	0.00967852	0.813333	54.8575	OS
CCC	ENSG00000114115	4.08777	1.58886	10.5169	0.00349704	0.00596843	0.0309963	0.793333	8.92806	OS
CCC	ENSG00000166313	2.90132	1.01229	8.31544	0.0474001	0.0711001	0.0931253	0.786667	7.30314	OS
CCC	ENSG00000124205	2.99639	1.53318	5.85604	0.00132754	0.00398263	0.0189319	0.783333	4.32286	OS
CCC	ENSG00000125743	2.75538	1.16347	6.52543	0.0212138	0.0329097	0.114384	0.78	5.36197	OS
CCC	ENSG00000068366	3.40044	1.52623	7.57617	0.00275003	0.00687507	0.0563493	0.78	6.04994	OS
CCC	ENSG00000223245	1.94067	1.2326	3.0555	0.00419724	0.00629585	0.0364418	0.776667	1.8229	OS
CCC	ENSG00000222931	10.5647	2.57573	43.3324	0.00106095	0.00318285	0.0500321	0.77	40.7567	OS
CCC	ENSG00000004848	5.16465	1.79752	14.8391	0.00229653	0.00688959	0.0289398	0.77	13.0416	OS
CCC	ENSG00000179241	4.29493	1.80841	10.2004	0.000958687	0.00383475	0.0221798	0.766667	8.39196	OS
CCC	ENSG00000212040	3.40502	1.65128	7.02134	0.000905737	0.00271721	0.0285319	0.766667	5.37006	OS
CCC	ENSG00000145826	80.3291	5.69953	1132.16	0.00115715	0.00347146	0.0828076	0.76	1126.46	OS
CCC	ENSG00000162639	2.16718	1.07426	4.372	0.0307708	0.0461561	0.106604	0.76	3.29774	OS
CCC	ENSG00000287808	1.93014	1.14738	3.24693	0.0132113	0.0198169	0.0661228	0.76	2.09956	OS
CCC	ENSG00000089009	3.3965	1.434	8.04477	0.00544746	0.00817119	0.0701978	0.76	6.61077	OS
CCC	ENSG00000241228	3.64029	1.4767	8.97386	0.0050044	0.0075066	0.0465171	0.756667	7.49716	OS
CCC	ENSG00000247796	2.7181	1.20482	6.13206	0.0160034	0.0240051	0.060147	0.753333	4.92724	OS
CCC	ENSG00000205221	4.51447	1.66602	12.233	0.00304107	0.0045616	0.0461579	0.753333	10.567	OS
CCC	ENSG00000254170	3.02403	1.2889	7.09497	0.0109827	0.0164741	0.0597449	0.753333	5.80607	OS
CCC	ENSG00000146085	3.24966	1.3239	7.97667	0.0101003	0.0190213	0.0542056	0.753333	6.65278	OS
CCC	ENSG00000115844	1.58236	1.14565	2.18553	0.00534918	0.00902931	0.0473224	0.75	1.03988	OS
CCC	ENSG00000149571	3.73183	1.46556	9.50258	0.00575357	0.0106527	0.0549633	0.746667	8.03702	OS
CCC	ENSG00000185176	3.76544	1.37937	10.279	0.00966256	0.0144938	0.113979	0.746667	8.89967	OS
CCC	ENSG00000168280	2.88485	1.40858	5.90835	0.0037727	0.0075018	0.0439102	0.746667	4.49978	OS
CCC	ENSG00000196972	2.3712	1.14811	4.89727	0.0196372	0.0294558	0.0954643	0.74	3.74916	OS
CCC	ENSG00000109501	7.10589	1.80826	27.924	0.00498027	0.00760739	0.0481276	0.74	26.1157	OS
CCC	ENSG00000235378	2.78603	1.38027	5.62349	0.00424536	0.00636804	0.0324492	0.74	4.24322	OS
CCC	ENSG00000144036	5.13046	1.31694	19.987	0.0184353	0.027653	0.0654423	0.733333	18.6701	OS
CCC	ENSG00000200600	2.20448	1.28093	3.79392	0.00432026	0.00773574	0.0993205	0.733333	2.51299	OS
CCC	ENSG00000203650	3.55051	1.46808	8.58677	0.00492202	0.0124504	0.052742	0.733333	7.11869	OS
CCC	ENSG00000242741	7.47816	2.1779	25.6774	0.00139052	0.00417157	0.17986	0.733333	23.4995	OS
CCC	ENSG00000289474	2.53156	1.38626	4.62307	0.00250335	0.00751006	0.0817423	0.73	3.23681	OS
CCC	ENSG00000253357	1.9171	1.23689	2.97138	0.00360465	0.00656355	0.0835367	0.73	1.7345	OS
CCC	ENSG00000163285	6.51337	1.72874	24.5404	0.00562663	0.00843994	0.0804222	0.723333	22.8117	OS
CCC	ENSG00000243978	2.93108	1.40735	6.10455	0.00406821	0.00610232	0.0593174	0.72	4.6972	OS
CCC	ENSG00000284536	3.63359	1.42566	9.26097	0.00687386	0.0103108	0.0665091	0.72	7.8353	OS
CCC	ENSG00000236533	1.78253	1.14655	2.7713	0.0102473	0.015371	0.0989919	0.72	1.62475	OS
CCC	ENSG00000264800	3.05082	1.45612	6.39198	0.00311923	0.0093577	0.0727585	0.716667	4.93586	OS
CCC	ENSG00000177689	6.09114	1.69437	21.8972	0.00564537	0.0169361	0.184662	0.706667	20.2028	OS
CCC	ENSG00000094796	3.30172	1.33809	8.14699	0.00954306	0.018572	0.108158	0.7	6.80891	OS
CCC	ENSG00000261257	2.40375	1.11969	5.16036	0.0244486	0.0366729	0.12484	0.69	4.04066	OS
CCC	ENSG00000223559	2.3766	1.04577	5.40106	0.0387528	0.0581292	0.14237	0.68	4.3553	OS
CCC	ENSG00000258694	3.87689	1.32172	11.3718	0.0135871	0.0407613	0.12141	0.68	10.05	OS

## Sheet: OS_MC
histotype	biomarker	HR	CI_lower	CI_upper	p_value	p_value_adjusted	bootstrap_p_value	C_index	CI_width	SURV_type
MC	ENSG00000165935	0.0970202	0.0185852	0.506475	0.00566111	0.00849167	0.153833	0.933333	0.48789	OS
MC	ENSG00000104915	0.087073	0.0128859	0.588373	0.0122778	0.0184167	0.129625	0.933333	0.575487	OS
MC	ENSG00000214309	0.0819409	0.0121003	0.554888	0.0103627	0.015544	0.0857411	0.922222	0.542788	OS
MC	ENSG00000101333	0.0852661	0.0111061	0.654622	0.0179145	0.0391942	0.144806	0.922222	0.643516	OS
MC	ENSG00000236901	0.0939116	0.0175365	0.502915	0.00573145	0.0131579	0.153462	0.922222	0.485378	OS
MC	ENSG00000288893	0.0649771	0.00688738	0.613009	0.0169712	0.0254568	0.18009	0.922222	0.606121	OS
MC	ENSG00000230122	0.0753679	0.0109233	0.52002	0.00870334	0.013055	0.177579	0.922222	0.509097	OS
MC	ENSG00000100393	0.098446	0.013727	0.706027	0.0210958	0.0344264	0.117182	0.911111	0.6923	OS
MC	ENSG00000076944	0.520762	0.295596	0.917444	0.0239345	0.0359017	0.139643	0.911111	0.621848	OS
MC	ENSG00000201483	0.118129	0.0198708	0.702265	0.0188446	0.0282669	0.131542	0.911111	0.682394	OS
MC	ENSG00000135749	0.294043	0.100683	0.858745	0.0251915	0.0377873	0.161513	0.911111	0.758062	OS
MC	ENSG00000226101	0.257164	0.078177	0.845941	0.0253943	0.0338591	0.138061	0.911111	0.767764	OS
MC	ENSG00000251455	0.246777	0.0845194	0.720531	0.0104821	0.0157232	0.144246	0.911111	0.636012	OS
MC	ENSG00000273542	0.117378	0.0197611	0.697202	0.0184364	0.0276545	0.120353	0.911111	0.677441	OS
MC	ENSG00000204620	0.113628	0.0215555	0.598977	0.0103391	0.0206782	0.14703	0.911111	0.577421	OS
MC	ENSG00000203942	0.434616	0.196872	0.959462	0.0391711	0.0587566	0.144565	0.905556	0.76259	OS
MC	ENSG00000249141	0.335826	0.120954	0.932411	0.0362351	0.0543526	0.188796	0.9	0.811457	OS
MC	ENSG00000183250	0.190738	0.0369935	0.983438	0.0477125	0.0804949	0.163317	0.9	0.946445	OS
MC	ENSG00000273294	0.102749	0.0172304	0.61272	0.0125024	0.0360851	0.111733	0.9	0.59549	OS
MC	ENSG00000060069	0.283477	0.0908702	0.884327	0.0298754	0.0448131	0.184117	0.9	0.793457	OS
MC	ENSG00000224533	0.294428	0.109912	0.788706	0.0150117	0.0300233	0.199317	0.9	0.678794	OS
MC	ENSG00000221821	0.319015	0.119318	0.852941	0.0227879	0.0341819	0.153844	0.888889	0.733623	OS
MC	ENSG00000178568	0.291454	0.0904358	0.939292	0.0389365	0.0584047	0.153553	0.888889	0.848856	OS
MC	ENSG00000150054	0.170788	0.0370148	0.788027	0.0234936	0.0352404	0.0955684	0.888889	0.751012	OS
MC	ENSG00000147606	0.0383139	0.0021454	0.684233	0.0265563	0.0398345	0.112481	0.888889	0.682087	OS
MC	ENSG00000143318	0.178314	0.0333224	0.954185	0.0439293	0.065894	0.190996	0.888889	0.920863	OS
MC	ENSG00000051523	0.278539	0.0956371	0.811231	0.0191024	0.0286535	0.199973	0.888889	0.715594	OS
MC	ENSG00000210174	0.477772	0.250425	0.911515	0.0250218	0.0375327	0.123504	0.888889	0.661091	OS
MC	ENSG00000278349	0.27236	0.0896699	0.827254	0.0217603	0.0326404	0.147435	0.888889	0.737584	OS
MC	ENSG00000101310	0.306478	0.109965	0.854166	0.0237355	0.0356032	0.146617	0.888889	0.7442	OS
MC	ENSG00000234354	0.257609	0.0716856	0.925743	0.0376919	0.0565379	0.17878	0.888889	0.854057	OS
MC	ENSG00000070010	0.0245073	0.00100005	0.600574	0.0230648	0.0345972	0.125157	0.888889	0.599574	OS
MC	ENSG00000249049	0.37007	0.148723	0.920852	0.0325781	0.0488672	0.16354	0.888889	0.772129	OS
MC	ENSG00000162174	0.375192	0.154587	0.910613	0.0302391	0.0302391	0.137665	0.888889	0.756026	OS
MC	ENSG00000227121	0.376132	0.153261	0.923102	0.0327901	0.0491852	0.124148	0.883333	0.769841	OS
MC	ENSG00000255836	0.121729	0.0184792	0.801877	0.0285586	0.0807835	0.188038	0.877778	0.783398	OS
MC	ENSG00000232040	0.409171	0.193006	0.867437	0.0197583	0.0296374	0.0953138	0.877778	0.674431	OS
MC	ENSG00000256232	0.288904	0.0881099	0.947289	0.0404289	0.0606434	0.168554	0.866667	0.859179	OS
MC	ENSG00000140396	0.157226	0.0269973	0.915643	0.0395904	0.0593856	0.149934	0.866667	0.888646	OS
MC	ENSG00000233672	0.296485	0.104084	0.844545	0.0228275	0.0259974	0.120588	0.855556	0.740461	OS
MC	ENSG00000124120	0.115615	0.0170193	0.785387	0.0273073	0.0273073	0.14101	0.855556	0.768368	OS
MC	ENSG00000023171	15.227	1.38847	166.99	0.0258426	0.038764	0.193972	0.944444	165.602	OS
MC	ENSG00000136895	12.1376	2.02314	72.8182	0.00631787	0.0203331	0.183325	0.933333	70.7951	OS
MC	ENSG00000186235	6.8017	1.7096	27.0608	0.00650675	0.0130135	0.161882	0.927778	25.3512	OS
MC	ENSG00000278215	7.24603	1.52482	34.4337	0.012757	0.0191354	0.120902	0.922222	32.9088	OS
MC	ENSG00000204174	3.53562	1.30403	9.58616	0.0130799	0.0261597	0.171127	0.922222	8.28214	OS
MC	ENSG00000289306	3.43701	1.28351	9.20365	0.014025	0.0210375	0.168717	0.922222	7.92014	OS
MC	ENSG00000135447	4.96403	1.59555	15.444	0.00566146	0.00849219	0.119784	0.911111	13.8484	OS
MC	ENSG00000189058	7.4006	1.64925	33.2084	0.00897087	0.0134563	0.110674	0.911111	31.5592	OS
MC	ENSG00000279638	5.92454	1.47977	23.7201	0.011949	0.0179235	0.186506	0.911111	22.2403	OS
MC	ENSG00000283927	2.94326	1.23251	7.02857	0.015071	0.0201162	0.186875	0.911111	5.79606	OS
MC	ENSG00000164520	3.33692	1.2741	8.7395	0.0141635	0.0212452	0.104882	0.911111	7.4654	OS
MC	ENSG00000284182	3.2022	1.27264	8.0573	0.0134334	0.017907	0.184309	0.911111	6.78466	OS
MC	ENSG00000254932	2.72448	1.23499	6.01043	0.0130357	0.0195535	0.15377	0.911111	4.77545	OS
MC	ENSG00000243592	2.30708	1.18422	4.49462	0.0140144	0.0210217	0.171261	0.911111	3.3104	OS
MC	ENSG00000139269	3.29229	1.1207	9.67183	0.0302183	0.0604367	0.184697	0.911111	8.55113	OS
MC	ENSG00000122194	5.38698	1.17542	24.6886	0.0301548	0.0452322	0.134329	0.911111	23.5132	OS
MC	ENSG00000143028	5.50431	1.42907	21.2009	0.01318	0.0263599	0.14062	0.911111	19.7718	OS
MC	ENSG00000236536	3.14951	1.17449	8.44574	0.0226354	0.0226354	0.174664	0.905556	7.27125	OS
MC	ENSG00000235619	9.23689	1.75916	48.5006	0.008601	0.0129015	0.116163	0.9	46.7415	OS
MC	ENSG00000233409	9.37784	1.63815	53.6849	0.0119235	0.0178852	0.18131	0.9	52.0467	OS
MC	ENSG00000259869	3.12347	1.10774	8.80722	0.0312859	0.0469288	0.192207	0.9	7.69949	OS
MC	ENSG00000282826	4.50235	1.2938	15.6679	0.0180392	0.0270589	0.12704	0.9	14.3741	OS
MC	ENSG00000243701	3.14712	1.1409	8.68119	0.0267887	0.0401831	0.140745	0.9	7.54029	OS
MC	ENSG00000274093	9.18588	1.35296	62.3672	0.0232501	0.0505727	0.122746	0.9	61.0142	OS
MC	ENSG00000164440	3.10911	1.1345	8.52057	0.0274334	0.04115	0.18979	0.9	7.38607	OS
MC	ENSG00000090686	6.75952	1.20162	38.0246	0.0301299	0.0602598	0.18942	0.9	36.823	OS
MC	ENSG00000163785	5.28831	1.35179	20.6883	0.0167078	0.0250617	0.138586	0.9	19.3365	OS
MC	ENSG00000103710	4.09139	1.37025	12.2164	0.0115915	0.0173872	0.128962	0.9	10.8461	OS
MC	ENSG00000270236	4.99808	1.19825	20.8477	0.0272323	0.0386762	0.168692	0.9	19.6494	OS
MC	ENSG00000110080	2.79854	1.10566	7.0834	0.0298593	0.044789	0.123774	0.9	5.97774	OS
MC	ENSG00000110696	5.39026	1.23652	23.4973	0.0249235	0.0373853	0.124832	0.9	22.2608	OS
MC	ENSG00000259542	2.49033	1.09262	5.67604	0.0299545	0.0449318	0.197082	0.9	4.58342	OS
MC	ENSG00000198342	2.60915	1.13823	5.98093	0.0234595	0.0234595	0.152398	0.9	4.84271	OS
MC	ENSG00000184986	2.60326	1.12069	6.04712	0.026085	0.0391276	0.129	0.9	4.92643	OS
MC	ENSG00000228842	6.56906	1.49892	28.789	0.0125308	0.0187961	0.130666	0.9	27.2901	OS
MC	ENSG00000237870	2.93835	1.08912	7.92743	0.0332913	0.049937	0.191674	0.9	6.83831	OS
MC	ENSG00000276174	2.32231	1.00395	5.37187	0.0489319	0.0733979	0.17286	0.9	4.36791	OS
MC	ENSG00000252473	5.72095	1.40046	23.3705	0.01514	0.02271	0.130986	0.9	21.97	OS
MC	ENSG00000074047	3.82809	1.16734	12.5536	0.0267389	0.0401083	0.174161	0.9	11.3863	OS
MC	ENSG00000251128	5.03415	1.23923	20.4503	0.0238291	0.0357437	0.124414	0.9	19.211	OS
MC	ENSG00000102575	3.92105	1.32218	11.6282	0.0137586	0.0433763	0.188347	0.9	10.306	OS
MC	ENSG00000268746	3.88745	1.21337	12.4547	0.0222821	0.0297095	0.162845	0.9	11.2414	OS
MC	ENSG00000258694	1.89309	1.07758	3.32578	0.0264298	0.0396448	0.195182	0.894444	2.2482	OS
MC	ENSG00000200779	3.57069	1.16646	10.9304	0.0257674	0.0386511	0.103335	0.888889	9.76392	OS
MC	ENSG00000157617	4.94201	1.38523	17.6314	0.0138122	0.0207183	0.130972	0.888889	16.2461	OS
MC	ENSG00000287815	2.90828	1.12257	7.53458	0.0279477	0.0279477	0.121826	0.888889	6.412	OS
MC	ENSG00000239877	2.52059	1.07432	5.91387	0.0336104	0.0504156	0.167369	0.888889	4.83955	OS
MC	ENSG00000184232	5.54651	1.26771	24.2672	0.022908	0.0687241	0.170581	0.888889	22.9995	OS
MC	ENSG00000071205	3.90608	1.09269	13.9632	0.0360513	0.0360513	0.125651	0.888889	12.8705	OS
MC	ENSG00000244754	32.4229	2.12505	494.694	0.0123453	0.0185179	0.121479	0.888889	492.569	OS
MC	ENSG00000270387	4.12818	1.14623	14.8678	0.0301043	0.0348446	0.156205	0.888889	13.7216	OS
MC	ENSG00000100867	2.67638	1.13622	6.30425	0.024315	0.0486301	0.172388	0.888889	5.16803	OS
MC	ENSG00000260034	3.86882	1.17191	12.7721	0.0263983	0.0395975	0.158775	0.888889	11.6001	OS
MC	ENSG00000128585	4.38524	1.17472	16.3701	0.0278373	0.041756	0.171285	0.888889	15.1954	OS
MC	ENSG00000230593	3.122	1.06792	9.12696	0.0375228	0.0562841	0.18491	0.888889	8.05904	OS
MC	ENSG00000113525	2.50315	1.02608	6.10651	0.0437427	0.0656141	0.164553	0.888889	5.08043	OS
MC	ENSG00000008056	3.47773	1.18031	10.2469	0.0237808	0.0356712	0.105235	0.888889	9.0666	OS
MC	ENSG00000280832	4.41903	1.25029	15.6186	0.02107	0.031605	0.133628	0.888889	14.3683	OS
MC	ENSG00000247679	2.99737	1.03965	8.64158	0.0421595	0.084319	0.180049	0.888889	7.60193	OS
MC	ENSG00000265727	2.39419	1.0275	5.57872	0.0430906	0.0646359	0.176389	0.888889	4.55122	OS
MC	ENSG00000143429	3.59355	1.05354	12.2573	0.0410251	0.0615376	0.160254	0.888889	11.2038	OS
MC	ENSG00000221808	5.71853	1.2962	25.2289	0.0213046	0.0319568	0.127088	0.888889	23.9327	OS
MC	ENSG00000289224	3.86121	1.35253	11.023	0.011597	0.0173955	0.115667	0.888889	9.67048	OS
MC	ENSG00000278872	76.0253	2.38731	2421.07	0.0141767	0.0212651	0.133458	0.888889	2418.68	OS
MC	ENSG00000285867	5.7187	1.39589	23.4284	0.0153707	0.0230561	0.174702	0.888889	22.0325	OS
MC	ENSG00000257220	3.16543	1.17083	8.55796	0.0231615	0.0231615	0.17666	0.888889	7.38714	OS
MC	ENSG00000288030	3.95887	1.31876	11.8844	0.0141554	0.0212332	0.147593	0.888889	10.5657	OS
MC	ENSG00000211582	5.01427	1.2709	19.7836	0.0213196	0.0292667	0.191569	0.883333	18.5127	OS
MC	ENSG00000223012	5.83778	1.19637	28.4859	0.0291346	0.0291346	0.152754	0.883333	27.2896	OS
MC	ENSG00000258966	2.55645	1.02856	6.35398	0.0433237	0.0503607	0.163666	0.883333	5.32542	OS
MC	ENSG00000283385	1.84303	1.0078	3.37048	0.0471233	0.0471233	0.180268	0.883333	2.36268	OS
MC	ENSG00000269553	2.45095	1.16503	5.15622	0.0181518	0.0272277	0.136682	0.883333	3.99119	OS
MC	ENSG00000202279	2.74505	1.25386	6.00969	0.0115425	0.0173137	0.103642	0.883333	4.75583	OS
MC	ENSG00000187091	5.38207	1.312	22.0783	0.019438	0.029157	0.135109	0.877778	20.7664	OS
MC	ENSG00000237263	3.04192	1.03689	8.92406	0.0427709	0.0855417	0.174316	0.877778	7.88717	OS
MC	ENSG00000271452	8.83178	1.51473	51.4945	0.0154539	0.0231809	0.140209	0.877778	49.9798	OS
MC	ENSG00000223006	2.3303	1.09056	4.97939	0.0289825	0.0434738	0.183714	0.877778	3.88884	OS
MC	ENSG00000000005	2.50018	1.03304	6.05094	0.0421483	0.0537829	0.19719	0.877778	5.01789	OS
MC	ENSG00000167641	5.04566	1.30278	19.5418	0.0191381	0.0287072	0.127044	0.877778	18.239	OS
MC	ENSG00000246596	2.05274	1.00729	4.18327	0.0477088	0.0477088	0.159142	0.877778	3.17598	OS
MC	ENSG00000101470	2.39067	1.07406	5.32123	0.0327638	0.0491457	0.168014	0.877778	4.24717	OS
MC	ENSG00000166450	2.24861	1.07863	4.68764	0.0306251	0.0306251	0.170627	0.877778	3.60901	OS
MC	ENSG00000265094	3.06745	1.13151	8.31568	0.0276107	0.041416	0.157554	0.877778	7.18417	OS
MC	ENSG00000288680	2.28725	1.08828	4.80712	0.0290205	0.0435308	0.190636	0.877778	3.71884	OS
MC	ENSG00000285878	4.96342	1.17399	20.9845	0.0294034	0.0441051	0.13029	0.877778	19.8105	OS
MC	ENSG00000149571	2.47767	1.00173	6.12824	0.0495642	0.0743463	0.163026	0.877778	5.12651	OS
MC	ENSG00000187151	2.43592	1.06748	5.5586	0.034421	0.0516316	0.157367	0.877778	4.49112	OS
MC	ENSG00000206892	2.35075	1.13445	4.87108	0.0214868	0.0322302	0.17646	0.877778	3.73663	OS
MC	ENSG00000268654	2.49709	1.10293	5.65357	0.0281676	0.0422514	0.199827	0.872222	4.55064	OS
MC	ENSG00000271982	6.42873	1.28004	32.2868	0.0238335	0.0512025	0.168945	0.866667	31.0068	OS
MC	ENSG00000288074	3.70892	1.14161	12.0497	0.0292383	0.0438574	0.174493	0.866667	10.9081	OS
MC	ENSG00000278596	3.16798	1.18498	8.46941	0.0215475	0.0323213	0.120744	0.866667	7.28442	OS
MC	ENSG00000254449	2.88344	1.17463	7.07812	0.0208188	0.0312282	0.0840184	0.866667	5.90349	OS
MC	ENSG00000215873	2.85047	1.08258	7.50541	0.0339557	0.0509336	0.189079	0.866667	6.42283	OS
MC	ENSG00000237214	6.02974	1.39832	26.001	0.0159696	0.0239544	0.113217	0.866667	24.6027	OS
MC	ENSG00000230728	5.30732	1.04434	26.9718	0.044192	0.0589226	0.170364	0.866667	25.9275	OS
MC	ENSG00000223923	2.50554	1.08209	5.80149	0.0320222	0.0480333	0.14966	0.866667	4.7194	OS
MC	ENSG00000284640	1.93849	1.02217	3.67624	0.0426502	0.0639753	0.185119	0.866667	2.65407	OS
MC	ENSG00000162494	2.95829	1.1839	7.39211	0.0202735	0.0304102	0.189186	0.866667	6.20821	OS
MC	ENSG00000267594	3.20047	1.19154	8.59644	0.0210214	0.0315321	0.146804	0.861111	7.4049	OS
MC	ENSG00000228929	6.76303	1.35677	33.7114	0.0196884	0.0295581	0.0762076	0.855556	32.3546	OS
MC	ENSG00000290968	2.15436	1.00758	4.60635	0.0477666	0.0477666	0.146009	0.855556	3.59877	OS
MC	ENSG00000265948	2.75492	1.09503	6.93097	0.0313332	0.0469999	0.185019	0.855556	5.83594	OS
MC	ENSG00000236187	2.63609	1.07571	6.45989	0.0340437	0.0510656	0.190947	0.855556	5.38418	OS
MC	ENSG00000164920	3.52474	1.10554	11.2377	0.0332069	0.0498104	0.15494	0.855556	10.1322	OS
MC	ENSG00000277948	4.31326	1.2936	14.3817	0.0173629	0.0260443	0.0856139	0.844444	13.0881	OS

## Sheet: OS_EC
histotype	biomarker	HR	CI_lower	CI_upper	p_value	p_value_adjusted	bootstrap_p_value	C_index	CI_width	SURV_type
EC	ENSG00000024048	0.0271361	0.00166289	0.442826	0.0113502	0.026809	0.171467	0.959459	0.441163	OS
EC	ENSG00000272277	0.04639	0.00525833	0.409261	0.00570626	0.0085594	0.174671	0.945946	0.404002	OS
EC	ENSG00000231704	0.00418944	7.65859e-05	0.229173	0.00732903	0.00917337	0.17783	0.945946	0.229097	OS
EC	ENSG00000224844	0.049091	0.00630273	0.382362	0.00400303	0.0160121	0.148779	0.945946	0.376059	OS
EC	ENSG00000124596	0.203409	0.0687587	0.601745	0.00400449	0.00600673	0.0818524	0.918919	0.532986	OS
EC	ENSG00000122566	0.0998868	0.0181514	0.549675	0.0081026	0.0081026	0.0819126	0.918919	0.531523	OS
EC	ENSG00000163257	0.0780332	0.0121913	0.499468	0.00708333	0.0151358	0.124122	0.918919	0.487277	OS
EC	ENSG00000289410	0.00278374	4.11392e-05	0.188366	0.00621358	0.00932038	0.122685	0.918919	0.188325	OS
EC	ENSG00000212175	0.0675348	0.0114945	0.396793	0.0028538	0.0114152	0.134252	0.918919	0.385299	OS
EC	ENSG00000265818	0.110952	0.0263993	0.466315	0.00268747	0.00403121	0.0850025	0.918919	0.439916	OS
EC	ENSG00000112739	0.259238	0.101961	0.659123	0.00457565	0.00915129	0.141783	0.918919	0.557163	OS
EC	ENSG00000175820	0.0732887	0.0103816	0.51738	0.00877167	0.0349705	0.171582	0.918919	0.506998	OS
EC	ENSG00000262703	0.0625629	0.00877421	0.446094	0.00568556	0.00871907	0.0862494	0.918919	0.437319	OS
EC	ENSG00000188536	0.00831371	0.000152524	0.45316	0.0188767	0.0755067	0.192046	0.918919	0.453008	OS
EC	ENSG00000290038	0.00828468	0.00015171	0.452416	0.018845	0.0753801	0.191932	0.918919	0.452265	OS
EC	ENSG00000272953	0.0496651	0.00584246	0.422189	0.00596561	0.0112111	0.0846985	0.918919	0.416347	OS
EC	ENSG00000210191	0.125054	0.0319218	0.4899	0.00284328	0.0113731	0.0998573	0.918919	0.457979	OS
EC	ENSG00000278773	0.040996	0.00303576	0.553626	0.0161653	0.0384033	0.165643	0.905405	0.550591	OS
EC	ENSG00000065883	0.142749	0.0317213	0.642383	0.0111912	0.0182785	0.154303	0.905405	0.610662	OS
EC	ENSG00000170734	0.0480667	0.00557376	0.414515	0.00576093	0.00864139	0.105784	0.905405	0.408941	OS
EC	ENSG00000163950	0.109348	0.0219498	0.544738	0.00690482	0.0207144	0.0923737	0.905405	0.522789	OS
EC	ENSG00000227516	0.252482	0.0905879	0.703704	0.00849137	0.0191562	0.137009	0.905405	0.613116	OS
EC	ENSG00000219712	0.292502	0.125954	0.679271	0.00424181	0.00863651	0.186633	0.905405	0.553317	OS
EC	ENSG00000133742	0.109048	0.0210277	0.565515	0.00832167	0.0166433	0.11956	0.905405	0.544487	OS
EC	ENSG00000120616	0.166293	0.0502641	0.550159	0.00329452	0.0122063	0.125182	0.905405	0.499895	OS
EC	ENSG00000236015	0.252367	0.0906872	0.702297	0.00837095	0.0167419	0.14383	0.905405	0.61161	OS
EC	ENSG00000232648	0.124008	0.0291007	0.528442	0.00476724	0.0190689	0.0910815	0.905405	0.499341	OS
EC	ENSG00000210176	0.0862843	0.0167097	0.445549	0.00344274	0.013771	0.105772	0.905405	0.428839	OS
EC	ENSG00000220721	0.177495	0.0471282	0.668487	0.0106121	0.0212242	0.111084	0.898649	0.621359	OS
EC	ENSG00000255516	0.106784	0.0201704	0.565326	0.00852055	0.0180093	0.127368	0.898649	0.545156	OS
EC	ENSG00000199715	0.212302	0.0710877	0.634037	0.00549962	0.0153744	0.190269	0.898649	0.562949	OS
EC	ENSG00000289558	0.147738	0.0406347	0.537143	0.00368867	0.011066	0.140712	0.891892	0.496508	OS
EC	ENSG00000137221	0.219118	0.0675832	0.710423	0.0114174	0.0268027	0.130921	0.891892	0.642839	OS
EC	ENSG00000261646	0.0796831	0.0135676	0.467981	0.00510061	0.0100962	0.0620902	0.891892	0.454413	OS
EC	ENSG00000273014	0.126968	0.0228276	0.706204	0.0184095	0.0290655	0.100361	0.891892	0.683376	OS
EC	ENSG00000200488	0.19949	0.0608828	0.653652	0.00776482	0.0232944	0.11556	0.891892	0.592769	OS
EC	ENSG00000221063	0.146593	0.0362514	0.592789	0.00707039	0.0282816	0.120393	0.891892	0.556538	OS
EC	ENSG00000271911	0.328596	0.123262	0.875985	0.0261059	0.0552645	0.186042	0.891892	0.752723	OS
EC	ENSG00000168566	0.2178	0.076194	0.622582	0.00445125	0.00667688	0.0684394	0.891892	0.546388	OS
EC	ENSG00000237004	0.0169066	0.00042071	0.679408	0.0303817	0.0471751	0.107259	0.891892	0.678987	OS
EC	ENSG00000235381	0.0772105	0.0129976	0.45866	0.00484201	0.0118808	0.157106	0.891892	0.445662	OS
EC	ENSG00000203489	0.114154	0.0206226	0.631891	0.012928	0.019392	0.157796	0.885135	0.611268	OS
EC	ENSG00000277408	0.0688746	0.0108007	0.439203	0.00464888	0.0166801	0.147793	0.885135	0.428402	OS
EC	ENSG00000178988	0.184421	0.0456625	0.744839	0.0176168	0.0350924	0.110546	0.878378	0.699176	OS
EC	ENSG00000279333	0.108073	0.0230731	0.506205	0.00474109	0.00913632	0.104722	0.878378	0.483131	OS
EC	ENSG00000005339	0.0313567	0.00187355	0.5248	0.0160202	0.0160202	0.063972	0.878378	0.522927	OS
EC	ENSG00000289604	0.130744	0.0330059	0.517907	0.00377016	0.00752675	0.068525	0.878378	0.484901	OS
EC	ENSG00000204544	0.0265037	0.00177317	0.396154	0.00851336	0.0255401	0.167197	0.878378	0.394381	OS
EC	ENSG00000288895	0.155993	0.0376419	0.646451	0.0104252	0.0156378	0.101375	0.878378	0.608809	OS
EC	ENSG00000227649	0.354435	0.156067	0.80494	0.0131953	0.0263906	0.14812	0.878378	0.648873	OS
EC	ENSG00000243547	0.1354	0.0291241	0.629485	0.0107625	0.0430502	0.138858	0.878378	0.600361	OS
EC	ENSG00000237899	0.391263	0.170803	0.896277	0.0264933	0.0502589	0.131139	0.878378	0.725474	OS
EC	ENSG00000273165	0.348575	0.162346	0.74843	0.0068667	0.0274668	0.12949	0.878378	0.586083	OS
EC	ENSG00000196132	0.179496	0.0570757	0.56449	0.00330185	0.0132074	0.0990992	0.878378	0.507415	OS
EC	ENSG00000288614	0.203598	0.0655028	0.632833	0.00594616	0.00891923	0.0694431	0.878378	0.56733	OS
EC	ENSG00000201884	0.370312	0.150401	0.911768	0.030704	0.030772	0.134731	0.878378	0.761367	OS
EC	ENSG00000145945	0.158752	0.0402508	0.62613	0.00857118	0.0279416	0.169841	0.878378	0.585879	OS
EC	ENSG00000221491	0.222202	0.0728748	0.677517	0.00818326	0.0122749	0.0867489	0.878378	0.604642	OS
EC	ENSG00000221716	0.00324993	4.67195e-05	0.226074	0.00812266	0.0162453	0.128951	0.878378	0.226027	OS
EC	ENSG00000260266	0.13152	0.0318955	0.542316	0.00500793	0.0119202	0.14496	0.878378	0.510421	OS
EC	ENSG00000115841	0.194963	0.0611954	0.621133	0.00568433	0.00989526	0.108392	0.878378	0.559938	OS
EC	ENSG00000106355	0.412545	0.184556	0.92218	0.0309773	0.0368429	0.170507	0.878378	0.737624	OS
EC	ENSG00000221430	0.279413	0.0982507	0.794619	0.0167993	0.025199	0.1904	0.878378	0.696369	OS
EC	ENSG00000158220	0.0359024	0.00405028	0.318246	0.0028046	0.0112184	0.0980792	0.878378	0.314195	OS
EC	ENSG00000174572	0.474839	0.251179	0.897653	0.0218895	0.0218895	0.138774	0.871622	0.646473	OS
EC	ENSG00000223490	0.0671774	0.00892476	0.50565	0.00873905	0.0131086	0.166998	0.871622	0.496725	OS
EC	ENSG00000240964	0.278314	0.114929	0.673971	0.00459192	0.0137758	0.0868365	0.864865	0.559042	OS
EC	ENSG00000089280	0.406053	0.204228	0.807327	0.0101597	0.0152395	0.106074	0.864865	0.603099	OS
EC	ENSG00000252414	0.102131	0.0192638	0.541466	0.00734442	0.0160903	0.0738533	0.864865	0.522202	OS
EC	ENSG00000276702	0.0495842	0.00676869	0.36323	0.00310936	0.00781899	0.105958	0.864865	0.356461	OS
EC	ENSG00000269293	0.352662	0.165913	0.749616	0.00674759	0.0134952	0.113598	0.864865	0.583704	OS
EC	ENSG00000083093	0.0262684	0.00171586	0.402148	0.00894031	0.017316	0.0940297	0.864865	0.400432	OS
EC	ENSG00000285807	0.102511	0.0171652	0.612203	0.0124854	0.0312134	0.195452	0.864865	0.595038	OS
EC	ENSG00000214367	0.22335	0.0785652	0.634952	0.0049233	0.00860751	0.0605951	0.864865	0.556387	OS
EC	ENSG00000172382	0.22939	0.0688292	0.7645	0.0165219	0.0247829	0.103768	0.864865	0.695671	OS
EC	ENSG00000221275	0.0901849	0.012064	0.67418	0.0190733	0.02861	0.156181	0.864865	0.662116	OS
EC	ENSG00000206965	0.0548261	0.00473739	0.634507	0.0201213	0.0301819	0.115155	0.864865	0.629769	OS
EC	ENSG00000245205	0.226289	0.068789	0.744406	0.0144531	0.0307327	0.129717	0.864865	0.675617	OS
EC	ENSG00000185065	0.3201	0.134422	0.762259	0.0100765	0.0403061	0.169157	0.864865	0.627837	OS
EC	ENSG00000230569	0.400014	0.200495	0.79808	0.009323	0.0101784	0.0999449	0.864865	0.597585	OS
EC	ENSG00000178162	0.187908	0.0444767	0.793888	0.0229718	0.0377056	0.146986	0.864865	0.749412	OS
EC	ENSG00000265282	0.0870092	0.0119756	0.632171	0.0158132	0.0188126	0.0755818	0.864865	0.620195	OS
EC	ENSG00000260714	0.215033	0.0717962	0.644035	0.00603037	0.0140956	0.0570567	0.858108	0.572239	OS
EC	ENSG00000138650	0.291579	0.10387	0.818511	0.019271	0.0382942	0.16843	0.858108	0.714641	OS
EC	ENSG00000290934	0.249365	0.0756483	0.821999	0.0224867	0.0224867	0.115899	0.858108	0.74635	OS
EC	ENSG00000234806	0.215026	0.0596166	0.775556	0.0188591	0.0565772	0.107644	0.851351	0.71594	OS
EC	ENSG00000096401	0.358998	0.165299	0.779678	0.00962813	0.0144422	0.0528889	0.851351	0.614379	OS
EC	ENSG00000175643	0.171033	0.0416925	0.70162	0.0142061	0.0426182	0.0880809	0.851351	0.659927	OS
EC	ENSG00000228205	0.202305	0.0571455	0.716193	0.0132309	0.0529236	0.105007	0.851351	0.659048	OS
EC	ENSG00000159259	0.202277	0.0607799	0.673185	0.00918636	0.0275591	0.0686522	0.851351	0.612405	OS
EC	ENSG00000262732	0.135969	0.0303323	0.6095	0.00913895	0.0137084	0.163596	0.851351	0.579168	OS
EC	ENSG00000259918	0.172107	0.04503	0.657801	0.0101042	0.0303126	0.0890734	0.851351	0.612771	OS
EC	ENSG00000178028	0.0357598	0.00323299	0.395535	0.00660072	0.00990108	0.0840767	0.851351	0.392302	OS
EC	ENSG00000214694	0.0850725	0.0111665	0.64813	0.0173811	0.0695244	0.172032	0.851351	0.636963	OS
EC	ENSG00000165632	0.365554	0.150245	0.889415	0.0265351	0.0650983	0.168278	0.851351	0.73917	OS
EC	ENSG00000250068	0.37316	0.174809	0.796576	0.0108407	0.016261	0.072736	0.851351	0.621767	OS
EC	ENSG00000274422	0.0807238	0.0108227	0.602097	0.0140954	0.0362078	0.14883	0.851351	0.591275	OS
EC	ENSG00000200091	0.120813	0.0255651	0.570926	0.00764564	0.0193586	0.0792678	0.851351	0.545361	OS
EC	ENSG00000278351	0.130879	0.0297079	0.576587	0.00719334	0.01079	0.0946445	0.851351	0.546879	OS
EC	ENSG00000288881	0.42821	0.208269	0.880415	0.0210945	0.0625355	0.154605	0.851351	0.672146	OS
EC	ENSG00000149231	0.128217	0.0308917	0.532167	0.0046745	0.00876979	0.0948231	0.851351	0.501275	OS
EC	ENSG00000264434	0.21343	0.0621229	0.733265	0.0141807	0.0207881	0.168878	0.851351	0.671142	OS
EC	ENSG00000146963	0.212661	0.0641209	0.705304	0.0113835	0.0170752	0.0877581	0.851351	0.641183	OS
EC	ENSG00000206172	0.114551	0.021858	0.600325	0.0103549	0.0414195	0.0924801	0.851351	0.578467	OS
EC	ENSG00000210156	0.053696	0.00755046	0.381865	0.0034803	0.0139212	0.150688	0.851351	0.374314	OS
EC	ENSG00000274105	0.349255	0.142547	0.855711	0.0214047	0.0428093	0.124358	0.851351	0.713164	OS
EC	ENSG00000089682	0.0353297	0.00314142	0.397331	0.00677968	0.020339	0.123113	0.851351	0.39419	OS
EC	ENSG00000071189	0.184484	0.0489351	0.695501	0.0125509	0.0502037	0.146673	0.851351	0.646566	OS
EC	ENSG00000266801	0.323851	0.121689	0.861862	0.0239681	0.0359521	0.0785693	0.851351	0.740172	OS
EC	ENSG00000288025	0.218752	0.0625911	0.764523	0.0172879	0.0259319	0.12165	0.851351	0.701932	OS
EC	ENSG00000278673	0.320379	0.132414	0.775167	0.0115733	0.0289882	0.0989843	0.851351	0.642753	OS
EC	ENSG00000289222	0.13828	0.0320999	0.595686	0.00792616	0.0157418	0.0764605	0.851351	0.563586	OS
EC	ENSG00000285703	0.342774	0.136144	0.863017	0.0230459	0.0230459	0.118915	0.844595	0.726873	OS
EC	ENSG00000277087	0.267684	0.0888538	0.806431	0.0191646	0.0255528	0.131082	0.844595	0.717578	OS
EC	ENSG00000166206	0.35847	0.158745	0.809476	0.0135657	0.0542629	0.129948	0.844595	0.65073	OS
EC	ENSG00000289635	0.222499	0.0715524	0.691883	0.0094231	0.0148507	0.0775848	0.844595	0.620331	OS
EC	ENSG00000231961	0.228567	0.0625648	0.835023	0.0255683	0.0933483	0.19909	0.837838	0.772458	OS
EC	ENSG00000122674	0.301591	0.108471	0.838543	0.0215922	0.0323882	0.111912	0.837838	0.730073	OS
EC	ENSG00000149926	0.319988	0.119275	0.858458	0.0236311	0.0354467	0.0750606	0.837838	0.739183	OS
EC	ENSG00000029639	0.158792	0.034537	0.730086	0.0180722	0.0271082	0.131482	0.837838	0.695549	OS
EC	ENSG00000260989	0.130408	0.0225985	0.752537	0.0227341	0.0265976	0.0732406	0.837838	0.729939	OS
EC	ENSG00000251768	0.426633	0.211792	0.859408	0.0171259	0.0256889	0.0967445	0.837838	0.647616	OS
EC	ENSG00000252436	0.243282	0.0868497	0.681476	0.00715213	0.0107282	0.0670487	0.837838	0.594627	OS
EC	ENSG00000248494	0.28764	0.109474	0.755766	0.0114681	0.0172021	0.0740386	0.837838	0.646292	OS
EC	ENSG00000112144	0.23838	0.0752617	0.755033	0.0147825	0.0221738	0.092718	0.837838	0.679772	OS
EC	ENSG00000266405	0.188845	0.0493417	0.722768	0.0149298	0.0223947	0.123518	0.837838	0.673426	OS
EC	ENSG00000176378	0.461218	0.242365	0.877694	0.0184056	0.0225836	0.173797	0.837838	0.635328	OS
EC	ENSG00000225840	0.196282	0.0540091	0.713338	0.0133968	0.0535873	0.123934	0.837838	0.659329	OS
EC	ENSG00000279786	0.294327	0.0988148	0.876672	0.0280686	0.0561372	0.129069	0.837838	0.777857	OS
EC	ENSG00000287284	0.364734	0.146995	0.905003	0.029612	0.118448	0.159774	0.837838	0.758008	OS
EC	ENSG00000177917	0.117813	0.0205201	0.6764	0.0164659	0.0193221	0.110224	0.837838	0.65588	OS
EC	ENSG00000272148	0.389893	0.193881	0.784072	0.00823211	0.0130319	0.109315	0.837838	0.590192	OS
EC	ENSG00000256973	0.222895	0.0653624	0.760103	0.0164754	0.0329508	0.126538	0.837838	0.694741	OS
EC	ENSG00000290613	0.316025	0.13114	0.761569	0.010261	0.0361807	0.103767	0.837838	0.63043	OS
EC	ENSG00000198786	0.0979733	0.0173907	0.551947	0.00844477	0.0168895	0.152786	0.837838	0.534556	OS
EC	ENSG00000236559	0.27845	0.100199	0.773804	0.0142178	0.0568714	0.148851	0.837838	0.673605	OS
EC	ENSG00000188848	0.203946	0.0535113	0.777296	0.0198581	0.0198581	0.109594	0.831081	0.723785	OS
EC	ENSG00000287022	0.350977	0.133564	0.922287	0.0336635	0.0504952	0.167565	0.831081	0.788723	OS
EC	ENSG00000260882	0.215217	0.0682746	0.678413	0.00873315	0.0145462	0.0627813	0.831081	0.610138	OS
EC	ENSG00000233694	0.24867	0.0682014	0.906679	0.0349974	0.052496	0.119244	0.831081	0.838477	OS
EC	ENSG00000221562	0.26369	0.0935157	0.743537	0.0117274	0.0117274	0.147886	0.831081	0.650022	OS
EC	ENSG00000261189	0.221287	0.0580135	0.844082	0.027236	0.0443352	0.103873	0.824324	0.786068	OS
EC	ENSG00000269955	0.306196	0.119645	0.783616	0.0135664	0.019828	0.100401	0.824324	0.663971	OS
EC	ENSG00000124733	0.337971	0.139855	0.816736	0.0159683	0.0239525	0.0940266	0.824324	0.676881	OS
EC	ENSG00000010017	0.307437	0.131387	0.719383	0.00654182	0.00981274	0.0589092	0.824324	0.587996	OS
EC	ENSG00000178295	0.330216	0.116348	0.93721	0.0373603	0.0726993	0.180569	0.824324	0.820862	OS
EC	ENSG00000266537	0.357684	0.128181	0.998105	0.049578	0.0662361	0.157547	0.824324	0.869924	OS
EC	ENSG00000124370	0.274274	0.0867403	0.867259	0.0276346	0.0397525	0.11991	0.824324	0.780518	OS
EC	ENSG00000257496	0.232494	0.0687686	0.786018	0.0189063	0.0266825	0.141264	0.824324	0.71725	OS
EC	ENSG00000226920	0.0819441	0.0137628	0.487898	0.00598929	0.00994374	0.0912062	0.824324	0.474135	OS
EC	ENSG00000238260	0.0449894	0.00340535	0.594373	0.0185218	0.0370435	0.106313	0.824324	0.590967	OS
EC	ENSG00000096080	0.293099	0.10265	0.836891	0.0218712	0.0328068	0.118793	0.824324	0.734241	OS
EC	ENSG00000048544	0.340751	0.143796	0.807473	0.0144545	0.0216817	0.110092	0.824324	0.663677	OS
EC	ENSG00000182944	0.143784	0.0285332	0.724556	0.0187513	0.0562538	0.102196	0.824324	0.696022	OS
EC	ENSG00000145996	0.193963	0.059966	0.627382	0.00617487	0.00926231	0.061404	0.824324	0.567416	OS
EC	ENSG00000248180	0.37719	0.157968	0.900642	0.0281191	0.0495344	0.153253	0.824324	0.742674	OS
EC	ENSG00000279573	0.0521858	0.00506793	0.537371	0.0130656	0.0227017	0.11286	0.824324	0.532303	OS
EC	ENSG00000197020	0.27659	0.0980796	0.780001	0.0151125	0.0604502	0.167376	0.824324	0.681922	OS
EC	ENSG00000270006	0.0615377	0.00691814	0.547386	0.0124061	0.0248122	0.101788	0.824324	0.540468	OS
EC	ENSG00000200152	0.239085	0.0794883	0.719118	0.0108707	0.0245141	0.0482525	0.824324	0.63963	OS
EC	ENSG00000279249	0.276603	0.0861661	0.887924	0.0307942	0.0822339	0.139795	0.824324	0.801758	OS
EC	ENSG00000288032	0.347227	0.135486	0.889881	0.0275992	0.0275992	0.120318	0.824324	0.754395	OS
EC	ENSG00000073067	0.213381	0.0475064	0.958425	0.0438661	0.0877322	0.160999	0.824324	0.910918	OS
EC	ENSG00000257596	0.124422	0.0228003	0.678978	0.0160776	0.0160776	0.150258	0.824324	0.656178	OS
EC	ENSG00000112039	0.246826	0.0735565	0.828247	0.0235097	0.0352646	0.102504	0.824324	0.75469	OS
EC	ENSG00000261226	0.191266	0.0366076	0.999319	0.0499056	0.10521	0.146067	0.824324	0.962711	OS
EC	ENSG00000264810	0.292372	0.104451	0.818387	0.0192015	0.0288023	0.1301	0.817568	0.713936	OS
EC	ENSG00000243955	0.103299	0.0134711	0.792117	0.0289485	0.0434227	0.106561	0.817568	0.778646	OS
EC	ENSG00000279092	0.46865	0.229134	0.958532	0.0378966	0.0378966	0.125538	0.817568	0.729398	OS
EC	ENSG00000224712	0.375057	0.169582	0.829497	0.0154541	0.0300671	0.0900709	0.817568	0.659915	OS
EC	ENSG00000260530	0.134425	0.0199011	0.907992	0.0394945	0.104482	0.167984	0.817568	0.888091	OS
EC	ENSG00000185013	0.294296	0.116813	0.741443	0.00947233	0.028417	0.0984951	0.810811	0.62463	OS
EC	ENSG00000227827	0.340274	0.143862	0.804845	0.0141184	0.0211775	0.0955729	0.810811	0.660983	OS
EC	ENSG00000180616	0.428633	0.19646	0.935185	0.0333108	0.0503487	0.147723	0.810811	0.738725	OS
EC	ENSG00000275091	0.172174	0.0396738	0.747193	0.0188183	0.0564549	0.111481	0.810811	0.707519	OS
EC	ENSG00000253284	0.41311	0.189567	0.900259	0.0261258	0.0324396	0.111674	0.810811	0.710692	OS
EC	ENSG00000106399	0.430875	0.208613	0.889945	0.0229047	0.0416046	0.113637	0.810811	0.681332	OS
EC	ENSG00000211645	0.263699	0.0912113	0.762378	0.0138605	0.04982	0.192619	0.810811	0.671166	OS
EC	ENSG00000206604	0.19669	0.0403392	0.959039	0.044251	0.0663766	0.113485	0.810811	0.918699	OS
EC	ENSG00000228218	0.510433	0.286368	0.909818	0.0225808	0.0339682	0.144532	0.810811	0.62345	OS
EC	ENSG00000287070	0.0628835	0.00568806	0.695199	0.0240391	0.0721172	0.152863	0.810811	0.68951	OS
EC	ENSG00000285884	0.414527	0.181384	0.947341	0.0367759	0.0551638	0.144278	0.810811	0.765957	OS
EC	ENSG00000149922	0.314885	0.124213	0.798246	0.0149018	0.0223527	0.0659972	0.810811	0.674032	OS
EC	ENSG00000188599	0.336078	0.134972	0.836827	0.0191458	0.027225	0.0840934	0.810811	0.701856	OS
EC	ENSG00000264017	0.319901	0.110989	0.922043	0.0348378	0.0413716	0.169755	0.810811	0.811054	OS
EC	ENSG00000289868	0.20798	0.0521335	0.829709	0.0261213	0.104485	0.108719	0.810811	0.777575	OS
EC	ENSG00000284364	0.410046	0.182442	0.921598	0.0309617	0.0372039	0.141783	0.810811	0.739156	OS
EC	ENSG00000251568	0.240666	0.0821022	0.705467	0.00943675	0.0141551	0.153961	0.810811	0.623365	OS
EC	ENSG00000243069	0.194863	0.0466389	0.814162	0.0249754	0.0499509	0.14733	0.810811	0.767523	OS
EC	ENSG00000213300	0.371797	0.152891	0.904129	0.0290909	0.0324176	0.10488	0.810811	0.751239	OS
EC	ENSG00000277011	0.178281	0.0441348	0.720162	0.0154853	0.0309705	0.155145	0.810811	0.676027	OS
EC	ENSG00000234284	0.224465	0.0586766	0.85868	0.02907	0.0658148	0.186539	0.797297	0.800003	OS
EC	ENSG00000155906	0.328451	0.137765	0.783075	0.0120192	0.0180289	0.155756	0.797297	0.64531	OS
EC	ENSG00000287016	0.487234	0.256712	0.924761	0.0278627	0.0352577	0.150299	0.797297	0.668049	OS
EC	ENSG00000212051	0.249966	0.0773942	0.807333	0.020463	0.0306945	0.0803924	0.797297	0.729938	OS
EC	ENSG00000277232	0.415164	0.199596	0.863548	0.018644	0.027966	0.159254	0.797297	0.663952	OS
EC	ENSG00000184708	0.173249	0.0440156	0.681924	0.0121558	0.0363495	0.148009	0.797297	0.637908	OS
EC	ENSG00000152457	0.117111	0.0233025	0.588569	0.0092299	0.0138449	0.0934691	0.797297	0.565266	OS
EC	ENSG00000230833	0.240988	0.074385	0.780735	0.0176602	0.0275955	0.0943729	0.797297	0.70635	OS
EC	ENSG00000260778	0.313358	0.103208	0.951415	0.0405739	0.0713732	0.0974688	0.797297	0.848207	OS
EC	ENSG00000112640	0.43634	0.207093	0.919356	0.0291766	0.0437648	0.150663	0.797297	0.712263	OS
EC	ENSG00000224626	0.198634	0.0451299	0.874265	0.0325425	0.0488138	0.122628	0.797297	0.829135	OS
EC	ENSG00000213790	0.38179	0.167618	0.869622	0.0218726	0.0668613	0.15694	0.797297	0.702005	OS
EC	ENSG00000283667	0.38783	0.157755	0.953456	0.0390352	0.0585529	0.139907	0.797297	0.795701	OS
EC	ENSG00000171303	0.26452	0.0864707	0.809185	0.0197477	0.0592431	0.106769	0.797297	0.722714	OS
EC	ENSG00000248527	0.129172	0.0261801	0.637334	0.0119675	0.0179512	0.061326	0.797297	0.611154	OS
EC	ENSG00000290127	0.395908	0.16422	0.954473	0.0390417	0.0585625	0.154521	0.790541	0.790253	OS
EC	ENSG00000291035	0.314923	0.105151	0.943176	0.0389708	0.0389708	0.127252	0.783784	0.838025	OS
EC	ENSG00000257511	0.21721	0.0628415	0.750781	0.0158243	0.0318919	0.128838	0.783784	0.687939	OS
EC	ENSG00000291202	0.305533	0.105045	0.88867	0.0295077	0.0442616	0.0682845	0.783784	0.783625	OS
EC	ENSG00000225630	0.249459	0.0663791	0.937489	0.0398282	0.0597423	0.156629	0.783784	0.87111	OS
EC	ENSG00000269736	0.44117	0.197931	0.983325	0.0453833	0.0453833	0.155685	0.783784	0.785394	OS
EC	ENSG00000258018	0.306901	0.101586	0.927174	0.0362594	0.0609414	0.132742	0.777027	0.825588	OS
EC	ENSG00000285892	0.170481	0.0339111	0.857055	0.031779	0.0566199	0.135944	0.777027	0.823144	OS
EC	ENSG00000233825	0.194014	0.049452	0.761171	0.0187101	0.0561304	0.181615	0.77027	0.711719	OS
EC	ENSG00000212413	0.345988	0.131194	0.912446	0.0319405	0.0958214	0.122742	0.77027	0.781252	OS
EC	ENSG00000168152	0.252543	0.0710428	0.89774	0.0334476	0.0427614	0.188544	0.77027	0.826697	OS
EC	ENSG00000285583	0.436328	0.198596	0.958641	0.0389097	0.0583646	0.1183	0.77027	0.760045	OS
EC	ENSG00000288065	0.304364	0.0980821	0.944492	0.0395129	0.0395129	0.0948786	0.77027	0.84641	OS
EC	ENSG00000212238	0.452092	0.208196	0.981704	0.0447881	0.0447881	0.147026	0.756757	0.773508	OS
EC	ENSG00000093009	0.246675	0.0694075	0.876683	0.0305117	0.0915352	0.188708	0.756757	0.807275	OS
EC	ENSG00000201113	0.33911	0.1395	0.824341	0.0170235	0.0176631	0.0894744	0.756757	0.684841	OS
EC	ENSG00000260708	0.353827	0.131819	0.949735	0.0391758	0.117527	0.198072	0.756757	0.817916	OS
EC	ENSG00000277739	0.409153	0.17615	0.95036	0.0376748	0.044082	0.121893	0.756757	0.774209	OS
EC	ENSG00000175220	26.4026	2.33137	299.006	0.00820459	0.0328183	0.131785	0.932432	296.675	OS
EC	ENSG00000183208	9.62913	1.72262	53.825	0.00989883	0.0298895	0.198074	0.932432	52.1024	OS
EC	ENSG00000205549	23.8045	1.89369	299.233	0.0141135	0.0211702	0.100529	0.918919	297.34	OS
EC	ENSG00000260861	28.4643	2.64713	306.072	0.0057226	0.0085839	0.134114	0.918919	303.425	OS
EC	ENSG00000280143	912.134	8.34859	99656.1	0.00442591	0.00663886	0.0717777	0.905405	99647.7	OS
EC	ENSG00000206620	11.2231	2.26819	55.5324	0.00303832	0.00911496	0.192494	0.905405	53.2642	OS
EC	ENSG00000072274	13.4934	2.26619	80.3421	0.00425368	0.00850736	0.0941631	0.905405	78.0759	OS
EC	ENSG00000169118	35.2679	2.79413	445.158	0.00588251	0.0120447	0.16482	0.905405	442.364	OS
EC	ENSG00000256053	6.53801	1.59338	26.827	0.00914164	0.0149766	0.1061	0.905405	25.2336	OS
EC	ENSG00000114854	8.93113	1.49806	53.2456	0.016232	0.0324639	0.162014	0.898649	51.7476	OS
EC	ENSG00000167173	7.9718	1.79361	35.4312	0.00637974	0.0127595	0.11062	0.891892	33.6376	OS
EC	ENSG00000258777	20.1661	2.19542	185.236	0.00793155	0.0317262	0.189191	0.891892	183.04	OS
EC	ENSG00000182979	14.6923	1.83528	117.618	0.0113386	0.02709	0.106084	0.891892	115.783	OS
EC	ENSG00000256006	305.658	3.23527	28877.7	0.0136666	0.0341666	0.14253	0.891892	28874.4	OS
EC	ENSG00000198894	91.0428	2.48704	3332.79	0.0140508	0.0343022	0.148508	0.891892	3330.3	OS
EC	ENSG00000129515	6.61129	1.73979	25.1232	0.00555487	0.00833231	0.0614253	0.891892	23.3834	OS
EC	ENSG00000185896	4.35121	1.60193	11.8189	0.00392397	0.00506542	0.10566	0.891892	10.217	OS
EC	ENSG00000231035	6.3365	1.4761	27.2009	0.0129983	0.0519931	0.126206	0.878378	25.7248	OS
EC	ENSG00000267748	17.0186	1.62128	178.644	0.0181378	0.0361314	0.123892	0.878378	177.023	OS
EC	ENSG00000199168	2.49659	1.23937	5.0291	0.0104498	0.0115332	0.0950757	0.878378	3.78973	OS
EC	ENSG00000179178	10.2372	1.6699	62.7592	0.01193	0.0182174	0.14687	0.878378	61.0893	OS
EC	ENSG00000259164	5.14538	1.49655	17.6906	0.00932705	0.0260116	0.125272	0.878378	16.1941	OS
EC	ENSG00000162433	4.29369	1.32143	13.9514	0.0153707	0.0287763	0.126669	0.878378	12.6299	OS
EC	ENSG00000286037	21.6564	2.6309	178.265	0.00424481	0.0169792	0.138728	0.878378	175.634	OS
EC	ENSG00000091428	16.2014	1.83077	143.374	0.0122946	0.0491785	0.15755	0.878378	141.544	OS
EC	ENSG00000267282	7.9245	1.87002	33.5812	0.00496073	0.019111	0.132212	0.878378	31.7112	OS
EC	ENSG00000171051	8.10887	1.56609	41.9861	0.0126087	0.031877	0.171378	0.864865	40.42	OS
EC	ENSG00000217648	4.457	1.32183	15.0283	0.0159572	0.0638287	0.115313	0.864865	13.7064	OS
EC	ENSG00000166166	3.2195	1.3037	7.9506	0.0112464	0.0195823	0.0727581	0.864865	6.6469	OS
EC	ENSG00000149084	3.39075	1.33736	8.5969	0.0101003	0.0290418	0.151976	0.864865	7.25954	OS
EC	ENSG00000090615	4.86378	1.24468	19.0059	0.0229223	0.0834333	0.154725	0.864865	17.7612	OS
EC	ENSG00000257270	3.51756	1.21564	10.1783	0.020331	0.0304966	0.0969617	0.864865	8.96267	OS
EC	ENSG00000231087	2.90863	1.2011	7.0437	0.0179807	0.0416443	0.17212	0.864865	5.84261	OS
EC	ENSG00000100568	4.28376	1.41523	12.9665	0.0100369	0.0159206	0.0670627	0.864865	11.5512	OS
EC	ENSG00000260747	3.90943	1.51249	10.105	0.00489409	0.00811823	0.101061	0.864865	8.59249	OS
EC	ENSG00000117115	2.98772	1.27086	7.02396	0.0120888	0.0181332	0.154402	0.864865	5.7531	OS
EC	ENSG00000177570	19.5007	2.12316	179.11	0.00865434	0.00865434	0.0670083	0.864865	176.987	OS
EC	ENSG00000285649	8.6322	1.73409	42.9705	0.00848366	0.0339346	0.144057	0.864865	41.2364	OS
EC	ENSG00000101150	5.97027	1.74155	20.4669	0.00447573	0.0179029	0.114389	0.864865	18.7254	OS
EC	ENSG00000104763	4.05024	1.3955	11.7553	0.0100833	0.0100833	0.0849349	0.864865	10.3598	OS
EC	ENSG00000167987	2.59488	1.02981	6.53848	0.0431499	0.0575332	0.184777	0.864865	5.50868	OS
EC	ENSG00000154237	3.33373	1.19564	9.29526	0.0213636	0.0320454	0.141929	0.851351	8.09961	OS
EC	ENSG00000123500	4.46041	1.29692	15.3404	0.0176683	0.070673	0.131903	0.851351	14.0434	OS
EC	ENSG00000135094	4.64252	1.53572	14.0345	0.00652785	0.0195835	0.0860575	0.851351	12.4988	OS
EC	ENSG00000121680	5.07673	1.47819	17.4357	0.0098578	0.0098578	0.0822762	0.851351	15.9575	OS
EC	ENSG00000145736	1.98547	1.0652	3.70082	0.0308687	0.0926062	0.140815	0.851351	2.63562	OS
EC	ENSG00000258667	37.4805	2.52642	556.039	0.00845129	0.0253539	0.119687	0.851351	553.512	OS
EC	ENSG00000197045	4.23022	1.46021	12.2549	0.00787113	0.0160803	0.0493596	0.851351	10.7947	OS
EC	ENSG00000081181	6.10382	1.38395	26.9205	0.0168882	0.0192444	0.0774023	0.851351	25.5365	OS
EC	ENSG00000147454	4.52873	1.3616	15.0628	0.0137646	0.0550582	0.112883	0.851351	13.7012	OS
EC	ENSG00000116459	2.63439	1.30172	5.33141	0.00707948	0.0143699	0.07177	0.851351	4.02969	OS
EC	ENSG00000177951	4.0971	1.37677	12.1925	0.0112572	0.0168858	0.108721	0.851351	10.8157	OS
EC	ENSG00000100292	4.87436	1.34262	17.6962	0.0160479	0.0160479	0.0995655	0.851351	16.3536	OS
EC	ENSG00000260228	11.5982	2.16166	62.2294	0.00424556	0.0127367	0.0709652	0.851351	60.0677	OS
EC	ENSG00000135047	9.421	1.52167	58.3276	0.0158967	0.0238451	0.126353	0.851351	56.8059	OS
EC	ENSG00000175264	5.48322	1.39575	21.541	0.0147857	0.0175663	0.0748528	0.851351	20.1452	OS
EC	ENSG00000166170	3.41423	1.35995	8.57161	0.00893339	0.0134001	0.0665621	0.851351	7.21166	OS
EC	ENSG00000201487	3.97622	1.22043	12.9547	0.0219911	0.0439822	0.187526	0.851351	11.7343	OS
EC	ENSG00000253490	4.52279	1.26245	16.2032	0.0204539	0.0306809	0.0953096	0.844595	14.9407	OS
EC	ENSG00000182256	2.43002	1.14544	5.15523	0.0206773	0.0513606	0.129872	0.844595	4.00979	OS
EC	ENSG00000224081	9.76691	1.47516	64.6659	0.0181242	0.0543726	0.105213	0.837838	63.1907	OS
EC	ENSG00000130300	4.8092	1.16793	19.8029	0.0296347	0.0547646	0.104652	0.837838	18.635	OS
EC	ENSG00000138311	3.95935	1.21224	12.9318	0.0226858	0.0586671	0.176622	0.837838	11.7195	OS
EC	ENSG00000167792	6.30224	1.19349	33.279	0.0301353	0.0479682	0.147573	0.837838	32.0855	OS
EC	ENSG00000280222	3.08866	1.20901	7.89062	0.0184437	0.0297972	0.10892	0.837838	6.6816	OS
EC	ENSG00000064886	4.61148	1.33519	15.9272	0.0156461	0.0232725	0.0652822	0.837838	14.592	OS
EC	ENSG00000284146	4.28808	1.41441	13.0002	0.0100922	0.0151384	0.108901	0.837838	11.5858	OS
EC	ENSG00000087086	5.39414	1.44674	20.112	0.0120735	0.0181102	0.0880583	0.837838	18.6652	OS
EC	ENSG00000258876	7.42732	1.76629	31.2322	0.00621421	0.0248569	0.142859	0.837838	29.466	OS
EC	ENSG00000288942	16.9733	2.06049	139.817	0.00849054	0.0128327	0.0996897	0.837838	137.757	OS
EC	ENSG00000158792	2.03369	1.13775	3.63515	0.0165988	0.0225767	0.133881	0.837838	2.4974	OS
EC	ENSG00000104613	7.66348	1.51624	38.7331	0.0137596	0.0271212	0.0991731	0.837838	37.2169	OS
EC	ENSG00000174705	13.909	1.60861	120.265	0.0167625	0.0251438	0.0809897	0.837838	118.656	OS
EC	ENSG00000198513	2.86134	1.30548	6.27147	0.00864558	0.0129684	0.0672809	0.837838	4.96599	OS
EC	ENSG00000212259	4.30366	1.29442	14.3087	0.0172671	0.0259007	0.102512	0.837838	13.0142	OS
EC	ENSG00000233521	54.7637	2.92694	1024.64	0.00739316	0.0221795	0.189549	0.831081	1021.71	OS
EC	ENSG00000126461	3.15014	1.2034	8.2461	0.0194354	0.0309389	0.141559	0.824324	7.0427	OS
EC	ENSG00000289948	4.0437	1.26216	12.9552	0.0186789	0.0280184	0.143914	0.824324	11.6931	OS
EC	ENSG00000207614	1.93306	1.03387	3.61431	0.0389905	0.104315	0.194995	0.824324	2.58044	OS
EC	ENSG00000223783	5.21288	1.35829	20.0062	0.0161181	0.0241772	0.161185	0.824324	18.6479	OS
EC	ENSG00000255959	3.60856	1.28663	10.1208	0.01473	0.022095	0.0787801	0.824324	8.83414	OS
EC	ENSG00000011201	3.12549	1.17772	8.29462	0.0221114	0.0482253	0.0658249	0.824324	7.1169	OS
EC	ENSG00000225690	4.29544	1.36452	13.5219	0.0127326	0.0128938	0.111454	0.824324	12.1574	OS
EC	ENSG00000119616	2.54114	1.05653	6.11188	0.0372714	0.0469828	0.0943125	0.824324	5.05534	OS
EC	ENSG00000254680	6.94537	1.69335	28.4868	0.00711523	0.0284609	0.0942252	0.824324	26.7935	OS
EC	ENSG00000284469	3.41308	1.09081	10.6793	0.0349181	0.0390742	0.106654	0.824324	9.58852	OS
EC	ENSG00000197324	2.80835	1.16428	6.77398	0.0215309	0.0322963	0.0865652	0.824324	5.6097	OS
EC	ENSG00000165186	2.08027	1.09393	3.95593	0.0255	0.0255	0.143616	0.824324	2.862	OS
EC	ENSG00000259843	3.62078	1.30052	10.0806	0.0137801	0.0137801	0.095609	0.824324	8.78008	OS
EC	ENSG00000141580	2.62147	1.16102	5.91905	0.0203818	0.0407636	0.143905	0.824324	4.75803	OS
EC	ENSG00000230570	29.4488	2.58764	335.142	0.00640666	0.0145617	0.103916	0.824324	332.555	OS
EC	ENSG00000204620	3.02824	1.27207	7.20888	0.0122877	0.0303167	0.133843	0.824324	5.93681	OS
EC	ENSG00000283338	7.44853	1.32873	41.7547	0.022423	0.0336345	0.134627	0.824324	40.426	OS
EC	ENSG00000172354	2.53342	1.09658	5.85291	0.0295729	0.0295729	0.127127	0.824324	4.75633	OS
EC	ENSG00000174851	5.26619	1.57111	17.6517	0.00710136	0.010652	0.0789757	0.824324	16.0806	OS
EC	ENSG00000258857	4.04758	1.23881	13.2247	0.0206414	0.0501703	0.136374	0.824324	11.9859	OS
EC	ENSG00000211674	37.1894	1.86945	739.82	0.0177869	0.0444672	0.172148	0.817568	737.95	OS
EC	ENSG00000260534	3.34303	1.33959	8.34274	0.00969405	0.0145411	0.108316	0.810811	7.00315	OS
EC	ENSG00000259583	3.02997	1.17204	7.83314	0.0221646	0.0664937	0.101321	0.810811	6.6611	OS
EC	ENSG00000154511	3.14506	1.11716	8.85406	0.0300251	0.0533016	0.0774431	0.810811	7.73689	OS
EC	ENSG00000283341	2.71263	1.09035	6.74863	0.031875	0.0389378	0.189777	0.810811	5.65828	OS
EC	ENSG00000177363	6.58569	1.48885	29.1307	0.0129697	0.0186219	0.124304	0.810811	27.6419	OS
EC	ENSG00000140945	7.72233	1.73943	34.284	0.00719153	0.0215746	0.0575568	0.810811	32.5446	OS
EC	ENSG00000270104	4.14616	1.14787	14.9761	0.0299747	0.044962	0.150329	0.810811	13.8283	OS
EC	ENSG00000258790	2.68708	1.07341	6.72662	0.0347492	0.0347492	0.0788856	0.810811	5.65321	OS
EC	ENSG00000164270	7.21038	1.25053	41.5739	0.0270997	0.0669476	0.151727	0.810811	40.3234	OS
EC	ENSG00000247077	6.64568	1.0855	40.6862	0.0404903	0.0620028	0.171583	0.810811	39.6007	OS
EC	ENSG00000162704	5.90109	1.36676	25.4784	0.0173774	0.0173774	0.0904785	0.810811	24.1117	OS
EC	ENSG00000233387	25.7614	2.1078	314.854	0.0109659	0.0259475	0.167011	0.804054	312.746	OS
EC	ENSG00000280091	19.8925	2.25832	175.223	0.00706415	0.0211924	0.19212	0.804054	172.965	OS
EC	ENSG00000259964	5.08137	1.24895	20.6737	0.0231802	0.0695405	0.199025	0.797297	19.4247	OS
EC	ENSG00000284626	3.24456	1.13429	9.28081	0.0281663	0.0422494	0.139391	0.797297	8.14652	OS
EC	ENSG00000126267	2.89622	1.13269	7.40551	0.0264138	0.0303123	0.148756	0.797297	6.27282	OS
EC	ENSG00000023191	2.10901	1.08392	4.10356	0.0280031	0.0422458	0.122223	0.797297	3.01964	OS
EC	ENSG00000165029	3.19948	1.09185	9.37555	0.0339927	0.0387507	0.0912711	0.797297	8.2837	OS
EC	ENSG00000005238	5.1807	1.43018	18.7666	0.0122522	0.0183783	0.146046	0.797297	17.3364	OS
EC	ENSG00000207688	3.97714	1.10678	14.2916	0.0343941	0.0343941	0.118786	0.797297	13.1848	OS
EC	ENSG00000263690	3.97714	1.10678	14.2916	0.0343941	0.0343941	0.118786	0.797297	13.1848	OS
EC	ENSG00000125966	3.04962	1.07184	8.67679	0.0366166	0.0366166	0.155113	0.797297	7.60495	OS
EC	ENSG00000122218	5.44135	1.3845	21.3856	0.0152728	0.0229092	0.0695341	0.797297	20.0011	OS
EC	ENSG00000253645	3.31862	1.17821	9.34737	0.0231855	0.046371	0.150429	0.797297	8.16916	OS
EC	ENSG00000119599	2.479	1.06163	5.7887	0.0358888	0.0623164	0.142013	0.797297	4.72707	OS
EC	ENSG00000279703	2.59871	1.10931	6.08781	0.0278915	0.0397362	0.156001	0.797297	4.9785	OS
EC	ENSG00000248235	3.30178	1.01237	10.7685	0.0476641	0.0665113	0.101274	0.797297	9.75613	OS
EC	ENSG00000179933	2.47791	1.02355	5.99879	0.0442663	0.0442663	0.13593	0.797297	4.97524	OS
EC	ENSG00000079739	3.73667	1.16317	12.0041	0.0268423	0.0473724	0.096878	0.797297	10.8409	OS
EC	ENSG00000211678	7.70414	1.10504	53.7119	0.0393245	0.0433933	0.175537	0.790541	52.6068	OS
EC	ENSG00000158315	5.40679	1.45379	20.1083	0.011792	0.0281889	0.0804135	0.783784	18.6545	OS
EC	ENSG00000102871	5.92101	1.48612	23.5906	0.0116799	0.0341087	0.137811	0.783784	22.1045	OS
EC	ENSG00000103769	4.16277	1.0933	15.8498	0.0365521	0.0550458	0.140691	0.783784	14.7565	OS
EC	ENSG00000267607	2.92301	1.03739	8.23606	0.0424162	0.058098	0.145076	0.783784	7.19867	OS
EC	ENSG00000165506	3.47901	1.02673	11.7885	0.0452499	0.05857	0.0934465	0.783784	10.7617	OS
EC	ENSG00000110104	4.10465	1.40426	11.9978	0.00987003	0.014805	0.0706588	0.783784	10.5936	OS
EC	ENSG00000107263	2.97245	1.29791	6.80744	0.00997375	0.0107713	0.102111	0.783784	5.50953	OS
EC	ENSG00000249679	3.44365	1.05442	11.2468	0.0405885	0.162354	0.166071	0.783784	10.1923	OS
EC	ENSG00000162972	4.28424	1.09644	16.7403	0.0364052	0.0364052	0.147501	0.783784	15.6438	OS
EC	ENSG00000132000	3.13231	1.10679	8.86477	0.0314671	0.0472007	0.0729845	0.783784	7.75798	OS
EC	ENSG00000100519	3.81905	1.1853	12.305	0.0247846	0.035961	0.0829812	0.77027	11.1197	OS
EC	ENSG00000283375	2.77523	1.12114	6.86971	0.0272987	0.0409481	0.122067	0.77027	5.74858	OS
EC	ENSG00000279262	5.41665	1.12306	26.1251	0.0353318	0.0353318	0.123651	0.77027	25.002	OS
EC	ENSG00000280121	5.42462	1.12318	26.1994	0.0353318	0.0353318	0.123651	0.77027	25.0762	OS
EC	ENSG00000234155	5.26825	1.31771	21.0625	0.0187647	0.0336825	0.142059	0.77027	19.7448	OS
EC	ENSG00000187773	2.61758	1.04081	6.58304	0.0408568	0.0588411	0.139874	0.77027	5.54222	OS
EC	ENSG00000280997	1.71987	1.03916	2.84648	0.0349108	0.0349108	0.199274	0.743243	1.80732	OS

## Sheet: DSS_HGSC
histotype	biomarker	HR	CI_lower	CI_upper	p_value	p_value_adjusted	bootstrap_p_value	C_index	SURV_type
HGSC	ENSG00000242507	0.385707	0.241622	0.615713	6.54338e-05	0.000130868	0.00206216	0.770134	DSS
HGSC	ENSG00000174326	0.354696	0.197236	0.637863	0.000536943	0.00107389	0.00237918	0.766779	DSS
HGSC	ENSG00000263220	0.288382	0.152823	0.544184	0.000124028	0.000248055	0.00198622	0.748322	DSS
HGSC	ENSG00000234500	0.414087	0.24404	0.702625	0.00108228	0.00216455	0.0114378	0.748322	DSS
HGSC	ENSG00000205584	0.476254	0.298085	0.760917	0.0019167	0.0038334	0.0151395	0.741611	DSS
HGSC	ENSG00000230729	0.441582	0.249425	0.781777	0.00503639	0.0100728	0.0350857	0.703859	DSS
HGSC	ENSG00000181826	0.453	0.255049	0.804584	0.0068959	0.0137918	0.0360357	0.696309	DSS
HGSC	ENSG00000278794	0.417039	0.236423	0.735636	0.002526	0.005052	0.0233174	0.690436	DSS
HGSC	ENSG00000154438	0.359466	0.177162	0.729366	0.00459499	0.00904245	0.0329004	0.689597	DSS
HGSC	ENSG00000180626	0.518938	0.306933	0.877378	0.0143574	0.0251527	0.0569675	0.662752	DSS
HGSC	ENSG00000131668	2.45634	1.39507	4.32496	0.00184909	0.00369818	0.0285487	0.692953	DSS
HGSC	ENSG00000253164	1.92285	1.27421	2.90166	0.00184425	0.0036885	0.0190288	0.683725	DSS
HGSC	ENSG00000275111	1.82812	1.15781	2.88652	0.00963346	0.0192669	0.0603574	0.666107	DSS

## Sheet: DSS_CCC
histotype	biomarker	HR	CI_lower	CI_upper	p_value	p_value_adjusted	bootstrap_p_value	C_index	SURV_type
CCC	ENSG00000270426	0.133752	0.0357033	0.501066	0.00283187	0.0113275	0.142613	0.897727	DSS
CCC	ENSG00000287214	0.141264	0.0377265	0.528953	0.00366797	0.00733594	0.0556019	0.897727	DSS
CCC	ENSG00000266228	0.0690562	0.0112898	0.422395	0.00381997	0.0135345	0.111511	0.886364	DSS
CCC	ENSG00000287315	0.0185863	0.00128882	0.268034	0.00342311	0.00684622	0.0598837	0.875	DSS
CCC	ENSG00000280153	0.00821731	0.000346643	0.194794	0.00295159	0.00590317	0.034735	0.863636	DSS
CCC	ENSG00000273447	0.0813269	0.0150554	0.439314	0.00354842	0.00890478	0.130005	0.863636	DSS
CCC	ENSG00000164053	0.231781	0.0752563	0.713861	0.0108574	0.0434297	0.124874	0.852273	DSS
CCC	ENSG00000266805	0.0517509	0.00632425	0.423474	0.00575989	0.0195706	0.0655742	0.852273	DSS
CCC	ENSG00000236532	0.0569092	0.00808573	0.400539	0.00399009	0.0159604	0.0878792	0.852273	DSS
CCC	ENSG00000164393	0.293865	0.117174	0.736995	0.0090413	0.0180826	0.108081	0.852273	DSS
CCC	ENSG00000200656	0.0654077	0.0116205	0.368158	0.00197859	0.00791435	0.0887137	0.852273	DSS
CCC	ENSG00000279518	0.347785	0.15924	0.759574	0.00805078	0.023341	0.102297	0.852273	DSS
CCC	ENSG00000248592	0.17589	0.0390573	0.7921	0.0236034	0.0429576	0.13978	0.840909	DSS
CCC	ENSG00000217083	0.146412	0.0219629	0.976026	0.0471406	0.0942811	0.174769	0.840909	DSS
CCC	ENSG00000229339	0.244448	0.0741015	0.806393	0.0207051	0.0414102	0.13196	0.840909	DSS
CCC	ENSG00000223810	0.376105	0.18475	0.765657	0.00701392	0.0140278	0.130933	0.835227	DSS
CCC	ENSG00000254325	0.219937	0.0725363	0.666867	0.00745378	0.0223613	0.0522356	0.829545	DSS
CCC	ENSG00000261659	0.387907	0.171257	0.878632	0.0231993	0.0526567	0.0900376	0.829545	DSS
CCC	ENSG00000234127	0.268616	0.106515	0.677413	0.00534919	0.0106984	0.0444014	0.818182	DSS
CCC	ENSG00000234208	0.26268	0.102566	0.672743	0.00533474	0.0106695	0.0392973	0.818182	DSS
CCC	ENSG00000178752	0.504274	0.27415	0.927566	0.0276811	0.10151	0.127766	0.818182	DSS
CCC	ENSG00000277072	0.233785	0.0902105	0.605866	0.0027776	0.0055552	0.0172072	0.818182	DSS
CCC	ENSG00000277052	0.358978	0.143605	0.897356	0.0284047	0.112276	0.125443	0.818182	DSS
CCC	ENSG00000276241	0.293431	0.113719	0.757144	0.0112386	0.0449543	0.190403	0.806818	DSS
CCC	ENSG00000136932	0.239531	0.0841059	0.682174	0.00744597	0.0148919	0.0386803	0.806818	DSS
CCC	ENSG00000106683	0.289489	0.10642	0.787485	0.0151873	0.032183	0.15578	0.806818	DSS
CCC	ENSG00000272573	0.17358	0.0465979	0.646597	0.00905916	0.0181183	0.0310754	0.795455	DSS
CCC	ENSG00000156345	0.143625	0.0351178	0.5874	0.0069272	0.0138544	0.0336443	0.795455	DSS
CCC	ENSG00000252742	0.0612037	0.00503632	0.743776	0.0283603	0.0567207	0.130512	0.795455	DSS
CCC	ENSG00000259505	0.124806	0.0247323	0.629805	0.0117421	0.045302	0.106865	0.795455	DSS
CCC	ENSG00000284149	0.492196	0.272646	0.888539	0.0186689	0.0373378	0.0539358	0.795455	DSS
CCC	ENSG00000055955	0.212757	0.062747	0.721399	0.0129862	0.0519447	0.0800037	0.795455	DSS
CCC	ENSG00000279236	0.201521	0.0609498	0.666295	0.008654	0.017308	0.117886	0.795455	DSS
CCC	ENSG00000224799	0.114961	0.0240617	0.549258	0.00671086	0.0134217	0.0984061	0.795455	DSS
CCC	ENSG00000280167	0.329028	0.134574	0.804456	0.0148104	0.034208	0.14095	0.795455	DSS
CCC	ENSG00000278017	0.248998	0.0770449	0.804725	0.0201815	0.040363	0.108857	0.795455	DSS
CCC	ENSG00000211951	0.100961	0.0197649	0.515715	0.00585466	0.017564	0.177861	0.789773	DSS
CCC	ENSG00000186645	0.317282	0.124392	0.809282	0.0162657	0.0292977	0.0575043	0.784091	DSS
CCC	ENSG00000112297	0.427065	0.208801	0.873483	0.0197812	0.0395624	0.0986112	0.784091	DSS
CCC	ENSG00000273474	0.34156	0.144502	0.807343	0.0143826	0.0287652	0.0579407	0.772727	DSS
CCC	ENSG00000157741	0.391753	0.156906	0.978104	0.0447083	0.0894166	0.182407	0.772727	DSS
CCC	ENSG00000183943	0.318033	0.120909	0.836541	0.0202506	0.0405012	0.112011	0.772727	DSS
CCC	ENSG00000181908	0.193279	0.0541618	0.689728	0.0113332	0.0226664	0.0562559	0.767045	DSS
CCC	ENSG00000002549	0.142548	0.0317898	0.6392	0.0109426	0.0164138	0.0487677	0.761364	DSS
CCC	ENSG00000177685	0.257907	0.0897759	0.740914	0.0118389	0.0236778	0.0437589	0.761364	DSS
CCC	ENSG00000174353	0.51532	0.290355	0.914586	0.0235128	0.0470257	0.0657408	0.761364	DSS
CCC	ENSG00000290832	0.507379	0.297291	0.86593	0.0128545	0.025709	0.0474258	0.761364	DSS
CCC	ENSG00000264812	0.462342	0.224309	0.952969	0.0365725	0.073145	0.128261	0.761364	DSS
CCC	ENSG00000231527	0.391044	0.178811	0.855175	0.018681	0.037362	0.0681329	0.75	DSS
CCC	ENSG00000243267	0.216405	0.0642691	0.728675	0.0134752	0.0269505	0.0626862	0.727273	DSS
CCC	ENSG00000278655	0.445829	0.227446	0.873893	0.0186468	0.0372937	0.0825829	0.727273	DSS
CCC	ENSG00000171724	6.24749	2.03392	19.1902	0.00137466	0.00274931	0.0163929	0.897727	DSS
CCC	ENSG00000232640	10.0753	2.20884	45.9568	0.00285054	0.00570107	0.0946136	0.875	DSS
CCC	ENSG00000198732	6.06803	1.90719	19.3064	0.00226348	0.00606614	0.0509556	0.875	DSS
CCC	ENSG00000289539	24.3987	2.50751	237.405	0.00592563	0.0128687	0.108446	0.863636	DSS
CCC	ENSG00000113391	16.3606	2.32105	115.322	0.00503084	0.0156963	0.108858	0.863636	DSS
CCC	ENSG00000011105	23.554	2.78833	198.969	0.00370973	0.0148389	0.14864	0.863636	DSS
CCC	ENSG00000264272	9.61349	2.13221	43.3443	0.00322584	0.0129034	0.0699934	0.863636	DSS
CCC	ENSG00000116962	13.349	2.43571	73.1597	0.00283011	0.00566023	0.0467512	0.863636	DSS
CCC	ENSG00000278131	4.94815	1.64585	14.8763	0.00441141	0.0147656	0.142946	0.857955	DSS
CCC	ENSG00000227825	3.08043	1.41839	6.68999	0.00446508	0.00893016	0.0270792	0.852273	DSS
CCC	ENSG00000197496	3.19055	1.42707	7.13322	0.00470934	0.0188374	0.0975104	0.852273	DSS
CCC	ENSG00000248779	19.6785	2.78848	138.872	0.00280279	0.0112111	0.156206	0.852273	DSS
CCC	ENSG00000170925	9.53156	2.10317	43.197	0.00345336	0.0114628	0.084022	0.840909	DSS
CCC	ENSG00000130508	6.89728	1.38724	34.2929	0.0182766	0.0547865	0.115332	0.840909	DSS
CCC	ENSG00000173714	9.72741	1.88488	50.2007	0.00658774	0.026351	0.0793474	0.835227	DSS
CCC	ENSG00000273001	6.49608	1.60804	26.2426	0.00861951	0.0137461	0.046975	0.829545	DSS
CCC	ENSG00000161544	9.29014	1.87256	46.0901	0.00637942	0.0127588	0.0273508	0.829545	DSS
CCC	ENSG00000131386	5.56194	1.90409	16.2467	0.00170412	0.00340825	0.0206076	0.829545	DSS
CCC	ENSG00000162545	3.33772	1.07672	10.3466	0.0367963	0.147185	0.193122	0.829545	DSS
CCC	ENSG00000164619	4.58169	1.61702	12.9818	0.00417827	0.00835654	0.0154964	0.829545	DSS
CCC	ENSG00000277883	8.68383	1.63974	45.9882	0.0110396	0.0248015	0.0645587	0.829545	DSS
CCC	ENSG00000231006	32.0754	1.79822	572.14	0.018318	0.0366361	0.139641	0.829545	DSS
CCC	ENSG00000161940	9.42181	2.03968	43.5217	0.00406683	0.00813365	0.0319416	0.829545	DSS
CCC	ENSG00000227704	7.67426	1.77939	33.098	0.00628124	0.0125625	0.0508915	0.829545	DSS
CCC	ENSG00000149571	8.346	1.90287	36.6055	0.00490991	0.0196396	0.153985	0.829545	DSS
CCC	ENSG00000224209	3.74944	1.53822	9.13933	0.00364626	0.00729252	0.0528655	0.823864	DSS
CCC	ENSG00000185112	2.51809	1.3216	4.7978	0.00498912	0.00997824	0.0198245	0.818182	DSS
CCC	ENSG00000258451	18.9996	2.25726	159.921	0.00674804	0.0247411	0.0944299	0.818182	DSS
CCC	ENSG00000288739	3.30513	1.22843	8.89254	0.0179144	0.0358288	0.076981	0.818182	DSS
CCC	ENSG00000251698	7.18568	1.85127	27.8911	0.00437192	0.0117309	0.191448	0.818182	DSS
CCC	ENSG00000167772	3.11322	1.31914	7.34732	0.0095371	0.0381484	0.0981129	0.818182	DSS
CCC	ENSG00000289634	5.73844	1.57793	20.8689	0.00799241	0.0184128	0.148172	0.8125	DSS
CCC	ENSG00000179388	3.40857	1.37577	8.44494	0.00806998	0.01614	0.0501923	0.806818	DSS
CCC	ENSG00000269793	2.89393	1.20999	6.92139	0.0169218	0.0357993	0.129438	0.806818	DSS
CCC	ENSG00000234292	2.94793	1.23096	7.05974	0.0152526	0.0610103	0.0981902	0.806818	DSS
CCC	ENSG00000187479	5.94015	1.60576	21.9743	0.00759544	0.0303818	0.100363	0.806818	DSS
CCC	ENSG00000102760	6.25433	1.70953	22.8815	0.00560147	0.0112029	0.0266547	0.806818	DSS
CCC	ENSG00000218823	4.50735	1.36867	14.8437	0.0132843	0.0297743	0.0882639	0.806818	DSS
CCC	ENSG00000242221	3.74054	1.54447	9.05918	0.00346543	0.0103963	0.149659	0.806818	DSS
CCC	ENSG00000249786	5.49676	1.55669	19.4094	0.00810875	0.0162175	0.0385642	0.806818	DSS
CCC	ENSG00000104765	6.20422	1.47449	26.1056	0.012788	0.0307167	0.126124	0.806818	DSS
CCC	ENSG00000227634	2.02142	1.17993	3.46303	0.0103968	0.0317086	0.127022	0.795455	DSS
CCC	ENSG00000284701	3.86732	1.33251	11.224	0.0128459	0.0256917	0.131401	0.795455	DSS
CCC	ENSG00000163909	7.41958	1.4721	37.3957	0.0151596	0.0303191	0.0608699	0.795455	DSS
CCC	ENSG00000149557	8.87129	1.7827	44.1463	0.00767389	0.0306956	0.106274	0.795455	DSS
CCC	ENSG00000223969	4.95885	1.48755	16.5307	0.0091494	0.0365976	0.132198	0.795455	DSS
CCC	ENSG00000287117	6.84212	1.24252	37.677	0.027144	0.0542881	0.0957149	0.795455	DSS
CCC	ENSG00000119946	2.47951	1.10332	5.57224	0.0279521	0.111809	0.112524	0.795455	DSS
CCC	ENSG00000222931	7.1855	1.5437	33.4465	0.0119604	0.0287341	0.145671	0.789773	DSS
CCC	ENSG00000249139	6.02428	1.52365	23.8191	0.0104563	0.0209126	0.120833	0.789773	DSS
CCC	ENSG00000113070	5.74554	1.38121	23.9002	0.0162156	0.0648624	0.0951148	0.784091	DSS
CCC	ENSG00000142396	8.87075	1.3319	59.0812	0.0240571	0.0481143	0.122689	0.784091	DSS
CCC	ENSG00000135502	3.54569	1.37313	9.15567	0.00892018	0.0356807	0.1053	0.784091	DSS
CCC	ENSG00000262209	2.47433	1.13339	5.40173	0.0229478	0.0793663	0.154112	0.784091	DSS
CCC	ENSG00000115963	2.21251	1.16561	4.1997	0.0151567	0.0303134	0.109498	0.784091	DSS
CCC	ENSG00000131873	2.16126	1.20382	3.88019	0.00984456	0.0196891	0.0228308	0.784091	DSS
CCC	ENSG00000269136	4.18792	1.16038	15.1145	0.0287338	0.0574676	0.193696	0.778409	DSS
CCC	ENSG00000251623	8.92566	1.55059	51.3788	0.0142403	0.0284806	0.133121	0.778409	DSS
CCC	ENSG00000186854	10.5351	1.95295	56.8317	0.00617478	0.0123496	0.0476937	0.772727	DSS
CCC	ENSG00000105926	6.67742	1.76682	25.2363	0.00512568	0.0102514	0.0219801	0.772727	DSS
CCC	ENSG00000150093	22.5105	2.31797	218.606	0.00725765	0.0145153	0.0534138	0.772727	DSS
CCC	ENSG00000203650	3.31582	1.27114	8.64943	0.0142698	0.0421148	0.106191	0.772727	DSS
CCC	ENSG00000265477	2.69508	1.29484	5.60954	0.0080297	0.0160594	0.0452069	0.772727	DSS
CCC	ENSG00000135643	3.08518	1.03961	9.15567	0.0423606	0.169442	0.194992	0.772727	DSS
CCC	ENSG00000168246	2.96115	1.17006	7.49395	0.0219351	0.0857573	0.135761	0.772727	DSS
CCC	ENSG00000274386	2.60693	1.26914	5.35488	0.00908298	0.018166	0.162429	0.772727	DSS
CCC	ENSG00000261934	2.52637	1.13047	5.64592	0.0238924	0.0770206	0.164609	0.772727	DSS
CCC	ENSG00000263873	2.59504	1.0089	6.67485	0.04789	0.1376	0.14386	0.772727	DSS
CCC	ENSG00000271614	2.23326	1.0693	4.66421	0.0324929	0.0729713	0.158591	0.772727	DSS
CCC	ENSG00000105205	2.90684	1.09001	7.75192	0.0329913	0.131965	0.176138	0.772727	DSS
CCC	ENSG00000253537	2.37464	1.11533	5.05583	0.0248938	0.0821237	0.158229	0.772727	DSS
CCC	ENSG00000289560	1.74665	1.08239	2.81856	0.0223579	0.0719724	0.137748	0.772727	DSS
CCC	ENSG00000265692	5.31639	1.25577	22.5073	0.0232503	0.0465006	0.117112	0.761364	DSS
CCC	ENSG00000144597	6.35861	1.46493	27.5999	0.0135217	0.0270434	0.0427465	0.761364	DSS
CCC	ENSG00000144655	4.56075	1.3867	15	0.0124839	0.0249679	0.0834308	0.761364	DSS
CCC	ENSG00000126261	4.18371	1.1455	15.2802	0.0303498	0.0804222	0.160166	0.761364	DSS
CCC	ENSG00000176769	2.23417	1.0229	4.8798	0.0437206	0.103883	0.176812	0.755682	DSS
CCC	ENSG00000216359	6.0098	1.54114	23.4357	0.00979756	0.0195951	0.0503924	0.75	DSS
CCC	ENSG00000233143	2.6911	1.2829	5.64502	0.00881726	0.0352691	0.117488	0.75	DSS
CCC	ENSG00000019102	12.7647	1.30703	124.664	0.0285066	0.0841735	0.167577	0.75	DSS
CCC	ENSG00000231208	4.67638	1.24393	17.5802	0.0224292	0.0448584	0.0669612	0.75	DSS
CCC	ENSG00000225877	2.51033	1.10027	5.72744	0.0287406	0.0574811	0.109228	0.744318	DSS
CCC	ENSG00000285517	2.69187	1.21353	5.97113	0.0148473	0.0593893	0.117899	0.738636	DSS

## Sheet: DSS_MC
histotype	biomarker	HR	CI_lower	CI_upper	p_value	p_value_adjusted	bootstrap_p_value	C_index	SURV_type
MC	ENSG00000165935	0.0970202	0.0185852	0.506475	0.00566111	0.00849167	0.153833	0.933333	DSS
MC	ENSG00000104915	0.087073	0.0128859	0.588373	0.0122778	0.0184167	0.129625	0.933333	DSS
MC	ENSG00000214309	0.0819409	0.0121003	0.554888	0.0103627	0.015544	0.0857411	0.922222	DSS
MC	ENSG00000101333	0.0852661	0.0111061	0.654622	0.0179145	0.0391942	0.144806	0.922222	DSS
MC	ENSG00000236901	0.0939116	0.0175365	0.502915	0.00573145	0.0131579	0.153462	0.922222	DSS
MC	ENSG00000230122	0.0753679	0.0109233	0.52002	0.00870334	0.013055	0.177579	0.922222	DSS
MC	ENSG00000288893	0.0649771	0.00688738	0.613009	0.0169712	0.0254568	0.18009	0.922222	DSS
MC	ENSG00000100393	0.098446	0.013727	0.706027	0.0210958	0.0344264	0.117182	0.911111	DSS
MC	ENSG00000076944	0.520762	0.295596	0.917444	0.0239345	0.0359017	0.139643	0.911111	DSS
MC	ENSG00000135749	0.294043	0.100683	0.858745	0.0251915	0.0377873	0.161513	0.911111	DSS
MC	ENSG00000201483	0.118129	0.0198708	0.702265	0.0188446	0.0282669	0.131542	0.911111	DSS
MC	ENSG00000226101	0.257164	0.078177	0.845941	0.0253943	0.0338591	0.138061	0.911111	DSS
MC	ENSG00000251455	0.246777	0.0845194	0.720531	0.0104821	0.0157232	0.144246	0.911111	DSS
MC	ENSG00000273542	0.117378	0.0197611	0.697202	0.0184364	0.0276545	0.120353	0.911111	DSS
MC	ENSG00000284163	0.315076	0.119271	0.832334	0.0197933	0.0395867	0.195072	0.911111	DSS
MC	ENSG00000204620	0.113628	0.0215555	0.598977	0.0103391	0.0206782	0.14703	0.911111	DSS
MC	ENSG00000203942	0.434616	0.196872	0.959462	0.0391711	0.0587566	0.144565	0.905556	DSS
MC	ENSG00000249141	0.335826	0.120954	0.932411	0.0362351	0.0543526	0.188796	0.9	DSS
MC	ENSG00000183250	0.190738	0.0369935	0.983438	0.0477125	0.0804949	0.163317	0.9	DSS
MC	ENSG00000273294	0.102749	0.0172304	0.61272	0.0125024	0.0360851	0.111733	0.9	DSS
MC	ENSG00000060069	0.283477	0.0908702	0.884327	0.0298754	0.0448131	0.184117	0.9	DSS
MC	ENSG00000224533	0.294428	0.109912	0.788706	0.0150117	0.0300233	0.199317	0.9	DSS
MC	ENSG00000221821	0.319015	0.119318	0.852941	0.0227879	0.0341819	0.153844	0.888889	DSS
MC	ENSG00000150054	0.170788	0.0370148	0.788027	0.0234936	0.0352404	0.0955684	0.888889	DSS
MC	ENSG00000178568	0.291454	0.0904358	0.939292	0.0389365	0.0584047	0.153553	0.888889	DSS
MC	ENSG00000147606	0.0383139	0.0021454	0.684233	0.0265563	0.0398345	0.112481	0.888889	DSS
MC	ENSG00000143318	0.178314	0.0333224	0.954185	0.0439293	0.065894	0.190996	0.888889	DSS
MC	ENSG00000051523	0.278539	0.0956371	0.811231	0.0191024	0.0286535	0.199973	0.888889	DSS
MC	ENSG00000210174	0.477772	0.250425	0.911515	0.0250218	0.0375327	0.123504	0.888889	DSS
MC	ENSG00000278349	0.27236	0.0896699	0.827254	0.0217603	0.0326404	0.147435	0.888889	DSS
MC	ENSG00000234354	0.257609	0.0716856	0.925743	0.0376919	0.0565379	0.17878	0.888889	DSS
MC	ENSG00000101310	0.306478	0.109965	0.854166	0.0237355	0.0356032	0.146617	0.888889	DSS
MC	ENSG00000070010	0.0245073	0.00100005	0.600574	0.0230648	0.0345972	0.125157	0.888889	DSS
MC	ENSG00000162174	0.375192	0.154587	0.910613	0.0302391	0.0302391	0.137665	0.888889	DSS
MC	ENSG00000249049	0.37007	0.148723	0.920852	0.0325781	0.0488672	0.16354	0.888889	DSS
MC	ENSG00000227121	0.376132	0.153261	0.923102	0.0327901	0.0491852	0.124148	0.883333	DSS
MC	ENSG00000255836	0.121729	0.0184792	0.801877	0.0285586	0.0807835	0.188038	0.877778	DSS
MC	ENSG00000232040	0.409171	0.193006	0.867437	0.0197583	0.0296374	0.0953138	0.877778	DSS
MC	ENSG00000256232	0.288904	0.0881099	0.947289	0.0404289	0.0606434	0.168554	0.866667	DSS
MC	ENSG00000140396	0.157226	0.0269973	0.915643	0.0395904	0.0593856	0.149934	0.866667	DSS
MC	ENSG00000233672	0.296485	0.104084	0.844545	0.0228275	0.0259974	0.120588	0.855556	DSS
MC	ENSG00000023171	15.227	1.38847	166.99	0.0258426	0.038764	0.193972	0.944444	DSS
MC	ENSG00000136895	12.1376	2.02314	72.8182	0.00631787	0.0203331	0.183325	0.933333	DSS
MC	ENSG00000186235	6.8017	1.7096	27.0608	0.00650675	0.0130135	0.161882	0.927778	DSS
MC	ENSG00000278215	7.24603	1.52482	34.4337	0.012757	0.0191354	0.120902	0.922222	DSS
MC	ENSG00000204174	3.53562	1.30403	9.58616	0.0130799	0.0261597	0.171127	0.922222	DSS
MC	ENSG00000289306	3.43701	1.28351	9.20365	0.014025	0.0210375	0.168717	0.922222	DSS
MC	ENSG00000166960	2.08939	1.13822	3.83543	0.0174201	0.0261301	0.185477	0.922222	DSS
MC	ENSG00000135447	4.96403	1.59555	15.444	0.00566146	0.00849219	0.119784	0.911111	DSS
MC	ENSG00000189058	7.4006	1.64925	33.2084	0.00897087	0.0134563	0.110674	0.911111	DSS
MC	ENSG00000279638	5.92454	1.47977	23.7201	0.011949	0.0179235	0.186506	0.911111	DSS
MC	ENSG00000283927	2.94326	1.23251	7.02857	0.015071	0.0201162	0.186875	0.911111	DSS
MC	ENSG00000284182	3.2022	1.27264	8.0573	0.0134334	0.017907	0.184309	0.911111	DSS
MC	ENSG00000164520	3.33692	1.2741	8.7395	0.0141635	0.0212452	0.104882	0.911111	DSS
MC	ENSG00000139269	3.29229	1.1207	9.67183	0.0302183	0.0604367	0.184697	0.911111	DSS
MC	ENSG00000254932	2.72448	1.23499	6.01043	0.0130357	0.0195535	0.15377	0.911111	DSS
MC	ENSG00000243592	2.30708	1.18422	4.49462	0.0140144	0.0210217	0.171261	0.911111	DSS
MC	ENSG00000122194	5.38698	1.17542	24.6886	0.0301548	0.0452322	0.134329	0.911111	DSS
MC	ENSG00000236536	3.14951	1.17449	8.44574	0.0226354	0.0226354	0.174664	0.905556	DSS
MC	ENSG00000244384	3.67098	1.24461	10.8275	0.0184491	0.0368982	0.152627	0.905556	DSS
MC	ENSG00000235619	9.23689	1.75916	48.5006	0.008601	0.0129015	0.116163	0.9	DSS
MC	ENSG00000233409	9.37784	1.63815	53.6849	0.0119235	0.0178852	0.18131	0.9	DSS
MC	ENSG00000259869	3.12347	1.10774	8.80722	0.0312859	0.0469288	0.192207	0.9	DSS
MC	ENSG00000274093	9.18588	1.35296	62.3672	0.0232501	0.0505727	0.122746	0.9	DSS
MC	ENSG00000282826	4.50235	1.2938	15.6679	0.0180392	0.0270589	0.12704	0.9	DSS
MC	ENSG00000164440	3.10911	1.1345	8.52057	0.0274334	0.04115	0.18979	0.9	DSS
MC	ENSG00000243701	3.14712	1.1409	8.68119	0.0267887	0.0401831	0.140745	0.9	DSS
MC	ENSG00000090686	6.75952	1.20162	38.0246	0.0301299	0.0602598	0.18942	0.9	DSS
MC	ENSG00000163785	5.28831	1.35179	20.6883	0.0167078	0.0250617	0.138586	0.9	DSS
MC	ENSG00000103710	4.09139	1.37025	12.2164	0.0115915	0.0173872	0.128962	0.9	DSS
MC	ENSG00000270236	4.99808	1.19825	20.8477	0.0272323	0.0386762	0.168692	0.9	DSS
MC	ENSG00000110080	2.79854	1.10566	7.0834	0.0298593	0.044789	0.123774	0.9	DSS
MC	ENSG00000110696	5.39026	1.23652	23.4973	0.0249235	0.0373853	0.124832	0.9	DSS
MC	ENSG00000259542	2.49033	1.09262	5.67604	0.0299545	0.0449318	0.197082	0.9	DSS
MC	ENSG00000198342	2.60915	1.13823	5.98093	0.0234595	0.0234595	0.152398	0.9	DSS
MC	ENSG00000252473	5.72095	1.40046	23.3705	0.01514	0.02271	0.130986	0.9	DSS
MC	ENSG00000184986	2.60326	1.12069	6.04712	0.026085	0.0391276	0.129	0.9	DSS
MC	ENSG00000074047	3.82809	1.16734	12.5536	0.0267389	0.0401083	0.174161	0.9	DSS
MC	ENSG00000251128	5.03415	1.23923	20.4503	0.0238291	0.0357437	0.124414	0.9	DSS
MC	ENSG00000276174	2.32231	1.00395	5.37187	0.0489319	0.0733979	0.17286	0.9	DSS
MC	ENSG00000228842	6.56906	1.49892	28.789	0.0125308	0.0187961	0.130666	0.9	DSS
MC	ENSG00000102575	3.92105	1.32218	11.6282	0.0137586	0.0433763	0.188347	0.9	DSS
MC	ENSG00000237870	2.93835	1.08912	7.92743	0.0332913	0.049937	0.191674	0.9	DSS
MC	ENSG00000268746	3.88745	1.21337	12.4547	0.0222821	0.0297095	0.162845	0.9	DSS
MC	ENSG00000272218	5.70867	1.37768	23.6549	0.0163188	0.0244782	0.124298	0.9	DSS
MC	ENSG00000202058	3.16872	1.03093	9.73959	0.044101	0.0661516	0.182975	0.9	DSS
MC	ENSG00000258694	1.89309	1.07758	3.32578	0.0264298	0.0396448	0.195182	0.894444	DSS
MC	ENSG00000200779	3.57069	1.16646	10.9304	0.0257674	0.0386511	0.103335	0.888889	DSS
MC	ENSG00000157617	4.94201	1.38523	17.6314	0.0138122	0.0207183	0.130972	0.888889	DSS
MC	ENSG00000287815	2.90828	1.12257	7.53458	0.0279477	0.0279477	0.121826	0.888889	DSS
MC	ENSG00000239877	2.52059	1.07432	5.91387	0.0336104	0.0504156	0.167369	0.888889	DSS
MC	ENSG00000184232	5.54651	1.26771	24.2672	0.022908	0.0687241	0.170581	0.888889	DSS
MC	ENSG00000071205	3.90608	1.09269	13.9632	0.0360513	0.0360513	0.125651	0.888889	DSS
MC	ENSG00000244754	32.4229	2.12505	494.694	0.0123453	0.0185179	0.121479	0.888889	DSS
MC	ENSG00000270387	4.12818	1.14623	14.8678	0.0301043	0.0348446	0.156205	0.888889	DSS
MC	ENSG00000100867	2.67638	1.13622	6.30425	0.024315	0.0486301	0.172388	0.888889	DSS
MC	ENSG00000260034	3.86882	1.17191	12.7721	0.0263983	0.0395975	0.158775	0.888889	DSS
MC	ENSG00000128585	4.38524	1.17472	16.3701	0.0278373	0.041756	0.171285	0.888889	DSS
MC	ENSG00000008056	3.47773	1.18031	10.2469	0.0237808	0.0356712	0.105235	0.888889	DSS
MC	ENSG00000280832	4.41903	1.25029	15.6186	0.02107	0.031605	0.133628	0.888889	DSS
MC	ENSG00000247679	2.99737	1.03965	8.64158	0.0421595	0.084319	0.180049	0.888889	DSS
MC	ENSG00000230593	3.122	1.06792	9.12696	0.0375228	0.0562841	0.18491	0.888889	DSS
MC	ENSG00000113525	2.50315	1.02608	6.10651	0.0437427	0.0656141	0.164553	0.888889	DSS
MC	ENSG00000265727	2.39419	1.0275	5.57872	0.0430906	0.0646359	0.176389	0.888889	DSS
MC	ENSG00000143429	3.59355	1.05354	12.2573	0.0410251	0.0615376	0.160254	0.888889	DSS
MC	ENSG00000278872	76.0253	2.38731	2421.07	0.0141767	0.0212651	0.133458	0.888889	DSS
MC	ENSG00000288030	3.95887	1.31876	11.8844	0.0141554	0.0212332	0.147593	0.888889	DSS
MC	ENSG00000221808	5.71853	1.2962	25.2289	0.0213046	0.0319568	0.127088	0.888889	DSS
MC	ENSG00000289224	3.86121	1.35253	11.023	0.011597	0.0173955	0.115667	0.888889	DSS
MC	ENSG00000214897	3.22564	1.15064	9.04257	0.025963	0.0389444	0.164239	0.888889	DSS
MC	ENSG00000285867	5.7187	1.39589	23.4284	0.0153707	0.0230561	0.174702	0.888889	DSS
MC	ENSG00000280780	2.84506	1.09382	7.40011	0.0320468	0.0480703	0.130979	0.888889	DSS
MC	ENSG00000257220	3.16543	1.17083	8.55796	0.0231615	0.0231615	0.17666	0.888889	DSS
MC	ENSG00000211582	5.01427	1.2709	19.7836	0.0213196	0.0292667	0.191569	0.883333	DSS
MC	ENSG00000223012	5.83778	1.19637	28.4859	0.0291346	0.0291346	0.152754	0.883333	DSS
MC	ENSG00000258966	2.55645	1.02856	6.35398	0.0433237	0.0503607	0.163666	0.883333	DSS
MC	ENSG00000283385	1.84303	1.0078	3.37048	0.0471233	0.0471233	0.180268	0.883333	DSS
MC	ENSG00000269553	2.45095	1.16503	5.15622	0.0181518	0.0272277	0.136682	0.883333	DSS
MC	ENSG00000202279	2.74505	1.25386	6.00969	0.0115425	0.0173137	0.103642	0.883333	DSS
MC	ENSG00000237263	3.04192	1.03689	8.92406	0.0427709	0.0855417	0.174316	0.877778	DSS
MC	ENSG00000187091	5.38207	1.312	22.0783	0.019438	0.029157	0.135109	0.877778	DSS
MC	ENSG00000223006	2.3303	1.09056	4.97939	0.0289825	0.0434738	0.183714	0.877778	DSS
MC	ENSG00000271452	8.83178	1.51473	51.4945	0.0154539	0.0231809	0.140209	0.877778	DSS
MC	ENSG00000000005	2.50018	1.03304	6.05094	0.0421483	0.0537829	0.19719	0.877778	DSS
MC	ENSG00000246596	2.05274	1.00729	4.18327	0.0477088	0.0477088	0.159142	0.877778	DSS
MC	ENSG00000167641	5.04566	1.30278	19.5418	0.0191381	0.0287072	0.127044	0.877778	DSS
MC	ENSG00000101470	2.39067	1.07406	5.32123	0.0327638	0.0491457	0.168014	0.877778	DSS
MC	ENSG00000265094	3.06745	1.13151	8.31568	0.0276107	0.041416	0.157554	0.877778	DSS
MC	ENSG00000166450	2.24861	1.07863	4.68764	0.0306251	0.0306251	0.170627	0.877778	DSS
MC	ENSG00000149571	2.47767	1.00173	6.12824	0.0495642	0.0743463	0.163026	0.877778	DSS
MC	ENSG00000288680	2.28725	1.08828	4.80712	0.0290205	0.0435308	0.190636	0.877778	DSS
MC	ENSG00000187151	2.43592	1.06748	5.5586	0.034421	0.0516316	0.157367	0.877778	DSS
MC	ENSG00000285878	4.96342	1.17399	20.9845	0.0294034	0.0441051	0.13029	0.877778	DSS
MC	ENSG00000268654	2.49709	1.10293	5.65357	0.0281676	0.0422514	0.199827	0.872222	DSS
MC	ENSG00000271982	6.42873	1.28004	32.2868	0.0238335	0.0512025	0.168945	0.866667	DSS
MC	ENSG00000288074	3.70892	1.14161	12.0497	0.0292383	0.0438574	0.174493	0.866667	DSS
MC	ENSG00000254449	2.88344	1.17463	7.07812	0.0208188	0.0312282	0.0840184	0.866667	DSS
MC	ENSG00000278596	3.16798	1.18498	8.46941	0.0215475	0.0323213	0.120744	0.866667	DSS
MC	ENSG00000215873	2.85047	1.08258	7.50541	0.0339557	0.0509336	0.189079	0.866667	DSS
MC	ENSG00000237214	6.02974	1.39832	26.001	0.0159696	0.0239544	0.113217	0.866667	DSS
MC	ENSG00000223923	2.50554	1.08209	5.80149	0.0320222	0.0480333	0.14966	0.866667	DSS
MC	ENSG00000284640	1.93849	1.02217	3.67624	0.0426502	0.0639753	0.185119	0.866667	DSS
MC	ENSG00000230728	5.30732	1.04434	26.9718	0.044192	0.0589226	0.170364	0.866667	DSS
MC	ENSG00000162494	2.95829	1.1839	7.39211	0.0202735	0.0304102	0.189186	0.866667	DSS
MC	ENSG00000228929	6.76303	1.35677	33.7114	0.0196884	0.0295581	0.0762076	0.855556	DSS
MC	ENSG00000290968	2.15436	1.00758	4.60635	0.0477666	0.0477666	0.146009	0.855556	DSS
MC	ENSG00000265948	2.75492	1.09503	6.93097	0.0313332	0.0469999	0.185019	0.855556	DSS
MC	ENSG00000236187	2.63609	1.07571	6.45989	0.0340437	0.0510656	0.190947	0.855556	DSS
MC	ENSG00000260420	2.55055	1.10807	5.87088	0.0277213	0.0415819	0.122088	0.85	DSS
MC	ENSG00000277948	4.31326	1.2936	14.3817	0.0173629	0.0260443	0.0856139	0.844444	DSS
