# Supplementary material for: Diagnostic and prognostic biomarkers associated with histotype in advanced epithelial ovarian cancer
Source: Sci Rep. 2025 Oct 23;15:37171. doi: 10.1038/s41598-025-24938-0 (PMC12550092; doi:10.1038/s41598-025-24938-0)
Supplement: Supplementary file 9 — Supplementary Material 9 [file 41598_2025_24938_MOESM9_ESM.xlsx]

## Sheet: study cohort (146 samples)
Sample_ID	Histotype	Cohort inclusion status	Year of diagnosis	Sample age (years)	Age group (decade)	RNA integrety (RIN) value	Percentage of aligned reads	Number of aligned reads (millions)
EOC_1	HGSC	included	1993	30.3135	1990-2000	9.7	89.6	26.7
EOC_2	HGSC	included	1993	30.2861	1990-2000	4.5	92.3	32.4
EOC_3	BENIGN	included	1993	30.256	1990-2000	9.9	87.3	18.7
EOC_4	LGSC	included	1994	30.1793	1990-2000	1.4	92.6	23.9
EOC_6	HGSC	included	1994	29.9849	1990-2000	9.1	88.2	23.2
EOC_7	MC	included	1994	29.963	1990-2000	1.1	74.3	17.8
EOC_8	MC	included	1994	29.8207	1990-2000	9.5	85.9	25.1
EOC_9	EC	included	1994	30.0616	1990-2000	1.5	93.9	20.9
EOC_10	HGSC	included	1994	30.1821	1990-2000	4.6	90.2	22
EOC_11	CCC	included	1994	29.5825	1990-2000	3.3	81	33.7
EOC_12	MC	included	1994	29.4757	1990-2000	4.1	87.6	36.2
EOC_13	HGSC	included	1994	29.3224	1990-2000	5.8	87.5	23.5
EOC_14	EC	included	1994	29.295	1990-2000	4.9	82.1	24.5
EOC_15	MC	included	1994	29.2567	1990-2000	2.6	79.1	15
EOC_16	BOT	included	1995	28.9391	1990-2000	8.5	87.9	23.7
EOC_17	LGSC	included	1995	28.9528	1990-2000	7.5	87	17.1
EOC_18	CCC	included	1995	28.9309	1990-2000	1.4	86.2	23.7
EOC_22	BOT	included	1995	28.7611	1990-2000	6.6	87.4	25.5
EOC_23	LGSC	included	1995	28.5476	1990-2000	9.2	88.5	30.9
EOC_25	BOT	included	1995	28.4517	1990-2000	6.7	88.4	33.8
EOC_26	MC	included	1995	28.4545	1990-2000	1.6	79.2	16.7
EOC_27	BOT	included	1995	28.3806	1990-2000	9.3	88	23.4
EOC_28	EC	included	1995	28.3039	1990-2000	6.5	90.5	19.1
EOC_29	MC	included	1995	28.219	1990-2000	2.2	70.3	20.3
EOC_30	HGSC	included	1995	28.3012	1990-2000	7.7	85.8	25.1
EOC_31	HGSC	included	1996	28.1232	1990-2000	7.4	91.1	23.9
EOC_32	BOT	included	1996	27.9151	1990-2000	2.3	87.2	37.4
EOC_33	BOT	included	1996	27.8823	1990-2000	5.9	89.5	25.6
EOC_34	CCC	included	1996	27.77	1990-2000	7.3	85.4	20.2
EOC_35	HGSC	included	1996	27.6687	1990-2000	6.2	84.1	26.1
EOC_36	CCC	included	1996	27.4962	1990-2000	8.7	86	33.5
EOC_39	HGSC	included	1997	26.7899	1990-2000	2.7	85.7	19
EOC_40	BOT	included	1997	26.4093	1990-2000	6.4	85.9	22.7
EOC_41	EC	included	1997	26.5024	1990-2000	5.9	83.2	28.5
EOC_42	CCC	included	1997	26.4422	1990-2000	3.4	87.5	36.5
EOC_43	HGSC	included	1997	26.4367	1990-2000	9.7	86.8	22
EOC_47	BOT	included	1997	26.59	1990-2000	6.7	90.9	33.9
EOC_37	HGSC	included	1997	27.1157	1990-2000	8.4	89.8	20.7
EOC_38	EC	included	1997	27.0418	1990-2000	9.7	89.5	21.5
EOC_44	BOT	included	1998	26.0233	1990-2000	8.9	87.5	26.4
EOC_46	HGSC	included	1998	25.9247	1990-2000	7.6	87.6	18.2
EOC_48	MC	included	1998	25.8344	1990-2000	6.6	84.2	24.5
EOC_49	HGSC	included	1998	25.6783	1990-2000	5.8	85	18.8
EOC_50	HGSC	included	1998	25.8727	1990-2000	5.1	85.9	41.3
EOC_51	HGSC	included	1998	25.3279	1990-2000	6	91.7	25.7
EOC_52	HGSC	included	1998	25.3552	1990-2000	8.5	87	20.6
EOC_53	HGSC	included	1998	25.2977	1990-2000	5.4	84.9	43.7
EOC_55	HGSC	included	1999	25.065	1990-2000	8	87.4	16.2
EOC_56	BOT	included	1999	24.7775	1990-2000	9.4	86.9	28.7
EOC_57	MC	included	1999	24.7529	1990-2000	6.1	83.6	28.2
EOC_58	BOT	included	1999	24.6188	1990-2000	6.5	86.6	21.6
EOC_59	HGSC	included	1999	24.5503	1990-2000	5.8	84.9	24.2
EOC_60	EC	included	1999	24.7173	1990-2000	9.8	87.9	18.9
EOC_61	HGSC	included	1999	24.4709	1990-2000	8.9	85.7	26.2
EOC_62	HGSC	included	1999	24.4134	1990-2000	9.6	87.6	25.8
EOC_63	CCC	included	1999	24.5476	1990-2000	6.8	83.9	23
EOC_64	EC	included	1999	24.3368	1990-2000	9.9	87.5	27.3
EOC_65	MC	included	1999	24.282	1990-2000	3.5	84	31
EOC_66	MC	included	2000	23.9535	2001-2010	5.3	85.5	41.3
EOC_67	HGSC	included	2000	23.7344	2001-2010	5.9	87.7	74.2
EOC_68	CCC	included	2000	23.8932	2001-2010	3	82.3	19.9
EOC_69	EC	included	2000	23.6304	2001-2010	9.4	91	17.3
EOC_70	BENIGN	included	2000	23.2635	2001-2010	8.1	89	36.2
EOC_71	EC	included	2001	22.9979	2001-2010	8.5	89.7	24.7
EOC_72	HGSC	included	2001	22.4914	2001-2010	8.4	87.1	26.6
EOC_73	HGSC	included	2001	22.475	2001-2010	9.5	90.9	28.1
EOC_74	MC	included	2001	22.3573	2001-2010	7.2	89.1	21.7
EOC_75	HGSC	included	2001	22.3956	2001-2010	8.1	86.4	52.7
EOC_76	LGSC	included	2001	22.2697	2001-2010	9.9	89	120.3
EOC_77	HGSC	included	2001	22.4723	2001-2010	5.3	90.2	25.9
EOC_78	HGSC	included	2001	22.204	2001-2010	8.8	86.1	56.1
EOC_79	HGSC	included	2001	22.204	2001-2010	9.1	89.6	16.3
EOC_80	EC	included	2002	22.1739	2001-2010	9.6	86.9	32.5
EOC_81	EC	included	2002	22.0753	2001-2010	10	87.9	30.8
EOC_82	HGSC	included	2002	21.9822	2001-2010	9	88.8	43.5
EOC_83	MC	included	2002	21.8672	2001-2010	4.5	84.1	23.3
EOC_84	BENIGN	included	2002	21.5551	2001-2010	6.3	86	39.2
EOC_85	HGSC	included	2002	21.5195	2001-2010	6.3	88.5	20.2
EOC_86	BOT	included	2002	21.3251	2001-2010	6.5	89.8	33
EOC_87	HGSC	included	2003	21.0787	2001-2010	8.8	87.8	22.4
EOC_88	HGSC	included	2003	21.076	2001-2010	9.2	91.3	21
EOC_89	CCC	included	2003	20.9802	2001-2010	6.8	86.3	27.2
EOC_90	CCC	included	2003	20.9281	2001-2010	9.6	86.3	42
EOC_92	CCC	included	2003	20.3723	2001-2010	8.2	86.7	27.2
EOC_94	BOT	included	2004	20.1807	2001-2010	8.5	86.5	53
EOC_95	HGSC	included	2004	20.1807	2001-2010	9.1	85.9	21.3
EOC_96	HGSC	included	2004	20.1013	2001-2010	10	88	33
EOC_97	EC	included	2004	20.0821	2001-2010	8.5	86.3	27.7
EOC_98	CCC	included	2004	20.104	2001-2010	9	87.7	22.8
EOC_99	HGSC	included	2004	20.104	2001-2010	9.7	85.7	18.8
EOC_100	EC	included	2004	19.8823	2001-2010	9.6	88.7	30.5
EOC_101	HGSC	included	2004	19.6605	2001-2010	10	86	15.3
EOC_102	CCC	included	2004	19.3895	2001-2010	8	85.2	42.8
EOC_103	CCC	included	2005	18.9514	2001-2010	7.2	87	13.6
EOC_104	EC	included	2005	18.7981	2001-2010	10	87	51.6
EOC_105	HGSC	included	2005	18.8446	2001-2010	8.5	89.6	32.3
EOC_106	LGSC	included	2005	18.6585	2001-2010	9.3	92.1	32
EOC_107	HGSC	included	2005	18.6256	2001-2010	8.8	88.4	15.8
EOC_108	BOT	included	2005	18.7379	2001-2010	5.4	86.8	19.1
EOC_109	HGSC	included	2005	18.5654	2001-2010	8.9	85.6	26.4
EOC_110	HGSC	included	2005	18.5572	2001-2010	9	89.6	24.1
EOC_111	CCC	included	2006	18.1656	2001-2010	10	85.5	30.3
EOC_112	CCC	included	2006	18.141	2001-2010	6	86.1	21.5
EOC_113	BOT	included	2006	18.1027	2001-2010	8.7	89.7	16.5
EOC_114	HGSC	included	2006	18.0507	2001-2010	9.8	87.7	30.5
EOC_115	MC	included	2006	17.8152	2001-2010	7.3	88.4	40
EOC_116	HGSC	included	2006	17.5797	2001-2010	10	87.5	18.3
EOC_117	HGSC	included	2006	17.7988	2001-2010	9.5	88.1	29.8
EOC_118	CCC	included	2006	17.4949	2001-2010	8.5	91	24.3
EOC_119	HGSC	included	2006	17.5469	2001-2010	9.6	90	18.2
EOC_120	MC	included	2006	17.4155	2001-2010	10	89.4	12.5
EOC_121	MC	included	2006	17.4784	2001-2010	9.5	87	15.5
EOC_122	HGSC	included	2007	17.1882	2001-2010	9.1	85.6	36.8
EOC_123	HGSC	included	2007	17.0732	2001-2010	10	86.5	25.9
EOC_124	CCC	included	2007	17.0212	2001-2010	7.5	84.8	35.1
EOC_125	MC	included	2007	17.0732	2001-2010	6.6	87.5	19.2
EOC_126	HGSC	included	2007	16.6735	2001-2010	8.5	89.5	17.8
EOC_127	HGSC	included	2007	16.6653	2001-2010	9.4	86.3	24.1
EOC_128	HGSC	included	2007	16.501	2001-2010	10	85.8	18.1
EOC_129	HGSC	included	2007	16.4572	2001-2010	8.5	87.9	131
EOC_130	LGSC	included	2007	16.4928	2001-2010	8.4	89.3	21.2
EOC_131	BENIGN	included	2007	16.397	2001-2010	7.6	90.5	23.5
EOC_132	MC	included	2007	16.4736	2001-2010	6.1	85.3	37.2
EOC_133	BOT	included	2007	16.4025	2001-2010	6.4	85.2	37
EOC_135	HGSC	included	2007	16.2437	2001-2010	8.7	85.4	37.9
EOC_134	HGSC	included	2008	16.1697	2001-2010	7.7	86.3	23.2
EOC_136	CCC	included	2008	15.8987	2001-2010	9.5	88.3	27.2
EOC_137	HGSC	included	2008	15.4962	2001-2010	8.5	84.8	35
EOC_138	CCC	included	2009	14.6146	2001-2010	7.5	82.5	42.9
EOC_139	MC	included	2010	14.026	2011-2020	4.6	86.5	42.2
EOC_140	CCC	included	2012	11.6085	2011-2020	3	80.2	21.4
EOC_141	CCC	included	2012	11.4387	2011-2020	3.8	85.2	40.5
EOC_142	CCC	included	2012	11.4168	2011-2020	10	88.2	15.5
EOC_143	MC	included	2012	11.3265	2011-2020	6.6	86.3	28.7
EOC_144	BOT	included	2012	11.2279	2011-2020	9.2	86.9	52.1
EOC_146	CCC	included	2013	10.9213	2011-2020	9.6	85.1	46.5
EOC_147	CCC	included	2014	10.1739	2011-2020	7.8	86.8	20
EOC_148	CCC	included	2014	9.9603	2011-2020	9.1	83.1	26.8
EOC_149	MC	included	2014	9.79055	2011-2020	9.8	86.3	31.7
EOC_150	EC	included	2014	9.57974	2011-2020	10	88.2	32
EOC_151	CCC	included	2015	8.73374	2011-2020	9.5	88	34.5
EOC_152	MC	included	2016	7.70431	2011-2020	6.6	84.7	26.8
EOC_153	MC	included	2016	7.24162	2011-2020	9.9	86.6	20
EOC_155	HGSC	included	2016	7.82752	2011-2020	6.1	84.9	35.7
EOC_154	CCC	included	2017	6.68309	2011-2020	8.9	86.1	14.9
EOC_156	CCC	included	2018	6.05339	2011-2020	9	86.5	36.9

## Sheet: full cohort (156 samples)
Sample_ID	Histotype	Cohort inclusion status	Year of diagnosis	Sample age (years)	Age group (decade)	RNA integrety (RIN) value	Percentage of aligned reads	Number of aligned reads (millions)
EOC_1	HGSC	included	1993	30.3135	1990-2000	9.7	89.6	26.7
EOC_2	HGSC	included	1993	30.2861	1990-2000	4.5	92.3	32.4
EOC_3	BENIGN	included	1993	30.256	1990-2000	9.9	87.3	18.7
EOC_4	LGSC	included	1994	30.1793	1990-2000	1.4	92.6	23.9
EOC_5	Excluded due to insufficient material	excluded due to RC	1994	30.1629	1990-2000	7.6	92.1	35.5
EOC_6	HGSC	included	1994	29.9849	1990-2000	9.1	88.2	23.2
EOC_7	MC	included	1994	29.963	1990-2000	1.1	74.3	17.8
EOC_8	MC	included	1994	29.8207	1990-2000	9.5	85.9	25.1
EOC_9	EC	included	1994	30.0616	1990-2000	1.5	93.9	20.9
EOC_10	HGSC	included	1994	30.1821	1990-2000	4.6	90.2	22
EOC_11	CCC	included	1994	29.5825	1990-2000	3.3	81	33.7
EOC_12	MC	included	1994	29.4757	1990-2000	4.1	87.6	36.2
EOC_13	HGSC	included	1994	29.3224	1990-2000	5.8	87.5	23.5
EOC_14	EC	included	1994	29.295	1990-2000	4.9	82.1	24.5
EOC_15	MC	included	1994	29.2567	1990-2000	2.6	79.1	15
EOC_19	Reclassified outside of epithelial ovarian cancer (EOC)	excluded due to RC	1994	29.2402	1990-2000	1	73.8	17.5
EOC_16	BOT	included	1995	28.9391	1990-2000	8.5	87.9	23.7
EOC_17	LGSC	included	1995	28.9528	1990-2000	7.5	87	17.1
EOC_18	CCC	included	1995	28.9309	1990-2000	1.4	86.2	23.7
EOC_20	CCC	bacterial contamination	1995	28.7146	1990-2000	1.3	56.2	17.7
EOC_21	CCC	bacterial contamination	1995	28.7091	1990-2000	1.1	42.3	3
EOC_22	BOT	included	1995	28.7611	1990-2000	6.6	87.4	25.5
EOC_23	LGSC	included	1995	28.5476	1990-2000	9.2	88.5	30.9
EOC_24	Reclassified outside of epithelial ovarian cancer (EOC)	excluded due to RC	1995	28.4928	1990-2000	2.7	76.8	22.4
EOC_25	BOT	included	1995	28.4517	1990-2000	6.7	88.4	33.8
EOC_26	MC	included	1995	28.4545	1990-2000	1.6	79.2	16.7
EOC_27	BOT	included	1995	28.3806	1990-2000	9.3	88	23.4
EOC_28	EC	included	1995	28.3039	1990-2000	6.5	90.5	19.1
EOC_29	MC	included	1995	28.219	1990-2000	2.2	70.3	20.3
EOC_30	HGSC	included	1995	28.3012	1990-2000	7.7	85.8	25.1
EOC_31	HGSC	included	1996	28.1232	1990-2000	7.4	91.1	23.9
EOC_32	BOT	included	1996	27.9151	1990-2000	2.3	87.2	37.4
EOC_33	BOT	included	1996	27.8823	1990-2000	5.9	89.5	25.6
EOC_34	CCC	included	1996	27.77	1990-2000	7.3	85.4	20.2
EOC_35	HGSC	included	1996	27.6687	1990-2000	6.2	84.1	26.1
EOC_36	CCC	included	1996	27.4962	1990-2000	8.7	86	33.5
EOC_39	HGSC	included	1997	26.7899	1990-2000	2.7	85.7	19
EOC_40	BOT	included	1997	26.4093	1990-2000	6.4	85.9	22.7
EOC_41	EC	included	1997	26.5024	1990-2000	5.9	83.2	28.5
EOC_42	CCC	included	1997	26.4422	1990-2000	3.4	87.5	36.5
EOC_43	HGSC	included	1997	26.4367	1990-2000	9.7	86.8	22
EOC_47	BOT	included	1997	26.59	1990-2000	6.7	90.9	33.9
EOC_54	Excluded due to insufficient material	excluded due to RC	1997	26.59	1990-2000	9	89.7	17.3
EOC_37	HGSC	included	1997	27.1157	1990-2000	8.4	89.8	20.7
EOC_38	EC	included	1997	27.0418	1990-2000	9.7	89.5	21.5
EOC_44	BOT	included	1998	26.0233	1990-2000	8.9	87.5	26.4
EOC_45	EC	bacterial contamination	1998	26.0616	1990-2000	1	33.6	8.2
EOC_46	HGSC	included	1998	25.9247	1990-2000	7.6	87.6	18.2
EOC_48	MC	included	1998	25.8344	1990-2000	6.6	84.2	24.5
EOC_49	HGSC	included	1998	25.6783	1990-2000	5.8	85	18.8
EOC_50	HGSC	included	1998	25.8727	1990-2000	5.1	85.9	41.3
EOC_51	HGSC	included	1998	25.3279	1990-2000	6	91.7	25.7
EOC_52	HGSC	included	1998	25.3552	1990-2000	8.5	87	20.6
EOC_53	HGSC	included	1998	25.2977	1990-2000	5.4	84.9	43.7
EOC_55	HGSC	included	1999	25.065	1990-2000	8	87.4	16.2
EOC_56	BOT	included	1999	24.7775	1990-2000	9.4	86.9	28.7
EOC_57	MC	included	1999	24.7529	1990-2000	6.1	83.6	28.2
EOC_58	BOT	included	1999	24.6188	1990-2000	6.5	86.6	21.6
EOC_59	HGSC	included	1999	24.5503	1990-2000	5.8	84.9	24.2
EOC_60	EC	included	1999	24.7173	1990-2000	9.8	87.9	18.9
EOC_61	HGSC	included	1999	24.4709	1990-2000	8.9	85.7	26.2
EOC_62	HGSC	included	1999	24.4134	1990-2000	9.6	87.6	25.8
EOC_63	CCC	included	1999	24.5476	1990-2000	6.8	83.9	23
EOC_64	EC	included	1999	24.3368	1990-2000	9.9	87.5	27.3
EOC_65	MC	included	1999	24.282	1990-2000	3.5	84	31
EOC_66	MC	included	2000	23.9535	2001-2010	5.3	85.5	41.3
EOC_67	HGSC	included	2000	23.7344	2001-2010	5.9	87.7	74.2
EOC_68	CCC	included	2000	23.8932	2001-2010	3	82.3	19.9
EOC_69	EC	included	2000	23.6304	2001-2010	9.4	91	17.3
EOC_70	BENIGN	included	2000	23.2635	2001-2010	8.1	89	36.2
EOC_71	EC	included	2001	22.9979	2001-2010	8.5	89.7	24.7
EOC_72	HGSC	included	2001	22.4914	2001-2010	8.4	87.1	26.6
EOC_73	HGSC	included	2001	22.475	2001-2010	9.5	90.9	28.1
EOC_74	MC	included	2001	22.3573	2001-2010	7.2	89.1	21.7
EOC_75	HGSC	included	2001	22.3956	2001-2010	8.1	86.4	52.7
EOC_76	LGSC	included	2001	22.2697	2001-2010	9.9	89	120.3
EOC_77	HGSC	included	2001	22.4723	2001-2010	5.3	90.2	25.9
EOC_78	HGSC	included	2001	22.204	2001-2010	8.8	86.1	56.1
EOC_79	HGSC	included	2001	22.204	2001-2010	9.1	89.6	16.3
EOC_80	EC	included	2002	22.1739	2001-2010	9.6	86.9	32.5
EOC_81	EC	included	2002	22.0753	2001-2010	10	87.9	30.8
EOC_82	HGSC	included	2002	21.9822	2001-2010	9	88.8	43.5
EOC_83	MC	included	2002	21.8672	2001-2010	4.5	84.1	23.3
EOC_84	BENIGN	included	2002	21.5551	2001-2010	6.3	86	39.2
EOC_85	HGSC	included	2002	21.5195	2001-2010	6.3	88.5	20.2
EOC_86	BOT	included	2002	21.3251	2001-2010	6.5	89.8	33
EOC_87	HGSC	included	2003	21.0787	2001-2010	8.8	87.8	22.4
EOC_88	HGSC	included	2003	21.076	2001-2010	9.2	91.3	21
EOC_89	CCC	included	2003	20.9802	2001-2010	6.8	86.3	27.2
EOC_90	CCC	included	2003	20.9281	2001-2010	9.6	86.3	42
EOC_91	Reclassified outside of epithelial ovarian cancer (EOC)	excluded due to RC	2003	20.4107	2001-2010	7.3	87.6	34.6
EOC_92	CCC	included	2003	20.3723	2001-2010	8.2	86.7	27.2
EOC_93	Reclassified outside of epithelial ovarian cancer (EOC)	excluded due to RC	2003	20.23	2001-2010	7.1	89.8	70
EOC_94	BOT	included	2004	20.1807	2001-2010	8.5	86.5	53
EOC_95	HGSC	included	2004	20.1807	2001-2010	9.1	85.9	21.3
EOC_96	HGSC	included	2004	20.1013	2001-2010	10	88	33
EOC_97	EC	included	2004	20.0821	2001-2010	8.5	86.3	27.7
EOC_98	CCC	included	2004	20.104	2001-2010	9	87.7	22.8
EOC_99	HGSC	included	2004	20.104	2001-2010	9.7	85.7	18.8
EOC_100	EC	included	2004	19.8823	2001-2010	9.6	88.7	30.5
EOC_101	HGSC	included	2004	19.6605	2001-2010	10	86	15.3
EOC_102	CCC	included	2004	19.3895	2001-2010	8	85.2	42.8
EOC_103	CCC	included	2005	18.9514	2001-2010	7.2	87	13.6
EOC_104	EC	included	2005	18.7981	2001-2010	10	87	51.6
EOC_105	HGSC	included	2005	18.8446	2001-2010	8.5	89.6	32.3
EOC_106	LGSC	included	2005	18.6585	2001-2010	9.3	92.1	32
EOC_107	HGSC	included	2005	18.6256	2001-2010	8.8	88.4	15.8
EOC_108	BOT	included	2005	18.7379	2001-2010	5.4	86.8	19.1
EOC_109	HGSC	included	2005	18.5654	2001-2010	8.9	85.6	26.4
EOC_110	HGSC	included	2005	18.5572	2001-2010	9	89.6	24.1
EOC_111	CCC	included	2006	18.1656	2001-2010	10	85.5	30.3
EOC_112	CCC	included	2006	18.141	2001-2010	6	86.1	21.5
EOC_113	BOT	included	2006	18.1027	2001-2010	8.7	89.7	16.5
EOC_114	HGSC	included	2006	18.0507	2001-2010	9.8	87.7	30.5
EOC_115	MC	included	2006	17.8152	2001-2010	7.3	88.4	40
EOC_116	HGSC	included	2006	17.5797	2001-2010	10	87.5	18.3
EOC_117	HGSC	included	2006	17.7988	2001-2010	9.5	88.1	29.8
EOC_118	CCC	included	2006	17.4949	2001-2010	8.5	91	24.3
EOC_119	HGSC	included	2006	17.5469	2001-2010	9.6	90	18.2
EOC_120	MC	included	2006	17.4155	2001-2010	10	89.4	12.5
EOC_121	MC	included	2006	17.4784	2001-2010	9.5	87	15.5
EOC_122	HGSC	included	2007	17.1882	2001-2010	9.1	85.6	36.8
EOC_123	HGSC	included	2007	17.0732	2001-2010	10	86.5	25.9
EOC_124	CCC	included	2007	17.0212	2001-2010	7.5	84.8	35.1
EOC_125	MC	included	2007	17.0732	2001-2010	6.6	87.5	19.2
EOC_126	HGSC	included	2007	16.6735	2001-2010	8.5	89.5	17.8
EOC_127	HGSC	included	2007	16.6653	2001-2010	9.4	86.3	24.1
EOC_128	HGSC	included	2007	16.501	2001-2010	10	85.8	18.1
EOC_129	HGSC	included	2007	16.4572	2001-2010	8.5	87.9	131
EOC_130	LGSC	included	2007	16.4928	2001-2010	8.4	89.3	21.2
EOC_131	BENIGN	included	2007	16.397	2001-2010	7.6	90.5	23.5
EOC_132	MC	included	2007	16.4736	2001-2010	6.1	85.3	37.2
EOC_133	BOT	included	2007	16.4025	2001-2010	6.4	85.2	37
EOC_135	HGSC	included	2007	16.2437	2001-2010	8.7	85.4	37.9
EOC_134	HGSC	included	2008	16.1697	2001-2010	7.7	86.3	23.2
EOC_136	CCC	included	2008	15.8987	2001-2010	9.5	88.3	27.2
EOC_137	HGSC	included	2008	15.4962	2001-2010	8.5	84.8	35
EOC_138	CCC	included	2009	14.6146	2001-2010	7.5	82.5	42.9
EOC_139	MC	included	2010	14.026	2011-2020	4.6	86.5	42.2
EOC_140	CCC	included	2012	11.6085	2011-2020	3	80.2	21.4
EOC_141	CCC	included	2012	11.4387	2011-2020	3.8	85.2	40.5
EOC_142	CCC	included	2012	11.4168	2011-2020	10	88.2	15.5
EOC_143	MC	included	2012	11.3265	2011-2020	6.6	86.3	28.7
EOC_144	BOT	included	2012	11.2279	2011-2020	9.2	86.9	52.1
EOC_145	Reclassified outside of epithelial ovarian cancer (EOC)	excluded due to RC	2013	10.809	2011-2020	8.3	86.8	15.7
EOC_146	CCC	included	2013	10.9213	2011-2020	9.6	85.1	46.5
EOC_147	CCC	included	2014	10.1739	2011-2020	7.8	86.8	20
EOC_148	CCC	included	2014	9.9603	2011-2020	9.1	83.1	26.8
EOC_149	MC	included	2014	9.79055	2011-2020	9.8	86.3	31.7
EOC_150	EC	included	2014	9.57974	2011-2020	10	88.2	32
EOC_151	CCC	included	2015	8.73374	2011-2020	9.5	88	34.5
EOC_152	MC	included	2016	7.70431	2011-2020	6.6	84.7	26.8
EOC_153	MC	included	2016	7.24162	2011-2020	9.9	86.6	20
EOC_155	HGSC	included	2016	7.82752	2011-2020	6.1	84.9	35.7
EOC_154	CCC	included	2017	6.68309	2011-2020	8.9	86.1	14.9
EOC_156	CCC	included	2018	6.05339	2011-2020	9	86.5	36.9
