# Supplementary material for: Diagnostic and prognostic biomarkers associated with histotype in advanced epithelial ovarian cancer
Source: Sci Rep. 2025 Oct 23;15:37171. doi: 10.1038/s41598-025-24938-0 (PMC12550092; doi:10.1038/s41598-025-24938-0)
Supplement: Supplementary file 10 — Supplementary Material 10 [file 41598_2025_24938_MOESM10_ESM.xlsx]

## Sheet: HT-specific DEG's_extval (MC)
external_gene_name	ensembl_gene_id	totFreq	relFreq	H_l2FC_HGSC_MC	H_l2FC_EC_MC	H_l2FC_CCC_MC	GSE6008_Freq	GSE44104_Freq	EMTAB1814_Freq	GSE2109_Freq	GSE6008_CCC_MC_log2FC	GSE6008_EC_MC_log2FC	GSE6008_HGSC_MC_log2FC	GSE44104_CCC_MC_log2FC	GSE44104_EC_MC_log2FC	GSE44104_HGSC_MC_log2FC	EMTAB1814_CCC_MC_log2FC	EMTAB1814_EC_MC_log2FC	EMTAB1814_HGSC_MC_log2FC	GSE2109_CCC_MC_log2FC	GSE2109_EC_MC_log2FC	GSE2109_HGSC_MC_log2FC	GSE2109_LGSC_MC_log2FC
FCGBP	ENSG00000275395	0.75	0.833333	-4.02174	-3.28312	-4.16337	3	3	NA	4	-0.751003	-0.56459	-0.540986	-7.24431	-5.79759	-5.85619	NA	NA	NA	-4.6481	-3.32163	-4.24292	-3.86023
GLDC	ENSG00000178445	1	0.75	4.50533	4.07127	4.74099	3	3	1	2	0.867902	0.423372	0.649335	6.19555	4.09528	4.00433	3.0102	NA	NA	NA	NA	2.77685	3.04111
ALDOB	ENSG00000136872	0.75	0.666667	-5.90266	-5.97471	-5.48841	2	3	NA	3	NA	-0.456105	-0.169021	-5.07258	-5.07258	-0.248332	NA	NA	NA	-4.66229	NA	-4.0674	-4.12624
F5	ENSG00000198734	0.75	0.666667	-4.03569	-3.68552	-3.30573	3	3	NA	2	-0.72425	-0.643241	-0.59008	-8.20922	-8.69564	-8.09672	NA	NA	NA	NA	NA	-3.34793	-3.29406
LRRC66	ENSG00000188993	0.75	0.583333	-3.1999	-2.77191	-2.34985	NA	3	2	2	NA	NA	NA	-6.29582	-5.98485	-6.23255	-2.52608	NA	-2.67149	NA	NA	-2.3272	-2.36217
SLC34A2	ENSG00000157765	1	0.583333	4.55921	3.73402	3.12728	1	3	1	2	NA	NA	0.599894	3.74308	4.49067	4.68126	NA	NA	2.63237	NA	NA	2.87589	2.86747
UBXN8	ENSG00000104691	0.75	0.5	-2.75624	-2.39368	-2.29284	1	3	NA	2	NA	NA	-0.338051	-1.94849	-1.36247	-2.11041	NA	NA	NA	NA	NA	-1.70403	-1.5634
VTCN1	ENSG00000134258	1	0.5	3.41372	3.30135	3.78252	2	1	1	2	0.84922	NA	0.580758	NA	3.77178	NA	2.96979	NA	NA	NA	NA	3.00036	2.75162
ATP2B2	ENSG00000157087	0.75	0.416667	3.09025	3.05872	4.45501	1	2	NA	2	0.255089	NA	NA	1.87326	2.52127	NA	NA	NA	NA	NA	NA	2.35231	2.34896
DHRS9	ENSG00000073737	0.75	0.416667	-3.94747	-3.50398	-3.233	2	1	NA	2	NA	-0.246542	-0.245751	-1.70442	NA	NA	NA	NA	NA	NA	NA	-1.87065	-1.60393
TCN1	ENSG00000134827	0.75	0.416667	-5.24388	-3.72035	-3.08544	2	1	NA	2	NA	-0.318002	-0.43175	NA	NA	-4.95594	NA	NA	NA	NA	NA	-4.02222	-3.48053

## Sheet: HT-specific DEG's_extval (CCC)
external_gene_name	ensembl_gene_id	totFreq	relFreq	H_l2FC_HGSC_CCC	H_l2FC_EC_CCC	H_l2FC_MC_CCC	GSE6008_Freq	GSE44104_Freq	EMTAB1814_Freq	GSE2109_Freq	GSE6008_EC_CCC_log2FC	GSE6008_HGSC_CCC_log2FC	GSE6008_MC_CCC_log2FC	GSE44104_EC_CCC_log2FC	GSE44104_HGSC_CCC_log2FC	GSE44104_MC_CCC_log2FC	EMTAB1814_EC_CCC_log2FC	EMTAB1814_HGSC_CCC_log2FC	EMTAB1814_MC_CCC_log2FC	GSE2109_EC_CCC_log2FC	GSE2109_HGSC_CCC_log2FC	GSE2109_LGSC_CCC_log2FC	GSE2109_MC_CCC_log2FC
GPX3	ENSG00000211445	1	0.75	-2.5219	-3.92598	-2.86687	3	1	3	2	-1.15111	-0.881549	-1.259	NA	NA	-5.12141	-3.4225	-2.81586	-2.66983	-3.29966	NA	NA	NA
ARID3A	ENSG00000116017	0.75	0.666667	-2.3337	-2.08435	-1.89499	3	2	3	NA	-0.471008	-0.601877	-0.616708	NA	-1.9538	-1.90388	-1.56678	-2.30268	-1.91945	NA	NA	NA	NA
NABP1	ENSG00000173559	0.75	0.666667	-2.24925	-2.39593	-2.12656	3	2	3	NA	-0.420393	-0.432563	-0.450856	NA	-1.46934	-2.36212	-1.06642	-0.515353	-1.51406	NA	NA	NA	NA
RNASET2	ENSG00000026297	0.75	0.666667	-1.91318	-2.02244	-1.73945	3	2	3	NA	-0.452592	-0.547611	-0.60428	NA	-1.42029	-1.58871	-1.23367	-0.740066	-2.01426	NA	NA	NA	NA
CTH	ENSG00000116761	0.75	0.583333	-2.54167	-2.34865	-1.89617	3	1	3	NA	-0.317575	-0.416812	-0.369174	NA	-2.26214	NA	-1.93749	-2.86966	-2.7934	NA	NA	NA	NA
EEF1A2	ENSG00000101210	0.75	0.583333	-5.16723	-6.86573	-4.40674	3	1	3	NA	-1.20051	-1.17884	-1.0743	NA	NA	-3.17402	-4.84211	-3.72712	-4.08063	NA	NA	NA	NA
GLRX	ENSG00000173221	0.75	0.583333	-3.22081	-2.91564	-2.22118	3	1	3	NA	-0.944011	-1.11357	-0.816458	NA	-2.4922	NA	-2.20104	-2.8533	-1.8981	NA	NA	NA	NA
LEFTY1	ENSG00000243709	0.75	0.583333	-5.89919	-5.42523	-3.04659	3	1	3	NA	-1.42897	-1.58577	-1.10271	NA	-4.84878	NA	-4.80546	-5.42618	-5.5358	NA	NA	NA	NA
APOL1	ENSG00000100342	0.5	0.5	-2.33729	-2.6116	-2.64451	3	NA	3	NA	-0.933933	-0.851306	-0.612368	NA	NA	NA	-2.1471	-1.60767	-1.94722	NA	NA	NA	NA
APOL2	ENSG00000128335	0.5	0.5	-1.88226	-2.18871	-2.19142	3	NA	3	NA	-0.458938	-0.420073	-0.402311	NA	NA	NA	-1.91608	-1.26053	-1.5804	NA	NA	NA	NA
DNAJC22	ENSG00000178401	0.75	0.5	1.92381	2.74786	2.65117	2	1	3	NA	0.177645	NA	0.412882	NA	NA	1.94999	1.45894	0.999854	1.65146	NA	NA	NA	NA
ELAPOR1	ENSG00000116299	1	0.5	2.97974	4.82016	4.05751	2	1	1	2	0.470963	NA	0.608478	NA	NA	4.19938	3.0931	NA	NA	2.77637	NA	NA	5.52046
KCNQ2	ENSG00000075043	0.5	0.5	-8.208	-4.00247	-5.09302	3	NA	3	NA	-0.356078	-0.390889	-0.324945	NA	NA	NA	-1.55277	-1.07734	-1.19446	NA	NA	NA	NA
PTHLH	ENSG00000087494	0.5	0.5	-4.21528	-2.69767	-2.99105	3	NA	3	NA	-0.879194	-0.951629	-0.954444	NA	NA	NA	-2.50818	-3.18711	-2.85201	NA	NA	NA	NA
RDH10	ENSG00000121039	0.75	0.5	-3.74331	-2.57752	-3.31246	NA	1	3	2	NA	NA	NA	NA	-3.24546	NA	-1.65674	-3.27105	-2.01271	NA	-2.01096	-2.14357	NA
SLC25A15	ENSG00000102743	0.5	0.5	-2.3116	-2.20973	-1.88807	3	NA	3	NA	-0.852681	-0.900703	-0.955604	NA	NA	NA	-1.95141	-2.04968	-1.85235	NA	NA	NA	NA
SPDEF	ENSG00000124664	0.75	0.5	2.53093	3.09185	2.72978	2	2	2	NA	0.353279	NA	0.308169	2.35193	NA	2.11882	3.03528	1.69382	NA	NA	NA	NA	NA
PPP1R1B	ENSG00000131771	0.75	0.416667	2.25234	3.14131	3.50001	NA	1	1	3	NA	NA	NA	NA	NA	8.27869	1.8657	NA	NA	3.26254	2.31052	NA	4.6858
RIMKLB	ENSG00000166532	0.5	0.416667	-2.92023	-2.58582	-3.40916	NA	2	3	NA	NA	NA	NA	NA	-2.21954	-5.00318	-3.41096	-2.59805	-2.60746	NA	NA	NA	NA
XDH	ENSG00000158125	0.5	0.416667	-2.93017	-3.35683	-3.31468	3	NA	2	NA	-0.39562	-0.415591	-0.337668	NA	NA	NA	-2.80007	-3.43081	NA	NA	NA	NA	NA
EBI3	ENSG00000105246	0.5	0.333333	-2.15662	-3.1212	-2.21909	1	NA	3	NA	NA	NA	-0.42104	NA	NA	NA	-1.33102	-1.44568	-2.00549	NA	NA	NA	NA
IGFBP1	ENSG00000146678	0.5	0.333333	-7.0102	-7.0168	-5.2225	3	1	NA	NA	-1.36548	-1.44502	-1.35392	NA	-4.71157	NA	NA	NA	NA	NA	NA	NA	NA
SLC8A1	ENSG00000183023	0.75	0.333333	-2.0145	-2.94818	-2.36113	1	1	2	NA	NA	-0.29181	NA	NA	NA	-3.77501	-1.72727	-1.35568	NA	NA	NA	NA	NA
TMEM101	ENSG00000091947	0.5	0.333333	-3.66757	-3.51932	-3.28551	NA	1	3	NA	NA	NA	NA	NA	-1.43289	NA	-1.96258	-0.719482	-1.94409	NA	NA	NA	NA

## Sheet: HT-specific DEG's_extval (HGSC)
external_gene_name	ensembl_gene_id	totFreq	relFreq	H_l2FC_EC_HGSC	H_l2FC_CCC_HGSC	H_l2FC_MC_HGSC	GSE6008_Freq	GSE44104_Freq	EMTAB1814_Freq	GSE2109_Freq	GSE6008_CCC_HGSC_log2FC	GSE6008_EC_HGSC_log2FC	GSE6008_MC_HGSC_log2FC	GSE44104_CCC_HGSC_log2FC	GSE44104_EC_HGSC_log2FC	GSE44104_MC_HGSC_log2FC	EMTAB1814_CCC_HGSC_log2FC	EMTAB1814_EC_HGSC_log2FC	EMTAB1814_MC_HGSC_log2FC	GSE2109_CCC_HGSC_log2FC	GSE2109_EC_HGSC_log2FC	GSE2109_MC_HGSC_log2FC
AGR2	ENSG00000106541	1	0.666667	3.40161	3.22536	5.91838	3	2	1	2	1.25656	0.574262	1.93189	NA	4.22926	8.34709	NA	NA	2.88143	NA	3.3534	7.30863
SPINK1	ENSG00000164266	1	0.5	6.28842	4.83688	6.17805	2	1	2	1	0.518419	NA	1.33708	NA	NA	10.6397	2.7641	NA	5.71114	NA	NA	5.65529
USH1C	ENSG00000006611	1	0.5	3.65513	4.95036	5.32366	2	1	2	1	0.405917	NA	0.317565	NA	NA	6.28494	1.45629	NA	1.9431	NA	NA	3.01463
EPS8L3	ENSG00000198758	1	0.416667	5.29696	5.33361	7.20612	2	1	1	1	0.173512	NA	0.651713	NA	NA	7.44337	NA	NA	2.12237	NA	NA	3.64655
CDH17	ENSG00000079112	0.75	0.333333	5.97305	6.44597	7.11652	2	1	NA	1	0.166612	NA	0.757033	NA	NA	9.56142	NA	NA	NA	NA	NA	4.96283
LGALS4	ENSG00000171747	1	0.333333	4.53826	4.95438	7.90643	1	1	1	1	NA	NA	1.13551	NA	NA	11.4481	NA	NA	4.62615	NA	NA	5.46069
MUC13	ENSG00000173702	0.75	0.333333	6.15576	6.47802	8.71141	2	1	NA	1	0.45978	NA	0.868643	NA	NA	5.40817	NA	NA	NA	NA	NA	3.94978
MYO1A	ENSG00000166866	1	0.333333	4.85109	3.91066	6.59564	1	1	1	1	NA	NA	0.419507	NA	NA	6.58194	NA	NA	3.19956	NA	NA	2.37202
RNF128	ENSG00000133135	0.75	0.333333	4.41687	3.15353	5.08097	2	1	NA	1	0.226862	NA	0.884562	NA	NA	8.11939	NA	NA	NA	NA	NA	4.27648
SFTA2	ENSG00000196260	0.75	0.333333	4.48872	6.14949	6.67278	NA	2	1	1	NA	NA	NA	4.71868	NA	4.30576	2.17225	NA	NA	NA	NA	2.69658

## Sheet: MC vs HGSC
GSE2109								GSE6008								GSE44104								E-MTAB-1814
logFC	AveExpr	t	P.Value	adj.P.Val	B	Symbol	Probe	logFC	AveExpr	t	P.Value	adj.P.Val	B	Symbol	Probe	logFC	AveExpr	t	P.Value	adj.P.Val	B	Symbol	Probe	logFC	AveExpr	t	P.Value	adj.P.Val	B	Symbol	Probe
6.60936	9.16634	15.6706	4.02589e-19	2.19866e-14	30.986	TFF3	204623_at	-1.41587	2.85083	-15.6137	4.25502e-22	4.74074e-18	39.3395	WT1	216953_s_at	10.8035	4.9404	103.788	1.23925e-45	6.7756e-41	81.9837	TM4SF4	209937_at	-3.60729	10.4598	-7.08218	9.50163e-09	0.000120248	9.74571	CP	A_33_P3296587
4.78659	6.60539	9.178	1.40116e-11	1.91303e-07	15.8937	ZG16B	228058_at	1.14506	2.94338	13.1434	8.75793e-19	4.87882e-15	32.1487	CEACAM5	201884_at	6.58194	3.86894	87.8755	4.42399e-43	1.20941e-38	79.082	MYO1A	211916_s_at	2.71588	11.3847	6.48151	7.11238e-08	0.000423494	7.91067	C11orf96	A_32_P74409
4.24292	9.57875	9.00842	2.36681e-11	2.15431e-07	15.4152	FCGBP	203240_at	1.93189	2.84618	12.4534	8.47158e-18	3.77545e-14	29.9878	AGR2	209173_at	5.64133	3.65385	83.94	2.22819e-42	4.06087e-38	78.1962	PPP1R14D	220082_at	3.57869	7.38957	6.60819	8.13523e-08	0.000423494	7.74471	GPX2	A_23_P3038
6.2852	8.72525	9.05141	2.07159e-11	2.15431e-07	15.5369	TFF1	205009_at	1.53541	2.88336	12.3822	1.07411e-17	3.98907e-14	29.7613	TFF3	204623_at	6.62454	3.87594	81.4239	6.51858e-42	8.91009e-38	77.5873	FOXA3	228463_at	2.04247	8.06939	6.37115	1.03051e-07	0.000423494	7.57172	ITGA1	A_33_P3353791
4.05845	7.83378	8.39553	1.61812e-10	8.83703e-07	13.6526	C9orf152	229964_at	1.37496	2.89545	11.8134	7.33962e-17	1.81721e-13	27.924	CEACAM6	203757_s_at	9.34597	4.60805	63.0345	5.3549e-38	4.87965e-34	71.8419	TFF2	214476_at	-2.20273	9.49929	-6.33674	1.15688e-07	0.000423494	7.46594	PLAG1	A_23_P411723
7.30863	9.38405	8.30695	2.14358e-10	1.06425e-06	13.3938	AGR2	209173_at	1.33708	2.75526	11.1118	8.31061e-16	1.85185e-12	25.5962	SPINK1	206239_s_at	7.44337	4.08172	61.352	1.38546e-37	1.08214e-33	71.1733	EPS8L3	219404_at	5.71114	10.0204	6.57095	1.17121e-07	0.000423494	7.39319	SPINK1	A_23_P214079
-3.13189	7.48094	-8.27018	2.40964e-10	1.07821e-06	13.2861	ANKRD33B	231963_at	-1.27637	3.26921	-10.8511	2.07953e-15	4.21257e-12	24.7145	EMX2	221950_at	9.3574	4.53775	52.6872	2.89005e-35	1.93257e-31	67.2158	CCL15	210390_s_at	1.84657	7.5678	6.2992	1.58592e-07	0.000501765	7.16244	LZTS1	A_23_P20443
4.35813	4.87058	8.25037	2.56655e-10	1.07821e-06	13.228	COL17A1	204636_at	0.893203	2.72985	10.8231	2.29642e-15	4.26425e-12	24.619	TMC5	219580_s_at	11.4481	5.16289	51.6291	5.87921e-35	3.21446e-31	66.6653	LGALS4	204272_at	2.7741	9.18565	6.09511	2.60554e-07	0.000659488	6.72283	FOXS1	A_33_P3283833
4.52483	8.22267	7.98415	6.01388e-10	2.12433e-06	12.4424	GCNT3	219508_at	0.868643	2.60013	10.7919	2.56422e-15	4.39527e-12	24.5129	MUC13	218687_s_at	6.57269	3.86038	51.0435	8.76359e-35	4.3559e-31	66.3535	ADGRG7	1553296_at	-2.52219	8.23354	-6.19419	2.4626e-07	0.000659488	6.75771	ST6GALNAC5	A_23_P33093
5.10672	7.19861	7.88008	8.4049e-10	2.55009e-06	12.1331	SPINK4	207214_at	1.14254	2.64182	10.7299	3.19493e-15	5.08519e-12	24.3013	GCNT3	219508_at	6.68792	3.88841	47.3733	1.1895e-33	5.00275e-30	64.2759	TM4SF5	206242_at	-4.13623	12.6873	-6.00716	3.5008e-07	0.000805534	6.45227	KLK8	A_23_P369343
-4.57838	8.43134	-7.8298	9.88364e-10	2.78165e-06	11.9832	ZBED2	219836_at	0.700734	2.90427	10.7065	3.47122e-15	5.15662e-12	24.2214	IQGAP2	203474_at	12.2568	5.7158	39.1399	9.13603e-31	2.77507e-27	58.6992	TFF1	205009_at	2.02061	7.82308	5.83192	6.30215e-07	0.000904133	5.91341	COL15A1	A_23_P112554
5.66648	8.25621	7.69798	1.51326e-09	3.93541e-06	11.589	CEACAM5	201884_at	1.58984	2.59744	10.6534	4.1927e-15	5.83912e-12	24.0396	S100P	204351_at	5.66201	3.64063	38.6191	1.45339e-30	4.18232e-27	58.296	NPC1L1	220106_at	-3.63605	11.2934	-5.85788	5.77695e-07	0.000904133	5.99319	KLK6	A_33_P3235940
-5.66253	9.7317	-7.64995	1.76799e-09	4.38889e-06	11.4449	LYPD1	212909_at	1.12143	2.53112	10.6085	4.91987e-15	6.44879e-12	23.8856	HSD17B2	204818_at	4.95901	3.4703	37.7556	3.18034e-30	8.69425e-27	57.6121	HHLA2	220812_s_at	2.45327	6.83421	6.15195	6.78698e-07	0.000904133	5.76488	RAB27B	A_23_P107612
2.45484	11.0736	7.54164	2.51276e-09	5.7179e-06	11.1191	GOLM1	217771_at	0.436172	2.78369	10.4806	7.76595e-15	9.61381e-12	23.446	GPR35	210264_at	3.80766	3.6146	35.4723	2.74658e-29	6.82589e-26	55.7068	GPR35	210264_at	3.06454	11.6513	5.84044	6.12477e-07	0.000904133	5.93959	TESC	A_23_P76538
5.72556	10.0685	7.51688	2.72344e-09	5.94941e-06	11.0444	TSPAN8	203824_at	0.68768	3.10604	10.2816	1.58657e-14	1.76768e-11	22.7574	EPS8	202609_at	7.30892	4.04347	32.0471	9.03895e-28	1.70415e-24	52.5549	ANKRD40CL	207259_at	2.52141	10.2415	5.82029	6.55258e-07	0.000904133	5.87768	THBS2	A_33_P3227375
2.97859	7.98885	7.26815	6.12913e-09	1.12417e-05	10.2914	PIP5K1B	205632_s_at	0.769113	2.09457	10.1523	2.52974e-14	2.56228e-11	22.3074	FAM83E	220312_at	3.2026	3.04063	31.6553	1.37806e-27	2.4305e-24	52.1695	ANKS4B	239087_at	-2.38527	9.77742	-5.89446	5.10996e-07	0.000904133	6.10566	WT1-AS	A_23_P337689
5.46069	8.08948	7.22262	7.11375e-09	1.21672e-05	10.153	LGALS4	204272_at	0.954123	2.71317	10.1332	2.71044e-14	2.62594e-11	22.2408	SLC3A1	205799_s_at	7.05965	4.58028	31.6584	1.37352e-27	2.4305e-24	52.1726	CDHR2	220186_s_at	2.06895	8.89296	5.65989	1.12103e-06	0.00118227	5.38519	ADAMTSL2	A_33_P3312509
-3.18375	9.56134	-7.20324	7.57949e-09	1.25436e-05	10.094	S100A1	205334_at	0.791527	2.9658	9.83371	8.04921e-14	6.40573e-11	21.1901	CALML4	221879_at	5.40817	3.69612	29.6273	1.32576e-26	2.13195e-23	50.0843	MUC13	222712_s_at	-3.2735	9.54062	-5.67054	1.08179e-06	0.00118227	5.41788	ERP27	A_23_P139687
2.88302	9.80923	7.15354	8.91965e-09	1.41905e-05	9.94267	PKDCC	225380_at	1.31418	3.10244	9.60684	1.8473e-13	1.32785e-10	20.3875	TSPAN8	203824_at	8.27711	4.45411	28.7194	3.8283e-26	5.6571e-23	49.0985	SMIM31	238103_at	2.31375	9.89312	5.67623	1.06142e-06	0.00118227	5.43532	LFNG	A_23_P8452
2.08835	7.4644	7.13903	9.35413e-09	1.41905e-05	9.89844	SIDT1	219734_at	0.4335	3.00789	9.56104	2.18601e-13	1.43388e-10	20.2247	RETSAT	218124_at	7.70047	4.32772	28.3233	6.13915e-26	8.83311e-23	48.6577	SLC28A2	207249_s_at	1.64291	8.30435	5.63949	1.20014e-06	0.00121507	5.32264	TMEM204	A_33_P3282556
-2.46423	9.39821	-7.08268	1.12531e-08	1.61728e-05	9.72652	CBS	212816_s_at	0.656311	2.45404	9.57137	2.10452e-13	1.43388e-10	20.2615	SLC6A14	219795_at	10.197	4.99818	27.9942	9.13184e-26	1.28021e-22	48.2863	LGALS2	208450_at	1.39727	8.75458	5.58094	1.4594e-06	0.00131924	5.14319	MAPRE2	A_23_P418015
5.20786	9.04644	7.03905	1.29863e-08	1.81693e-05	9.59323	AGR3	228241_at	0.584951	2.41637	9.52025	2.54006e-13	1.57091e-10	20.0796	FUT6	211882_x_at	3.91202	3.22958	27.7416	1.24217e-25	1.61704e-22	47.998	NR0B2	206410_at	-2.58245	12.6041	-5.59471	1.3938e-06	0.00131924	5.18539	SPON1	A_32_P133072
3.11333	7.66858	6.99132	1.51907e-08	1.97527e-05	9.44729	NOSTRIN	226992_at	0.735238	3.45905	9.51303	2.60843e-13	1.57091e-10	20.0539	TSPAN1	209114_at	9.56143	4.66011	27.1146	2.69609e-25	3.35019e-22	47.27	CDH17	209847_at	-1.96151	7.75337	-5.62634	1.67872e-06	0.00146518	4.99738	SIX4	A_32_P204205
4.96929	6.18928	6.91929	1.92513e-08	2.28559e-05	9.22673	LINC00261	228004_at	0.651712	2.86494	9.4663	3.09858e-13	1.81699e-10	19.8874	EPS8L3	219404_at	3.94558	4.18946	26.8068	3.96815e-25	4.8213e-22	46.9059	MYO7B	235383_at	1.91324	9.39887	5.5162	1.81126e-06	0.00152816	4.945	HOPX	A_23_P254507
-2.65973	9.35997	-6.91968	1.92266e-08	2.28559e-05	9.22793	NRCAM	204105_s_at	0.528973	2.59531	9.38493	4.18411e-13	2.39063e-10	19.597	PTPRH	208300_at	9.31302	4.76525	26.5194	5.71256e-25	6.64541e-22	46.5621	CLRN3	229777_at	2.15415	9.29209	5.40432	2.62887e-06	0.00201634	4.60313	CLEC3B	A_23_P69497
4.11359	6.33917	6.90454	2.02091e-08	2.29933e-05	9.18151	ATP2A3	213036_x_at	0.597988	2.86387	9.3509	4.74508e-13	2.64336e-10	19.4753	BLNK	207655_s_at	4.9317	3.46555	26.441	6.31424e-25	7.19232e-22	46.4675	SLC17A4	207051_at	2.15415	9.29209	5.40432	2.62887e-06	0.00201634	4.60313	EXOSC7	A_23_P69497
2.41729	7.93601	6.88393	2.16271e-08	2.38073e-05	9.11834	CRACR2A	228752_at	0.541225	2.46466	9.14756	1.0085e-12	5.22612e-10	18.7458	FUT3	216010_x_at	6.28387	4.25775	26.298	7.58306e-25	8.4613e-22	46.2945	PTPRH	208300_at	1.80653	7.63148	5.49578	2.54953e-06	0.00201634	4.62945	KITLG	A_24_P133253
1.66563	9.04936	6.78449	3.00105e-08	2.97994e-05	8.8131	AHCYL2	212814_at	0.712138	3.22806	9.1064	1.1753e-12	5.95211e-10	18.5976	GOLM1	217771_at	5.21594	4.48119	25.9286	1.2222e-24	1.31027e-21	45.8427	SLC39A5	1552281_at	1.74854	9.23553	5.35127	3.13572e-06	0.00220468	4.44133	ID3	A_23_P137381
-3.04333	10.9312	-6.79364	2.91192e-08	2.97994e-05	8.8412	KLHL14	228377_at	0.878729	2.36115	9.06552	1.36844e-12	6.7762e-10	18.4503	VIL1	205506_at	5.66991	3.64079	25.5608	1.97811e-24	2.04062e-21	45.386	TTLL6	230924_at	-1.19485	11.7916	-5.34255	3.22782e-06	0.00220586	4.41476	CHD3	A_33_P3239287
-2.33287	9.46539	-6.78692	2.97715e-08	2.97994e-05	8.82055	SIX4	229796_at	1.13551	2.88667	8.96731	1.97354e-12	9.16174e-10	18.0958	LGALS4	204272_at	5.82487	3.76456	25.0969	3.66333e-24	3.70912e-21	44.8002	FAM3D	227676_at	2.67149	7.38299	5.5984	3.39886e-06	0.00220586	4.33201	LRRC66	A_33_P3269824
6.29049	8.09634	6.74337	3.43686e-08	3.21832e-05	8.68671	CEACAM6	203757_s_at	0.559374	2.67777	8.86791	2.8612e-12	1.27512e-09	17.7362	FA2H	219429_at	6.42174	3.82692	24.9576	4.41673e-24	4.31223e-21	44.6222	LINC00261	228004_at	-2.36721	12.4763	-5.29758	3.7472e-06	0.00233901	4.27783	SOX17	A_23_P82775
4.4958	4.50885	6.70155	3.94532e-08	3.42009e-05	8.55808	ANKRD40CL	207259_at	0.447726	3.04186	8.83511	3.23486e-12	1.41338e-09	17.6173	KIF13B	202962_at	8.09672	4.23207	24.9444	4.49606e-24	4.31266e-21	44.6052	F5	231029_at	1.48157	6.83273	5.3718	3.78884e-06	0.00233901	4.26499	UNC5CL	A_23_P428298
-3.40277	7.52942	-6.66221	4.49223e-08	3.83335e-05	8.43702	C20orf204	233355_at	0.746106	2.04382	8.82892	3.31073e-12	1.41871e-09	17.5948	C4BPB	208209_s_at	4.7436	3.66348	24.7971	5.48499e-24	5.08291e-21	44.4157	SEMA4G	219194_at	4.77891	9.11159	5.2615	4.22318e-06	0.00250133	4.16809	TFF1	A_24_P322771
5.79934	6.31632	6.65257	4.63756e-08	3.87255e-05	8.40733	ANXA10	210143_at	-0.728559	3.27604	-8.80536	3.61612e-12	1.52034e-09	17.5094	ARMCX2	203404_at	5.09344	3.63321	24.042	1.54622e-23	1.40899e-20	43.4258	DQX1	236055_at	1.59142	9.07789	5.25963	4.24943e-06	0.00250133	4.1624	TSPO2	A_33_P3234222
3.94978	7.22951	6.60655	5.39856e-08	4.33576e-05	8.2656	MUC13	222712_s_at	0.756904	3.16056	8.78648	3.88109e-12	1.60152e-09	17.4409	PLS1	205190_at	6.6736	4.11931	23.9638	1.72432e-23	1.54553e-20	43.3214	BCAS1	204378_at	1.63431	9.68358	5.18289	5.47742e-06	0.00301389	3.92944	SMIM3	A_23_P414273
3.85757	5.89024	6.58712	5.75641e-08	4.55616e-05	8.20573	HEPACAM2	242601_at	0.385177	2.64811	8.76108	4.26869e-12	1.68083e-09	17.3487	ATP2C2	214798_at	6.23255	3.87084	23.7329	2.38333e-23	2.03607e-20	43.0113	LRRC66	1568634_a_at	-1.68565	7.68286	-5.16522	5.80665e-06	0.00312707	3.87587	EVA1CP1	A_24_P649388
2.19445	9.47664	6.53215	6.90302e-08	5.16431e-05	8.03624	STK39	202786_at	0.688937	2.42479	8.75961	4.29233e-12	1.68083e-09	17.3433	MNX1	214614_at	10.3215	5.51961	23.2267	4.89318e-23	4.11592e-20	42.3208	CTSE	205927_s_at	-1.68565	7.68286	-5.16522	5.80665e-06	0.00312707	3.87587	EVA1CP2	A_24_P649388
3.75467	8.46583	6.52219	7.13398e-08	5.19957e-05	8.00553	AKR1B10	206561_s_at	0.293564	2.93769	8.68301	5.72147e-12	2.09002e-09	17.0649	ARHGEF10L	221656_s_at	5.07161	3.62496	23.0611	6.20957e-23	5.14406e-20	42.0918	IL22RA1	220056_at	1.84274	8.76322	5.11799	6.78577e-06	0.00342618	3.73288	DACT3	A_23_P360964
3.57317	7.04664	6.50422	7.57055e-08	5.30064e-05	7.9501	FAM3D	227676_at	0.425905	2.97227	8.64725	6.5438e-12	2.35186e-09	16.9348	CRYL1	220753_s_at	5.95172	4.06508	22.654	1.12289e-22	9.00944e-20	41.5214	LIPH	235871_at	-2.02082	8.43743	-5.11127	6.93789e-06	0.00342618	3.71254	NPR1	A_23_P147711
-2.53331	6.61152	-6.48342	8.10966e-08	5.53308e-05	7.88589	FCHSD2	1554360_at	0.926746	2.05749	8.54556	9.59262e-12	3.23867e-09	16.5641	RAPGEFL1	218657_at	8.19306	4.29785	22.4142	1.59866e-22	1.24867e-19	41.1807	BTNL8	220421_at	-2.14237	7.94419	-5.15262	7.61517e-06	0.0035694	3.63028	CDH6	A_23_P214011
-4.02108	8.59864	-6.47983	8.20647e-08	5.53308e-05	7.87482	PTGS1	205127_at	0.639244	2.25162	8.51991	1.05651e-11	3.51376e-09	16.4705	ADH1C	206262_at	3.8487	3.4453	22.2976	1.90051e-22	1.46353e-19	41.0138	BAIAP2L2	228876_at	2.45218	9.59026	5.08469	7.57275e-06	0.0035694	3.6322	PDE5A	A_33_P3378514
1.67624	8.05425	6.46798	8.53435e-08	5.68398e-05	7.83825	LONRF3	242931_at	0.897202	2.39383	8.49909	1.1427e-11	3.69026e-09	16.3945	TRPM4	219360_s_at	5.55342	3.7141	22.0953	2.57078e-22	1.89942e-19	40.722	HYAL1	210619_s_at	1.53575	7.80289	5.04659	8.58401e-06	0.00369479	3.51719	BGN	A_23_P34126
3.96973	6.71101	6.42936	9.69695e-08	6.38048e-05	7.71903	SMIM31	238103_at	0.545199	2.90184	8.45986	1.32481e-11	4.21724e-09	16.2512	STK39	202786_at	5.55342	3.7141	22.0953	2.57078e-22	1.89942e-19	40.722	NAA80	210619_s_at	1.93121	7.26409	5.17625	8.61255e-06	0.00369479	3.52074	C4orf19	A_23_P29975
4.13908	6.79417	6.41042	1.03236e-07	6.63296e-05	7.66057	MUC17	232321_at	0.860352	2.30086	8.41956	1.54228e-11	4.77315e-09	16.1039	ARL14	220468_at	7.89712	5.24412	21.8066	3.97195e-22	2.89555e-19	40.3013	SMIM24	231982_at	-1.65844	10.1114	-5.05236	8.42279e-06	0.00369479	3.53458	SKAP1	A_23_P100730
4.13908	6.79417	6.41042	1.03236e-07	6.63296e-05	7.66057	RN7SKP54	232321_at	0.82418	3.12043	8.35605	1.96013e-11	5.90236e-09	15.8715	CAMK2N1	218309_at	7.50081	4.55085	21.6433	5.09222e-22	3.61581e-19	40.0607	HNF4G	232271_at	-1.02801	10.4528	-5.0523	8.42453e-06	0.00369479	3.5344	ZNF217	A_23_P210608
5.54767	5.49744	6.39874	1.07303e-07	6.81412e-05	7.62449	CLRN3	229777_at	1.26014	2.97849	8.30623	2.36602e-11	6.93712e-09	15.689	TFF1	205009_at	8.18577	4.25671	20.8175	1.8335e-21	1.25308e-18	38.8177	REG4	238984_at	3.25733	8.03881	5.08912	9.31577e-06	0.00392986	3.44962	FMO5	A_33_P3376214
2.78684	7.50064	6.39321	1.09283e-07	6.84159e-05	7.60741	CDHR2	220186_s_at	0.411123	2.68564	8.29309	2.48657e-11	7.19587e-09	15.6408	ARSL	205894_at	5.77256	5.06121	20.3786	3.68729e-21	2.45857e-18	38.1379	PLA2G10	207222_at	-2.18217	10.2753	-5.01201	9.6171e-06	0.00399047	3.41293	ADRA2C	A_23_P256158
3.37673	7.62935	6.39058	1.10241e-07	6.84159e-05	7.59927	PLA2G10	207222_at	1.37099	2.30318	8.27105	2.70267e-11	7.55583e-09	15.56	OLFM4	212768_s_at	5.77256	5.06121	20.3786	3.68729e-21	2.45857e-18	38.1379	PLA2G10BP	207222_at	1.94729	7.54111	5.00681	9.78254e-06	0.00399364	3.39728	CD36	A_23_P111583
3.37673	7.62935	6.39058	1.10241e-07	6.84159e-05	7.59927	PLA2G10BP	207222_at	-0.785076	3.2582	-8.15173	4.24553e-11	1.12623e-08	15.1221	NPR1	32625_at	6.91127	4.3216	19.9003	8.01274e-21	5.19448e-18	37.3812	GIPC2	219970_at	2.28527	7.38813	5.0074	1.02659e-05	0.00406002	3.35588	AZGP1	A_23_P71270
2.39326	10.5056	6.35022	1.25987e-07	7.56102e-05	7.4746	PLS1	205190_at	-0.947746	3.44551	-8.10881	4.99525e-11	1.30952e-08	14.9644	CRABP2	202575_at	3.77016	3.22966	19.8955	8.07556e-21	5.19448e-18	37.3736	IYD	231070_at	-3.01481	10.7574	-5.00223	1.04402e-05	0.00406541	3.33888	DOK7	A_23_P398854
5.26511	7.73259	6.32309	1.37819e-07	8.15724e-05	7.39076	GPX2	202831_at	0.591689	2.77462	8.07395	5.70117e-11	1.4772e-08	14.8363	SLC1A1	213664_at	6.75938	4.46043	19.7503	1.02538e-20	6.44396e-18	37.1404	CAPN8	229030_at	1.41072	8.08316	4.97127	1.09922e-05	0.00410911	3.29033	C1QTNF5	A_23_P259292
2.32702	13.0828	6.27081	1.63848e-07	9.03863e-05	7.22918	ATP1B1	201242_s_at	0.604198	2.38844	8.05444	6.13882e-11	1.57231e-08	14.7645	SMPD3	219695_at	3.84776	3.38173	19.7421	1.03937e-20	6.45769e-18	37.1272	KLK1	216699_s_at	1.41072	8.08316	4.97127	1.09922e-05	0.00410911	3.29033	MFRP	A_23_P259292
2.23223	7.64297	6.17414	2.25617e-07	0.000119245	6.93031	GPR35	210264_at	0.618756	3.02243	8.03984	6.48851e-11	1.64299e-08	14.7108	GMDS	204875_s_at	1.68617	2.84819	19.4874	1.5859e-20	9.7426e-18	36.7143	LINC03064	230642_at	1.21164	7.93482	4.96551	1.12018e-05	0.00410911	3.273	TMEM255B	A_33_P3259203
2.23503	9.31678	6.17219	2.27079e-07	0.000119245	6.92428	IQGAP2	203474_at	-0.771682	3.48543	-8.03281	6.66373e-11	1.64987e-08	14.685	PTGS1	205128_x_at	5.54852	4.17326	19.3635	1.95095e-20	1.1852e-17	36.5117	CCDC68	220180_at	1.8845	11.0927	4.97194	1.0968e-05	0.00410911	3.29235	TUBB2A	A_23_P19291
1.93492	8.291	6.16174	2.3507e-07	0.000121112	6.89196	ITGA2	205032_at	0.900018	2.81953	8.02558	6.84915e-11	1.65891e-08	14.6583	GPX2	202831_at	3.4438	3.90876	19.3187	2.10327e-20	1.2637e-17	36.4382	IGSF22	1553857_at	2.20809	11.2477	4.95142	1.17311e-05	0.00413374	3.23065	ACTA2	A_23_P150053
2.46414	8.73036	6.11079	2.78243e-07	0.000133295	6.73439	FBP1	209696_at	0.428689	2.92976	7.98417	8.01466e-11	1.8799e-08	14.5059	ARL4A	205020_s_at	10.439	4.80131	18.9707	3.79071e-20	2.22857e-17	35.8614	FABP1	205892_s_at	1.86335	6.80895	5.14637	1.17589e-05	0.00413374	3.23459	NR5A2	A_33_P3389728
2.18877	9.44191	6.11161	2.7749e-07	0.000133295	6.73692	GMDS	214106_s_at	0.472607	2.33896	7.93976	9.4871e-11	2.17939e-08	14.3423	TRIM31	208170_s_at	2.9458	3.00334	18.8264	4.85243e-20	2.82241e-17	35.6195	DDC	214347_s_at	1.5879	7.01006	5.00236	1.37986e-05	0.00423612	3.09546	ANG	A_23_P205531
3.24863	8.727	6.11452	2.74829e-07	0.000133295	6.74593	RNU4-46P	219580_s_at	0.58736	3.5438	7.90287	1.09142e-10	2.48164e-08	14.2064	TSPAN13	217979_at	10.3785	5.13036	18.5815	7.40423e-20	4.13088e-17	35.205	HSD17B2	204818_at	1.55201	10.7526	4.91396	1.32611e-05	0.00423612	3.11821	COL4A1	A_23_P65240
2.8753	9.4695	6.10284	2.85657e-07	0.000134756	6.70982	ACSL5	222592_s_at	-0.919999	3.07708	-7.8916	1.13915e-10	2.56401e-08	14.1649	KLK7	205778_at	8.59294	4.36587	18.455	9.2275e-20	4.99518e-17	34.989	KRT20	213953_at	-2.25427	8.91352	-4.90886	1.3484e-05	0.00423612	3.10293	FAM181A	A_23_P117380
4.71142	7.48298	6.10224	2.86226e-07	0.000134756	6.70795	CLCA1	210107_at	0.557378	2.42392	7.84071	1.38227e-10	3.04962e-08	13.9773	KBTBD11	204301_at	3.81916	7.25344	18.2535	1.31369e-19	6.9734e-17	34.642	AKR7A3	206469_x_at	-0.781629	6.6724	-4.90789	1.41832e-05	0.00423612	3.05858	KHDC1-AS1	A_19_P00806409
-4.68607	10.1707	-6.0995	2.88837e-07	0.000134823	6.69947	CHI3L1	209396_s_at	0.799305	2.36168	7.82573	1.46325e-10	3.19663e-08	13.9221	TOX3	215108_x_at	4.92673	4.01809	17.8734	2.57934e-19	1.3431e-16	33.9787	CCRL2	211434_s_at	2.22713	9.64207	4.92402	1.28319e-05	0.00423612	3.14839	NID1	A_33_P3281191
-3.64413	11.0285	-6.09653	2.91684e-07	0.000134998	6.6903	CP	227253_at	0.360391	2.99979	7.81622	1.51715e-10	3.28219e-08	13.887	APOD	201525_at	8.39885	4.67632	17.7283	3.34763e-19	1.71058e-16	33.7221	ADH1C	206262_at	-2.16753	10.9629	-4.90516	1.36482e-05	0.00423612	3.09182	PAX8	A_33_P3234809
1.77914	9.86408	6.08763	3.00406e-07	0.000136717	6.66276	INPP1	202794_at	0.508132	3.27416	7.76579	1.83794e-10	3.93797e-08	13.7009	GALNT7	218313_s_at	5.82875	4.03493	17.531	4.78479e-19	2.40008e-16	33.3703	ATP2C2	206043_s_at	1.5879	7.01006	5.00236	1.37986e-05	0.00423612	3.09546	RNASE4	A_23_P205531
-3.05776	8.8687	-6.06381	3.25035e-07	0.000144318	6.58912	PRIMA1	230087_at	0.415777	3.23032	7.7568	1.90194e-10	4.03629e-08	13.6677	NANS	218189_s_at	5.73055	3.82105	17.2992	7.31047e-19	3.53717e-16	32.9526	TRIM31	215444_s_at	1.61712	8.00136	4.89247	1.42258e-05	0.00423612	3.05381	ROBO4	A_23_P344421
1.28988	10.4777	6.04449	3.46498e-07	0.000152607	6.52935	TMEM168	218962_s_at	0.80519	2.79752	7.72035	2.18488e-10	4.55006e-08	13.5332	GABRP	205044_at	-5.72585	7.40563	-17.0045	1.26103e-18	5.94369e-16	32.4148	SIX4	229796_at	1.5392	8.8516	4.91882	1.3052e-05	0.00423612	3.13279	SEMA5A	A_33_P3372727
2.53791	8.50557	6.02941	3.64223e-07	0.00015913	6.48272	PLEK2	218644_at	-0.958814	3.30144	-7.70081	2.35353e-10	4.85589e-08	13.4611	KLK8	206125_s_at	1.82239	2.7049	16.7863	1.89746e-18	8.71796e-16	32.0113	GPD1	204997_at	-2.88179	9.41909	-4.94448	1.39506e-05	0.00423612	3.07732	ZBED2	A_23_P113793
2.66716	9.23008	6.01645	3.80176e-07	0.000163485	6.44265	PRR15L	219127_at	0.471951	2.91706	7.68947	2.45742e-10	5.02374e-08	13.4192	PIP5K1B	205632_s_at	6.86469	5.52617	16.5186	3.151e-18	1.41214e-15	31.5101	PLAC8	219014_at	2.11205	8.18604	4.91404	1.46057e-05	0.00429867	3.03598	SMPDL3A	A_23_P72117
3.08822	6.77508	5.9812	4.27204e-07	0.000179469	6.33362	CYP4F12	206539_s_at	0.581183	2.44274	7.67594	2.58723e-10	5.13565e-08	13.3692	ABCA8	204719_at	10.6397	5.33141	16.3864	4.05695e-18	1.80337e-15	31.2602	SPINK1	206239_s_at	1.6622	7.37859	4.9057	1.50024e-05	0.00436467	3.01147	ECM1	A_23_P160559
5.65529	8.28415	5.96297	4.53753e-07	0.000185871	6.27726	SPINK1	206239_s_at	0.87779	2.87838	7.65027	2.85287e-10	5.57636e-08	13.2744	PLAC8	219014_at	7.61089	4.78259	16.3047	4.74609e-18	2.07594e-15	31.105	ONECUT2	239911_at	1.99884	12.0644	4.86731	1.54437e-05	0.004442	2.97848	MGP	A_33_P3361636
1.69685	9.2582	5.93976	4.89954e-07	0.000195313	6.2055	DNMBP	212838_at	0.571672	3.29208	7.63299	3.04693e-10	5.90389e-08	13.2106	TST	209605_at	3.83213	3.27433	16.2888	4.89347e-18	2.12342e-15	31.0748	FAM83E	220312_at	1.31177	8.48737	4.84472	1.66247e-05	0.00453804	2.91091	B3GNT8	A_23_P101380
3.64655	7.20087	5.92815	5.09119e-07	0.000197195	6.16963	EPS8L3	219404_at	0.547748	3.01475	7.6014	3.43653e-10	6.54498e-08	13.0939	ACSL5	218322_s_at	3.53614	3.28197	16.2537	5.23692e-18	2.25456e-15	31.0077	C2orf72	213148_at	2.19473	9.21718	4.85256	1.62049e-05	0.00453804	2.93436	HEYL	A_23_P430658
1.84035	8.57899	5.92997	5.06069e-07	0.000197195	6.17525	MST1R	205455_at	-0.516143	2.63117	-7.59633	3.50346e-10	6.6159e-08	13.0752	E2F5	221586_s_at	6.3089	4.06529	16.2217	5.57081e-18	2.36916e-15	30.9465	MS4A8	224355_s_at	-2.83715	10.3434	-4.92261	1.66741e-05	0.00453804	2.90669	MUC16	A_23_P5211
3.58528	6.27763	5.93392	4.99506e-07	0.000197195	6.18745	RAPGEFL1	218657_at	-0.403152	4.07543	-7.59189	3.5632e-10	6.67217e-08	13.0588	ASS1	207076_s_at	8.06567	4.99693	16.2086	5.71292e-18	2.40272e-15	30.9216	ANXA13	208323_s_at	1.06224	13.3853	4.85354	1.61536e-05	0.00453804	2.93727	RTN4	A_33_P3233550
4.67546	5.74654	5.90916	5.42125e-07	0.000207043	6.1109	MUC5AC	214303_x_at	0.630738	2.42205	7.58156	3.7062e-10	6.88211e-08	13.0206	CCL15	210390_s_at	6.28494	4.2033	16.1707	6.14836e-18	2.56612e-15	30.8489	USH1C	205137_x_at	1.30161	6.72156	4.83943	1.77012e-05	0.00457812	2.85687	KANK3	A_23_P131089
2.70917	7.25461	5.8881	5.81212e-07	0.000220429	6.04581	IL33	209821_at	0.527054	2.53488	7.54719	4.2248e-10	7.71649e-08	12.8935	BCAS1	204378_at	2.99474	3.02699	16.0878	7.22168e-18	2.98512e-15	30.6896	SULT1B1	207601_at	-2.3731	8.81395	-4.84018	1.76584e-05	0.00457812	2.85813	NXNL2	A_33_P3400828
5.00161	8.32465	5.82344	7.19684e-07	0.000267375	5.84601	PIGR	226147_s_at	0.484613	3.73048	7.53352	4.45061e-10	8.06284e-08	12.843	ATP1B1	201243_s_at	6.28031	3.89206	15.8947	1.05329e-17	4.20355e-15	30.3158	UGT2A3	219948_x_at	-2.17288	10.1659	-4.82504	1.77257e-05	0.00457812	2.85212	SPOCK2	A_33_P3214948
4.45502	6.495	5.7867	8.12542e-07	0.000295836	5.73254	DDC	205311_at	0.317565	2.58103	7.51987	4.68823e-10	8.35742e-08	12.7926	USH1C	221173_at	4.05916	3.26398	15.7892	1.29632e-17	5.06261e-15	30.1101	C11orf86	233938_at	-2.54923	8.93345	-4.84626	1.73153e-05	0.00457812	2.87705	THSD4	A_33_P3384462
-2.74301	9.20771	-5.77709	8.38751e-07	0.000303356	5.70285	ERBB4	214053_at	-0.434773	3.59164	-7.49537	5.14707e-10	9.10256e-08	12.702	PEA15	200787_s_at	3.42225	3.09406	15.7762	1.33008e-17	5.15761e-15	30.0846	TINAG	223782_s_at	1.59239	8.59663	4.81424	1.83598e-05	0.004694	2.81989	ENPP1	A_23_P156880
2.41059	8.99926	5.77045	8.57346e-07	0.000308041	5.68235	PRR15	226961_at	0.52661	2.80133	7.47844	5.48993e-10	9.63245e-08	12.6394	PBLD	219543_at	8.25306	4.68824	15.3899	2.87226e-17	1.05396e-14	29.3212	OLFM4	212768_s_at	-1.5965	11.9455	-4.78244	2.0361e-05	0.00512651	2.72505	CBS	A_23_P166306
3.00131	9.4526	5.72224	1.00523e-06	0.000351915	5.53354	RNASE4	213397_x_at	0.933991	2.97343	7.47116	5.64448e-10	9.67507e-08	12.6125	CTSE	205927_s_at	6.6933	4.46253	15.1905	4.29779e-17	1.56655e-14	28.9213	ZG16B	228058_at	1.72423	10.4378	4.78099	2.04566e-05	0.00512651	2.72076	KLF2	A_23_P119196
4.96283	6.87882	5.71357	1.03443e-06	0.000359831	5.50677	CDH17	209847_at	1.15987	2.51141	7.44742	6.17901e-10	1.05104e-07	12.5247	AKR1B10	206561_s_at	6.40155	4.43574	14.9349	7.2462e-17	2.62375e-14	28.4025	SLC6A20	219614_s_at	-1.9279	14.537	-4.73156	2.40165e-05	0.00578934	2.57371	CLDN3	A_33_P3285565
3.49372	7.84487	5.7115	1.0415e-06	0.000359996	5.5004	CAPN8	229030_at	0.291452	3.49097	7.44435	6.25179e-10	1.05537e-07	12.5134	DYNLT3	203303_at	5.40501	3.75347	14.899	7.80188e-17	2.80637e-14	28.329	A1CF	241547_at	-1.49806	10.8306	-4.72379	2.4629e-05	0.0058802	2.55063	ASS1P13	A_24_P178444
3.16065	10.8382	5.7009	1.07859e-06	0.000366746	5.46768	MIR6887	202489_s_at	0.454697	2.48232	7.42793	6.65561e-10	1.11509e-07	12.4527	MARCHF3	213256_at	4.68726	9.37262	14.8235	9.1173e-17	3.19544e-14	28.1742	CES2	209667_at	-1.34607	7.67257	-4.73412	2.4858e-05	0.0058802	2.54546	JUN-DT	A_19_P00806539
-2.31686	11.7935	-5.70387	1.06807e-06	0.000366746	5.47684	SERPING1	200986_at	0.569169	3.35147	7.41035	7.11696e-10	1.18349e-07	12.3877	MGLL	211026_s_at	5.84871	4.1872	14.6821	1.22272e-16	4.2581e-14	27.8825	NEB	205054_at	1.95498	9.86397	4.72773	2.53738e-05	0.00591783	2.52721	RGS5	A_23_P46045
2.69171	7.07332	5.67717	1.16641e-06	0.000386068	5.39448	SMPD3	219695_at	-0.658022	2.53545	-7.36991	8.30301e-10	1.37049e-07	12.2381	KCNK15	220540_at	5.97198	3.71427	14.5859	1.49485e-16	5.14032e-14	27.6827	GPA33	205929_at	-1.96723	7.74917	-4.81018	2.64301e-05	0.00600329	2.48884	NPAS3	A_23_P2942
1.73744	8.4552	5.67727	1.16604e-06	0.000386068	5.39478	TMEM238L	236001_at	-0.466557	2.92314	-7.36344	8.51059e-10	1.39442e-07	12.2142	THBS3	209561_at	9.66709	5.35225	14.5276	1.68885e-16	5.73526e-14	27.5613	CEACAM5	201884_at	1.02352	10.0728	4.70043	2.65643e-05	0.00600329	2.48132	PLPP1	A_23_P70060
-4.43018	11.4672	-5.65684	1.24729e-06	0.000405465	5.33179	FOLR1	204437_s_at	0.439669	2.81786	7.35431	8.81208e-10	1.43328e-07	12.1804	BCL2L14	221241_s_at	3.71164	4.00468	14.4129	2.14999e-16	7.21169e-14	27.3211	NCR3LG1	229715_at	1.57112	8.96221	4.70231	2.64035e-05	0.00600329	2.48688	SRPX2	A_23_P136978
-1.35498	13.1994	-5.65082	1.2723e-06	0.00041115	5.31322	CEBPB	212501_at	0.973348	2.91057	7.34901	8.99185e-10	1.45192e-07	12.1608	AOC1	203559_s_at	4.93464	3.47268	14.3073	2.68828e-16	8.76595e-14	27.0988	CHST5	223942_x_at	1.70807	11.2344	4.68879	2.75839e-05	0.00601876	2.44681	COL5A1	A_33_P3629678
-2.20711	6.73584	-5.64502	1.29687e-06	0.000414237	5.29534	A1BG	229819_at	0.884562	2.45815	7.32415	9.88596e-10	1.56233e-07	12.0689	RNF128	219263_at	5.58099	3.62144	14.3006	2.72677e-16	8.82165e-14	27.0846	APOBEC1	207158_at	1.71214	9.40223	4.69277	2.72311e-05	0.00601876	2.45861	PLS3	A_23_P250607
-1.92056	7.0472	-5.64498	1.29703e-06	0.000414237	5.29523	LINC00240	1568854_at	-0.39739	3.81817	-7.32201	9.96668e-10	1.564e-07	12.061	PUF60	209899_s_at	3.10377	4.65048	14.2745	2.88256e-16	9.27082e-14	27.0293	CLEC3B	205200_at	-1.81486	11.7099	-4.68978	2.74953e-05	0.00601876	2.44976	SCARA3	A_23_P215900
2.12121	9.40868	5.64035	1.31699e-06	0.000418166	5.28095	CREB3L1	213059_at	0.457704	2.75527	7.27847	1.17665e-09	1.80823e-07	11.9	HDHD3	221256_s_at	3.10377	4.65048	14.2745	2.88256e-16	9.27082e-14	27.0293	EXOSC7	205200_at	2.74635	11.1921	4.66682	2.96136e-05	0.00635731	2.38176	ACTG2	A_23_P39955
-2.50183	10.3263	-5.63457	1.34229e-06	0.000421301	5.26315	EGFL6	219454_at	0.392065	2.74876	7.25788	1.27278e-09	1.92934e-07	11.8238	CRYM	205489_at	5.16375	3.51929	14.1786	3.53561e-16	1.12389e-13	26.8261	OTC	207200_at	-2.40554	10.64	-4.66209	3.00697e-05	0.00639575	2.36776	AMY1A	A_23_P23611
2.51393	9.45959	5.61027	1.45423e-06	0.00045125	5.18825	CDC42EP5	227850_x_at	0.384041	3.52875	7.25311	1.29611e-09	1.94962e-07	11.8062	MISP	212925_at	8.67667	4.37428	14.1648	3.64158e-16	1.15089e-13	26.7967	MUC17	232321_at	-2.40554	10.64	-4.66209	3.00697e-05	0.00639575	2.36776	AMY1B	A_23_P23611
-2.24579	12.1148	-5.59517	1.52842e-06	0.000471589	5.14172	ZNF503	227195_at	-0.642396	3.55943	-7.24048	1.36005e-09	2.0204e-07	11.7595	SERPING1	200986_at	8.67667	4.37428	14.1648	3.64158e-16	1.15089e-13	26.7967	RN7SKP54	232321_at	-2.40554	10.64	-4.66209	3.00697e-05	0.00639575	2.36776	AMY1C	A_23_P23611
3.30382	4.93935	5.59122	1.54843e-06	0.000475081	5.12956	AXDND1	1552870_s_at	0.245491	2.95477	7.21419	1.50349e-09	2.17547e-07	11.6622	WWP2	204022_at	9.02414	4.90802	14.1519	3.74322e-16	1.16949e-13	26.7692	ANXA10	210143_at	-1.98858	8.1455	-4.71371	3.04193e-05	0.00641619	2.36917	LINC00173	A_33_P3331511
-1.63666	8.80721	-5.58914	1.55909e-06	0.00047568	5.12314	ARHGEF17	203756_at	0.55498	2.77183	7.20203	1.57481e-09	2.24946e-07	11.6173	SMPDL3A	213624_at	6.6662	3.89833	14.1534	3.73153e-16	1.16949e-13	26.7724	MEP1A	206000_at	-2.95694	11.1604	-4.64588	3.16858e-05	0.00656713	2.31981	TNNT1	A_33_P3397865
2.50104	6.10521	5.58081	1.60244e-06	0.00048619	5.09749	C4BPB	208209_s_at	0.439304	3.34297	7.18136	1.70395e-09	2.4028e-07	11.5408	LIMA1	217892_s_at	5.90484	3.69793	14.0942	4.23528e-16	1.29365e-13	26.6463	CLDN18	221132_at	-1.76898	9.21692	-4.63827	3.2473e-05	0.0065754	2.29733	ZNF503-AS2	A_33_P3331641
-3.27243	11.0383	-5.56686	1.67774e-06	0.000503443	5.05455	CRABP2	202575_at	0.562337	2.72817	7.17974	1.71451e-09	2.4028e-07	11.5348	TESC	218872_at	5.46832	3.59175	14.0675	4.48549e-16	1.35494e-13	26.5891	LINC02535	234219_at	3.31092	8.6373	4.66094	3.4274e-05	0.00682044	2.25972	BCAS1	A_33_P3330911
1.79029	8.90803	5.55521	1.74335e-06	0.000517443	5.01869	AKR7A3	206469_x_at	0.535251	1.85933	7.17211	1.76514e-09	2.45829e-07	11.5066	ANKRD40CL	207259_at	3.24119	3.05002	14.044	4.71792e-16	1.40922e-13	26.5388	GCKR	206867_at	1.41621	8.03834	4.61956	3.44916e-05	0.00682044	2.2421	SMTN	A_23_P211428
-2.25297	12.2067	-5.55531	1.74278e-06	0.000517443	5.01899	UCP2	208998_at	0.896463	2.42756	7.16514	1.81266e-09	2.50879e-07	11.4808	HMGCS2	204607_at	5.37202	5.36804	14.0416	4.7425e-16	1.40922e-13	26.5336	PRSS3	213421_x_at	-2.29245	8.69255	-4.62671	3.508e-05	0.00688303	2.23081	PTGS1	A_23_P216966
5.21363	6.69273	5.53134	1.88586e-06	0.000556716	4.94521	TFF2	214476_at	0.610998	2.57642	7.14892	1.92831e-09	2.63611e-07	11.4208	PLA2G10	207222_at	3.21045	3.72828	14.0088	5.08895e-16	1.50399e-13	26.4634	CCL14	205392_s_at	-3.35948	12.2582	-4.60902	3.56822e-05	0.0068943	2.21102	LYPD1	A_32_P101031
3.52012	8.16699	5.52475	1.9272e-06	0.000561781	4.92493	WFDC1	219478_at	0.950389	2.93853	7.12873	2.08259e-09	2.79556e-07	11.3462	DLK1	209560_s_at	3.21045	3.72828	14.0088	5.08895e-16	1.50399e-13	26.4634	CCL15-CCL14	205392_s_at	-1.83292	7.81097	-4.58566	3.84675e-05	0.00732069	2.14219	TNF	A_23_P376488
2.87943	6.25053	5.52046	1.9546e-06	0.000562954	4.91173	SMIM6	236098_at	-0.675876	3.35526	-7.05766	2.73069e-09	3.51722e-07	11.0834	DOK5	214844_s_at	4.08104	3.94098	13.9437	5.85603e-16	1.71218e-13	26.3235	GAL3ST1	205670_at	1.84342	9.81634	4.57619	3.96564e-05	0.00741437	2.11433	HS3ST1	A_23_P121657
2.3272	6.93352	5.51699	1.97705e-06	0.000565301	4.90106	LRRC66	1568634_a_at	0.579654	3.62045	7.05409	2.76811e-09	3.54493e-07	11.0702	ANXA4	201301_s_at	6.13806	3.8645	13.9357	5.9581e-16	1.72457e-13	26.3063	SPINK4	207214_at	1.68786	8.8815	4.57477	3.98386e-05	0.00741437	2.11013	LAMA4	A_33_P3308744
-2.28903	10.7603	-5.51432	1.99448e-06	0.000567316	4.89285	ISYNA1	222240_s_at	-0.558806	3.09186	-7.03637	2.96144e-09	3.74941e-07	11.0048	BCAM	203009_at	4.55401	3.48206	13.9038	6.38377e-16	1.83701e-13	26.2376	CHP2	206149_at	1.60711	9.52137	4.5659	4.09894e-05	0.00757287	2.08406	IRAG1	A_33_P3311403
3.28193	3.64951	5.51002	2.02289e-06	0.000572417	4.87962	CDHR5	220075_s_at	-0.233557	3.89071	-7.03001	3.03411e-09	3.81972e-07	10.9813	XPO1	208775_at	3.19752	3.82431	13.8792	6.73402e-16	1.92766e-13	26.1844	MTMR11	1556034_s_at	1.7831	10.1801	4.55898	4.19106e-05	0.00763164	2.06371	COL3A1	A_24_P935491
-3.27633	6.07526	-5.50804	2.03614e-06	0.000573193	4.87352	TRIM58	215047_at	0.469025	2.7694	7.01684	3.19035e-09	3.99386e-07	10.9326	C4orf19	219450_at	5.12359	3.5079	13.8682	6.89567e-16	1.96365e-13	26.1607	NAT2	206797_at	1.02327	6.79276	4.57291	4.16559e-05	0.00763164	2.07367	STARD8	A_23_P387630
3.78826	8.98697	5.4748	2.27127e-06	0.000623322	4.77133	AOC1	203559_s_at	-0.962772	3.35731	-7.01082	3.26442e-09	4.06375e-07	10.9103	CHI3L1	209396_s_at	4.61476	3.77298	13.8221	7.62205e-16	2.11541e-13	26.0609	RFLNA	227320_at	-2.90333	12.7956	-4.5512	4.29708e-05	0.0076594	2.04084	FOLR1	A_23_P53176
4.40844	8.52086	5.47003	2.3072e-06	0.00062688	4.75666	CTSE	205927_s_at	-0.645945	2.60961	-6.9781	3.69787e-09	4.52745e-07	10.7894	ADRA2C	206128_at	1.94605	2.84705	13.8095	7.83337e-16	2.15221e-13	26.0337	HHIP	1556037_s_at	1.71925	9.11871	4.55476	4.24827e-05	0.0076594	2.0513	GJC1	A_33_P3373358
3.48167	9.68164	5.47086	2.30092e-06	0.00062688	4.75921	TMC5	240304_s_at	0.655222	2.75896	6.96004	3.96133e-09	4.7973e-07	10.7227	ADRA2A	209869_at	5.87709	4.07831	13.7761	8.42423e-16	2.30297e-13	25.9612	ARSL	205894_at	1.73719	13.0394	4.552	4.28603e-05	0.0076594	2.0432	SPARC	A_33_P3382924
1.53426	9.99698	5.4659	2.33868e-06	0.000629187	4.74399	ITGA6	215177_s_at	0.589643	2.02477	6.90128	4.95509e-09	5.90451e-07	10.5056	FMO5	215300_s_at	3.84182	3.30695	13.7247	9.42441e-16	2.56358e-13	25.8494	SMIM32	237450_at	0.791966	11.6622	4.54026	4.4505e-05	0.00787738	2.00873	TMEM51	A_33_P3363560
4.02222	7.17869	5.4659	2.33873e-06	0.000629187	4.74397	TCN1	205513_at	0.426314	2.51887	6.89614	5.05293e-09	5.95738e-07	10.4867	BDKRB2	205870_at	4.94274	3.4851	13.6749	1.0508e-15	2.84418e-13	25.7409	HEPACAM2	242601_at	1.16484	6.36026	4.70988	4.53839e-05	0.00797716	2.02557	CMIP	A_33_P3343516
3.94043	6.53846	5.45947	2.38861e-06	0.000636338	4.72423	REG4	238984_at	0.354594	3.14965	6.88912	5.18984e-09	6.02319e-07	10.4608	SLC9A1	209453_at	2.03643	5.70227	13.6565	1.0942e-15	2.94707e-13	25.7006	ERN2	214372_x_at	-1.24088	9.3279	-4.53165	4.57509e-05	0.00798622	1.98346	SAMD10	A_33_P3403927
1.67115	9.7261	5.43571	2.58256e-06	0.000671626	4.65124	FXYD3	202488_s_at	-0.255118	3.93484	-6.88991	5.1743e-09	6.02319e-07	10.4637	TRMT112	217774_s_at	8.93487	4.55179	13.5784	1.2988e-15	3.43051e-13	25.5297	SI	206664_at	2.11992	9.92044	4.52003	4.7486e-05	0.00801279	1.94939	AKR1C3	A_23_P138541
-4.60601	8.63905	-5.4277	2.65142e-06	0.000686266	4.62664	PNOC	205901_at	0.310722	3.23543	6.83887	6.28424e-09	7.21813e-07	10.2752	EFHD2	217992_s_at	7.27344	4.43239	13.5253	1.46009e-15	3.83801e-13	25.4129	ARL14	220468_at	-1.44387	9.80784	-4.52723	4.64033e-05	0.00801279	1.9705	ASS1	A_23_P31921
-1.66864	8.21763	-5.41444	2.7694e-06	0.000706752	4.58594	SLC2A4RG	1555500_s_at	0.514939	3.25591	6.80984	7.0185e-09	7.91058e-07	10.1681	QSOX1	201482_at	3.76441	3.17729	13.5061	1.52351e-15	3.98554e-13	25.3705	C17orf78	1553486_a_at	-2.30725	10.3682	-4.53576	4.68869e-05	0.00801279	1.96551	CHI3L1	A_23_P137665
-1.59538	11.4131	-5.4059	2.84815e-06	0.000721087	4.55972	LAMA5	210150_s_at	-0.393514	2.52273	-6.79373	7.4624e-09	8.35602e-07	10.1087	MTCL2	207711_at	3.54897	3.33982	13.4617	1.68067e-15	4.33446e-13	25.2726	C4BPB	208209_s_at	1.93498	9.15608	4.51085	4.89028e-05	0.0081972	1.92249	CLDN5	A_33_P3285540
4.90681	8.14874	5.40549	2.85197e-06	0.000721087	4.55847	S100P	204351_at	-0.581586	3.46209	-6.77875	7.90011e-09	8.71476e-07	10.0534	CRIP2	208978_at	4.77874	6.68621	13.3166	2.31982e-15	5.87204e-13	24.9511	UNC5CL	231008_at	1.16326	12.0029	4.50039	5.05674e-05	0.00842046	1.89186	MARCKS	A_23_P214222
3.03477	6.97031	5.38901	3.01047e-06	0.000750734	4.5079	MNX1	214614_at	0.902759	2.31322	6.78001	7.86223e-09	8.71476e-07	10.0581	STAR	204548_at	6.21271	5.53234	13.3003	2.40578e-15	6.06157e-13	24.9148	ANG	205158_at	-1.2244	11.9563	-4.49774	5.09982e-05	0.0084367	1.8841	ARHGAP4	A_33_P3237927
3.11533	4.47513	5.38592	3.04115e-06	0.000754937	4.49842	IYD	231070_at	0.593944	2.78472	6.77116	8.13138e-09	8.92569e-07	10.0254	WFDC1	219478_at	2.02707	6.81655	13.2318	2.80434e-15	6.91693e-13	24.7619	PHETA1	229690_at	-2.55828	9.50779	-4.49444	5.15381e-05	0.00846742	1.87446	IDO1	A_23_P112026
2.79852	6.8455	5.38141	3.08646e-06	0.000762719	4.4846	VIPR1	205019_s_at	-0.514126	3.54301	-6.76787	8.23389e-09	8.99391e-07	10.0133	LAMA5	210150_s_at	9.53321	5.0614	13.2111	2.93752e-15	7.17003e-13	24.7156	GPX2	202831_at	1.39636	11.5567	4.49254	5.18529e-05	0.00846742	1.86889	PALLD	A_23_P213102
-1.2712	12.8184	-5.33409	3.60438e-06	0.000867163	4.33958	IRF2BPL	223474_at	0.521028	2.8741	6.76494	8.32637e-09	9.05056e-07	10.0025	MST1R	205455_at	2.05287	2.79128	13.0543	4.18051e-15	9.9812e-13	24.3634	LINC00920	229363_at	1.82622	6.92141	4.7312	5.25678e-05	0.00852913	1.89244	LYVE1	A_23_P150457
2.37202	7.7719	5.3347	3.59722e-06	0.000867163	4.34144	MYO1A	211916_s_at	-0.46692	3.43676	-6.75752	8.56459e-09	9.21955e-07	9.97512	MCM2	202107_s_at	3.03357	3.03522	12.9931	4.80205e-15	1.14153e-12	24.225	HSD3B2	206294_at	1.84215	12.6039	4.47703	5.44883e-05	0.00878442	1.82353	SPON2	A_23_P121533
-2.66207	6.59866	-5.31533	3.83289e-06	0.000914085	4.28212	RNF213	232155_at	0.316719	2.7076	6.75758	8.56269e-09	9.21955e-07	9.97533	NDNF	219747_at	4.0288	4.29837	12.8844	6.14881e-15	1.43058e-12	23.9781	AZGP1P1	217014_s_at	-1.73395	10.6741	-4.46981	5.57591e-05	0.00890113	1.80244	MEIS1	A_24_P319736
2.72977	8.35764	5.30037	4.0254e-06	0.000945363	4.23631	NQO1	201467_s_at	0.402717	2.9927	6.73708	9.25697e-09	9.79514e-07	9.89977	MICALL2	219332_at	5.40541	4.23724	12.878	6.23842e-15	1.43918e-12	23.9637	BCL2L14	221241_s_at	-2.35531	10.0357	-4.46893	5.59156e-05	0.00890113	1.79988	UNC5B-AS1	A_32_P52153
1.45317	9.89354	5.29303	4.12319e-06	0.000951438	4.21388	ARL15	228151_at	0.696047	2.53173	6.73057	9.48917e-09	9.9271e-07	9.87575	CLDN18	221133_s_at	3.39358	3.15046	12.8224	7.08425e-15	1.62744e-12	23.8367	TUBAL3	220310_at	1.59362	7.27559	4.59369	5.66596e-05	0.0089632	1.82425	KIT	A_23_P110253
2.53771	4.91185	5.28972	4.16809e-06	0.000951438	4.20375	FAM83E	220312_at	0.566627	2.35731	6.69739	1.07652e-08	1.11057e-06	9.75346	LRRC31	220622_at	3.85474	4.14301	12.7918	7.59792e-15	1.72372e-12	23.7668	PPP1R36	237654_at	1.99688	9.38542	4.45849	5.78094e-05	0.00908829	1.76941	RGS2	A_23_P114947
-1.59165	12.8334	-5.2875	4.19857e-06	0.000951438	4.19694	MT2A	212185_x_at	-0.4796	2.42149	-6.69157	1.10061e-08	1.13018e-06	9.73201	CACNG4	221585_at	2.90925	6.58379	12.7923	7.58833e-15	1.72372e-12	23.768	SLC9A1	209453_at	1.19268	6.83346	4.44995	5.94062e-05	0.00922472	1.74448	ADAM12	A_33_P3310929
-1.69766	8.8698	-5.29133	4.14619e-06	0.000951438	4.20868	PDGFRL	205226_at	0.536148	3.51124	6.68315	1.13639e-08	1.16157e-06	9.70101	MLPH	218211_s_at	1.28731	2.58168	12.7174	9.0125e-15	2.03619e-12	23.5962	SLC13A2	207567_at	-1.34934	6.78481	-4.68741	5.93833e-05	0.00922472	1.76911	GUCY1B2	A_33_P3378354
-1.55892	7.8977	-5.28954	4.17063e-06	0.000951438	4.20318	TLCD5	238497_at	0.408981	3.07129	6.67974	1.15125e-08	1.16606e-06	9.68842	SMAGP	209679_s_at	3.41688	3.16806	12.6572	1.03519e-14	2.32917e-12	23.4578	MOGAT2	232428_at	-1.50771	11.9836	-4.44049	6.12249e-05	0.00944917	1.7169	ZNF503	A_33_P3262495
3.35235	7.96966	5.28428	4.24305e-06	0.000957544	4.18709	MUC2	204673_at	0.344732	2.75566	6.67221	1.18466e-08	1.19447e-06	9.66069	SLC6A20	219614_s_at	3.22767	3.1228	12.6369	1.08501e-14	2.43126e-12	23.4108	CYP2C9	216661_x_at	1.15456	9.01803	4.43732	6.18465e-05	0.00948725	1.70767	SLC36A1	A_33_P3251093
2.2181	9.4989	5.26829	4.47094e-06	0.000992567	4.13819	KITLG	226534_at	0.384586	2.49246	6.64792	1.29922e-08	1.29243e-06	9.57123	INPP4B	205376_at	5.33921	4.09168	12.5426	1.34947e-14	2.96315e-12	23.1929	GBA3	222943_at	1.44437	7.24247	4.45513	6.2852e-05	0.00952602	1.70247	GEM	A_23_P257043
3.02514	6.28374	5.25904	4.6082e-06	0.00101071	4.10993	CYP11A1	204309_at	0.451853	2.6157	6.64354	1.32101e-08	1.30827e-06	9.55511	SLC37A1	218928_s_at	3.93222	3.65441	12.4849	1.54314e-14	3.34805e-12	23.0589	SHH	236263_at	0.953234	9.73509	4.4326	6.27833e-05	0.00952602	1.69392	TPM1	A_24_P44462
1.1854	10.118	5.24928	4.75765e-06	0.00103932	4.0801	ENTPD6	201704_at	0.539618	2.65381	6.64047	1.33652e-08	1.31778e-06	9.5438	CYP2C18	208126_s_at	7.65059	6.16036	12.401	1.87667e-14	4.00809e-12	22.8633	GCNT3	219508_at	1.70338	8.39031	4.41761	6.58498e-05	0.00985341	1.65031	PDE2A	A_23_P401106
2.211	8.48212	5.24689	4.79506e-06	0.00104257	4.07278	HS3ST1	205466_s_at	0.310633	2.84053	6.6277	1.40294e-08	1.36514e-06	9.4968	ADAP1	219150_s_at	6.65962	5.18406	12.3535	2.09733e-14	4.42747e-12	22.7521	VILL	209950_s_at	1.98766	9.13226	4.4196	6.5435e-05	0.00985341	1.65609	PGF	A_33_P3276693
2.70735	7.89408	5.23582	4.97165e-06	0.00106477	4.03898	PTPRN2	203029_s_at	0.294605	3.02262	6.62875	1.39736e-08	1.36514e-06	9.50066	PLPP1	209147_s_at	6.36333	5.8222	12.3285	2.22393e-14	4.67666e-12	22.6935	GSDMB	219233_s_at	1.39024	7.42833	4.42522	6.65692e-05	0.00985341	1.6452	RHOJ	A_24_P82032
3.38521	6.12134	5.2179	5.2715e-06	0.00111586	3.98425	CYP3A7	211843_x_at	0.364243	3.1588	6.58802	1.63116e-08	1.55997e-06	9.35074	INPP1	202794_at	6.29993	5.06024	12.2814	2.48425e-14	5.18987e-12	22.5829	PIP5K1B	205632_s_at	-1.2248	6.73326	-4.49451	6.8806e-05	0.0101253	1.633	ABCC4	A_24_P16913
3.38521	6.12134	5.2179	5.2715e-06	0.00111586	3.98425	CYP3A7-CYP3A51P	211843_x_at	-0.376182	3.15169	-6.57691	1.70141e-08	1.62019e-06	9.30989	CELSR2	36499_at	4.18697	3.73517	12.2561	2.63679e-14	5.46085e-12	22.5233	SYTL5	242093_at	1.37345	7.1139	4.42064	7.00365e-05	0.0102468	1.60371	S1PR1	A_23_P404481
-3.56901	7.90671	-5.21586	5.30668e-06	0.00111897	3.97803	CRABP1	205350_at	0.304241	3.47032	6.57452	1.71693e-08	1.62112e-06	9.30109	ERN2	214372_x_at	1.73988	2.72556	12.1937	3.05481e-14	6.27901e-12	22.3761	CIDEC	219398_at	1.62218	10.7219	4.39081	7.17065e-05	0.0103785	1.57241	COL5A2	A_23_P33196
1.9351	8.00181	5.21096	5.39223e-06	0.00113264	3.96309	SLC27A2	205768_s_at	0.666525	2.21794	6.54911	1.89078e-08	1.76286e-06	9.20764	PTK6	206482_at	2.56799	2.89104	12.1828	3.13465e-14	6.39504e-12	22.3503	PNLIPRP2	211766_s_at	1.56578	8.87381	4.40145	7.1757e-05	0.0103785	1.57666	DKK3	A_24_P261417
2.23076	7.93241	5.20834	5.43863e-06	0.00113366	3.95508	PDE5A	227088_at	-0.527308	3.02604	-6.5389	1.96547e-08	1.81729e-06	9.1701	SCARA3	219416_at	6.90178	6.47722	12.1147	3.68255e-14	7.40619e-12	22.1892	TNFRSF11A	238846_at	4.38506	9.15603	4.62576	7.57583e-05	0.0107637	1.56815	CEACAM6	A_23_P218442
-4.15243	8.25113	-5.20258	5.54198e-06	0.00114646	3.93749	TNNT1	213201_s_at	-0.305345	2.99239	-6.52905	2.04031e-08	1.87158e-06	9.1339	PIK3CA	204369_at	3.32968	6.88243	12.0063	4.76631e-14	9.44196e-12	21.9312	TTC38	218272_at	1.75748	7.19718	4.3723	7.60456e-05	0.0107637	1.5187	NPC1L1	A_23_P20075
2.10487	9.13881	5.20138	5.56373e-06	0.00114661	3.93383	TMEM54	225536_at	0.530741	2.95451	6.52896	2.04099e-08	1.87158e-06	9.13357	RAB11FIP1	219681_s_at	5.21883	5.55517	12.0038	4.79438e-14	9.46327e-12	21.9253	FUT4	209892_at	-1.92235	14.0819	-4.37198	7.61211e-05	0.0107637	1.5178	TNFAIP2	A_23_P421423
1.84468	9.83665	5.19444	5.69107e-06	0.00116844	3.91268	CES2	213509_x_at	0.943023	2.92251	6.51881	2.12114e-08	1.92136e-06	9.09626	AKR1C3	209160_at	3.19502	3.60423	11.9601	5.32186e-14	1.03549e-11	21.8209	SIDT1	219734_at	1.69512	9.51761	4.37219	7.60709e-05	0.0107637	1.5184	TSPAN5	A_33_P3325349
2.07835	7.55551	5.19252	5.72692e-06	0.0011714	3.90681	BCAS1	204378_at	0.604218	2.68952	6.51765	2.13046e-08	1.92199e-06	9.09201	RNASE4	205158_at	5.45763	4.27632	11.9291	5.732e-14	1.11134e-11	21.7466	BCL2L15	242013_at	-1.90883	8.29417	-4.47382	7.68078e-05	0.0107693	1.54171	MPPED2	A_33_P3315385
2.19033	7.56707	5.19074	5.76031e-06	0.00117384	3.90138	RASSF6	235638_at	0.371821	3.07277	6.51001	2.19313e-08	1.97054e-06	9.06392	TM4SF5	206242_at	3.12819	8.30907	11.8944	6.22872e-14	1.19914e-11	21.6635	MLLT6	226727_at	1.56485	10.1877	4.36314	7.82863e-05	0.0108874	1.49216	COX7A1	A_23_P67661
2.31901	6.86814	5.17391	6.08554e-06	0.00123266	3.85006	TMPRSS2	205102_at	0.861949	2.64089	6.49833	2.29239e-08	2.05146e-06	9.02104	ANXA10	210143_at	4.80981	3.87754	11.8439	7.03253e-14	1.33973e-11	21.542	TMEM238L	236001_at	-1.33112	10.7086	-4.3592	7.9269e-05	0.0109042	1.48076	FCHO1	A_33_P3255509
-3.29194	8.74777	-5.1681	6.202e-06	0.00124526	3.83235	RASGEF1A	230563_at	-0.479327	2.44802	-6.49546	2.31751e-08	2.05741e-06	9.01048	PDK1	206686_at	4.28736	7.81576	11.8065	7.69502e-14	1.44084e-11	21.452	STARD10	223103_at	0.9758	6.69468	4.36062	7.89125e-05	0.0109042	1.48488	TBXA2R	A_23_P90357
1.82789	10.1715	5.16199	6.32674e-06	0.00125644	3.81374	CANT1	221732_at	0.29455	2.80401	6.48984	2.36741e-08	2.09338e-06	8.98984	SCIN	222272_x_at	4.25232	3.60144	11.7233	9.40858e-14	1.73789e-11	21.2508	REEP1	204364_s_at	0.960139	9.83546	4.34031	8.41563e-05	0.0115139	1.42609	ITGB1	A_23_P104199
-0.996141	10.0391	-5.15389	6.49617e-06	0.00128542	3.78905	E2F3	203693_s_at	0.378593	2.97438	6.48627	2.3997e-08	2.11354e-06	8.97672	NAT1	214440_at	2.24905	3.03282	11.7168	9.55768e-14	1.75905e-11	21.235	INSL3	1553594_a_at	0.808492	7.96675	4.3374	8.49348e-05	0.0115191	1.41768	FBXO10	A_33_P3259507
4.27648	7.35864	5.15132	6.55066e-06	0.00129152	3.78124	RNF128	219263_at	-0.322253	3.49295	-6.48187	2.44005e-08	2.14062e-06	8.96057	ZNF217	203739_at	3.44393	3.18972	11.6817	1.04055e-13	1.89906e-11	21.15	ITPKA	205874_at	1.67647	8.20278	4.32795	8.75121e-05	0.0117197	1.39036	ITGA11	A_23_P206022
-5.39789	9.95734	-5.1493	6.59405e-06	0.0012954	3.77508	MUC16	220196_at	-0.442205	2.7475	-6.46969	2.55531e-08	2.23294e-06	8.91586	ZBTB10	219312_s_at	-5.20017	11.114	-11.6691	1.07279e-13	1.94866e-11	21.1194	ZNF503	227195_at	0.83846	6.43714	4.45128	9.082e-05	0.0120987	1.40288	MYO1B	A_24_P7143
2.09904	7.40575	5.14114	6.77183e-06	0.00132082	3.75022	TTC38	218272_at	0.370327	3.0945	6.4651	2.60019e-08	2.25448e-06	8.89899	MUC5AC	217187_at	1.90352	2.76401	11.6642	1.08575e-13	1.96568e-11	21.1074	TRIM15	210885_s_at	2.30979	8.04694	4.39584	9.2549e-05	0.0122644	1.37417	PLA2G10	A_23_P88767
3.42352	6.61996	5.13198	6.97682e-06	0.00134164	3.72236	MS4A8	224355_s_at	0.468685	2.35656	6.46031	2.64786e-08	2.27808e-06	8.8814	IL33	209821_at	4.05435	3.57444	11.5831	1.32242e-13	2.3706e-11	20.91	CHRFAM7A	210123_s_at	-0.836407	7.71742	-4.30562	9.39084e-05	0.0123798	1.32592	FAM86FP	A_33_P3339336
1.22966	12.1585	5.12271	7.19069e-06	0.00136831	3.69415	LASP1	200618_at	1.2196	2.36034	6.44813	2.77286e-08	2.36734e-06	8.83672	TFF2	214476_at	5.22836	3.82668	11.5619	1.39266e-13	2.48025e-11	20.8582	CYP2C18	215103_at	1.5228	6.68922	4.38379	9.59519e-05	0.0125836	1.34176	NDNF	A_23_P110266
3.6014	10.1473	5.11814	7.29857e-06	0.00137923	3.68024	TSPAN1	209114_at	0.709972	2.71608	6.44194	2.83868e-08	2.4051e-06	8.81399	TM4SF4	209937_at	4.80101	3.82624	11.5513	1.42914e-13	2.53696e-11	20.8323	CYP4F12	206539_s_at	1.71878	8.07193	4.29482	9.71624e-05	0.0126117	1.29481	KLF4	A_23_P32233
-2.14733	12.2339	-5.11525	7.36758e-06	0.00138747	3.67145	MT1E	212859_x_at	0.291968	2.9968	6.43892	2.87138e-08	2.4236e-06	8.8029	ARHGEF16	208009_s_at	2.8584	3.04219	11.5463	1.44684e-13	2.56007e-11	20.82	CCR6	206983_at	-1.62932	7.80973	-4.31048	9.87996e-05	0.0127588	1.2916	BCAM	A_33_P3291097
1.61409	8.65856	5.10529	7.61048e-06	0.00140106	3.64114	CRYZL2P	241607_at	0.267285	3.16348	6.43476	2.91702e-08	2.44361e-06	8.78762	SEC24A	212900_at	6.3637	4.60503	11.5317	1.4994e-13	2.6445e-11	20.7843	SDCBP2	233565_s_at	1.57681	8.8479	4.27521	0.000103359	0.0132798	1.23835	COL10A1	A_23_P214144
2.20034	10.8021	5.10708	7.56626e-06	0.00140106	3.64659	EPS8	202609_at	0.500794	2.2611	6.42822	2.99015e-08	2.49548e-06	8.76364	C3orf52	219474_at	6.12623	3.75389	11.497	1.63185e-13	2.85052e-11	20.6995	GUCY2C	206312_at	1.37265	8.91007	4.25788	0.000109151	0.0132877	1.18857	ABHD6	A_23_P211850
-1.70023	7.79276	-5.10651	7.58025e-06	0.00140106	3.64486	ITGB8	242982_x_at	0.484145	2.89023	6.4155	3.13773e-08	2.58955e-06	8.71698	DNMBP	212838_at	3.86197	3.41714	11.471	1.73925e-13	3.02846e-11	20.6357	BTNL3	217207_s_at	2.21692	10.4534	4.26779	0.0001058	0.0132877	1.21704	CAMK2N1	A_23_P11800
3.5357	8.49207	5.10582	7.59728e-06	0.00140106	3.64277	MLPH	229150_at	-0.62124	3.1233	-6.41213	3.17796e-08	2.59461e-06	8.70464	EGFL6	219454_at	4.0647	7.32689	11.4528	1.81869e-13	3.15672e-11	20.591	CLDN15	219640_at	0.956188	12.7899	4.25628	0.000109704	0.0132877	1.18396	CHP1	A_23_P112801
2.82254	7.92658	5.10218	7.68796e-06	0.00140894	3.63168	LFNG	228762_at	-0.254436	2.88265	-6.41206	3.17879e-08	2.59461e-06	8.70439	ZNF239	206261_at	3.47863	3.27757	11.4461	1.84881e-13	3.19884e-11	20.5746	FUT3	216010_x_at	1.71509	14.3349	4.25623	0.00010972	0.0132877	1.18382	COL1A1	A_33_P3304668
2.82254	7.92658	5.10218	7.68796e-06	0.00140894	3.63168	MIR4648	228762_at	0.34672	2.88787	6.40416	3.27542e-08	2.63095e-06	8.67539	CYP4F12	206539_s_at	2.15365	10.4576	11.4226	1.95865e-13	3.37821e-11	20.5168	IFT20	210312_s_at	-0.796203	10.1488	-4.26889	0.000105435	0.0132877	1.22019	EBAG9	A_24_P98263
1.25034	9.99679	5.09846	7.78165e-06	0.0014166	3.62037	FCGRT	218831_s_at	0.439139	1.89906	6.40382	3.27956e-08	2.63095e-06	8.67416	TRIM15	210885_s_at	1.0056	2.51466	11.384	2.15378e-13	3.70308e-11	20.4217	TMEM51-AS1	239120_at	1.53227	9.92415	4.26522	0.000106662	0.0132877	1.20963	FHL2	A_33_P3362321
3.75298	6.24824	5.09006	7.99709e-06	0.0014443	3.59486	BTNL8	220421_at	-0.486798	2.8981	-6.4036	3.28234e-08	2.63095e-06	8.67334	WT1-AS	206954_at	-2.1031	12.2062	-11.368	2.24074e-13	3.82852e-11	20.3821	IRF2BPL	223474_at	-0.831048	6.82978	-4.33577	0.000106234	0.0132877	1.24491	FRG1HP	A_33_P3735158
1.92409	12.5243	5.0906	7.98306e-06	0.0014443	3.5965	NME7	227556_at	0.646728	2.47563	6.40076	3.31775e-08	2.6498e-06	8.66295	PEG3	209243_s_at	2.65157	4.13467	11.3558	2.3091e-13	3.9208e-11	20.352	SLC45A3	228696_at	-1.05194	10.9857	-4.26769	0.000105836	0.0132877	1.21673	PRKCI	A_33_P3294578
-2.13079	9.08817	-5.08843	8.03958e-06	0.0014443	3.58991	NPR1	204648_at	0.398914	2.89732	6.39672	3.36892e-08	2.66841e-06	8.64813	MUC3A	217117_x_at	2.91124	2.97066	11.3185	2.53154e-13	4.24576e-11	20.2599	MAP3K20-AS1	1558653_at	1.45978	6.78377	4.35959	0.000107839	0.0132877	1.24064	SLC22A18AS	A_33_P3316587
3.43935	8.14032	5.08843	8.0396e-06	0.0014443	3.5899	TMEM45B	230323_s_at	0.333135	2.89396	6.3925	3.42317e-08	2.69536e-06	8.63266	SLCO4A1	219911_s_at	4.13234	6.39998	11.3045	2.62091e-13	4.38221e-11	20.2251	KALRN	227750_at	1.81764	9.51406	4.25661	0.000109589	0.0132877	1.18492	TMEM45A	A_33_P3344831
1.70242	7.91609	5.07717	8.33962e-06	0.00148977	3.55568	ABCG2	209735_at	0.434553	2.73928	6.39116	3.44062e-08	2.69955e-06	8.62773	KLF4	220266_s_at	5.12967	5.32187	11.2558	2.95699e-13	4.91409e-11	20.1043	WFDC1	219478_at	1.30433	7.92066	4.25681	0.000109521	0.0132877	1.18548	TUBB2BP1	A_33_P3365002
1.33455	11.19	5.07689	8.34725e-06	0.00148977	3.55483	SERPINB6	211474_s_at	0.33591	3.23955	6.37666	3.63466e-08	2.83186e-06	8.5746	MPST	203524_s_at	6.97308	4.85802	11.231	3.14402e-13	5.19332e-11	20.0429	C9orf152	229964_at	1.62792	7.92914	4.27691	0.000113484	0.0136781	1.16975	GCNT1	A_33_P3282489
1.98809	11.6875	5.06506	8.67461e-06	0.00153814	3.5189	CYSTM1	224707_at	0.257386	3.08332	6.37717	3.62764e-08	2.83186e-06	8.57648	PLEKHJ1	218290_at	3.41821	4.27224	11.1927	3.45871e-13	5.69593e-11	19.9473	ASPHD2	227014_at	4.62615	8.39239	4.39502	0.000118946	0.0137053	1.16719	LGALS4	A_23_P254917
-1.73266	6.89929	-5.05465	8.97309e-06	0.0015808	3.4873	RIPOR3	227654_at	0.43175	2.80038	6.37541	3.65186e-08	2.83535e-06	8.57003	TCN1	205513_at	3.30719	3.07416	11.1707	3.65266e-13	5.99728e-11	19.8927	CYP17A1	205502_at	1.11689	8.72467	4.23006	0.000119124	0.0137053	1.10876	PLAC9P1	A_33_P3283601
0.937181	10.9385	5.04955	9.123e-06	0.00160204	3.47182	KLF3	225133_at	0.446535	3.41912	6.37007	3.7265e-08	2.88325e-06	8.55044	CES2	213509_x_at	4.82784	4.26312	11.1177	4.16887e-13	6.70392e-11	19.7603	NOSTRIN	226992_at	1.29161	9.33333	4.23395	0.000117677	0.0137053	1.11992	PRKACB	A_33_P3772996
1.60022	9.00119	5.04645	9.21514e-06	0.00161303	3.46244	LAD1	216641_s_at	-0.372408	2.62757	-6.36682	3.77248e-08	2.90873e-06	8.53856	UCKL1	221869_at	3.62475	3.61967	10.9944	5.67711e-13	8.86846e-11	19.451	VIPR1	205019_s_at	1.35016	6.82968	4.26258	0.000114655	0.0137053	1.15435	PTCH1	A_24_P106910
1.59195	11.5973	5.04396	9.29005e-06	0.00162095	3.45488	DDAH1	209094_at	-0.32286	4.08759	-6.35087	4.00715e-08	3.07901e-06	8.48013	CD81	200675_at	5.28292	4.10702	10.9903	5.73611e-13	8.93509e-11	19.4406	CYP2S1	223385_at	-0.884509	10.1197	-4.23991	0.000115497	0.0137053	1.13699	RRS1	A_23_P146187
3.0996	5.13457	5.03896	9.44226e-06	0.00164226	3.4397	INSL3	214400_at	0.385903	2.46461	6.34779	4.05409e-08	3.10438e-06	8.46885	ARHGAP6	206167_s_at	4.99843	4.11956	10.9653	6.10811e-13	9.46065e-11	19.3777	PTPRR	206084_at	3.2156	8.21546	4.25936	0.000115803	0.0137053	1.1462	SLC39A5	A_33_P3385006
2.45251	6.82037	5.03693	9.50453e-06	0.00164263	3.43356	SHH	236263_at	0.22937	2.73389	6.33859	4.19766e-08	3.2033e-06	8.43515	ACADS	202366_at	4.93179	7.26568	10.9163	6.91113e-13	1.06441e-10	19.2539	RNASE4	213397_x_at	1.48744	8.38715	4.25718	0.00011659	0.0137053	1.13911	SOCS2	A_23_P128215
4.57685	9.09583	5.02319	9.93824e-06	0.00170678	3.39189	DLK1	209560_s_at	0.419506	2.75467	6.3362	4.23576e-08	3.21039e-06	8.4264	MYO1A	211916_s_at	10.1143	6.44545	10.849	8.19301e-13	1.25126e-10	19.0834	S100P	204351_at	1.7773	8.2343	4.23341	0.000117876	0.0137053	1.11838	SYTL2	A_23_P53193
2.66556	8.24788	5.00816	1.04347e-05	0.0017753	3.34637	SLC3A1	205799_s_at	0.324153	3.5136	6.32005	4.50243e-08	3.37804e-06	8.36729	CMPK1	217870_s_at	10.126	7.07212	10.8334	8.5217e-13	1.29065e-10	19.044	TSPAN8	203824_at	-1.27289	10.4699	-4.22715	0.000120215	0.0137385	1.10044	BCL6	A_23_P57856
-2.77685	8.48637	-5.00599	1.05086e-05	0.00178233	3.33978	GLDC	204836_at	0.605163	2.25257	6.32046	4.4954e-08	3.37804e-06	8.3688	COL17A1	204636_at	4.52483	3.52356	10.8088	9.07145e-13	1.37011e-10	18.9814	HOXB13	209844_at	-2.93899	11.1356	-4.24648	0.000120522	0.0137385	1.11101	RHEX	A_23_P95640
1.2197	10.3529	5.0031	1.06076e-05	0.00178251	3.33102	AP2B1	200612_s_at	0.312848	3.45219	6.31387	4.60881e-08	3.43472e-06	8.34468	FUCA1	202838_at	4.84464	8.18188	10.8031	9.20348e-13	1.38623e-10	18.9669	CALML4	221879_at	1.30864	8.98389	4.22497	0.000121042	0.0137385	1.09419	SPTBN1	A_33_P3258467
-1.88451	8.71876	-4.98725	1.1167e-05	0.00185934	3.28304	ST6GALNAC2	204542_at	0.431429	2.8001	6.30947	4.68623e-08	3.48077e-06	8.32855	TTC38	218272_at	2.97243	3.5157	10.8018	9.23344e-13	1.38692e-10	18.9636	PRKACB	235780_at	-1.94309	9.031	-4.21695	0.000124123	0.0140253	1.07125	RGL3	A_33_P3293213
1.40723	8.40289	4.97471	1.16302e-05	0.00192472	3.2451	PFKFB2	226733_at	-0.500631	2.84499	-6.30857	4.70218e-08	3.48102e-06	8.32526	CBS	212816_s_at	3.9898	6.3379	10.7891	9.53448e-13	1.42821e-10	18.9315	RETSAT	1566472_s_at	-1.1972	7.78623	-4.21119	0.000126385	0.0140922	1.05477	FBXO16	A_23_P168847
-1.46353	8.22211	-4.95947	1.22186e-05	0.00200992	3.19902	MYBL1	213906_at	0.535456	2.43899	6.30033	4.85081e-08	3.57916e-06	8.29513	APOBEC1	207158_at	1.76585	2.69756	10.7521	1.04743e-12	1.55621e-10	18.8373	NR1I2	207203_s_at	-1.08102	9.26041	-4.20776	0.000127753	0.0141822	1.04495	ST3GAL1-DT	A_32_P47107
3.40411	6.4082	4.95049	1.2579e-05	0.00206299	3.17188	ADH1C	206262_at	-0.920462	2.90279	-6.25548	5.74622e-08	4.17078e-06	8.13114	TNNT1	213201_s_at	2.71769	3.02068	10.7215	1.13238e-12	1.67333e-10	18.7591	SLC7A9	220135_s_at	-1.55512	10.0116	-4.20242	0.000129907	0.0142595	1.0297	CELSR1	A_23_P132378
3.70358	5.37007	4.94842	1.26636e-05	0.00206447	3.16562	ARL14	220468_at	0.481545	3.08507	6.25454	5.76657e-08	4.17196e-06	8.12772	AKR7A3	206469_x_at	4.05969	3.80361	10.6924	1.21978e-12	1.79761e-10	18.6846	CHRNA7	236385_at	1.50412	14.3343	4.20185	0.000130139	0.0142595	1.02807	COL1A2	A_24_P277934
3.08414	6.42711	4.9487	1.26521e-05	0.00206447	3.16647	LRRC31	220622_at	0.214863	2.83298	6.22645	6.4116e-08	4.6087e-06	8.02508	PTPRN2	211534_x_at	2.65876	3.00173	10.6665	1.30284e-12	1.89954e-10	18.6186	SMPD3	231732_at	1.28152	7.67469	4.21401	0.000129132	0.0142595	1.04057	LY75-CD302	A_23_P131435
-1.61049	11.1439	-4.94304	1.28861e-05	0.00209002	3.14936	MT1X	204326_x_at	0.194604	2.67139	6.21915	6.59053e-08	4.70695e-06	7.99844	PDK3	206347_at	9.47572	7.21554	10.6628	1.31545e-12	1.90775e-10	18.609	CEACAM6	211657_at	-2.00901	12.9562	-4.19502	0.000132951	0.0145048	1.00856	CERNA2	A_33_P3385148
2.7578	8.30349	4.94008	1.30101e-05	0.00209594	3.14042	TESC	218872_at	0.518614	2.41223	6.21167	6.77904e-08	4.81074e-06	7.97115	CCDC68	220180_at	6.82377	4.79245	10.6637	1.31249e-12	1.90775e-10	18.6112	PDZK1	205380_at	1.61236	8.11361	4.1901	0.000135016	0.0146357	0.994506	ENG	A_23_P83328
-2.55309	10.7107	-4.93819	1.30898e-05	0.00210257	3.13472	ADAMTS1	222162_s_at	0.776084	2.82692	6.15972	8.24517e-08	5.6358e-06	7.78167	SULT1C2	205342_s_at	6.82377	4.79245	10.6637	1.31249e-12	1.90775e-10	18.6112	PDZK1P1	205380_at	0.801455	10.4257	4.18366	0.000137762	0.014775	0.976136	OSTF1	A_23_P60296
2.80551	7.83292	4.93283	1.3319e-05	0.00213311	3.11852	HNF4A	230772_at	-0.631501	2.8702	-6.15417	8.4194e-08	5.73729e-06	7.76144	ST6GALNAC5	220979_s_at	5.63731	3.96447	10.6436	1.38153e-12	1.99302e-10	18.5598	SSTR1	235591_at	0.979413	6.80836	4.1974	0.000140275	0.0149181	0.970695	GPR4	A_23_P357284
2.60617	6.62851	4.9196	1.39011e-05	0.00220692	3.07859	SLC1A1	206396_at	-0.789526	3.15009	-6.14725	8.64186e-08	5.87093e-06	7.7362	KLK5	222242_s_at	3.24493	6.38014	10.639	1.39774e-12	2.01109e-10	18.5482	SLC37A1	218928_s_at	1.14638	7.0781	4.18018	0.00014793	0.0156011	0.922329	ADAMTS7P1	A_33_P3261828
-1.58254	11.3058	-4.91756	1.39931e-05	0.00221509	3.07244	TPM4	235094_at	0.37956	3.02994	6.1455	8.69887e-08	5.8917e-06	7.72984	CADPS2	219572_at	4.36911	3.88548	10.6228	1.45713e-12	2.08471e-10	18.5064	GAS2	205848_at	1.14638	7.0781	4.18018	0.00014793	0.0156011	0.922329	ADAMTS7P4	A_33_P3261828
2.20958	8.14023	4.915	1.41093e-05	0.0022216	3.06472	TSPAN5	225387_at	0.3206	2.77698	6.14304	8.77972e-08	5.91053e-06	7.72089	SEMA4G	219194_at	3.36363	4.28748	10.6086	1.51124e-12	2.15174e-10	18.4699	PIWIL4	230480_at	-1.01766	7.66561	-4.15825	0.000149142	0.0156374	0.903754	E2F5	A_23_P31721
2.40027	12.116	4.91247	1.4225e-05	0.00222598	3.0571	ANXA4	201301_s_at	0.382909	2.88173	6.12459	9.41148e-08	6.27892e-06	7.65366	VPS37B	221704_s_at	1.52716	2.78844	10.603	1.53303e-12	2.17146e-10	18.4556	LINC00857	1569322_at	2.29152	7.77164	4.45669	0.00014951	0.0156374	0.961356	MIA2	A_23_P117387
1.22899	9.77796	4.91306	1.41979e-05	0.00222598	3.05888	LGALSL	226188_at	0.199966	3.30214	6.12211	9.49953e-08	6.31875e-06	7.64465	ARL1	201658_at	7.17391	4.14228	10.5787	1.6315e-12	2.30497e-10	18.3932	TM4SF20	220639_at	-1.85783	7.71543	-4.18053	0.00015257	0.015698	0.90202	DOK5	A_23_P40217
1.98287	9.91409	4.90576	1.45367e-05	0.0022618	3.03687	MGLL	225102_at	0.565803	3.00419	6.12066	9.5517e-08	6.33454e-06	7.63935	CKMT1B	202712_s_at	2.05395	2.90034	10.558	1.72049e-12	2.412e-10	18.3399	MYOM3	238124_at	2.23233	9.28513	4.1536	0.000151323	0.015698	0.890514	SMPD3	A_23_P163567
2.20711	7.19901	4.89943	1.4837e-05	0.0022849	3.01778	BCL2L15	236979_at	0.27969	2.84879	6.11272	9.84133e-08	6.50725e-06	7.61045	CCL14	205392_s_at	0.886573	2.89881	10.5546	1.73546e-12	2.42676e-10	18.3312	HNF1A	210515_at	0.925547	8.40823	4.15121	0.000152454	0.015698	0.883729	TAOK3	A_33_P3346102
-2.02363	11.3847	-4.89824	1.48944e-05	0.0022849	3.01418	MT1G	204745_x_at	0.434216	2.92869	6.10877	9.98866e-08	6.56571e-06	7.59607	MTMR11	205076_s_at	3.37388	5.02935	10.5244	1.87585e-12	2.60309e-10	18.2533	ABHD15	226796_at	-1.1296	6.72302	-4.17209	0.000151664	0.015698	0.900838	TMTC1	A_33_P3249364
-2.6692	9.49052	-4.90054	1.47839e-05	0.0022849	3.02113	TFAP2C	205286_at	-0.621831	2.94483	-6.10887	9.98473e-08	6.56571e-06	7.59646	RPL39L	210115_at	2.39972	7.42879	10.5151	1.92138e-12	2.65953e-10	18.2292	SLC25A20	203658_at	1.39297	10.506	4.14392	0.000155962	0.0158468	0.862984	ALDH2	A_23_P36753
-1.53412	10.3613	-4.8934	1.5129e-05	0.00230793	2.9996	LDOC1	204454_at	0.721967	2.85079	6.10365	1.01828e-07	6.67365e-06	7.57745	MAOB	204041_at	4.37134	5.57667	10.4839	2.08175e-12	2.85263e-10	18.1489	SOWAHA	230238_at	-1.87808	8.40482	-4.15207	0.000156521	0.0158468	0.866819	CHODL	A_23_P68669
3.72951	8.61425	4.88443	1.55737e-05	0.00235994	2.97256	GSTA1	203924_at	-1.16079	2.58031	-6.1009	1.02887e-07	6.72328e-06	7.56744	CLDN16	220332_at	4.32552	4.14938	10.4635	2.19439e-12	2.99198e-10	18.0961	KBTBD11	204301_at	-2.36388	9.37853	-4.15403	0.000155571	0.0158468	0.870837	EYA2	A_23_P319859
2.27056	7.59627	4.88391	1.55995e-05	0.00235994	2.97101	SYTL4	227703_s_at	0.344375	2.81561	6.09072	1.06903e-07	6.94497e-06	7.5304	RNF39	219916_s_at	5.56531	9.08929	10.4542	2.24771e-12	3.05705e-10	18.072	TRNP1	227862_at	1.64475	7.17555	4.20715	0.000156338	0.0158468	0.895067	HIGD1B	A_23_P207354
2.29206	8.8554	4.875	1.6055e-05	0.00240882	2.94416	SMPDL3A	213624_at	0.270268	2.98665	6.08036	1.11146e-07	7.17877e-06	7.49275	A1CF	220951_s_at	2.90936	3.38976	10.4399	2.33263e-12	3.15684e-10	18.0348	SLC30A4-AS1	242649_x_at	1.59774	8.92327	4.13395	0.00016088	0.0161588	0.834685	ZEB1	A_33_P3374723
1.13225	9.53806	4.86828	1.64066e-05	0.00244146	2.92394	CISD3	226727_at	0.258965	2.82097	6.05462	1.22436e-07	7.80544e-06	7.39918	PRSS22	205847_at	2.856	3.00286	10.4334	2.37196e-12	3.20214e-10	18.0181	TM6SF2	233403_x_at	2.38702	7.84655	4.20906	0.000161534	0.0161605	0.87136	LINC01133	A_19_P00321010
1.13225	9.53806	4.86828	1.64066e-05	0.00244146	2.92394	MLLT6	226727_at	0.555026	2.33692	6.05061	1.24294e-07	7.82383e-06	7.38461	HGD	214308_s_at	-4.12188	6.79983	-10.4226	2.43903e-12	3.27651e-10	17.9901	CELSR2	204029_at	0.731298	7.1202	4.1304	0.000162667	0.0161874	0.824612	CAMK2D	A_32_P47988
1.74175	9.81479	4.86496	1.65834e-05	0.00244775	2.91395	GALNT12	218885_s_at	0.659377	2.87321	6.05184	1.23723e-07	7.82383e-06	7.38906	VILL	209950_s_at	-4.70277	7.78834	-10.3938	2.62809e-12	3.51323e-10	17.9153	AIF1L	223075_s_at	1.32289	10.4439	4.12583	0.000165001	0.0161874	0.811628	EPS8	A_23_P136347
-2.42936	6.2401	-4.86296	1.66909e-05	0.00245229	2.90791	SRSF12	1552381_at	0.246338	3.62954	6.0457	1.26608e-07	7.94703e-06	7.36677	TM9SF3	217758_s_at	1.94373	3.19037	10.2899	3.44195e-12	4.48068e-10	17.6449	PRKAR1B	238183_at	-0.767741	9.90796	-4.12652	0.000164646	0.0161874	0.813591	SIRT5	A_33_P3764802
1.4696	9.44609	4.85731	1.69973e-05	0.00248202	2.89094	CD302	203799_at	-0.47348	3.20289	-6.03722	1.30704e-07	8.15819e-06	7.33597	ISYNA1	222240_s_at	2.64255	3.10077	10.2783	3.54728e-12	4.576e-10	17.6146	CNGA1	206417_at	-0.70534	12.5665	-4.11375	0.000171318	0.0166778	0.777387	PABPC4	A_33_P3404775
2.13494	9.45869	4.84755	1.75406e-05	0.00254096	2.86159	SMAGP	209679_s_at	-0.714481	3.00797	-6.03475	1.31925e-07	8.2114e-06	7.32698	ZBED2	219836_at	3.94817	8.41886	10.2546	3.77368e-12	4.84334e-10	17.5526	PBLD	219543_at	3.19956	7.45435	4.13823	0.000173622	0.0168373	0.782472	MYO1A	A_23_P162288
-2.33109	8.26907	-4.83941	1.8007e-05	0.00259939	2.83711	KIAA1217	242846_at	0.602613	3.08767	6.03034	1.34125e-07	8.32507e-06	7.31098	GSTA2	203924_at	-6.57053	7.87317	-10.2497	3.82249e-12	4.89448e-10	17.5397	CRABP2	202575_at	1.48978	8.12126	4.10219	0.000177587	0.0170908	0.74464	STK39	A_24_P19544
4.0674	5.67652	4.82493	1.8867e-05	0.00269733	2.79359	ALDOB	204705_x_at	0.708792	3.2557	6.02432	1.37193e-07	8.49184e-06	7.28911	GPRC5A	203108_at	1.67152	2.80238	10.2439	3.88059e-12	4.95719e-10	17.5246	CCDC88B	223663_at	-2.27289	10.6637	-4.09959	0.000179026	0.0171254	0.737284	CLIC5	A_23_P416774
-2.47579	8.84531	-4.81652	1.93846e-05	0.00274974	2.76834	LAMP3	205569_at	0.668319	2.71229	6.02179	1.38498e-07	8.5489e-06	7.27995	F3	204363_at	3.71592	8.55787	10.243	3.8896e-12	4.95719e-10	17.5223	GMDS	214106_s_at	1.41691	7.28907	4.10814	0.000179299	0.0171254	0.741576	HEY1	A_32_P83845
1.50022	9.22654	4.81517	1.9469e-05	0.00275457	2.76428	MYO5B	225299_at	0.26372	2.84373	6.01829	1.4033e-07	8.63805e-06	7.26725	ABCA5	213353_at	-1.94607	12.3492	-10.2081	4.26126e-12	5.35596e-10	17.4308	CD81	200675_at	-1.16606	8.1934	-4.09237	0.000183086	0.0173006	0.716855	SPAG4	A_23_P132027
1.93125	9.09071	4.81002	1.97944e-05	0.00277808	2.74882	ERN2	214372_x_at	-0.324737	4.01756	-6.01447	1.42359e-07	8.71482e-06	7.25336	CEBPB	212501_at	2.88617	3.30303	10.2092	4.24835e-12	5.35596e-10	17.4338	LDHD	229241_at	1.64861	12.0306	4.0922	0.000183184	0.0173006	0.716368	VWF	A_23_P105562
2.57301	7.21898	4.80932	1.98387e-05	0.00277808	2.74674	FUT2	208505_s_at	0.700544	2.09154	6.00337	1.48413e-07	9.01114e-06	7.21309	PPARG	208510_s_at	-2.88298	7.10628	-10.184	4.53775e-12	5.6904e-10	17.3678	DBN1	217025_s_at	0.810075	11.7402	4.0909	0.000183923	0.0173058	0.712698	SIDT2	A_23_P98402
-1.75955	10.4734	-4.8008	2.03899e-05	0.00283347	2.72118	BEX4	215440_s_at	0.757033	2.52801	5.99278	1.54425e-07	9.30539e-06	7.17469	CDH17	209847_at	3.7523	3.39663	10.1739	4.65965e-12	5.82989e-10	17.3412	IL2RG	204116_at	1.4586	14.5168	4.0881	0.000185524	0.0173277	0.7048	IGFBP7	A_23_P353035
1.26921	10.3166	4.80125	2.03609e-05	0.00283347	2.7225	VWF	202112_at	0.524509	2.60708	5.98886	1.56713e-07	9.41251e-06	7.16047	GSTA3	222102_at	3.43334	3.25709	10.1531	4.9212e-12	6.1412e-10	17.2864	CYP11A1	204309_at	-2.6858	9.34334	-4.08879	0.000185131	0.0173277	0.706734	ODAD1	A_33_P3261054
2.96557	7.97603	4.78158	2.16896e-05	0.00297622	2.66355	ANG	205141_at	0.560693	2.79075	5.97747	1.6355e-07	9.75585e-06	7.11918	ABCC3	209641_s_at	5.07596	3.75258	10.1523	4.93093e-12	6.1412e-10	17.2845	MSMB	210297_s_at	1.15271	14.0436	4.08043	0.000189992	0.0175507	0.683122	COL4A2	A_23_P205031
1.89482	8.71898	4.77828	2.19213e-05	0.00299964	2.65364	CRYL1	220753_s_at	-0.916049	3.75183	-5.97715	1.63743e-07	9.75585e-06	7.11804	FOLR1	204437_s_at	6.82148	6.47029	10.142	5.06552e-12	6.29448e-10	17.2575	TMEM45B	230323_s_at	1.07404	12.1012	4.08051	0.000189947	0.0175507	0.683339	IFI27L2	A_23_P140146
3.27118	9.92358	4.77738	2.19843e-05	0.00299964	2.65096	ST6GALNAC1	227725_at	-0.260466	2.77553	-5.96516	1.71273e-07	1.01773e-05	7.07457	CLUHP3	219442_at	2.69093	3.09479	10.1367	5.1364e-12	6.36809e-10	17.2435	MYRFL	1556267_at	1.30843	6.57776	4.30971	0.000191209	0.0175938	0.751818	CRACR2A	A_23_P128351
1.43841	8.5787	4.77198	2.23693e-05	0.0030314	2.63477	FER1L4	222245_s_at	0.285571	2.90206	5.96089	1.74031e-07	1.02863e-05	7.05913	BTNL3	217207_s_at	-2.67079	9.39409	-10.1262	5.28059e-12	6.51729e-10	17.2158	FLNA	213746_s_at	-1.06061	7.82819	-4.07585	0.000192709	0.0176089	0.670188	LINC01126	A_33_P3421611
2.91762	8.093	4.75374	2.37181e-05	0.00320622	2.58018	TCF21	204931_at	0.544039	3.05014	5.96005	1.74581e-07	1.02915e-05	7.05608	MALL	209373_at	8.11939	6.31023	10.1176	5.40043e-12	6.63524e-10	17.1933	RNF128	219263_at	1.9462	7.85641	4.13189	0.000195712	0.0178061	0.6922	CCL14	A_23_P218369
1.79365	12.4839	4.74474	2.44133e-05	0.00328394	2.55325	TSPAN13	217979_at	0.378997	2.43438	5.95731	1.76386e-07	1.03705e-05	7.04613	TNFRSF11A	207037_at	6.05722	4.97732	10.1119	5.48306e-12	6.72167e-10	17.178	AZGP1	209309_at	3.83943	8.11875	4.14203	0.000196978	0.0178061	0.692986	CTSE	A_23_P10291
-2.4338	5.58266	-4.74055	2.47438e-05	0.00329594	2.54071	CGB7	231785_at	0.278112	2.85219	5.95491	1.77979e-07	1.04339e-05	7.03744	TSPAN15	218693_at	3.79381	4.19218	10.1088	5.52671e-12	6.76001e-10	17.1701	CRACR2A	228752_at	-1.65178	7.54301	-4.07838	0.000196528	0.0178061	0.659836	TMOD1	A_23_P112289
-2.29943	5.92601	-4.74082	2.47217e-05	0.00329594	2.54154	FOXRED2	233250_x_at	0.221942	2.68733	5.95137	1.80352e-07	1.04929e-05	7.02463	ABCG2	209735_at	4.95423	5.35845	10.0514	6.42854e-12	7.81068e-10	17.0185	FBP1	209696_at	1.67079	8.1344	4.05895	0.000208637	0.0184644	0.603666	MSRB3	A_33_P3278313
-2.4338	5.58266	-4.74055	2.47438e-05	0.00329594	2.54071	NTF4	231785_at	-0.454945	3.7922	-5.94716	1.8322e-07	1.0632e-05	7.00938	PFN2	204992_s_at	5.83563	5.04573	9.89789	9.64794e-12	1.14178e-09	16.6115	BMP2	205289_at	1.12887	10.3581	4.05069	0.000208318	0.0184644	0.599262	RELL1	A_32_P116206
-1.13737	9.62203	-4.74167	2.46551e-05	0.00329594	2.54406	TGIF2	216262_s_at	0.344578	2.74011	5.94385	1.85502e-07	1.07365e-05	6.99742	FRY	204072_s_at	3.00646	4.22266	9.89452	9.73455e-12	1.14954e-09	16.6025	MYEOV	227342_s_at	2.6686	8.92232	4.13719	0.000207582	0.0184644	0.650857	SYT13	A_23_P161659
-1.77981	7.50856	-4.74093	2.4713e-05	0.00329594	2.54187	ZNF500	213641_at	-0.871838	3.10779	-5.9337	1.92688e-07	1.10948e-05	6.96067	SPON1	213993_at	1.72246	2.84703	9.87896	1.01454e-11	1.19547e-09	16.561	TIAM2	222942_s_at	-0.770751	6.12016	-4.12373	0.000207909	0.0184644	0.644905	TNFRSF13C	A_23_P91764
2.4542	8.08908	4.72554	2.59632e-05	0.00341381	2.49586	ABCC3	230682_x_at	-0.417241	3.50512	-5.92209	2.01247e-07	1.1528e-05	6.91866	FLNA	214752_x_at	2.2413	3.59761	9.86566	1.05106e-11	1.23319e-09	16.5256	ABCG2	209735_at	-1.38284	11.3758	-4.0461	0.000211297	0.0185699	0.586336	CTXN1	A_33_P3320953
-2.82471	7.87518	-4.72505	2.60038e-05	0.00341381	2.4944	CHODL	219867_at	0.424534	3.09957	5.90253	2.16527e-07	1.22148e-05	6.84793	KLF2	219371_s_at	4.67723	3.5491	9.86036	1.06597e-11	1.24801e-09	16.5115	B3GALT5	239994_at	1.59556	8.21259	4.03925	0.000215814	0.0187714	0.567077	FN1	A_24_P334130
3.04135	7.11954	4.72723	2.58227e-05	0.00341381	2.50092	FOXA3	228463_at	-0.276379	3.60101	-5.9015	2.17362e-07	1.2231e-05	6.84421	INTS3	202809_s_at	2.84718	8.12763	9.84043	1.12402e-11	1.31036e-09	16.4583	ASL	204608_at	0.881876	6.85298	4.04009	0.000215259	0.0187714	0.569419	GPRIN2	A_19_P00807944
-3.36106	8.62867	-4.72303	2.61731e-05	0.00342779	2.48836	PTX3	206157_at	0.213112	3.52372	5.89526	2.22492e-07	1.24568e-05	6.82166	ZDHHC7	218606_at	3.06675	8.26073	9.83387	1.14383e-11	1.32779e-09	16.4408	INPP1	202794_at	-1.24385	8.56309	-4.04971	0.000214645	0.0187714	0.579704	RNF150	A_24_P350589
-1.95278	8.32632	-4.71676	2.67036e-05	0.00348636	2.46965	ADRA2C	206128_at	0.291637	3.40677	5.89028	2.26676e-07	1.25961e-05	6.80366	ABCD3	202850_at	1.42052	11.2438	9.83454	1.14181e-11	1.32779e-09	16.4425	PRR13	217794_at	1.68298	9.38691	4.04679	0.000216578	0.0187733	0.57156	NOSTRIN	A_23_P79360
1.13992	11.5217	4.71171	2.71395e-05	0.00351371	2.45456	CHP1	214665_s_at	-0.216852	3.17904	-5.88941	2.27411e-07	1.26054e-05	6.80053	SLC3A2	200924_s_at	1.42052	11.2438	9.83454	1.14181e-11	1.32779e-09	16.4425	PRR13P5	217794_at	1.0735	6.54707	4.09007	0.000221621	0.0191449	0.581474	ME1	A_23_P8196
1.86903	8.24307	4.70133	2.80567e-05	0.00361047	2.42358	AGMAT	221648_s_at	0.31291	3.03633	5.87459	2.40363e-07	1.32247e-05	6.747	STAP2	221610_s_at	1.30997	2.64328	9.81236	1.21131e-11	1.40018e-09	16.3833	LINC02478	239517_at	2.27068	9.15108	4.03806	0.000222463	0.0191523	0.545299	CLDN11	A_33_P3255404
1.98536	9.60482	4.70088	2.80968e-05	0.00361047	2.42225	SH3BGRL2	225354_s_at	0.377812	3.02652	5.85812	2.55622e-07	1.39951e-05	6.68752	PLEK2	218644_at	4.84461	6.59863	9.8031	1.24161e-11	1.43217e-09	16.3585	PLEK2	218644_at	-1.19516	10.1252	-4.02473	0.00022571	0.0193005	0.526266	RAI2	A_23_P254165
5.98914	4.97537	4.70007	2.81698e-05	0.00361136	2.41983	FABP1	205892_s_at	0.200694	3.26314	5.85643	2.57236e-07	1.4049e-05	6.68144	HIP1R	38340_at	4.51681	3.68279	9.80198	1.24532e-11	1.43343e-09	16.3555	LRRC31	220622_at	1.56689	11.2498	4.02254	0.000227245	0.0193663	0.520097	PMP22	A_23_P100711
-1.1177	9.37467	-4.69256	2.8855e-05	0.00369054	2.39743	RHOQP2	214449_s_at	0.293808	2.77429	5.85078	2.62721e-07	1.43134e-05	6.66105	GCNT1	205505_at	8.52164	5.41838	9.79019	1.28512e-11	1.47303e-09	16.324	AKR1B10	206561_s_at	-2.07304	10.3387	-4.03852	0.000228393	0.0193988	0.530993	DNAJB13	A_33_P3369854
-2.04483	10.5472	-4.6884	2.92418e-05	0.00372257	2.38502	ARL4C	202206_at	-0.341212	2.87182	-5.84143	2.72056e-07	1.46903e-05	6.62731	TGIF2	218724_s_at	3.35242	3.94066	9.78802	1.29257e-11	1.47848e-09	16.3182	NDNF	219747_at	-1.20033	9.14793	-4.01865	0.000229988	0.019469	0.509176	LINC00665	A_24_P16214
2.20834	7.13001	4.68885	2.91993e-05	0.00372257	2.38638	SLC6A20	234291_s_at	0.396439	2.72895	5.83702	2.76573e-07	1.48862e-05	6.6114	F2RL1	206429_at	-7.2947	9.51284	-9.7312	1.50459e-11	1.68919e-09	16.1659	FOLR1	204437_s_at	1.46135	7.87267	4.04069	0.000233528	0.0196086	0.513315	ADGRF5	A_33_P3380944
-2.73262	7.77907	-4.68589	2.94777e-05	0.00373942	2.37753	BBOX1	205363_at	0.324312	2.93179	5.8218	2.92729e-07	1.56424e-05	6.55655	ASPH	210896_s_at	4.45362	7.52737	9.72749	1.5196e-11	1.70254e-09	16.1559	STARD3	202991_at	-1.21297	8.04823	-4.01473	0.000232779	0.0196086	0.498201	CLCF1	A_23_P138760
-2.09009	10.4332	-4.68136	2.99079e-05	0.00377219	2.36403	RHEX	230381_at	0.378696	2.76367	5.81467	3.00622e-07	1.59875e-05	6.53084	CD302	203799_at	-3.94935	6.98023	-9.71869	1.55582e-11	1.73248e-09	16.1323	GLIS2	223378_at	1.08823	8.99038	4.01309	0.000233961	0.0196086	0.49359	MAF	A_23_P397376
1.96959	10.15	4.67324	3.06943e-05	0.00381289	2.33985	GALNT4	231832_at	0.304114	2.87902	5.80898	3.07062e-07	1.62911e-05	6.51037	C1GALT1	219439_at	2.9137	8.16726	9.70717	1.60462e-11	1.77596e-09	16.1013	MYO1D	212338_at	2.40092	9.53296	4.00849	0.000237304	0.0197547	0.48068	NID2	A_23_P163087
-0.926754	8.73863	-4.67309	3.07092e-05	0.00381289	2.33939	KRI1	227587_at	-0.284046	3.06242	-5.80829	3.07855e-07	1.62928e-05	6.50788	PTBP2	218683_at	2.3064	9.49666	9.65393	1.85102e-11	2.04041e-09	15.9581	ETFB	202942_at	0.798031	7.43987	4.0086	0.00023722	0.0197547	0.481002	UNC13B	A_33_P3318926
1.96959	10.15	4.67324	3.06943e-05	0.00381289	2.33985	POC1B-GALNT4	231832_at	0.616901	2.29015	5.804	3.12823e-07	1.6479e-05	6.49241	BMP2	205289_at	2.53179	9.18332	9.61642	2.04748e-11	2.23444e-09	15.8569	TOM1L1	204485_s_at	1.9431	6.83629	4.07618	0.000239166	0.0197547	0.517628	USH1C	A_23_P116430
2.25435	10.3605	4.67632	3.03938e-05	0.00381289	2.34901	TST	209605_at	-0.373415	3.04404	-5.80176	3.15444e-07	1.65779e-05	6.48435	ALDH5A1	203608_at	4.57901	5.37125	9.61353	2.06347e-11	2.24742e-09	15.8491	IL17RB	219255_x_at	1.37199	7.61518	4.023	0.000246366	0.0197826	0.464759	F2R	A_23_P213562
1.70403	9.78875	4.67568	3.04558e-05	0.00381289	2.34712	UBXN8	215983_s_at	0.748325	2.00773	5.79947	3.18151e-07	1.66809e-05	6.4761	BTNL8	220421_at	2.35399	3.70547	9.58879	2.20566e-11	2.38329e-09	15.7823	AQP11	229526_at	-1.40841	7.84341	-4.00291	0.000247762	0.0197826	0.449386	FAM90A1	A_23_P151059
3.29918	7.46611	4.66597	3.14159e-05	0.00387083	2.3182	MGARP	223734_at	0.419014	2.85048	5.79661	3.21554e-07	1.68197e-05	6.46582	GPA33	205929_at	1.34962	2.63337	9.58598	2.22246e-11	2.3967e-09	15.7747	C3orf70	235562_at	2.62752	8.60391	3.99521	0.000247206	0.0197826	0.443486	INSL3	A_33_P3334828
3.23866	8.12996	4.66496	3.15171e-05	0.00387083	2.3152	PEG3	209243_s_at	0.338196	2.82389	5.79133	3.27952e-07	1.71142e-05	6.44679	MIA2	215930_s_at	8.92718	6.92751	9.57724	2.27543e-11	2.449e-09	15.7511	TFF3	204623_at	-0.671822	7.35295	-4.00027	0.000243383	0.0197826	0.457666	LRRC27	A_33_P3229873
-1.55411	7.9668	-4.66473	3.15405e-05	0.00387083	2.31451	WTIP	227411_at	0.62122	2.78956	5.78941	3.30297e-07	1.71562e-05	6.43991	KCNN4	204401_at	4.25663	5.50932	9.5627	2.36646e-11	2.53202e-09	15.7117	STYK1	220030_at	1.03731	9.00498	3.99731	0.000245611	0.0197826	0.449375	NOTCH4	A_23_P365614
-3.86541	10.3896	-4.65396	3.26444e-05	0.00397948	2.28245	EMX2	221950_at	0.199533	3.14097	5.79002	3.29554e-07	1.71562e-05	6.44208	NHEJ1	219418_at	3.03981	7.63363	9.55769	2.3987e-11	2.55908e-09	15.6982	NHERF1	201349_at	2.52947	8.62758	4.02636	0.000243876	0.0197826	0.477066	PLAC8	A_24_P183128
2.9972	6.90803	4.64287	3.38202e-05	0.00408882	2.24949	GPA33	205929_at	0.599366	3.00387	5.77897	3.43394e-07	1.77356e-05	6.40234	CYP3A5	214234_s_at	3.46177	8.90075	9.55731	2.40111e-11	2.55908e-09	15.6972	NME7	227556_at	1.27675	8.47575	3.99832	0.00024485	0.0197826	0.452198	RCAN1	A_23_P166248
2.67405	5.37453	4.64214	3.38991e-05	0.00408882	2.24732	NPC1L1	220106_at	0.511914	2.32832	5.77863	3.43841e-07	1.77356e-05	6.40109	MAOA	204389_at	-2.74094	6.43684	-9.51805	2.66984e-11	2.83443e-09	15.5908	SEMA4C	219039_at	1.58719	9.48079	3.99185	0.000249771	0.0198265	0.434093	MCAM	A_23_P162171
2.71733	6.94378	4.6387	3.42741e-05	0.00412293	2.23707	C6orf141	1552575_a_at	-0.333315	3.31641	-5.77637	3.46737e-07	1.78255e-05	6.39299	NUAK2	220987_s_at	-4.82044	9.44808	-9.51635	2.68214e-11	2.84197e-09	15.5862	SERPING1	200986_at	1.11504	6.62769	4.06021	0.000250661	0.0198265	0.47534	NOVA2	A_33_P3347707
-2.47983	8.0605	-4.63685	3.44769e-05	0.00412913	2.23157	GRAMD2A	229616_s_at	0.341776	2.8479	5.76766	3.58172e-07	1.83054e-05	6.36165	HABP2	206010_at	2.69164	3.10226	9.51413	2.69833e-11	2.84834e-09	15.5801	FUT6	211885_x_at	-0.757653	11.4778	-3.98345	0.000256309	0.0202101	0.410589	TOP1MT	A_24_P248053
-1.85589	8.78865	-4.63564	3.46095e-05	0.00413183	2.228	FADS3	216080_s_at	0.577958	2.93111	5.76565	3.60861e-07	1.83838e-05	6.35443	GDF15	221577_x_at	2.23929	10.5168	9.51409	2.69856e-11	2.84834e-09	15.58	GSKIP	223239_at	-0.613941	8.4863	-3.98196	0.000257484	0.0202397	0.406429	PMS2P3	A_24_P374586
2.16128	6.16605	4.63527	3.46507e-05	0.00413183	2.22689	TMEM229B	227544_at	-0.336636	3.5007	-5.7652	3.61469e-07	1.83838e-05	6.3528	HLTF	202983_at	6.1865	8.08402	9.50681	2.75227e-11	2.89943e-09	15.5603	RAB27B	228708_at	-0.613941	8.4863	-3.98196	0.000257484	0.0202397	0.406429	Y_RNA	A_24_P374586
3.01463	6.50246	4.63052	3.51795e-05	0.00417665	2.21278	USH1C	205137_x_at	0.222243	2.49317	5.75705	3.72605e-07	1.87704e-05	6.32349	PRND	222106_at	-4.33169	8.13105	-9.4617	3.11e-11	3.25122e-09	15.4377	CELSR1	41660_at	0.99972	6.5268	4.00205	0.000262465	0.0204321	0.407342	FBLIM1	A_23_P23457
3.36068	5.97394	4.62699	3.55783e-05	0.00420571	2.20228	A1CF	241547_at	-0.355611	4.13392	-5.74971	3.82921e-07	1.91744e-05	6.29712	BEX3	217963_s_at	4.87602	6.4692	9.42857	3.40259e-11	3.52899e-09	15.3476	CLDN23	228707_at	-1.0915	8.53157	-3.97751	0.000261029	0.0204321	0.39399	TMC6	A_24_P857624
1.46857	8.49958	4.62485	3.58211e-05	0.00422527	2.19594	SPAG1	210117_at	0.411131	2.86242	5.7447	3.90125e-07	1.94511e-05	6.27912	LAMB1	211651_s_at	5.88696	4.51152	9.42799	3.40796e-11	3.52899e-09	15.346	STAR	204548_at	2.0664	9.45714	3.99194	0.00026316	0.0204321	0.402631	TMEM45B	A_23_P1682
1.23137	9.90731	4.61356	3.7134e-05	0.00434262	2.16242	ABHD17C	225436_at	-0.40609	2.7752	-5.74465	3.90192e-07	1.94511e-05	6.27895	PRKCI	209677_at	3.2212	3.43784	9.41805	3.50121e-11	3.60506e-09	15.3189	CPS1	217564_s_at	1.19189	9.56353	3.97231	0.000265233	0.0204793	0.37946	EGFL7	A_32_P210642
1.31726	11.6466	4.60672	3.79515e-05	0.00442873	2.14214	FHL2	202949_s_at	-0.477517	3.69927	-5.74384	3.9138e-07	1.94668e-05	6.27602	MEIS1	204069_at	4.44239	4.88637	9.41682	3.51301e-11	3.61041e-09	15.3155	LEAP2	1552362_a_at	2.75613	8.31768	4.09411	0.000265866	0.0204793	0.445472	HNF1A	A_33_P3328312
2.72068	9.49236	4.60424	3.82533e-05	0.00445442	2.13476	HEPH	203903_s_at	-0.246871	2.78341	-5.73784	4.00203e-07	1.98613e-05	6.25449	SOX12	204432_at	3.13774	4.24839	9.41566	3.5241e-11	3.61501e-09	15.3124	CISD3	230727_at	-0.845063	8.82197	-3.97113	0.000266197	0.0204793	0.376163	RAPGEF3	A_33_P3389178
2.21679	7.85436	4.59405	3.95145e-05	0.00456238	2.10455	NDNF	219747_at	-0.414497	3.47426	-5.71833	4.30316e-07	2.1214e-05	6.18444	RHBDL2	219489_s_at	4.84276	5.54395	9.40915	3.58702e-11	3.67267e-09	15.2946	SLC27A2	205768_s_at	0.570007	7.98887	3.969	0.000267941	0.020489	0.370224	APBB2	A_33_P3251901
-1.72201	9.1572	-4.59418	3.94983e-05	0.00456238	2.10493	RPL39L	210115_at	0.237738	2.78542	5.71769	4.31343e-07	2.12177e-05	6.18214	SH2D4A	219749_at	4.85814	7.62406	9.4023	3.65443e-11	3.72078e-09	15.276	SMPDL3A	213624_at	1.50147	8.61687	3.96902	0.000267926	0.020489	0.370273	MXD1	A_23_P408094
2.27351	7.00622	4.58742	4.03562e-05	0.00464973	2.08493	IHH	215420_at	-0.203983	3.95307	-5.70651	4.49634e-07	2.19719e-05	6.14204	MRPL3	208787_at	6.08387	6.35133	9.39866	3.69077e-11	3.7508e-09	15.266	DNAJC12	218976_at	-1.98816	12.4364	-3.96716	0.00026946	0.020543	0.365084	IL4I1	A_33_P3405424
2.57938	7.30408	4.58629	4.05027e-05	0.00465679	2.08155	ARSL	205894_at	0.443697	2.89428	5.70464	4.52765e-07	2.20765e-05	6.13534	FBP1	209696_at	2.83987	11.4762	9.38633	3.81665e-11	3.86435e-09	15.2324	CYSTM1	224707_at	1.29348	8.05056	3.95991	0.000275521	0.0208728	0.344854	C1orf21	A_24_P173754
1.81501	8.62211	4.58243	4.10026e-05	0.00470436	2.07013	ANTXR2	228573_at	0.677787	2.68348	5.70404	4.53784e-07	2.20779e-05	6.13317	ALDH1A1	212224_at	3.40386	3.86544	9.35684	4.13584e-11	4.15675e-09	15.1519	ANO5	229313_at	1.17404	11.8723	3.95904	0.000276259	0.0208728	0.342424	EPAS1	A_23_P210210
3.63229	5.64866	4.57818	4.15601e-05	0.00474837	2.05756	SLC26A3	206143_at	-0.378788	3.37658	-5.68506	4.86909e-07	2.34844e-05	6.06515	RFC4	204023_at	-2.70266	11.1145	-9.35562	4.14965e-11	4.16298e-09	15.1485	MSN	200600_at	1.01758	7.43304	3.96552	0.000277738	0.0208729	0.34358	CD59	A_24_P784765
-2.03011	7.1239	-4.57629	4.18108e-05	0.00475711	2.05196	MAK	220302_at	0.410428	2.46402	5.67469	5.06011e-07	2.41999e-05	6.028	MUC3B	214676_x_at	2.32192	5.57748	9.34446	4.27787e-11	4.28375e-09	15.118	CRADD	209833_at	1.43098	8.72769	3.95418	0.000280404	0.0209662	0.328884	ADGRA2	A_23_P43276
1.42921	8.35554	4.57693	4.1726e-05	0.00475711	2.05385	MPC2	227669_at	-0.379141	3.16408	-5.67371	5.07864e-07	2.42328e-05	6.02447	RBM38	212430_at	7.02801	5.14696	9.33052	4.44368e-11	4.44165e-09	15.0799	SDR16C5	238017_at	2.83284	7.58289	4.18906	0.000280809	0.0209662	0.418617	DQX1	A_23_P56659
1.30096	8.91699	4.57556	4.19085e-05	0.00475831	2.04978	RETSAT	1566472_s_at	0.311063	3.37141	5.67249	5.10163e-07	2.42905e-05	6.02011	ITPRID2	202506_at	4.07406	3.41568	9.32504	4.51059e-11	4.50031e-09	15.0649	ENPP6	229916_at	1.25977	9.51772	3.94624	0.000287312	0.0212636	0.306759	SIPA1L2	A_23_P137470
-1.96774	5.69182	-4.57028	4.26176e-05	0.00481879	2.03416	HYAL3	211728_s_at	0.511295	2.29652	5.66556	5.23453e-07	2.47646e-05	5.99529	DUOX2	219727_at	5.07093	7.9274	9.31621	4.62062e-11	4.60168e-09	15.0407	IQGAP2	203474_at	-0.613235	10.8724	-3.94634	0.000287221	0.0212636	0.307046	TTI1	A_33_P3287922
-1.96774	5.69182	-4.57028	4.26176e-05	0.00481879	2.03416	IFRD2	211728_s_at	0.291949	2.98545	5.65872	5.36898e-07	2.52399e-05	5.97081	LAD1	216641_s_at	3.71765	9.71693	9.31301	4.66121e-11	4.62526e-09	15.0319	PLS1	205190_at	2.59741	7.56223	4.25155	0.000295188	0.0217195	0.371442	PDZK1	A_23_P52121
2.5486	6.79647	4.56754	4.29909e-05	0.00484251	2.02604	TNFRSF11A	207037_at	0.252709	2.74024	5.65483	5.44702e-07	2.55528e-05	5.95688	TBC1D8B	219771_at	2.11643	4.76529	9.31159	4.67931e-11	4.6348e-09	15.028	ACADS	202366_at	2.59741	7.56223	4.25155	0.000295188	0.0217195	0.371442	PDZK1P1	A_23_P52121
1.15963	8.75977	4.5657	4.32419e-05	0.0048592	2.02062	VPS13A	227987_at	0.637467	2.60944	5.64942	5.55723e-07	2.60151e-05	5.93755	ANG	205141_at	3.61266	3.27965	9.30223	4.80046e-11	4.74621e-09	15.0024	ISL1	206104_at	-2.55239	12.473	-3.9342	0.000298093	0.0218697	0.273274	WFDC2	A_24_P14464
3.36904	6.71411	4.56434	4.34299e-05	0.00486033	2.01658	KRT20	213953_at	-0.217598	2.95433	-5.62466	6.09125e-07	2.816e-05	5.849	NTAQ1	219060_at	3.64556	6.76913	9.26761	5.27717e-11	5.19873e-09	14.9075	ELL3	219517_at	1.49156	8.27572	3.94542	0.000302998	0.0218773	0.272621	CD302	A_24_P396702
4.5012	5.65941	4.56118	4.38686e-05	0.00487942	2.00723	HSD17B2	204818_at	0.708836	2.66865	5.62285	6.1323e-07	2.82911e-05	5.84252	FERMT1	218796_at	2.34143	5.94334	9.2626	5.35013e-11	5.26112e-09	14.8937	ACSS1	224882_at	-1.19888	7.49033	-3.92956	0.000302355	0.0218773	0.260372	CLEC2D	A_24_P241183
-1.34125	8.91708	-4.55826	4.42764e-05	0.00490481	1.99861	ZNF512B	221869_at	-0.619563	3.47848	-5.6215	6.16301e-07	2.83581e-05	5.8377	SOX17	219993_at	3.40979	4.59419	9.25919	5.40025e-11	5.30087e-09	14.8843	TMEM38A	222896_at	0.751567	6.35179	3.96565	0.000301321	0.0218773	0.293584	CLIP2	A_33_P3272169
3.22235	9.78424	4.55694	4.44632e-05	0.00490559	1.99469	AKR1C3	209160_at	0.537115	2.4699	5.62109	6.17228e-07	2.83581e-05	5.83625	TCF21	204931_at	2.02161	6.42622	9.24641	5.59268e-11	5.47012e-09	14.8492	KLC4	225596_at	1.07208	6.84106	3.94112	0.000299166	0.0218773	0.276074	FCN3	A_23_P115246
-1.58893	9.09651	-4.55705	4.44474e-05	0.00490559	1.99503	THEMIS2	210785_s_at	0.194512	2.74966	5.6186	6.22936e-07	2.85029e-05	5.82737	MYO1E	203072_at	5.61205	7.06843	9.24466	5.61953e-11	5.48657e-09	14.8444	SLC1A1	213664_at	1.39321	9.08717	3.92562	0.000306022	0.0218773	0.249418	GP1BB	A_23_P29124
-3.34136	10.3162	-4.55624	4.45624e-05	0.00490662	1.99262	CXCL10	204533_at	0.251998	3.13319	5.6191	6.21797e-07	2.85029e-05	5.82913	WFS1	202908_at	3.77796	11.3232	9.22111	5.99425e-11	5.78017e-09	14.7797	ANXA4	201302_at	0.900501	6.68419	3.93579	0.000304057	0.0218773	0.261347	HSPG2	A_33_P3380612
2.8724	6.25918	4.5509	4.53237e-05	0.00497041	1.97685	ENPP6	229916_at	0.396782	2.83677	5.61198	6.38388e-07	2.90904e-05	5.80372	CDX1	206430_at	2.62142	3.43811	9.18026	6.70565e-11	6.43566e-09	14.6672	LRRC75A	229889_at	1.39321	9.08717	3.92562	0.000306022	0.0218773	0.249418	SEPTIN5	A_23_P29124
-3.54632	9.10273	-4.5487	4.5642e-05	0.0049853	1.97034	WT1	216953_s_at	-0.400664	3.8998	-5.60065	6.65746e-07	3.01521e-05	5.76324	LAPTM4B	208767_s_at	4.30503	4.55922	9.16042	7.08159e-11	6.75717e-09	14.6125	REEP6	226597_at	0.869075	7.15519	3.92475	0.00030684	0.0218773	0.246991	SLCO4A1-AS1	A_33_P3381235
2.88975	8.31004	4.54781	4.57702e-05	0.00498932	1.96773	OGN	222722_at	0.439028	2.62737	5.58301	7.10617e-07	3.16693e-05	5.70031	B3GNT3	204856_at	4.20325	5.30962	9.1458	7.37238e-11	6.998e-09	14.5722	EPHX2	209368_at	2.96498	10.1288	3.95153	0.000305589	0.0218773	0.270941	TSPAN8	A_23_P36531
-1.61687	7.13628	-4.54541	4.61203e-05	0.00501746	1.96063	BACH2	227173_s_at	0.611801	3.08519	5.58306	7.10484e-07	3.16693e-05	5.70049	COLEC11	219873_at	3.22657	3.13486	9.13426	7.61031e-11	7.19886e-09	14.5403	RNF186	219739_at	-1.30593	9.60424	-3.91944	0.000311854	0.0221102	0.232262	PABPC1L	A_24_P92183
-1.94763	7.8738	-4.54423	4.62932e-05	0.00502627	1.95715	CILP2	1552289_a_at	-0.233827	3.12841	-5.58503	7.05312e-07	3.16693e-05	5.70754	GTF3C3	218343_s_at	-4.99632	6.49537	-9.10454	8.25992e-11	7.75964e-09	14.4582	NRCAM	204105_s_at	2.09293	7.16675	4.06969	0.000311625	0.0221102	0.314316	TRIM7	A_23_P30315
1.0074	9.19839	4.54182	4.66491e-05	0.0050357	1.95002	EXOC6	226259_at	-0.244199	3.00582	-5.58337	7.09673e-07	3.16693e-05	5.70159	PRCC	208938_at	5.72896	4.54606	9.08976	8.60377e-11	8.0275e-09	14.4173	SLC5A1	206628_at	-2.63237	10.4851	-3.92427	0.000314892	0.0222632	0.231824	SLC34A2	A_23_P133036
2.81522	6.80854	4.54038	4.68621e-05	0.00504789	1.94578	SLC6A14	219795_at	-0.735474	3.69316	-5.5805	7.17225e-07	3.19e-05	5.69138	MSLN	204885_s_at	1.62766	2.84277	9.05856	9.37789e-11	8.69045e-09	14.3309	TMPRSS2	205102_at	1.44512	7.1379	3.9422	0.000323168	0.0227214	0.225328	PRDM6	A_32_P222684
2.06561	9.27806	4.53863	4.71236e-05	0.00505611	1.9406	NPDC1	218086_at	0.355943	2.83527	5.57958	7.19685e-07	3.19457e-05	5.68807	TJP3	213412_at	2.66194	5.96359	9.04189	9.82036e-11	8.99377e-09	14.2847	DOP1B	205248_at	1.245	7.36849	3.90981	0.000329012	0.0230682	0.189735	NEXN	A_33_P3341429
-3.26232	8.69974	-4.53677	4.74023e-05	0.00507346	1.93511	LPAR3	220816_at	0.243605	3.27908	5.57774	7.2458e-07	3.20353e-05	5.68154	TRIOBP	202795_x_at	0.612078	2.45259	9.01467	1.05885e-10	9.63227e-09	14.2091	GLYCTK	242341_x_at	-0.915261	7.8921	-3.90836	0.000330467	0.0231062	0.185729	RNPC3	A_33_P3283626
-1.94056	8.6904	-4.53208	4.81138e-05	0.00513211	1.92125	EFS	204400_at	-0.305603	2.66763	-5.56627	7.5595e-07	3.3094e-05	5.64065	YPEL1	213996_at	-3.76515	11.7168	-9.01301	1.06373e-10	9.63845e-09	14.2045	IFITM1	214022_s_at	-0.94225	9.57676	-3.89688	0.000334084	0.0232947	0.169707	XPR1	A_24_P336417
1.90128	8.85759	4.52515	4.91827e-05	0.00522571	1.9008	SMAD9	227719_at	-0.363259	3.20507	-5.5644	7.61209e-07	3.32589e-05	5.63396	ATP6V0E2	213587_s_at	2.95761	7.66457	8.98077	1.16315e-10	1.04426e-08	14.1149	MPC2	227669_at	-1.17815	8.98298	-3.895	0.000336004	0.0233643	0.1645	CCDC154	A_33_P3283828
1.56258	9.16746	4.52213	4.96556e-05	0.00525493	1.89189	DOCK5	230263_s_at	0.348517	2.8375	5.56049	7.72265e-07	3.36759e-05	5.62005	RNF186	219739_at	7.75027	8.11779	8.95359	1.25432e-10	1.11876e-08	14.0393	AGR3	228241_at	1.95439	8.53647	3.89852	0.000340479	0.0235875	0.158642	DACT1	A_23_P65518
2.10965	8.37646	4.5164	5.05647e-05	0.00533106	1.87501	SLC37A1	218928_s_at	-0.259259	2.75409	-5.55793	7.7962e-07	3.39302e-05	5.61091	EPHB6	204718_at	4.44731	4.89426	8.95241	1.25843e-10	1.11878e-08	14.036	MST1R	205455_at	1.12852	6.99623	3.90529	0.00034201	0.0235875	0.160904	OLFML2B	A_23_P137689
-2.87589	9.59751	-4.5126	5.11783e-05	0.00535441	1.86379	SLC34A2	204124_at	-0.570518	3.55867	-5.55652	7.83675e-07	3.40402e-05	5.60591	KLK6	204733_at	2.60528	6.03967	8.95282	1.25698e-10	1.11878e-08	14.0371	TMEM220	229693_at	2.07243	9.33764	3.88523	0.000346161	0.0238089	0.137455	INMT	A_33_P3347291
-1.52092	8.01004	-4.51284	5.11393e-05	0.00535441	1.8645	ZNF418	243439_at	-0.541936	2.81193	-5.55463	7.89179e-07	3.42126e-05	5.59916	CHODL	219867_at	2.12833	9.23448	8.94836	1.27267e-10	1.12959e-08	14.0247	CALCOCO2	210817_s_at	-1.22538	7.71139	-3.89678	0.000350888	0.0240036	0.13968	VPS9D1-AS1	A_33_P3294372
1.73169	9.41322	4.51091	5.14532e-05	0.00536205	1.8588	BLNK	207655_s_at	0.462069	2.13317	5.5528	7.94527e-07	3.43109e-05	5.59264	CYP3A43	207773_x_at	4.33494	10.6651	8.92579	1.35506e-10	1.19884e-08	13.9618	MIEN1	224447_s_at	1.48408	13.3708	3.87978	0.000351946	0.0240111	0.122403	ATP1B1	A_23_P62932
1.55745	7.70437	4.51034	5.15459e-05	0.00536205	1.85713	STYK1	221696_s_at	0.193625	2.82695	5.55326	7.93153e-07	3.43109e-05	5.59431	TMEM53	219462_at	1.99309	2.82619	8.91821	1.38392e-10	1.22239e-08	13.9407	RAB37	228113_at	1.22437	7.11753	3.99055	0.000356175	0.0241046	0.184671	FBN2	A_23_P214026
1.11657	10.8368	4.5092	5.17323e-05	0.00537121	1.85377	EDEM3	223243_s_at	0.448363	2.24541	5.54824	8.08005e-07	3.48255e-05	5.57642	OTC	207200_at	5.2843	3.73002	8.90333	1.44243e-10	1.27201e-08	13.8991	DUOX2	219727_at	1.12206	7.11844	3.88513	0.000354568	0.0241046	0.12185	FRMD6	A_24_P330303
-1.09433	8.34696	-4.50547	5.23474e-05	0.00542476	1.84277	SENP5	57703_at	0.242327	2.81753	5.53954	8.34366e-07	3.58922e-05	5.54545	ATP10B	220920_at	5.14383	6.77889	8.90218	1.44704e-10	1.27341e-08	13.8959	PGAP3	221811_at	-1.44085	8.65611	-3.88272	0.000357162	0.024107	0.117635	CARD9	A_23_P500433
2.72635	6.52326	4.50379	5.2626e-05	0.0054433	1.83783	PTPRH	208300_at	0.404184	3.01186	5.53606	8.45136e-07	3.61462e-05	5.53308	MAP3K5	203837_at	-2.00166	9.05682	-8.90178	1.44867e-10	1.27341e-08	13.8948	PLXNA1	221538_s_at	1.73092	7.71808	3.89779	0.000368812	0.0247508	0.107113	C1orf116	A_23_P897
1.56679	10.6477	4.50306	5.27472e-05	0.00544553	1.83569	MANSC1	220945_x_at	0.436796	2.12079	5.52954	8.6571e-07	3.69552e-05	5.50989	CLEC3B	205200_at	1.35653	7.25547	8.80665	1.88893e-10	1.64979e-08	13.6287	CALM3	200623_s_at	-0.811721	6.36068	-3.95076	0.000369634	0.0247508	0.139214	MACROD2	A_33_P3281028
-2.25544	7.8892	-4.49503	5.41064e-05	0.00556481	1.81202	SLC26A7	239006_at	-0.342029	2.99648	-5.52689	8.74239e-07	3.72479e-05	5.50043	WDR91	218971_s_at	2.14969	3.00316	8.78817	1.98912e-10	1.72627e-08	13.5769	FNDC4	218843_at	-0.773906	8.81154	-3.86372	0.000369567	0.0247508	0.0780478	PLAGL2	A_23_P6151
1.33092	10.0477	4.48432	5.59708e-05	0.00572898	1.78051	ASL	204608_at	0.766009	2.93521	5.51682	9.07291e-07	3.83627e-05	5.46465	PROM1	204304_s_at	2.6813	3.95647	8.78604	2.00101e-10	1.73383e-08	13.5709	PARM1	204687_at	2.43786	10.3691	3.86155	0.000372007	0.024844	0.0720742	MYH11	A_23_P206920
2.1709	10.3765	4.48405	5.60174e-05	0.00572898	1.77973	CAMK2N1	218309_at	0.254966	3.14893	5.48525	1.0192e-06	4.26894e-05	5.35251	ENTPD4	204076_at	2.65978	3.81828	8.77322	2.07412e-10	1.78868e-08	13.535	PLCXD2	235230_at	0.723181	8.31992	3.85847	0.000375504	0.0249459	0.0635815	CDKL5	A_24_P282343
2.09553	7.30901	4.47933	5.68605e-05	0.00580434	1.76584	SPATA18	229331_at	0.576297	2.01283	5.48019	1.03836e-06	4.32942e-05	5.33454	MCF2L	212935_at	-4.74506	10.4907	-8.76895	2.09908e-10	1.80169e-08	13.523	MXRA5	209596_at	-0.983828	7.45222	-3.85931	0.000374551	0.0249459	0.0658872	MIR9-3HG	A_33_P3219596
1.27676	8.14649	4.4752	5.76081e-05	0.00584989	1.75369	SLC45A3	228696_at	0.396219	2.8687	5.47939	1.04141e-06	4.32942e-05	5.33172	P3H2	218717_s_at	2.46801	2.86389	8.76931	2.09697e-10	1.80169e-08	13.524	SLC5A9	232378_at	1.15171	10.0364	3.85495	0.000379535	0.025082	0.0538901	FAT1	A_23_P69586
2.16586	5.93421	4.46819	5.8898e-05	0.00593468	1.73309	GAL3ST1	205670_at	-0.259276	3.4746	-5.47256	1.06793e-06	4.42317e-05	5.30748	NUP153	202097_at	4.39221	9.10994	8.76684	2.11151e-10	1.80386e-08	13.517	KLF4	221841_s_at	-0.834901	9.76254	-3.85355	0.00038115	0.0251231	0.0500356	DDX11	A_23_P203949
-2.21936	10.2264	-4.46485	5.95229e-05	0.00597559	1.72327	MEIS1	1559477_s_at	0.306173	2.41859	5.46474	1.0991e-06	4.51868e-05	5.27975	NR1H4	206340_at	-7.30284	8.4124	-8.76296	2.1346e-10	1.8179e-08	13.5061	KLHL14	228377_at	1.28231	11.9961	3.84841	0.000387147	0.0253862	0.0358664	FSTL1	A_23_P212696
1.23613	9.22284	4.46526	5.94465e-05	0.00597559	1.72447	MYO1D	212338_at	0.351406	3.34095	5.46096	1.11446e-06	4.56499e-05	5.26637	ETHE1	204034_at	3.45648	9.73577	8.75085	2.20825e-10	1.87188e-08	13.4721	LIMA1	222457_s_at	1.28231	11.9961	3.84841	0.000387147	0.0253862	0.0358664	MIR198	A_23_P212696
1.76728	8.87284	4.45951	6.05348e-05	0.00606603	1.70759	MTMR11	205076_s_at	0.2492	2.96994	5.45947	1.12058e-06	4.58163e-05	5.26109	AATK	205986_at	5.85619	8.23883	8.74353	2.25406e-10	1.90775e-08	13.4515	FCGBP	203240_at	1.41052	7.18631	3.84839	0.000396189	0.0258452	0.0211807	EBF1	A_32_P197561
2.21881	7.34234	4.45752	6.09163e-05	0.00608968	1.70175	CCL14	205392_s_at	0.274887	2.62676	5.45224	1.15076e-06	4.67074e-05	5.23547	ELL3	219518_s_at	2.53755	4.308	8.70594	2.5048e-10	2.10369e-08	13.3458	MUC12-AS1	238180_at	-0.83821	7.49583	-3.83934	0.000397945	0.025893	0.0109026	PARAIL	A_19_P00320555
4.06271	5.70803	4.45712	6.09938e-05	0.00608968	1.70057	CLDN18	232578_at	0.59008	2.58708	5.4393	1.20682e-06	4.86892e-05	5.18962	F5	204714_s_at	5.56193	6.91859	8.69763	2.56393e-10	2.15005e-08	13.3224	PRR15L	219127_at	1.66494	10.0477	3.83514	0.000403043	0.0261575	-0.000646426	LHFPL6	A_23_P88069
2.20581	8.10248	4.45207	6.19749e-05	0.00616509	1.68573	KLF4	220266_s_at	0.633633	2.35456	5.43672	1.21833e-06	4.90037e-05	5.18048	MEP1A	206000_at	4.86528	7.0775	8.68544	2.65332e-10	2.2182e-08	13.288	SH3BGRL2	225354_s_at	-1.31118	10.7345	-3.83331	0.000405282	0.0262355	-0.00567298	MLF1	A_23_P143906
-1.7523	8.56338	-4.45242	6.19066e-05	0.00616509	1.68676	PLAG1	205372_at	0.238502	2.92188	5.4352	1.22513e-06	4.91883e-05	5.17512	TFCP2L1	219735_s_at	2.78239	7.93643	8.68456	2.65985e-10	2.22027e-08	13.2856	SLC35D1	209711_at	1.11211	6.66387	3.86376	0.000407966	0.0263419	0.0145821	ESAM	A_23_P47410
3.03896	7.93884	4.44953	6.24728e-05	0.00620332	1.67829	VILL	209950_s_at	0.330331	2.67128	5.43178	1.2406e-06	4.95416e-05	5.16303	ECM2	206101_at	3.39141	3.41589	8.65592	2.88299e-10	2.3883e-08	13.2048	SMIM6	236098_at	1.30667	6.98393	3.89054	0.000411334	0.0264918	0.0327735	RIMKLA	A_23_P349406
1.21456	10.4573	4.44598	6.31774e-05	0.00625055	1.66786	DHRS7	210788_s_at	0.413358	3.01222	5.4322	1.23872e-06	4.95416e-05	5.16449	GALE	202528_at	-3.06851	10.6505	-8.65178	2.91675e-10	2.41261e-08	13.1931	NXN	219489_s_at	-0.979065	7.99551	-3.81868	0.000423629	0.0272144	-0.0458382	PTGR2	A_23_P48713
1.49249	8.06376	4.44006	6.4367e-05	0.00633383	1.65051	RAVER2	231851_at	-0.720917	3.08297	-5.42897	1.25346e-06	4.98767e-05	5.15308	PNOC	205901_at	-3.68565	8.46702	-8.62879	3.11194e-10	2.55857e-08	13.1282	PTPRS	226571_s_at	-0.810382	6.93808	-3.848	0.000427445	0.0273667	-0.0241001	LINC-PINT	A_19_P00322002
1.26342	9.44657	4.43895	6.45922e-05	0.00634456	1.64727	SLC12A2	204404_at	0.557823	2.89546	5.41198	1.33412e-06	5.28973e-05	5.09299	AKR1C2	211653_x_at	6.02242	5.07058	8.62175	3.17424e-10	2.60588e-08	13.1083	TESC	218872_at	0.589581	8.32517	3.81516	0.000428163	0.0273667	-0.0554931	MED18	A_33_P3347639
-1.16664	10.8152	-4.43794	6.47985e-05	0.00635339	1.6443	CMTM7	226017_at	-0.358296	2.63864	-5.40841	1.35172e-06	5.34998e-05	5.08036	MCM10	220651_s_at	6.15553	6.46296	8.62091	3.18179e-10	2.60816e-08	13.1059	RASSF6	229147_at	1.34337	7.17843	3.81137	0.000433101	0.0276127	-0.065894	ADAD2	A_33_P3272402
3.66784	7.57445	4.43311	6.57941e-05	0.00641666	1.63012	STAR	204548_at	-0.408232	3.56416	-5.4066	1.36072e-06	5.37604e-05	5.07397	BTG3	205548_s_at	6.1009	4.92696	8.57732	3.59817e-10	2.90162e-08	12.9826	EFNA2	238956_at	-1.32966	8.62144	-3.80896	0.000436269	0.0277448	-0.0725037	RBM38	A_23_P17430
4.04132	7.16908	4.43094	6.62458e-05	0.00644899	1.62376	OLFM4	212768_s_at	-0.409146	3.17528	-5.39646	1.41227e-06	5.55019e-05	5.03814	BEX4	215440_s_at	4.46844	4.14016	8.57026	3.67066e-10	2.95571e-08	12.9626	SLC15A1	207254_at	0.811443	8.10305	3.80571	0.000440577	0.0279485	-0.0814134	PDLIM2	A_33_P3311371
3.92982	7.41849	4.42978	6.64886e-05	0.00646111	1.62036	TOX3	215108_x_at	0.227111	3.72221	5.39432	1.42338e-06	5.57419e-05	5.03059	GSTO1	201470_at	-6.24707	8.73403	-8.55334	3.8505e-10	3.07787e-08	12.9147	SOX17	230943_at	1.30892	7.25885	3.82645	0.000444068	0.0280674	-0.0689578	ANTXR2	A_24_P377144
-1.73478	10.6933	-4.42882	6.66887e-05	0.00646904	1.61757	TNFAIP2	202510_s_at	0.494779	1.98381	5.39046	1.44368e-06	5.64379e-05	5.01695	CDHR5	220075_s_at	2.13425	3.05053	8.55263	3.85819e-10	3.07952e-08	12.9127	EPHA10	236073_at	1.70168	7.91696	3.82348	0.000447996	0.0280674	-0.0769235	AOC3	A_23_P426305
-2.55896	8.62894	-4.42734	6.70019e-05	0.00647967	1.61321	BCAM	203009_at	0.240837	2.54821	5.38895	1.45167e-06	5.66509e-05	5.01163	HS3ST1	205465_x_at	3.78599	3.74676	8.54881	3.90013e-10	3.10392e-08	12.9019	MMP28	219909_at	1.07928	7.46527	3.80843	0.000446809	0.0280674	-0.0878054	PCSK6	A_23_P151907
2.49864	6.37399	4.42538	6.74156e-05	0.00649271	1.60749	SCUBE1	1552388_at	-0.221358	3.74287	-5.38631	1.46578e-06	5.71015e-05	5.00231	PPT1	200975_at	6.07472	6.70314	8.54587	3.93268e-10	3.12528e-08	12.8935	RNU4-46P	219580_s_at	1.5958	11.2068	3.80242	0.000444967	0.0280674	-0.0904052	SDC1	A_23_P16944
1.46655	9.95516	4.4228	6.79671e-05	0.00652352	1.59992	STARD10	232322_x_at	0.188949	2.70358	5.37705	1.51637e-06	5.88665e-05	4.96962	NALF1	214825_at	2.77045	4.89233	8.5185	4.24934e-10	3.34291e-08	12.8159	PAFAH2	205232_s_at	-1.12033	7.39369	-3.82094	0.000451386	0.028144	-0.0762548	SPEF2	A_33_P3407400
-1.81836	6.29596	-4.41631	6.93698e-05	0.00662324	1.58092	THBS3-AS1	244489_at	-0.334706	3.29946	-5.37558	1.52456e-06	5.90815e-05	4.96443	TBL1XR1	221428_s_at	2.05241	11.5249	8.49798	4.50358e-10	3.49267e-08	12.7576	SEPHS2	200961_at	1.29482	9.68434	3.79764	0.000451442	0.028144	-0.103505	THBD	A_23_P91390
-1.92932	5.74229	-4.41454	6.97578e-05	0.00664866	1.57574	WASH5P	231811_at	0.334722	2.19907	5.36583	1.57998e-06	6.10168e-05	4.93004	UGT2A3	219948_x_at	1.90161	7.93658	8.49588	4.53057e-10	3.50863e-08	12.7516	PBDC1	224177_s_at	1.02498	10.1341	3.79109	0.000460444	0.0286346	-0.121403	LHFPL2	A_23_P255104
-1.92932	5.74229	-4.41454	6.97578e-05	0.00664866	1.57574	WASH7P	231811_at	-0.213456	3.16127	-5.3632	1.59528e-06	6.15011e-05	4.92076	TUT4	212704_at	1.84267	3.53297	8.47264	4.83917e-10	3.73176e-08	12.6856	PTK2B	203110_at	1.03785	6.90024	3.82061	0.000463451	0.028751	-0.100638	SNAI2	A_23_P169039
-1.92932	5.74229	-4.41454	6.97578e-05	0.00664866	1.57574	WASH9P	231811_at	0.164765	2.46618	5.36218	1.60121e-06	6.16232e-05	4.91718	MERTK	211912_at	3.64419	3.61887	8.46936	4.88445e-10	3.75608e-08	12.6763	MYZAP	228568_at	0.899688	8.82799	3.78027	0.000475707	0.0292959	-0.150966	SLC44A1	A_23_P411806
-1.07167	11.0522	-4.41195	7.03289e-05	0.00668459	1.56816	RFXANK	202758_s_at	-0.329758	3.24825	-5.35794	1.62625e-06	6.2264e-05	4.90224	RFXANK	202758_s_at	3.12722	4.81816	8.46514	4.94324e-10	3.79595e-08	12.6643	ZC3H12D	1559263_s_at	1.45607	7.85085	3.77832	0.00047851	0.0293906	-0.156289	FAP	A_23_P56746
-1.65621	6.91509	-4.4066	7.15237e-05	0.006758	1.5525	HIF3A	222124_at	-0.42708	2.89895	-5.35687	1.63264e-06	6.22945e-05	4.89846	ATAD2	218782_s_at	-3.73236	7.2779	-8.46229	4.98334e-10	3.81602e-08	12.6562	ABCA1	203504_s_at	-1.71233	8.85202	-3.77759	0.000479567	0.0293906	-0.158289	NTN1	A_32_P53524
1.12336	9.24312	4.40512	7.18581e-05	0.00676618	1.54817	GALNT10	212256_at	0.477862	2.32016	5.35699	1.63194e-06	6.22945e-05	4.89887	CYP3A4	208367_x_at	-3.7645	7.10476	-8.45762	5.04984e-10	3.86154e-08	12.6429	LTBP2	223690_at	0.933047	9.18995	3.77463	0.000483857	0.0294714	-0.166362	ACTBL2	A_24_P6903
-2.30204	8.69375	-4.40233	7.24907e-05	0.00679256	1.54002	CLU	222043_at	0.644065	3.12835	5.35608	1.63738e-06	6.23687e-05	4.89567	SLC44A4	205597_at	3.21436	3.04351	8.44674	5.20837e-10	3.97166e-08	12.6119	INSM1	206502_s_at	-0.852185	11.4091	-3.77567	0.000482343	0.0294714	-0.16352	CHCHD7	A_23_P170626
2.85117	6.23903	4.40143	7.2697e-05	0.00679573	1.53738	MYO7B	235383_at	0.375874	2.70703	5.35181	1.66316e-06	6.32427e-05	4.88062	AGMAT	221648_s_at	3.37081	5.06629	8.42732	5.50379e-10	4.16787e-08	12.5566	MYO15B	219173_at	1.57949	14.2302	3.77348	0.000485543	0.0294714	-0.169513	HTRA1	A_23_P97990
-1.97272	8.34876	-4.39933	7.31794e-05	0.00681886	1.53123	PNMA3	223621_at	0.937865	2.5788	5.34974	1.67575e-06	6.35048e-05	4.87336	MMP1	204475_at	2.11457	5.48608	8.42777	5.49675e-10	4.16787e-08	12.5579	PPP1R12B	201957_at	1.22095	6.70429	3.85535	0.000485297	0.0294714	-0.101733	SAMD13	A_32_P130788
0.82389	8.77655	4.39884	7.32915e-05	0.00681886	1.52981	ZDHHC3	218077_s_at	-0.433102	2.88235	-5.34847	1.68357e-06	6.35846e-05	4.86888	ECHDC3	219298_at	2.0671	10.0299	8.42419	5.55301e-10	4.19932e-08	12.5477	SLC35A1	203306_s_at	2.12237	9.10167	3.77155	0.000488363	0.0295011	-0.17476	EPS8L3	A_33_P3317168
2.13636	9.96441	4.3959	7.39725e-05	0.00687051	1.52121	CMBL	227522_at	-0.80686	3.16882	-5.34853	1.68321e-06	6.35846e-05	4.86908	LYPD1	212909_at	-4.00471	5.9542	-8.42137	5.5976e-10	4.22136e-08	12.5397	GPM6B	209168_at	1.11512	7.44819	3.77881	0.000488315	0.0295011	-0.168268	FAM222A	A_23_P128375
3.82706	6.22493	4.39204	7.48752e-05	0.00691719	1.50994	DUOX2	219727_at	-0.602195	3.14017	-5.34689	1.69333e-06	6.38451e-05	4.86331	PSAT1	220892_s_at	3.26886	7.55913	8.40663	5.83725e-10	4.35405e-08	12.4976	DOK4	209691_s_at	-0.982925	9.54747	-3.76695	0.000495183	0.0298418	-0.187328	RPL31P57	A_33_P3590279
-1.60198	10.0037	-4.39226	7.48237e-05	0.00691719	1.51058	PNMA8A	218824_at	-0.610096	2.7468	-5.33673	1.75744e-06	6.61506e-05	4.82752	PTX3	206157_at	1.95284	6.10717	8.37652	6.35978e-10	4.72447e-08	12.4117	PRELID2	235828_at	1.18803	8.67509	3.76488	0.000498262	0.0299397	-0.192946	ANGPTL2	A_33_P3844650
1.9702	7.69666	4.38387	7.68243e-05	0.00706331	1.48606	MAOA	204389_at	-0.408182	3.1419	-5.33564	1.76442e-06	6.61724e-05	4.82371	LTBP3	219922_s_at	-3.6866	11.4935	-8.37157	6.45009e-10	4.78506e-08	12.3976	SPP1	209875_s_at	1.3588	9.21738	3.76349	0.000500355	0.0299397	-0.196743	F2RL1	A_33_P3232945
-1.60326	7.58793	-4.38169	7.73508e-05	0.00708785	1.47971	ZNF572	1553229_at	0.23202	2.88823	5.33547	1.76552e-06	6.61724e-05	4.82311	PPP1R14D	220082_at	4.96216	7.44733	8.36755	6.52431e-10	4.83054e-08	12.3861	AGMAT	221648_s_at	-1.41594	11.0951	-3.76404	0.000499533	0.0299397	-0.195254	ST6GAL1	A_24_P388528
-1.99502	5.79051	-4.38187	7.73081e-05	0.00708785	1.48023	ZNF704	1558941_at	-0.155018	4.52209	-5.33525	1.76693e-06	6.61724e-05	4.82233	RPL8	200936_at	-1.7911	6.73898	-8.3673	6.52908e-10	4.83054e-08	12.3854	ZNF14	219854_at	0.53813	6.16345	3.80101	0.000517854	0.0308715	-0.181934	B3GAT2	A_23_P167805
2.16908	9.03665	4.37888	7.80382e-05	0.00712692	1.47149	CKMT1A	202712_s_at	-0.199198	3.77357	-5.33123	1.79312e-06	6.6816e-05	4.80817	EIF4A3	201303_at	3.91221	8.70991	8.3607	6.65302e-10	4.91559e-08	12.3665	GATM	203178_at	-1.12326	11.2472	-3.74417	0.000530253	0.031358	-0.249318	SLC38A1	A_24_P261734
2.16908	9.03665	4.37888	7.80382e-05	0.00712692	1.47149	CKMT1B	202712_s_at	0.223852	2.72688	5.32962	1.80371e-06	6.70985e-05	4.8025	CDHR2	220186_s_at	2.62657	7.88897	8.34292	6.99904e-10	5.15037e-08	12.3157	MPST	203524_s_at	-0.836705	7.24406	-3.74982	0.000532535	0.0314196	-0.243936	MCM3AP-AS1	A_23_P256694
-2.60888	10.1218	-4.37926	7.7945e-05	0.00712692	1.4726	ERP27	227450_at	-0.250687	2.80482	-5.3243	1.8391e-06	6.81875e-05	4.78379	CAND2	213547_at	2.99211	5.16141	8.33122	7.23674e-10	5.31099e-08	12.2822	ABCC6	214033_at	1.04329	6.98873	3.75164	0.000541504	0.0315958	-0.255173	COPZ2	A_23_P101093
-0.833807	10.6968	-4.37716	7.84592e-05	0.0071534	1.46649	RHOQP1	212117_at	0.288305	2.56085	5.32351	1.84442e-06	6.82711e-05	4.78101	PPIP5K1	204578_at	2.99211	5.16141	8.33122	7.23674e-10	5.31099e-08	12.2822	ABCC6P2	214033_at	0.863108	10.1818	3.73649	0.000542622	0.0315958	-0.270202	CREB3L1	A_23_P150407
-2.13345	11.598	-4.37528	7.89244e-05	0.00717187	1.461	PSAT1	223062_s_at	0.235597	2.73704	5.31024	1.93594e-06	7.14216e-05	4.73438	SLC43A1	204394_at	-5.88869	6.73779	-8.3264	7.33692e-10	5.37729e-08	12.2684	ERBB4	214053_at	0.703104	6.24698	3.7936	0.00054426	0.0315958	-0.22189	EEIG2	A_24_P237927
-2.53627	10.0205	-4.3711	7.99668e-05	0.00725453	1.44881	AMY1A	208498_s_at	-0.595126	3.07528	-5.30856	1.9479e-06	7.15076e-05	4.72845	SULF1	212344_at	2.33035	7.2839	8.31536	7.57191e-10	5.51992e-08	12.2368	PREP	37950_at	-2.35339	10.104	-3.74321	0.000543142	0.0315958	-0.264595	EMX2	A_23_P44264
-2.53627	10.0205	-4.3711	7.99668e-05	0.00725453	1.44881	AMY1B	208498_s_at	-0.200139	3.559	-5.30899	1.94484e-06	7.15076e-05	4.72996	SUPT16H	217815_at	3.00001	7.65568	8.30988	7.69132e-10	5.59951e-08	12.2212	NRARP	226499_at	-1.27009	9.53779	-3.73926	0.000538119	0.0315958	-0.262655	SCNN1A	A_23_P128323
-2.53627	10.0205	-4.3711	7.99668e-05	0.00725453	1.44881	AMY1C	208498_s_at	-0.377615	3.57982	-5.29524	2.04492e-06	7.45777e-05	4.68165	CKS1B	201897_s_at	2.24368	5.34797	8.2801	8.37468e-10	6.05669e-08	12.1359	MYORG	232244_at	1.09615	7.16846	3.78841	0.000537116	0.0315958	-0.214714	SERINC2	A_24_P145629
-2.53627	10.0205	-4.3711	7.99668e-05	0.00725453	1.44881	AMY2A	208498_s_at	0.492199	2.37125	5.28819	2.09817e-06	7.63947e-05	4.65691	REPS2	205645_at	0.911913	3.00448	8.27286	8.54997e-10	6.16511e-08	12.1151	LBX2-AS1	238422_at	0.991197	7.40895	3.7378	0.000540488	0.0315958	-0.266633	SH3PXD2A	A_23_P345220
-2.53627	10.0205	-4.3711	7.99668e-05	0.00725453	1.44881	AMY2B	208498_s_at	0.151039	2.63293	5.28753	2.1032e-06	7.64527e-05	4.6546	SYT13	221859_at	2.09235	9.26916	8.27078	8.60097e-10	6.1876e-08	12.1091	TMEM141	225568_at	1.54334	8.40513	3.73698	0.000553325	0.0320485	-0.281402	FILIP1L	A_23_P252052
-2.53627	10.0205	-4.3711	7.99668e-05	0.00725453	1.44881	AMYP1	208498_s_at	-0.158751	3.62431	-5.26803	2.25806e-06	8.155e-05	4.58622	SP3	213168_at	4.84054	7.3934	8.26755	8.68078e-10	6.23681e-08	12.0999	CKMT1A	202712_s_at	1.0637	6.74029	3.74338	0.000554927	0.0320679	-0.27487	SLC9B2	A_23_P341567
2.25381	7.70234	4.36675	8.10679e-05	0.00734222	1.4361	MRAP2	227226_at	-0.697109	3.73333	-5.26323	2.29787e-06	8.28536e-05	4.5694	CLU	208792_s_at	4.84054	7.3934	8.26755	8.68078e-10	6.23681e-08	12.0999	CKMT1B	202712_s_at	1.10604	6.85977	3.72537	0.000572801	0.0329504	-0.312698	SMAD9	A_23_P2814
1.09711	10.852	4.36622	8.12025e-05	0.00734224	1.43456	CMPK1	222448_s_at	-0.482087	2.88433	-5.26102	2.31645e-06	8.33885e-05	4.56165	LPAR3	220816_at	1.80699	3.51607	8.26328	8.78755e-10	6.30524e-08	12.0876	RND1	210056_at	1.10604	6.85977	3.72537	0.000572801	0.0329504	-0.312698	SMAD9-IT1	A_23_P2814
2.98587	11.0732	4.36518	8.14686e-05	0.00735413	1.43152	SERPINA1	211429_s_at	-0.995548	3.50371	-5.25913	2.33246e-06	8.38295e-05	4.55502	MUC16	220196_at	1.5855	2.67839	8.2617	8.82745e-10	6.32557e-08	12.0831	LINC00543	232448_at	0.64944	7.37737	3.71496	0.000578748	0.0331159	-0.328557	FAM110D	A_23_P46131
-1.60112	9.06392	-4.36369	8.18509e-05	0.00737644	1.42717	MSANTD3-TMEFF1	205122_at	-0.224384	3.25941	-5.25633	2.3564e-06	8.45535e-05	4.54519	SDR39U1	213398_s_at	1.99571	2.84602	8.25783	8.92591e-10	6.38775e-08	12.072	CYP3A7-CYP3A51P	211843_x_at	1.33205	8.39821	3.71524	0.000578273	0.0331159	-0.327815	GSTM5	A_23_P97606
-1.60112	9.06392	-4.36369	8.18509e-05	0.00737644	1.42717	TMEFF1	205122_at	-0.22701	3.37901	-5.23984	2.50206e-06	8.8921e-05	4.48747	NIPSNAP2	201816_s_at	1.01854	2.50937	8.23415	9.55217e-10	6.79148e-08	12.004	NWD2	230765_at	-0.841608	6.86732	-3.75228	0.000580912	0.0331159	-0.297157	PSMG3-AS1	A_23_P123086
-2.04585	11.6804	-4.36159	8.23911e-05	0.00738855	1.42106	MT1H	211456_x_at	0.661063	2.54717	5.23861	2.51329e-06	8.91779e-05	4.48316	CYP3A7-CYP3A51P	211843_x_at	-6.9175	7.67386	-8.22598	9.7785e-10	6.94337e-08	11.9805	CHI3L1	209396_s_at	-2.50618	9.83176	-3.71163	0.000584555	0.0332487	-0.337594	SPEF1	A_33_P3314643
-2.04585	11.6804	-4.36159	8.23911e-05	0.00738855	1.42106	MT1HL1	211456_x_at	0.334389	2.65562	5.23566	2.54042e-06	8.9997e-05	4.47284	IL22RA1	220056_at	4.32847	3.99805	8.2139	1.01232e-09	7.16953e-08	11.9458	HOXC10	218959_at	1.07879	7.13795	3.72393	0.000587841	0.0333607	-0.329394	STARD5	A_23_P158880
1.07646	8.86613	4.3592	8.30102e-05	0.0074197	1.41411	MTARC2	221636_s_at	-0.194982	3.30893	-5.22776	2.61442e-06	9.22024e-05	4.44521	RPA1	201528_at	2.507	6.87425	8.20646	1.03416e-09	7.28111e-08	11.9244	PMM1	203467_at	-1.21083	9.83211	-3.71108	0.000597676	0.0336922	-0.34822	TMEM139	A_23_P42909
1.99005	4.60675	4.3592	8.30098e-05	0.0074197	1.41411	OVOL1	206604_at	0.273783	2.47696	5.22647	2.62672e-06	9.24664e-05	4.44069	MTARC2	219527_at	-2.474	9.00263	-8.20626	1.03474e-09	7.28111e-08	11.9239	TRIP6	209129_at	1.44222	7.42324	3.73208	0.000601031	0.0337278	-0.328003	ITGB6	A_23_P154217
1.13544	10.5261	4.35543	8.39978e-05	0.0074957	1.40312	NANS	218189_s_at	-0.192532	3.2235	-5.22347	2.65554e-06	9.33333e-05	4.4302	ZMYM3	207559_s_at	4.25318	3.30132	8.20186	1.04788e-09	7.36414e-08	11.9112	ADH1A	207820_at	1.45586	7.49247	3.7306	0.000603639	0.0337278	-0.33749	TWIST2	A_19_P00809039
2.39874	7.15661	4.3525	8.47729e-05	0.00754023	1.39459	PLEKHA6	229245_at	0.229066	2.83799	5.21976	2.69154e-06	9.44497e-05	4.41724	TMEM62	218776_s_at	1.88312	3.75138	8.1985	1.05804e-09	7.41647e-08	11.9016	TPM3	238065_at	-1.18519	7.11642	-3.71559	0.000602526	0.0337278	-0.345879	ZNF663P	A_33_P3208995
-2.18109	6.41932	-4.35187	8.49417e-05	0.00754296	1.39274	TCEA2	241428_x_at	-0.345089	3.17238	-5.21744	2.71436e-06	9.51007e-05	4.40912	PRKDC	210543_s_at	-2.67307	4.77751	-8.19495	1.06889e-09	7.46957e-08	11.8913	MTCL2	225473_at	-2.5872	9.70809	-3.69903	0.000606978	0.0338397	-0.371659	AGO3	A_23_P45955
1.22586	8.88337	4.35092	8.51963e-05	0.00755328	1.38996	GCNT1	239761_at	-0.53096	3.47892	-5.21465	2.74191e-06	9.57649e-05	4.3994	MXRA5	209596_at	0.853311	4.82111	8.18258	1.10752e-09	7.72368e-08	11.8558	RNF126P1	222349_x_at	-2.5872	9.70809	-3.69903	0.000606978	0.0338397	-0.371659	TEKT2	A_23_P45955
2.63127	8.58941	4.34548	8.66594e-05	0.00765814	1.37414	PLAC8	219014_at	-0.184414	3.94813	-5.21473	2.74117e-06	9.57649e-05	4.39966	PRDX6	200845_s_at	3.80226	3.34709	8.18197	1.10947e-09	7.72744e-08	11.854	PRAP1	243669_s_at	1.01596	8.35289	3.69685	0.000610938	0.0339856	-0.377544	APOLD1	A_23_P48217
-2.20754	8.06615	-4.33718	8.89446e-05	0.00783473	1.34997	L1CAM	204584_at	0.352129	2.47739	5.21101	2.77847e-06	9.689e-05	4.38666	FOXL2	220102_at	3.80226	3.34709	8.18197	1.10947e-09	7.72744e-08	11.854	ZNF511-PRAP1	243669_s_at	2.01106	10.7383	3.69286	0.000618254	0.0342568	-0.388314	BAMBI	A_23_P52207
-1.81464	9.8677	-4.3291	9.12225e-05	0.00798818	1.32648	CCNE1	213523_at	0.420067	3.43656	5.20885	2.80037e-06	9.73489e-05	4.37911	BACE2	217867_x_at	1.1437	2.64198	8.15792	1.18884e-09	8.21743e-08	11.7848	TCAP	205766_at	-1.41925	10.3785	-3.69272	0.00061852	0.0342568	-0.388703	SLC4A11	A_23_P154688
-1.50487	7.96618	-4.32843	9.14164e-05	0.00798818	1.32451	ICAM1	215485_s_at	-0.32152	3.58419	-5.20571	2.83239e-06	9.81558e-05	4.36817	UBE2L6	201649_at	1.64748	2.8686	8.14688	1.22717e-09	8.46095e-08	11.753	CIDEB	221188_s_at	1.4201	7.07364	3.7056	0.000620581	0.0342959	-0.378365	CD248	A_33_P3337485
2.41918	5.3478	4.32842	9.1418e-05	0.00798818	1.3245	NHERF4	220303_at	0.540573	3.17814	5.19871	2.90534e-06	0.000100372	4.34371	SERPINB1	212268_at	4.47467	5.38047	8.11858	1.3313e-09	9.10629e-08	11.6713	CREB3L1	213059_at	1.0412	7.26062	3.70322	0.000624965	0.0343781	-0.384725	ALDH1A1	A_33_P3379644
1.13437	8.68352	4.32939	9.11422e-05	0.00798818	1.3273	PTPRB	230250_at	0.214377	2.7295	5.19343	2.96151e-06	0.000101839	4.32529	PHLPP1	212719_at	4.7547	4.42113	8.11162	1.35826e-09	9.27124e-08	11.6513	RAPGEFL1	218657_at	0.762914	6.5827	3.71708	0.000627961	0.0343781	-0.374768	CEMIP2	A_33_P3390708
2.58905	7.00742	4.32888	9.1287e-05	0.00798818	1.32583	SAMD5	228653_at	-0.320616	2.71928	-5.19349	2.96085e-06	0.000101839	4.32551	VEGFB	203683_s_at	-2.65927	7.65231	-8.10898	1.3686e-09	9.33017e-08	11.6437	CPNE2	225129_at	-0.751829	6.76336	-3.68844	0.000626465	0.0343781	-0.400251	FHIT	A_33_P3216601
2.99044	5.55772	4.32775	9.16113e-05	0.00799229	1.32253	SSTR5-AS1	1557146_a_at	0.804092	2.73146	5.19286	2.9676e-06	0.000101845	4.32332	C7	202992_at	6.04593	7.10549	8.10748	1.37455e-09	9.35909e-08	11.6393	MALL	209373_at	-1.55758	8.47196	-3.68716	0.00062886	0.0343781	-0.403702	LINC00937	A_32_P221305
-1.62709	9.30205	-4.32296	9.29935e-05	0.00808092	1.30863	CELSR1	41660_at	-0.327746	3.00862	-5.19256	2.97083e-06	0.000101845	4.32227	ZNF467	214746_s_at	6.04593	7.10549	8.10748	1.37455e-09	9.35909e-08	11.6393	MALLP1	209373_at	1.14167	8.14355	3.68867	0.000626034	0.0343781	-0.399628	RNASEL	A_23_P390172
2.96	8.95354	4.32301	9.29804e-05	0.00808092	1.30876	GDA	224209_s_at	0.355425	2.38802	5.19055	2.99259e-06	0.000102433	4.31525	GUCY2C	206312_at	3.07819	6.51771	8.09111	1.44095e-09	9.73841e-08	11.592	TOR4A	219620_x_at	-1.43224	8.79194	-3.69283	0.000630975	0.0343887	-0.400169	COL9A2	A_23_P45786
-3.42294	9.56058	-4.32124	9.34949e-05	0.00810482	1.30364	MAL	204777_s_at	0.317979	2.94096	5.18763	3.02441e-06	0.000103205	4.30508	HMGCR	202539_s_at	2.01018	2.76515	8.0817	1.48055e-09	9.98141e-08	11.5649	MARCHF3	230385_at	0.939889	7.86628	3.68561	0.00063177	0.0343887	-0.407878	EEPD1	A_23_P333498
-1.24603	9.8449	-4.31994	9.38769e-05	0.00812503	1.29985	SLC43A3	213113_s_at	0.268874	2.83245	5.18607	3.04158e-06	0.000103632	4.29963	PDZD8	213549_at	2.26608	7.53867	8.04607	1.64089e-09	1.09677e-07	11.4619	STAMBPL1	227607_at	-1.84759	9.34667	-3.68179	0.000639006	0.0344859	-0.41818	FAM107A	A_23_P84860
-2.29663	6.58148	-4.31929	9.4069e-05	0.00812878	1.29795	HRK	206864_s_at	-0.333276	3.43159	-5.18498	3.05362e-06	0.000103725	4.29584	GPAA1	201618_x_at	2.12613	2.9214	8.02938	1.72189e-09	1.1467e-07	11.4136	STARD5	213820_s_at	1.47482	10.5881	3.68214	0.000638345	0.0344859	-0.417245	LIMA1	A_23_P151267
2.64001	5.3428	4.31386	9.56792e-05	0.00824184	1.28219	TTLL6	230924_at	-0.39639	2.37136	-5.18112	3.09674e-06	0.00010487	4.28235	TFAP2C	205287_s_at	2.5572	7.92261	8.0228	1.75495e-09	1.16588e-07	11.3945	ADAP1	90265_at	1.54611	11.2674	3.68331	0.00063613	0.0344859	-0.4141	TAGLN	A_23_P87011
-2.23291	10.4543	-4.31234	9.61355e-05	0.00826811	1.27777	SULF1	212354_at	0.257449	3.07577	5.17403	3.17732e-06	0.000107111	4.25765	DNM2	202253_s_at	2.27945	9.13951	8.01445	1.79787e-09	1.19005e-07	11.3703	TMEM181	225127_at	0.830022	8.12226	3.67912	0.00064411	0.0345404	-0.425376	CERS6	A_33_P3399870
1.23036	10.5364	4.30874	9.72232e-05	0.00834225	1.26733	SH3D19	225162_at	-0.263338	2.80542	-5.17311	3.1879e-06	0.000107297	4.25445	ADISSP	50314_i_at	2.86651	6.845	8.00353	1.85553e-09	1.22525e-07	11.3387	KIF13B	202962_at	-1.91485	9.05345	-3.68655	0.000642833	0.0345404	-0.417	LTB	A_33_P3248265
2.74838	6.67494	4.30833	9.73487e-05	0.00834225	1.26613	TM4SF5	206242_at	-0.268914	3.00327	-5.17272	3.19246e-06	0.000107297	4.25307	GPS1	217782_s_at	1.76698	3.76338	8.00027	1.87308e-09	1.23535e-07	11.3293	PEAR1	228618_at	0.586877	6.24157	3.69436	0.00064151	0.0345404	-0.408326	SEPTIN8	A_33_P3240115
2.99626	9.23404	4.30694	9.77728e-05	0.00834323	1.2621	COLEC11	219873_at	0.843857	1.96753	5.16867	3.23959e-06	0.000108717	4.23898	FABP1	205892_s_at	4.07028	3.86245	7.99409	1.90688e-09	1.25474e-07	11.3113	ARX	238878_at	-1.08784	7.11174	-3.68868	0.000652347	0.0346545	-0.423455	EDA	A_23_P34045
-1.00219	10.7004	-4.30216	9.9243e-05	0.0084218	1.24824	VANGL1	229997_at	0.235522	2.85613	5.15821	3.36468e-06	0.000112575	4.20255	ABCC6	214033_at	3.72663	4.47075	7.99406	1.90707e-09	1.25474e-07	11.3112	LIPG	219181_at	2.65663	8.06708	3.81473	0.000653492	0.0346545	-0.335407	ERN2	A_33_P3213645
1.37537	11.1289	4.29733	0.000100753	0.00851766	1.23422	CPD	201941_at	-0.363811	3.24744	-5.15705	3.37878e-06	0.000112878	4.19853	C8orf33	218187_s_at	3.07956	9.21269	7.97924	1.99062e-09	1.30188e-07	11.2683	SERPINB6	211474_s_at	1.08847	12.3696	3.67378	0.000654452	0.0346545	-0.439783	ID2	A_23_P143143
1.89813	7.71988	4.29679	0.000100922	0.0085188	1.23266	MYOCD	229339_at	-0.466199	3.17048	-5.15608	3.39072e-06	0.000113107	4.19514	PNMA8A	218824_at	4.50313	9.66992	7.97176	2.03421e-09	1.32721e-07	11.2466	KCNE3	227647_at	1.71819	7.53205	3.69531	0.000653958	0.0346545	-0.418624	PPARG	A_33_P3350726
1.90674	6.96031	4.28947	0.000103257	0.00870239	1.21144	PBLD	1555175_a_at	0.265671	2.5733	5.15275	3.43188e-06	0.000114309	4.18354	ENTPD5	205757_at	4.50793	5.43587	7.96781	2.05764e-09	1.33809e-07	11.2351	FUT2	210608_s_at	1.70901	7.70535	3.73102	0.000651291	0.0346545	-0.384139	TFPI	A_33_P3212615
2.45572	8.34501	4.2875	0.000103895	0.00874272	1.20571	AKR1C1	209699_x_at	-0.36262	2.144	-5.15099	3.45382e-06	0.000114697	4.17741	GRIK5	214966_at	5.22609	4.86701	7.95345	2.14507e-09	1.38467e-07	11.1934	OGN	222722_at	1.14782	9.83114	3.66772	0.000666358	0.0349196	-0.456086	GNG12	A_33_P3399318
2.45572	8.34501	4.2875	0.000103895	0.00874272	1.20571	AKR1C2	209699_x_at	0.351426	3.38616	5.14916	3.47668e-06	0.00011509	4.17107	MVP	202180_s_at	5.96737	5.01388	7.95012	2.16584e-09	1.39479e-07	11.1838	VSIG2	228232_s_at	1.18439	9.78195	3.66804	0.000665724	0.0349196	-0.455227	LOXL2	A_23_P111995
2.14657	8.93295	4.28575	0.000104462	0.00877688	1.20067	SLC16A9	227506_at	0.254381	2.98055	5.14881	3.48115e-06	0.00011509	4.16983	RPS6KA1	203379_at	-3.2473	6.51969	-7.9451	2.19762e-09	1.41359e-07	11.1692	GIHCG	226546_at	-0.934007	10.5112	-3.66777	0.000666255	0.0349196	-0.455947	MBOAT1	A_23_P408996
2.46194	6.4873	4.28345	0.000105217	0.00881321	1.19398	DEGS2	236496_at	-0.649335	2.92537	-5.14346	3.54908e-06	0.000116895	4.15125	GLDC	204836_at	-3.85456	6.38595	-7.93365	2.27178e-09	1.45786e-07	11.1359	CBS	1553972_a_at	1.22545	7.83849	3.68998	0.000664257	0.0349196	-0.430549	PAG1	A_32_P61684
2.80008	7.45582	4.28102	0.000106016	0.00886653	1.18696	TRPM4	219360_s_at	0.303714	3.20571	5.14328	3.55149e-06	0.000116895	4.1506	MANSC1	220945_x_at	1.22647	4.60657	7.93139	2.28674e-09	1.46402e-07	11.1294	MRM1	219967_at	1.02896	7.14659	3.67175	0.000671648	0.0350517	-0.453581	CSPG4	A_23_P21976
2.8432	6.12571	4.28048	0.000106194	0.00886783	1.1854	CYP2C18	215103_at	-0.614412	3.23079	-5.13861	3.61191e-06	0.000118359	4.13438	LDOC1	204454_at	6.18786	7.0734	7.92732	2.31384e-09	1.47791e-07	11.1176	GSTA1	203924_at	2.09062	9.96867	3.66521	0.00067136	0.0350517	-0.462849	MALL	A_24_P80204
-1.54739	8.76269	-4.26556	0.000111254	0.00920591	1.14221	SBK1	226548_at	-0.209933	3.17716	-5.13273	3.68953e-06	0.000120725	4.11394	ATF7IP	218987_at	5.90801	5.84408	7.91898	2.37054e-09	1.50884e-07	11.0933	GABRP	205044_at	0.737525	10.1977	3.66248	0.000676834	0.0351873	-0.470192	GALNT1	A_33_P3210218
-1.27102	7.54089	-4.26457	0.000111596	0.00922026	1.13936	ATXN2L	207798_s_at	0.322794	3.40848	5.12576	3.78368e-06	0.000123624	4.08972	SERPINB6	211474_s_at	7.51965	5.57552	7.91697	2.38444e-09	1.51416e-07	11.0875	SLC3A1	205799_s_at	-0.672915	6.14338	-3.81737	0.000677027	0.0351873	-0.361119	HAUS5	A_23_P349771
-1.27627	10.3284	-4.26202	0.000112489	0.00927999	1.13196	UBE2E2	225651_at	0.308455	2.97737	5.12021	3.86032e-06	0.000125944	4.07045	PIK3C2B	204484_at	1.17024	12.5471	7.91582	2.39239e-09	1.51691e-07	11.0841	CLIC1	208659_at	1.74913	7.05858	3.66736	0.000680424	0.0352914	-0.468357	MUC5AC	A_24_P917886
1.5966	7.46317	4.2594	0.000113409	0.00931367	1.12441	PPP1R36	237654_at	0.349586	1.95302	5.11646	3.91302e-06	0.000127105	4.05741	DDC	214347_s_at	3.69589	6.22444	7.88293	2.6322e-09	1.6542e-07	10.9884	MTARC2	221636_s_at	1.4669	7.27712	3.68757	0.000684369	0.0354235	-0.452296	HEPH	A_24_P399980
-1.98473	9.16375	-4.25599	0.000114622	0.00939916	1.11453	PTN	211737_x_at	0.418385	2.17302	5.11496	3.93424e-06	0.000127423	4.05222	GRIK2	213845_at	-3.66349	5.34322	-7.8582	2.82839e-09	1.76734e-07	10.9164	ZBTB10	236105_at	1.13768	9.09107	3.65461	0.000692841	0.0357159	-0.491324	FZD1	A_24_P38276
1.22464	10.2373	4.25514	0.000114924	0.00940982	1.11209	IRF6	202597_at	-0.229762	2.79659	-5.1122	3.97364e-06	0.000128041	4.04264	ZNF623	206188_at	2.77431	5.00075	7.83821	2.99785e-09	1.86047e-07	10.8582	SLC25A25-AS1	1560089_at	2.49655	8.47766	3.73882	0.000696192	0.035743	-0.419772	ITLN1	A_23_P95790
-1.15314	7.78515	-4.25003	0.000116766	0.00951786	1.09734	EIF1AD	223682_s_at	-0.553909	3.3615	-5.10805	4.03355e-06	0.000129697	4.02826	S100A1	205334_at	4.93393	4.12141	7.83115	3.06007e-09	1.89693e-07	10.8376	SLC6A14	219795_at	-1.05983	7.43883	-3.66391	0.0007017	0.0359529	-0.486638	IL1RAP	A_23_P336554
3.76143	6.99027	4.24941	0.000116992	0.00952205	1.09554	HMGCS2	204607_at	-0.2677	3.99454	-5.10402	4.09272e-06	0.000131409	4.01426	HMGN3	209377_s_at	3.46111	7.22362	7.82675	3.09952e-09	1.91921e-07	10.8248	DHRS11	218756_s_at	3.52157	8.60625	3.75584	0.000710374	0.0363041	-0.423207	AKR1B10	A_23_P93641
-1.48253	10.7681	-4.24875	0.000117235	0.00952758	1.09362	MT1F	210524_x_at	-0.198702	2.60071	-5.08661	4.35798e-06	0.000138529	3.95391	ATP8B2	216873_s_at	0.930638	5.02223	7.80012	3.34959e-09	2.07171e-07	10.7471	CDC42EP2	209850_s_at	0.940395	11.4431	3.64502	0.000712857	0.0363041	-0.517068	CYB5A	A_33_P3311076
-1.16934	9.11651	-4.24365	0.00011911	0.00966559	1.0789	GPRC5B	225511_at	0.217373	3.36362	5.07873	4.48344e-06	0.00014191	3.92664	ERLIN1	202441_at	2.98664	12.1128	7.79063	3.4436e-09	2.12026e-07	10.7193	ATP1B1	201242_s_at	0.823336	10.6913	3.64532	0.000712227	0.0363041	-0.516268	SEPTIN11	A_33_P3310475
-2.22037	8.29563	-4.24222	0.000119641	0.00969433	1.07477	LINGO1	227933_at	-0.407992	2.97129	-5.078	4.49537e-06	0.000142086	3.92409	PDZD2	209493_at	4.60626	4.40234	7.7711	3.64545e-09	2.23197e-07	10.6623	C4orf19	235350_at	0.724185	11.5751	3.64386	0.000715314	0.0363495	-0.520178	EML4	A_24_P273413
-1.11666	9.33559	-4.2384	0.000121073	0.00978132	1.06374	ZNF467	214746_s_at	0.239424	2.7385	5.07075	4.61433e-06	0.000145156	3.899	PARM1	204687_at	2.06272	3.37922	7.76248	3.73835e-09	2.28629e-07	10.6371	SLC26A6	221572_s_at	-1.66155	7.76739	-3.69686	0.000718057	0.0363495	-0.462386	FILIP1	A_23_P436369
2.30933	10.4277	4.23734	0.000121472	0.00978463	1.06068	RAB25	218186_at	0.23143	2.70214	5.06918	4.64046e-06	0.000145638	3.89357	ITGA2	205032_at	2.60899	7.37909	7.75478	3.82339e-09	2.33308e-07	10.6146	MCU	225320_at	-0.832729	8.48136	-3.64316	0.000716811	0.0363495	-0.522066	ZNF707	A_23_P83714
-1.18564	8.52857	-4.23543	0.000122194	0.00982257	1.05519	ZNF790-AS1	1558809_s_at	-0.239469	3.70881	-5.06402	4.72741e-06	0.000147729	3.87574	AP2M1	200613_at	3.17372	10.0088	7.74092	3.98128e-09	2.41326e-07	10.574	GOLM1	217771_at	1.60788	11.7001	3.64035	0.0007228	0.0365166	-0.529587	AEBP1	A_23_P157299
1.8235	7.88842	4.23406	0.000122716	0.00984126	1.05123	LPAR5	230252_at	0.250315	3.56264	5.05437	4.89457e-06	0.00015254	3.84236	HEXB	201944_at	3.53834	3.33442	7.73271	4.07791e-09	2.4691e-07	10.55	COL17A1	204636_at	0.672257	7.80717	3.63442	0.000735635	0.0365983	-0.545491	ARHGEF15	A_23_P49674
-4.58292	11.3412	-4.23352	0.000122924	0.0098435	1.04966	IGHG1	211430_s_at	0.369302	2.83498	5.05232	4.93074e-06	0.000153025	3.83529	UGT1A9	204532_x_at	3.73253	8.65867	7.71801	4.25704e-09	2.56055e-07	10.507	STK39	202786_at	-1.80644	9.21029	-3.63293	0.000738877	0.0365983	-0.549465	CDKN2A	A_33_P3411628
-4.58292	11.3412	-4.23352	0.000122924	0.0098435	1.04966	IGHG2	211430_s_at	-0.24317	2.9444	-5.05141	4.94688e-06	0.000153312	3.83215	ZNF250	213858_at	2.21068	3.79868	7.71442	4.30189e-09	2.58468e-07	10.4965	FAM47E-STBD1	203986_at	-1.79215	12.1319	-3.6349	0.000734586	0.0365983	-0.544203	CFB	A_23_P156687
-4.58292	11.3412	-4.23352	0.000122924	0.0098435	1.04966	IGHGP	211430_s_at	-0.873989	3.46478	-5.04621	5.04037e-06	0.00015556	3.81416	KLK10	209792_s_at	2.21068	3.79868	7.71442	4.30189e-09	2.58468e-07	10.4965	STBD1	203986_at	1.37273	8.71538	3.6341	0.000736316	0.0365983	-0.546328	FAM43A	A_33_P3410589
3.03196	7.69362	4.23218	0.000123437	0.00987008	1.0458	CHGA	204697_s_at	0.155041	2.90372	5.04295	5.09978e-06	0.000157176	3.80291	TRIM10	221627_at	4.43153	5.80728	7.71169	4.3364e-09	2.60255e-07	10.4885	HNF1B	205313_at	0.78435	12.7452	3.63538	0.000733532	0.0365983	-0.542904	FOXP1	A_23_P155257
-1.32318	8.61943	-4.22911	0.000124621	0.00995016	1.03695	CLCF1	219500_at	0.208517	3.212	5.04254	5.10738e-06	0.000157193	3.80148	CHST5	221164_x_at	1.69858	3.59679	7.69821	4.5109e-09	2.69544e-07	10.449	ABHD6	221679_s_at	0.892926	10.8367	3.63324	0.000738216	0.0365983	-0.548657	MYO1E	A_33_P3297978
3.5094	4.96814	4.22682	0.000125509	0.0100064	1.03037	NOX1	206418_at	-0.258123	3.13329	-5.03694	5.21126e-06	0.000159728	3.78214	REST	212920_at	1.48522	9.89773	7.69521	4.5506e-09	2.7162e-07	10.4402	RNF103	202636_at	1.72048	8.31715	3.63707	0.000729877	0.0365983	-0.538392	PAPSS2	A_24_P940166
2.42185	6.15839	4.22509	0.000126186	0.0100325	1.02537	CCRL2	211434_s_at	0.378275	3.08593	5.03438	5.25942e-06	0.000160762	3.77331	AKR1C1	216594_x_at	2.80506	4.31343	7.69407	4.56578e-09	2.72229e-07	10.4369	RDH5	210106_at	0.719136	11.7179	3.63576	0.000732721	0.0365983	-0.541905	PIGS	A_33_P3354683
-1.02604	10.1157	-4.22432	0.000126491	0.0100325	1.02314	PLXNA1	221538_s_at	0.248058	2.86277	5.03297	5.28614e-06	0.000161331	3.76844	PSG3	215821_x_at	2.34197	3.02786	7.68726	4.6578e-09	2.77413e-07	10.4169	ATP10B	220920_at	0.926801	8.77446	3.64366	0.000729784	0.0365983	-0.528486	SLC19A2	A_23_P160466
-3.80261	8.49746	-4.22477	0.000126312	0.0100325	1.02445	SFRP2	223122_s_at	-0.247068	2.55963	-5.03263	5.29251e-06	0.000161331	3.76728	TBC1D31	214061_at	1.7595	8.38852	7.68637	4.66986e-09	2.77829e-07	10.4143	ZFAND2A	226650_at	0.719136	11.7179	3.63576	0.000732721	0.0365983	-0.541905	UNC119	A_33_P3354683
2.23421	4.3859	4.22411	0.000126571	0.0100325	1.02255	SLC39A5	231667_at	0.248469	2.79622	5.0255	5.42982e-06	0.00016529	3.74269	IL17RB	219255_x_at	7.09957	5.11911	7.68139	4.73852e-09	2.81301e-07	10.3997	DLK1	209560_s_at	-1.63059	8.81519	-3.63085	0.000743456	0.0367385	-0.555048	LGR6	A_23_P23839
-1.44608	8.09821	-4.22089	0.000127846	0.0100751	1.01325	ASS1	230406_at	0.451512	2.90609	5.02483	5.44296e-06	0.000165464	3.74037	GSDMB	219233_s_at	2.28727	3.08869	7.66684	4.94483e-09	2.91705e-07	10.357	IHH	215420_at	-0.952568	10.8359	-3.63033	0.000744611	0.0367385	-0.556449	SLC5A3	A_33_P3277110
2.28726	7.60594	4.22154	0.000127587	0.0100751	1.01513	GALNT5	229555_at	-0.210217	3.50884	-5.02436	5.45213e-06	0.000165517	3.73875	PARP1	208644_at	4.12071	5.44343	7.66111	5.02852e-09	2.96266e-07	10.3402	FOXA2	40284_at	1.43838	11.5231	3.6247	0.000757112	0.0371381	-0.571491	ID1	A_23_P252306
-0.991404	11.3286	-4.22129	0.000127686	0.0100751	1.01442	HLTF	202983_at	0.557001	2.34294	5.02203	5.4979e-06	0.000166453	3.73072	HYAL1	210619_s_at	-4.57783	7.66332	-7.65833	5.06957e-09	2.98362e-07	10.3321	ARL4C	202208_s_at	1.26033	14.043	3.62533	0.000755716	0.0371381	-0.569824	TIMP2	A_33_P3382177
1.95023	7.96246	4.22034	0.000128062	0.0100776	1.01169	FUT4	209892_at	0.299798	2.37354	5.01878	5.56241e-06	0.000167723	3.71952	IL7	206693_at	-3.81523	7.94699	-7.64799	5.22568e-09	3.06889e-07	10.3017	CSRP2	211126_s_at	1.14489	7.52917	3.61945	0.000768985	0.0373774	-0.585548	LTBP1	A_23_P43810
2.59753	8.37579	4.21913	0.000128545	0.0100865	1.0082	FERMT1	60474_at	-0.420895	3.1069	-5.01906	5.55691e-06	0.000167723	3.72047	MFGE8	210605_s_at	2.0505	5.50976	7.64704	5.24013e-09	3.07408e-07	10.299	PSME3	200988_s_at	1.15037	9.8398	3.62176	0.000763744	0.0373774	-0.579371	PCSK5	A_23_P257003
1.39634	9.68822	4.21958	0.000128367	0.0100865	1.00948	GALNT7	222587_s_at	0.269469	3.15671	5.0191	5.55601e-06	0.000167723	3.72063	TMEM168	218962_s_at	1.34154	2.5888	7.64276	5.30635e-09	3.10959e-07	10.2864	FGFR4	1554962_a_at	1.84959	7.19969	3.69268	0.00076836	0.0373774	-0.514931	SAMD5	A_24_P602871
-2.50964	6.9162	-4.21842	0.00012883	0.0100942	1.00615	TOX-DT	235171_at	-0.240669	3.08497	-5.0181	5.57607e-06	0.000167908	3.71717	DNM1L	203105_s_at	4.29551	6.68757	7.63955	5.35656e-09	3.1323e-07	10.277	PAQR8	227626_at	-1.7377	10.8335	-3.61989	0.000767987	0.0373774	-0.584374	SYNE4	A_23_P350074
-1.9244	6.50718	-4.21796	0.000129012	0.0100942	1.00483	VCX	207281_x_at	-0.261138	2.82836	-5.01457	5.64722e-06	0.000169592	3.70499	METTL3	213653_at	2.48309	6.66946	7.63181	5.47957e-09	3.19398e-07	10.2542	STIM2	225246_at	-0.887064	8.0218	-3.61818	0.000771879	0.0374273	-0.588941	L3MBTL1	A_19_P00316107
-1.9244	6.50718	-4.21796	0.000129012	0.0100942	1.00483	VCX2	207281_x_at	-0.241983	3.69515	-5.01131	5.71352e-06	0.000170892	3.69378	ILF2	200052_s_at	1.67492	11.6948	7.62977	5.51246e-09	3.20973e-07	10.2482	LASP1	200618_at	-2.91145	9.06104	-3.61715	0.000774229	0.0374694	-0.591686	LHX1	A_33_P3409854
-1.9244	6.50718	-4.21796	0.000129012	0.0100942	1.00483	VCX3A	207281_x_at	0.259924	2.85765	5.01012	5.73812e-06	0.000171077	3.68966	FUT2	208505_s_at	1.62265	2.85298	7.62437	5.60041e-09	3.25401e-07	10.2324	AHCYL2	215672_s_at	-1.71459	7.52243	-3.62759	0.000780623	0.0377068	-0.582707	PTX3	A_23_P121064
-1.9244	6.50718	-4.21796	0.000129012	0.0100942	1.00483	VCX3B	207281_x_at	-0.276339	3.00338	-5.01025	5.73544e-06	0.000171077	3.69011	PGS1	219394_at	3.94645	3.48923	7.6234	5.61643e-09	3.25985e-07	10.2295	ERBB2	234354_x_at	1.86151	8.79147	3.61313	0.0007835	0.0377736	-0.602437	GPIHBP1	A_23_P72697
1.57128	9.32158	4.2166	0.00012956	0.0101226	1.0009	ENTPD5	226594_at	0.193244	3.3574	5.0094	5.75283e-06	0.000171148	3.6872	SPG11	203513_at	3.48306	3.70197	7.61534	5.75073e-09	3.3097e-07	10.2059	BCO1	220087_at	1.66435	10.8484	3.61066	0.000789241	0.0379781	-0.609031	GNG11	A_23_P111701
2.57474	6.10477	4.21467	0.000130338	0.0101688	0.995349	SSTR1	235591_at	0.510359	2.4654	5.00741	5.79417e-06	0.000172149	3.68033	KRT20	213953_at	2.84281	4.98291	7.61555	5.74728e-09	3.3097e-07	10.2065	PHLPP1	212719_at	-1.32221	8.80965	-3.60547	0.000801426	0.0382013	-0.622866	CTF1	A_33_P3822503
-3.00036	9.9467	-4.21378	0.0001307	0.0101825	0.992776	VTCN1	219768_at	0.350567	3.18177	5.00396	5.86637e-06	0.00017383	3.66844	EPB41L4B	220161_s_at	4.89582	3.4532	7.61233	5.80179e-09	3.33207e-07	10.197	APOB	205108_s_at	3.31435	8.33166	3.73897	0.000801167	0.0382013	-0.514372	HSD17B2	A_23_P118065
3.03816	6.86464	4.21079	0.000131919	0.0102191	0.98417	GUCY2C	206312_at	0.28984	2.80684	4.99988	5.9528e-06	0.000176157	3.6544	RRBP1	201203_s_at	5.07629	8.42886	7.60957	5.84903e-09	3.35567e-07	10.1889	CAMK2N1	218309_at	1.40224	8.08951	3.60655	0.000798889	0.0382013	-0.620003	MYOZ3	A_32_P88415
1.55975	7.55588	4.21128	0.000131718	0.0102191	0.98558	TFCP2L1	219735_s_at	0.374571	3.2593	4.999	5.97159e-06	0.000176443	3.65137	CLTB	211043_s_at	3.49055	5.19552	7.60444	5.93782e-09	3.40304e-07	10.1738	SLC43A1	204394_at	-0.572182	12.6664	-3.60623	0.000799639	0.0382013	-0.62085	STYXL1	A_33_P3329467
0.860277	10.5652	4.20606	0.000133868	0.0103407	0.970574	CERS6	212446_s_at	0.29668	3.8549	4.99869	5.97829e-06	0.000176443	3.65029	RPS27L	218007_s_at	6.73758	6.72075	7.60284	5.96568e-09	3.41543e-07	10.1691	GDA	224209_s_at	-0.795351	11.8308	-3.60242	0.000808693	0.0382426	-0.631016	AIFM1	A_23_P72537
1.67303	8.14759	4.20111	0.00013594	0.0104565	0.95633	SEMA4G	219194_at	0.184267	3.13592	4.99495	6.05899e-06	0.000178332	3.63742	PCSK7	203118_at	1.49094	9.56014	7.56744	6.61957e-09	3.76613e-07	10.065	RNU6-1099P	214259_s_at	1.43812	7.63664	3.60141	0.000811091	0.0382426	-0.63369	CCL15	A_33_P3324004
-2.31196	6.83895	-4.19757	0.00013744	0.0105422	0.946154	DCBLD2	213865_at	0.720508	2.42737	4.9939	6.0818e-06	0.000178332	3.63382	SERPINB5	204855_at	-2.04693	12.7153	-7.56398	6.68735e-09	3.80074e-07	10.0548	IFITM2	201315_x_at	1.43812	7.63664	3.60141	0.000811091	0.0382426	-0.63369	CCL15-CCL14	A_33_P3324004
-2.30099	10.6573	-4.1971	0.000137643	0.0105429	0.944791	DOK5	214844_s_at	0.300176	2.74745	4.99115	6.14208e-06	0.000179612	3.62435	KIAA0513	204546_at	6.1948	5.72126	7.55014	6.96509e-09	3.93812e-07	10.0141	TOX3	215108_x_at	1.63645	13.2489	3.6014	0.000811114	0.0382426	-0.633716	DCN	A_23_P64873
1.3624	11.3013	4.19579	0.000138201	0.0105708	0.941038	CAST	212586_at	-0.243869	3.28778	-4.98474	6.28473e-06	0.000183302	3.60231	CDC42EP4	214721_x_at	-1.85288	12.5352	-7.532	7.34692e-09	4.14117e-07	9.96067	CEBPB	212501_at	0.600054	6.33306	3.6216	0.000811024	0.0382426	-0.612684	EXOC6B	A_33_P3232627
-1.57636	6.94682	-4.19455	0.000138736	0.0105969	0.937456	AURKAIP1	228800_x_at	-0.839726	3.40345	-4.98232	6.33935e-06	0.000184412	3.594	CP	204846_at	3.06765	5.0168	7.52262	7.55269e-09	4.25276e-07	9.93302	ACOT11	214763_at	1.2535	8.72069	3.61711	0.000804938	0.0382426	-0.610338	GPRASP1	A_23_P96590
1.89529	9.18185	4.19297	0.000139417	0.010634	0.932918	GSDMB	219233_s_at	-0.282679	3.38999	-4.98238	6.33807e-06	0.000184412	3.5942	SCRIB	212556_at	-1.61636	11.2118	-7.51781	7.66053e-09	4.30462e-07	9.91883	ZNF217	203739_at	1.02463	7.08769	3.60517	0.000817365	0.0383828	-0.630674	PLD1	A_19_P00321032
2.44647	7.06914	4.18911	0.000141093	0.010732	0.921837	CYP17A1	205502_at	-0.56398	2.80956	-4.96949	6.63743e-06	0.00019208	3.5499	LAMP3	205569_at	1.68265	9.48839	7.5141	7.74467e-09	4.34743e-07	9.9079	LRRC59	222231_s_at	1.13743	9.07487	3.59817	0.000818885	0.038383	-0.642325	GALNT10	A_33_P3703501
-0.828023	10.0388	-4.18456	0.000143098	0.0108652	0.908761	MED26	227538_at	0.503662	2.63199	4.96913	6.64609e-06	0.000192081	3.54865	CHGA	204697_s_at	1.74532	2.81468	7.50346	7.99122e-09	4.47205e-07	9.87653	GSTA3	222102_at	-1.88126	10.2658	-3.60363	0.000821086	0.038415	-0.634768	DMKN	A_33_P3246883
-1.66219	7.19311	-4.18423	0.000143243	0.0108652	0.907822	TBC1D10C	228258_at	0.475933	2.75891	4.96849	6.66133e-06	0.000192273	3.54645	RETREG1	218532_s_at	-1.86215	9.56003	-7.50089	8.05192e-09	4.50142e-07	9.86896	PHTF2	209780_at	1.59377	7.25272	3.594	0.000829027	0.0387149	-0.653437	APLN	A_23_P113393
1.15199	8.79873	4.18175	0.000144348	0.0109338	0.9007	TMEM63A	202699_s_at	0.595876	2.17147	4.96274	6.79958e-06	0.000194903	3.52674	HP	211357_s_at	3.5466	6.6734	7.48879	8.3443e-09	4.65535e-07	9.83326	IRF8	204057_at	-0.787837	7.11158	-3.60452	0.000835115	0.0389274	-0.643485	RPS21	A_33_P3239569
1.3477	8.93364	4.17987	0.000145194	0.0109827	0.895283	HDHD3	221256_s_at	0.361517	2.46559	4.96266	6.80153e-06	0.000194903	3.52646	KIT	205051_s_at	2.09866	10.354	7.48791	8.36609e-09	4.66275e-07	9.83065	CLCN3	201734_at	1.21861	6.74652	3.79036	0.000836785	0.0389336	-0.529688	GCOM1	A_23_P129144
1.54108	8.83384	4.17763	0.000146204	0.0110322	0.888858	BAIAP2L1	222675_s_at	0.211412	3.32396	4.96225	6.81168e-06	0.000194903	3.52503	NBR1	201384_s_at	-3.02843	6.11495	-7.4765	8.65218e-09	4.8075e-07	9.797	TEAD2	226408_at	1.21861	6.74652	3.79036	0.000836785	0.0389336	-0.529688	MYZAP	A_23_P129144
-2.57689	6.35896	-4.17744	0.000146287	0.0110322	0.88833	FAM124A	230067_at	-0.446172	3.08387	-4.96235	6.80915e-06	0.000194903	3.52539	SLC1A3	202800_at	2.01264	2.75381	7.4717	8.77554e-09	4.86615e-07	9.78283	TLDC2	233829_at	-0.964384	8.23058	-3.58871	0.000842062	0.0391072	-0.66752	ARHGAP39	A_23_P424878
1.14717	9.9693	4.17707	0.000146455	0.0110322	0.887265	MARVELD2	235141_at	-0.199121	3.23689	-4.96142	6.83186e-06	0.000195172	3.52219	UBE2V2	209096_at	4.59077	4.61158	7.46467	8.9595e-09	4.95811e-07	9.76207	ACKR4	220351_at	1.16097	7.01023	3.62672	0.000855123	0.0395686	-0.636059	ITGBL1	A_33_P3418209
-1.42631	9.33246	-4.176	0.000146942	0.0110385	0.884189	ECHDC3	219298_at	0.195479	2.59647	4.95911	6.88858e-06	0.000196541	3.51426	KIF16B	219570_at	4.59077	4.61158	7.46467	8.9595e-09	4.95811e-07	9.76207	ACKR4P1	220351_at	-1.88327	9.78856	-3.58262	0.000857316	0.0395977	-0.683724	PIERCE1	A_23_P422115
-1.27668	7.74146	-4.175	0.000147396	0.0110573	0.881333	MAP6D1	221713_s_at	0.312092	2.83989	4.95461	7.0003e-06	0.000199473	3.49882	DGKD	208072_s_at	3.03921	3.14856	7.46384	8.98152e-09	4.96527e-07	9.75962	LRRC19	220376_at	-1.43177	7.58269	-3.60056	0.000862155	0.0397487	-0.66536	LOXL4	A_24_P406754
-1.29929	8.82411	-4.17427	0.000147731	0.0110672	0.879231	RGMA	223468_s_at	0.515723	2.9446	4.95385	7.01944e-06	0.000199763	3.4962	SDC1	201286_at	1.55593	7.36106	7.4623	9.02252e-09	4.98289e-07	9.75506	KIAA0319L	217929_s_at	-1.44045	8.5399	-3.57841	0.000868032	0.0398137	-0.694934	CIITA	A_32_P209960
1.17607	9.67263	4.1731	0.000148267	0.0110788	0.875869	CLTB	206284_x_at	0.260568	3.6323	4.95082	7.09585e-06	0.00020168	3.48581	SELENOW	201194_at	1.99854	8.77534	7.46047	9.07113e-09	5.00468e-07	9.74968	B4GALT4	210540_s_at	-1.04923	7.66393	-3.59146	0.000867568	0.0398137	-0.677811	CSPP1	A_23_P71537
1.6224	10.8224	4.16782	0.000150712	0.011229	0.860713	IGFBP4	201508_at	-0.25927	2.9984	-4.9502	7.11153e-06	0.000201868	3.4837	VANGL1	219330_at	1.89213	5.51346	7.44024	9.62945e-09	5.27545e-07	9.68991	HECTD3	218632_at	-1.17014	7.70805	-3.58392	0.000869951	0.0398137	-0.686855	FAM218A	A_33_P3348204
2.64908	5.81283	4.16625	0.000151443	0.011268	0.856231	DQX1	236055_at	-0.190367	3.33744	-4.9491	7.13942e-06	0.000202402	3.47994	TOPBP1	202633_at	-2.63341	7.81484	-7.43918	9.65974e-09	5.28146e-07	9.68677	HIP1	205425_at	1.27809	8.3062	3.57727	0.000870943	0.0398137	-0.697955	PLXDC1	A_23_P3911
1.13573	9.42652	4.16288	0.000153031	0.0113707	0.846564	TRAF3IP2	215411_s_at	0.228979	3.39538	4.94844	7.15636e-06	0.000202624	3.47767	TMEM9B	218065_s_at	2.66789	6.46818	7.43806	9.6915e-09	5.29353e-07	9.68348	PRSS3P2	215395_x_at	1.21691	9.56391	3.57708	0.000871431	0.0398137	-0.698461	TIMP3	A_23_P399078
-1.34871	9.13917	-4.16089	0.000153977	0.0113933	0.840856	IL1RAP	205227_at	0.338051	2.91657	4.94439	7.26072e-06	0.000204281	3.46377	UBXN8	215983_s_at	-4.38905	7.21732	-7.43367	9.81805e-09	5.35731e-07	9.6705	CADM1	209032_s_at	1.82388	9.54085	3.57546	0.000875597	0.039932	-0.702764	EFCC1	A_23_P166566
2.02074	7.81702	4.16134	0.000153761	0.0113933	0.842157	UGT2B15	207392_x_at	0.184436	3.641	4.94299	7.2972e-06	0.000205048	3.45897	PARP4	202239_at	1.70513	8.34916	7.42746	9.99999e-09	5.44029e-07	9.65213	PHB1	200659_s_at	-0.556523	11.0659	-3.57443	0.000878256	0.0399812	-0.7055	MGME1	A_33_P3343785
-2.10543	7.82396	-4.15863	0.000155055	0.0114433	0.834392	PRKCQ	210039_s_at	-0.308918	2.46357	-4.94001	7.37516e-06	0.000206978	3.44877	ZNF529	215307_at	3.49222	7.13906	7.41723	1.03069e-08	5.57397e-07	9.62188	ATP7B	204624_at	-1.00653	8.55546	-3.57347	0.000880745	0.0400225	-0.708054	ANKRD42-DT	A_33_P3732466
-0.847531	10.4882	-4.15431	0.00015714	0.0115348	0.822016	ADAM17	213532_at	0.639894	3.67067	4.93946	7.38979e-06	0.000207128	3.44687	FXYD3	202489_s_at	6.24511	8.74226	7.41344	1.04228e-08	5.6311e-07	9.61069	CA2	209301_at	0.819221	7.3937	3.57244	0.000883422	0.0400722	-0.710792	FOXN3	A_23_P88435
2.40292	7.83141	4.15456	0.000157016	0.0115348	0.822745	BCL2L14	221241_s_at	0.255944	2.67777	4.93142	7.60509e-06	0.000212895	3.41932	NPC1L1	220106_at	2.91806	3.04934	7.40751	1.06072e-08	5.70919e-07	9.59315	ZNF488	229901_at	1.28285	7.17804	3.6222	0.000887778	0.0401221	-0.661828	ADGRL4	A_33_P3362611
1.65388	8.3558	4.15293	0.000157811	0.011553	0.818066	HNMT	228772_at	-0.3323	2.79985	-4.93022	7.63771e-06	0.00021354	3.41521	DNMT3B	220668_s_at	1.74307	8.74245	7.40201	1.07809e-08	5.79592e-07	9.57689	CASP3	202763_at	-0.908777	6.64898	-3.58215	0.000891429	0.0401221	-0.702234	ARHGAP29	A_24_P333571
2.33257	7.22846	4.15214	0.000158199	0.0115659	0.81579	TINAG	231154_x_at	0.267791	3.20925	4.92557	7.76538e-06	0.000216526	3.39931	ACY1	202740_at	2.36357	3.52098	7.40122	1.08061e-08	5.80378e-07	9.57455	ABCC3	230682_x_at	1.1801	8.5549	3.56705	0.000897527	0.0401221	-0.725083	FAM169A	A_23_P423074
-2.42483	7.58577	-4.15121	0.000158652	0.0115835	0.813143	PLPP4	236044_at	0.408944	2.50611	4.92366	7.81868e-06	0.000217236	3.39275	IL20RA	219115_s_at	2.43171	8.14388	7.39597	1.09751e-08	5.88876e-07	9.55902	PYGB	201481_s_at	1.02418	7.2389	3.56874	0.000893084	0.0401221	-0.720607	MIR4435-2HG	A_19_P00321973
1.14053	10.7899	4.1496	0.000159442	0.0116256	0.808539	XPNPEP1	209045_at	0.430907	3.22797	4.92196	7.86607e-06	0.000217739	3.38695	FCGRT	218831_s_at	2.8714	6.77641	7.39274	1.10806e-08	5.93372e-07	9.54945	CORO2A	205538_at	0.600984	7.48028	3.56657	0.000898788	0.0401221	-0.72635	NDUFA6-DT	A_33_P3440264
-1.62589	6.47551	-4.14881	0.000159832	0.0116291	0.806276	ZNF682	216468_s_at	0.484938	2.74129	4.92219	7.85975e-06	0.000217739	3.38772	PRSS3	207463_x_at	-2.36496	10.4749	-7.38628	1.12944e-08	6.0246e-07	9.53033	IFITM3P7	216565_x_at	0.931679	9.64771	3.56701	0.000897634	0.0401221	-0.725191	PLOD1	A_23_P137532
1.48581	8.75868	4.14558	0.000161435	0.0117085	0.79703	SLC44A3	228221_at	0.314859	2.55472	4.92197	7.86591e-06	0.000217739	3.38697	SLC35D2	213082_s_at	1.78246	6.60356	7.38308	1.14019e-08	6.07602e-07	9.52085	SMPD2	205622_at	1.57118	7.81241	3.59605	0.000892134	0.0401221	-0.689011	SLC1A1	A_23_P216468
-1.34048	9.05222	-4.14161	0.00016343	0.0118218	0.785652	HPN	204934_s_at	0.218807	2.85773	4.91754	7.99099e-06	0.000220648	3.37184	TMEM51	218815_s_at	2.31638	5.31874	7.37721	1.16017e-08	6.17647e-07	9.50347	TMEM168	234726_s_at	-1.52803	8.37363	-3.57387	0.000895943	0.0401221	-0.716706	SLC27A6	A_23_P41789
-2.39374	6.28939	-4.13875	0.000164878	0.0118927	0.777484	CHD9NB	236682_at	0.233683	3.41951	4.90898	8.23868e-06	0.000226366	3.34256	IRF6	202597_at	2.82185	5.71132	7.33968	1.29649e-08	6.86213e-07	9.39232	CRYZL2P-SEC16B	228150_at	0.600984	7.48028	3.56657	0.000898788	0.0401221	-0.72635	SMDT1	A_33_P3440264
-1.85935	10.4966	-4.13783	0.000165345	0.0118972	0.774864	TSPYL5	213122_at	0.194863	2.80353	4.90627	8.31857e-06	0.000227998	3.3333	TAOK3	221508_at	-5.43719	6.92226	-7.33356	1.32023e-08	6.96755e-07	9.37417	EYA2	209692_at	-1.57182	10.3188	-3.56734	0.000896771	0.0401221	-0.724323	UCP2	A_23_P47704
2.58935	4.88927	4.13576	0.000166405	0.0119577	0.768946	CAPN10	221040_at	0.245161	3.30856	4.90331	8.40685e-06	0.00022929	3.32318	UAP1	209340_at	6.94237	3.95031	7.32141	1.36864e-08	7.20217e-07	9.33815	SLC26A3	206143_at	1.1744	7.78787	3.57217	0.000900412	0.0401238	-0.721191	RAB7B	A_23_P252541
1.505	8.1832	4.13479	0.000166904	0.0119778	0.766171	UNC5CL	231008_at	-0.628952	3.19406	-4.90171	8.45502e-06	0.000230322	3.3177	TSPYL5	213122_at	3.17688	4.88333	7.31806	1.38231e-08	7.26012e-07	9.32821	CHDH	228560_at	-0.881493	8.52334	-3.56236	0.000909989	0.0404083	-0.737524	MYBBP1A	A_23_P78170
3.59217	5.90627	4.13056	0.000169096	0.0121033	0.754086	MEP1A	206000_at	-0.27172	3.25592	-4.89988	8.51041e-06	0.000231548	3.31144	EPM2AIP1	202909_at	3.88728	3.79373	7.31161	1.40898e-08	7.3931e-07	9.30909	PRDM16	232424_at	-1.17829	12.4089	-3.56051	0.000914938	0.0405569	-0.742415	FBXO21	A_23_P53736
1.78783	7.38828	4.12884	0.000169998	0.0121491	0.749158	CDC42EP2	209850_s_at	-0.150807	3.97768	-4.89455	8.67345e-06	0.000235388	3.29324	CCT4	200877_at	-1.51037	12.9005	-7.30541	1.43516e-08	7.50882e-07	9.29068	BEX3	217963_s_at	0.820256	10.9101	3.55799	0.000921755	0.0406471	-0.749111	CD99	A_24_P70993
2.8354	7.13941	4.12849	0.000170181	0.0121491	0.748164	VSIG2	228232_s_at	0.517174	2.17287	4.89423	8.68326e-06	0.000235388	3.29216	OGN	218730_s_at	-5.94944	7.75888	-7.2926	1.49073e-08	7.77725e-07	9.25267	EGFL6	219454_at	1.18141	7.91783	3.5847	0.000921791	0.0406471	-0.718393	PSD3	A_23_P20392
2.68417	9.0843	4.12335	0.000172899	0.012283	0.733487	CYP3A5	214235_at	0.455717	2.35836	4.89264	8.73246e-06	0.000236434	3.28674	UGT1A10	215125_s_at	2.16545	7.03128	7.2892	1.50584e-08	7.84111e-07	9.24259	PEX12	205094_at	-0.674057	7.02414	-3.57111	0.000920544	0.0406471	-0.731156	ZNF485	A_23_P115861
0.914702	10.192	4.12325	0.000172955	0.012283	0.733188	RFFL	228980_at	-0.316293	2.81019	-4.89103	8.78266e-06	0.000237505	3.28124	OSGEPL1	220631_at	1.46615	3.94527	7.28863	1.5084e-08	7.84698e-07	9.24089	GALE	1557651_x_at	-1.6531	8.2389	-3.59049	0.000926622	0.0407891	-0.70581	CLGN	A_23_P18684
2.04224	7.64054	4.11903	0.00017522	0.0124276	0.72114	IL22RA1	220056_at	0.5002	2.39232	4.88512	8.96951e-06	0.000241386	3.26106	POF1B	219756_s_at	2.17506	3.75923	7.28721	1.51477e-08	7.87263e-07	9.23667	SLC16A2	204462_s_at	1.37834	12.0172	3.55429	0.000931831	0.0408372	-0.758917	CALD1	A_24_P921366
2.02032	6.96281	4.11829	0.000175619	0.0124398	0.719032	FUT3	216010_x_at	0.212364	2.46804	4.88336	9.02577e-06	0.000242607	3.25506	OR2F1	208526_at	2.68437	2.91458	7.27973	1.54879e-08	8.04178e-07	9.21446	ADH6	207544_s_at	1.15029	7.40628	3.55506	0.000929702	0.0408372	-0.756854	CXCL12	A_33_P3712341
2.02032	6.96281	4.11829	0.000175619	0.0124398	0.719032	FUT5	216010_x_at	-0.206959	3.02349	-4.88172	9.07878e-06	0.000243738	3.24945	TP53BP2	203120_at	0.785108	2.87351	7.27492	1.57104e-08	8.14187e-07	9.20019	WDR31	229516_at	0.520039	12.7494	3.55334	0.000934437	0.0408489	-0.761435	CDC42	A_23_P200560
2.02032	6.96281	4.11829	0.000175619	0.0124398	0.719032	FUT6	216010_x_at	-0.335359	3.01712	-4.87824	9.19195e-06	0.000246183	3.23757	PHC1	218338_at	0.700823	3.00849	7.27438	1.57357e-08	8.14725e-07	9.19858	ANKRD13B	227720_at	-0.717755	10.8765	-3.55213	0.000937735	0.0409224	-0.764613	KRI1	A_23_P101332
2.05204	7.01973	4.11524	0.000177275	0.0124923	0.710343	TNS4	230398_at	-0.204317	3.01808	-4.87768	9.21004e-06	0.000246371	3.23568	UBXN2B	212934_at	1.9242	7.85581	7.27342	1.57804e-08	8.16268e-07	9.19574	STX7	212632_at	0.5418	6.5452	3.55602	0.000943943	0.0410518	-0.763748	LRP1	A_33_P3391105
2.78342	6.5738	4.10799	0.000181281	0.0127257	0.689651	MCF2L	212935_at	0.226512	2.30009	4.87342	9.35076e-06	0.000249537	3.22115	ARL15	219842_at	3.30293	5.93643	7.26512	1.61743e-08	8.35849e-07	9.17108	PLEKHG6	220073_s_at	0.840493	6.76822	3.56269	0.000943362	0.0410518	-0.756115	SNPH	A_23_P102706
-1.5781	8.81354	-4.10879	0.000180836	0.0127257	0.691929	MEGF6	226869_at	0.26815	2.98855	4.87086	9.43626e-06	0.000251517	3.21242	MYO15B	219173_at	-1.4646	11.7533	-7.26109	1.63689e-08	8.4431e-07	9.15912	TCEAL9	217975_at	1.88201	7.37495	3.55409	0.000949279	0.0410612	-0.768828	ADH1C	A_23_P81158
1.15134	12.4936	4.10671	0.000181995	0.0127426	0.686014	MGST3	201403_s_at	-0.534814	4.06051	-4.87031	9.4548e-06	0.00025171	3.21054	WFDC2	203892_at	2.26332	5.96897	7.24686	1.70761e-08	8.75277e-07	9.11681	TMEM62	218776_s_at	1.54025	7.72861	3.63853	0.000948198	0.0410612	-0.687138	GATA4	A_23_P384761
1.30336	7.23855	4.10554	0.000182654	0.0127561	0.682665	GREB1L	243907_at	0.241938	2.54088	4.86825	9.52407e-06	0.000253134	3.20354	SYTL2	220613_s_at	2.75593	8.02764	7.24313	1.72662e-08	8.82607e-07	9.10574	NAT1	214440_at	1.25594	8.88509	3.54747	0.000950648	0.0410612	-0.776946	GOLM1	A_33_P3231653
1.2236	9.17447	4.10576	0.00018253	0.0127561	0.683294	PPP1R12B	201957_at	0.320583	2.8016	4.86375	9.67758e-06	0.000256721	3.18821	IRF8	204057_at	-1.42524	9.65825	-7.24296	1.7275e-08	8.82607e-07	9.10523	RBMS1	209868_s_at	1.44585	9.65871	3.54669	0.000952837	0.04107	-0.77902	FBP1	A_23_P257111
1.06218	12.4386	4.10466	0.000183147	0.0127742	0.680167	RPS27L	218007_s_at	0.21706	3.01601	4.8596	9.82134e-06	0.000259607	3.17408	TINAGL1	219058_x_at	-1.42524	9.65825	-7.24296	1.7275e-08	8.82607e-07	9.10523	RBMS1P1	209868_s_at	-1.24931	9.04661	-3.54566	0.000955721	0.04107	-0.781745	PCSK4	A_33_P3247988
1.24178	12.7284	4.10416	0.000183431	0.0127777	0.678736	SELENOW	1555851_s_at	0.354508	3.00605	4.85653	9.92922e-06	0.000261323	3.16361	CPD	201940_at	-2.13125	11.202	-7.24156	1.73471e-08	8.84752e-07	9.10107	PEA15	200788_s_at	3.19697	8.32819	3.66407	0.000978935	0.0417839	-0.691753	AKR1B15	A_33_P3380992
-1.41331	9.06852	-4.10344	0.000183837	0.0127897	0.676687	FBXL16	227641_at	0.229043	3.3843	4.85715	9.90726e-06	0.000261323	3.16573	HSD17B4	201413_at	1.98666	7.56252	7.23698	1.75847e-08	8.92704e-07	9.08746	MCEE	226238_at	1.31338	9.71288	3.53672	0.000981086	0.0418052	-0.805361	MAN1C1	A_23_P103601
-2.20474	9.47914	-4.10152	0.000184926	0.0128491	0.67122	DUXAP10	242546_at	0.254251	3.57701	4.85611	9.94388e-06	0.000261323	3.16219	MGST2	204168_at	3.75034	4.19621	7.22873	1.80214e-08	9.13641e-07	9.06293	C3orf52	219474_at	0.951099	7.97514	3.54791	0.000984753	0.0418518	-0.79181	DIP2B	A_23_P401380
-2.20474	9.47914	-4.10152	0.000184926	0.0128491	0.67122	DUXAP8	242546_at	0.168184	2.63789	4.85617	9.94194e-06	0.000261323	3.16238	PSG1	210195_s_at	1.23522	2.82256	7.22856	1.80305e-08	9.13641e-07	9.06242	SLC25A45	236436_at	-1.24328	12.7584	-3.53462	0.000987142	0.0418518	-0.810908	SLC25A29	A_23_P77048
-2.20474	9.47914	-4.10152	0.000184926	0.0128491	0.67122	DUXAP9	242546_at	-0.197625	3.0626	-4.85538	9.96965e-06	0.000261665	3.15971	ELAVL1	201727_s_at	2.59603	3.06528	7.22682	1.81237e-08	9.17514e-07	9.05727	AXDND1	1552870_s_at	2.24228	7.53444	3.58509	0.00098594	0.0418518	-0.756204	SMIM24	A_23_P397120
-1.67408	6.96176	-4.10039	0.00018557	0.0128774	0.668001	STIMATE	227127_at	0.351152	2.89463	4.85427	1.00091e-05	0.000262083	3.15593	CEMIP2	218113_at	3.5595	5.76582	7.22416	1.8268e-08	9.23963e-07	9.04933	SAMD13	229402_at	1.09056	6.88391	3.57406	0.000993368	0.0419052	-0.770399	F10	A_23_P205177
-1.67408	6.96176	-4.10039	0.00018557	0.0128774	0.668001	STIMATE-MUSTN1	227127_at	0.223147	2.99441	4.84876	1.0207e-05	0.000266016	3.13716	DNAJC1	218409_s_at	3.40212	7.2821	7.22156	1.84095e-08	9.30258e-07	9.04162	ITM2A	202746_at	0.875975	10.1408	3.53275	0.000992566	0.0419052	-0.815848	TBC1D2B	A_23_P396666
1.56775	10.125	4.0994	0.000186136	0.0129003	0.665181	SMOC2	223235_s_at	0.244958	3.53322	4.84266	1.04303e-05	0.000270884	3.11642	SERINC5	212812_at	2.23442	4.48175	7.21547	1.87463e-08	9.46404e-07	9.02349	LARGE1	215543_s_at	0.980465	7.2252	3.53647	0.000999371	0.0419489	-0.815159	CLTB	A_33_P3328666
1.51649	7.66286	4.09744	0.000187262	0.0129291	0.659601	ADAP1	219150_s_at	-0.226556	4.04536	-4.83964	1.05426e-05	0.000273165	3.10615	NPC2	200701_at	0.868489	4.34155	7.21374	1.88426e-08	9.49937e-07	9.01836	DLL4	223525_at	1.30205	11.644	3.53001	0.00100058	0.0419489	-0.823095	COL16A1	A_23_P160318
-0.952259	9.42677	-4.09783	0.000187037	0.0129291	0.660711	ASXL1	242439_s_at	-0.275719	2.81809	-4.83867	1.0579e-05	0.000273788	3.10286	FZD7	203705_s_at	5.08196	8.29402	7.21359	1.88511e-08	9.49937e-07	9.01792	PLBD1	218454_at	-0.611457	13.2671	-3.52816	0.001006	0.0419489	-0.82797	PPP1R35	A_23_P82299
1.51649	7.66286	4.09744	0.000187262	0.0129291	0.659601	COX19	219150_s_at	-0.60257	3.20205	-4.83429	1.07445e-05	0.00027775	3.08798	UCHL1	201387_s_at	3.08324	10.1001	7.20921	1.90984e-08	9.61513e-07	9.00488	EPS8	202609_at	2.14781	8.22781	3.5288	0.00100411	0.0419489	-0.826273	TNS4	A_23_P207850
-1.00369	10.2677	-4.09777	0.000187074	0.0129291	0.660527	ZNF738	229700_at	0.17849	2.80281	4.8314	1.08553e-05	0.000279639	3.07815	SLC26A6	221572_s_at	2.51949	2.88993	7.20395	1.93994e-08	9.7398e-07	8.98924	TLL2	215008_at	-0.948902	8.49604	-3.53129	0.000996842	0.0419489	-0.819722	TSPOAP1	A_24_P113131
-2.58652	10.204	-4.09549	0.000188387	0.012974	0.654054	KLK6	204733_at	-0.112936	3.93222	-4.82955	1.09269e-05	0.00028116	3.07185	HNRNPC	214737_x_at	1.70537	11.0271	7.20233	1.94937e-08	9.77814e-07	8.98439	CMPK1	222448_s_at	-0.609985	11.769	-3.52875	0.00100426	0.0419489	-0.826408	UBE2H	A_33_P3341234
1.19112	8.41862	4.08326	0.000195612	0.0133537	0.619221	CCNDBP1	218776_s_at	0.208656	3.3571	4.82372	1.11546e-05	0.000286358	3.05208	TTLL12	216251_s_at	-1.27729	5.02507	-7.20023	1.96154e-08	9.83019e-07	8.97817	ZNF280C	235520_at	1.08452	6.66713	3.55314	0.00100932	0.0419563	-0.799859	C1QTNF4	A_33_P3210492
-1.29704	9.83501	-4.08398	0.000195175	0.0133537	0.62129	RBM38	212430_at	-0.366078	3.0276	-4.82099	1.12632e-05	0.000288479	3.04281	ARHGEF17	203756_at	1.79983	2.76184	7.18665	2.04246e-08	1.01983e-06	8.93774	SCARA5	235849_at	1.00552	11.2842	3.52698	0.0010095	0.0419563	-0.831093	C1orf54	A_23_P74778
1.19112	8.41862	4.08326	0.000195612	0.0133537	0.619221	TMEM62	218776_s_at	0.299421	2.35982	4.81575	1.14743e-05	0.000293214	3.02501	ACE2	219962_at	-1.97096	6.07084	-7.17899	2.08956e-08	1.04145e-06	8.91494	ZNF85	206572_x_at	-0.7413	8.63425	-3.52625	0.00101165	0.0419768	-0.833012	MIR6844	A_23_P254978
-1.68385	7.0285	-4.08329	0.000195589	0.0133537	0.619327	ZNF257	210697_at	0.195594	3.66744	4.81204	1.1626e-05	0.000296749	3.01243	PRR13	217794_at	1.27525	2.57182	7.17201	2.13349e-08	1.06044e-06	8.89414	C20orf202	1556266_a_at	-0.7413	8.63425	-3.52625	0.00101165	0.0419768	-0.833012	TATDN1	A_23_P254978
1.06501	8.96889	4.08195	0.000196401	0.0133908	0.615497	LRCH1	226795_at	0.428731	2.59099	4.81129	1.16569e-05	0.000297198	3.00988	SPINK5	205185_at	3.71912	4.19576	7.16742	2.16282e-08	1.07209e-06	8.88049	CAPN9	208063_s_at	-0.7413	8.63425	-3.52625	0.00101165	0.0419768	-0.833012	TATDN1P1	A_23_P254978
2.00113	9.75714	4.08113	0.000196892	0.0134075	0.613185	TMEM176A	218345_at	0.214732	3.47909	4.81013	1.1705e-05	0.000297742	3.00594	MPC2	202427_s_at	-3.56146	8.39417	-7.16322	2.19006e-08	1.08363e-06	8.86798	PNMA8A	218824_at	0.703176	8.20612	3.51886	0.00103373	0.0428228	-0.852469	LINC00294	A_33_P3372979
-1.58394	8.45637	-4.07979	0.000197706	0.0134462	0.609364	WDR91	222799_at	0.280629	2.91706	4.80324	1.19937e-05	0.000304391	2.9826	GLRX	209276_s_at	-1.76444	6.14012	-7.14508	2.31173e-08	1.13971e-06	8.81391	MIR103A2	238856_s_at	-1.06174	8.88538	-3.51385	0.00104899	0.0433839	-0.865672	ABHD11	A_23_P362712
-2.58347	10.2131	-4.07933	0.000197988	0.0134486	0.608047	UCHL1	201387_s_at	-0.253598	2.93453	-4.7997	1.21452e-05	0.000307534	2.97058	PLAGL2	202925_s_at	-1.76444	6.14012	-7.14508	2.31173e-08	1.13971e-06	8.81391	PANK2	238856_s_at	-0.945682	9.63812	-3.51285	0.00105205	0.0434394	-0.868296	ZNF512B	A_23_P28730
1.17368	8.676	4.0762	0.000199899	0.0134502	0.599155	C1GALT1	226107_at	-0.210968	2.83425	-4.79352	1.24134e-05	0.000313614	2.94965	RIF1	214700_x_at	4.4974	6.43039	7.13841	2.35813e-08	1.16154e-06	8.79405	SLC44A3	228221_at	-0.951323	8.07576	-3.51182	0.00105523	0.0434481	-0.871016	ACTR3B	A_33_P3334313
1.56565	7.51375	4.07606	0.000199981	0.0134502	0.598778	CHDH	229954_at	0.340688	2.72959	4.78731	1.26888e-05	0.000319484	2.92864	TMEM63A	202699_s_at	2.4743	2.86348	7.13369	2.39155e-08	1.17694e-06	8.77997	NPY6R	236860_at	-0.556172	9.2903	-3.51075	0.00105852	0.0434481	-0.873821	DTX2P1-UPK3BP1-PMS2P11	A_24_P6911
-1.06502	10.4314	-4.07641	0.000199766	0.0134502	0.599772	DBN1	202806_at	0.36056	2.45375	4.7851	1.27882e-05	0.000321261	2.92117	CXCL3	207850_at	2.61143	2.89941	7.12979	2.41958e-08	1.18752e-06	8.76833	HMGCS2	240110_at	1.16023	8.90044	3.51119	0.00105718	0.0434481	-0.872678	RFLNB	A_24_P299318
-1.15945	9.8155	-4.07744	0.000199141	0.0134502	0.60267	INPPL1	201598_s_at	0.180171	3.30117	4.78387	1.28439e-05	0.000322298	2.917	GCC2	202832_at	1.26613	10.736	7.12557	2.45018e-08	1.20039e-06	8.75576	PDCD6IP	217746_s_at	2.88143	11.4129	3.5198	0.00106831	0.0436019	-0.865023	AGR2	A_23_P31407
0.920152	10.0149	4.07629	0.000199842	0.0134502	0.599419	MPST	203524_s_at	-0.227111	3.27111	-4.77848	1.30912e-05	0.000327764	2.89874	INPPL1	201598_s_at	-4.07582	6.80395	-7.11646	2.51768e-08	1.23125e-06	8.72859	SLC1A3	202800_at	0.81057	7.29473	3.50784	0.00106758	0.0436019	-0.8815	BFSP1	A_23_P109171
2.2022	10.1591	4.07883	0.00019829	0.0134502	0.606636	PHLDA2	209803_s_at	-0.192981	3.02508	-4.77724	1.31482e-05	0.000328454	2.89458	TFAM	203177_x_at	1.6592	7.19921	7.11343	2.54057e-08	1.24134e-06	8.71954	VPS26C	203635_at	-0.763656	7.78291	-3.50747	0.00106872	0.0436019	-0.882458	RDM1	A_23_P141447
-1.31642	9.241	-4.07666	0.000199615	0.0134502	0.600474	SYNE4	235515_at	-0.291036	3.07961	-4.77559	1.32251e-05	0.000330007	2.88899	RAB11FIP2	203883_s_at	2.73839	5.28774	7.10924	2.57255e-08	1.25472e-06	8.70704	GALK2	230918_at	1.29681	8.07299	3.50533	0.0010941	0.044309	-0.896698	GLT8D2	A_23_P48198
1.09527	8.51938	4.07313	0.000201794	0.0135388	0.590424	RABGAP1L	213982_s_at	0.236478	2.5304	4.7746	1.32714e-05	0.00033079	2.88565	ONECUT2	207676_at	8.34709	8.88896	7.10833	2.5795e-08	1.25699e-06	8.70434	AGR2	209173_at	1.76624	9.43067	3.5056	0.00109326	0.044309	-0.89601	LUM	A_23_P99063
-1.982	5.87782	-4.07255	0.000202152	0.013546	0.588783	CAVIN4	241749_at	0.446086	2.91193	4.76692	1.3636e-05	0.000338742	2.85969	CA9	205199_at	-1.91072	5.68516	-7.10632	2.59506e-08	1.26166e-06	8.69832	CHD3	208807_s_at	-0.793838	6.50073	-3.53273	0.00109266	0.044309	-0.857396	SLC2A1-DT	A_33_P3694746
-1.68269	5.98071	-4.07178	0.000202631	0.013546	0.586593	HELZ2	232518_at	0.202605	3.33642	4.7663	1.36661e-05	0.000339111	2.85758	BCL10	205263_at	-1.74072	7.34197	-7.10619	2.59601e-08	1.26166e-06	8.69796	SLC25A12	203340_s_at	2.07301	7.83297	3.51752	0.00109586	0.044309	-0.883514	WFDC1	A_23_P106617
1.12013	7.204	4.06973	0.000203912	0.0135642	0.580766	MLX	210752_s_at	-0.193306	3.22474	-4.75418	1.42627e-05	0.000352738	2.81667	ICE1	209654_at	-2.98635	6.90888	-7.09697	2.66842e-08	1.2934e-06	8.67045	VASN	225867_at	-0.970952	7.94701	-3.49817	0.00109813	0.0443298	-0.906913	CEP70	A_23_P21473
-2.70699	11.0879	-4.07006	0.0002037	0.0135642	0.581726	NNMT	202237_at	0.291474	2.38502	4.75206	1.43702e-05	0.000355001	2.80949	EDN3	208399_s_at	1.36107	9.27548	7.08793	2.74145e-08	1.32645e-06	8.64346	LNX2	227569_at	-1.13974	9.67519	-3.49573	0.00110595	0.0443626	-0.913305	IGF2BP2	A_23_P250156
-1.35296	7.14374	-4.06836	0.000204767	0.0136045	0.576894	MFSD4B	232139_s_at	0.162484	2.9321	4.74783	1.4586e-05	0.000359934	2.79522	STARD5	213820_s_at	4.24119	4.5136	7.0845	2.76967e-08	1.33892e-06	8.63323	MGARP	223734_at	-0.840673	7.73163	-3.496	0.00110508	0.0443626	-0.912594	LINC02987	A_19_P00320427
0.951151	10.5651	4.0628	0.000208289	0.013771	0.561114	CALCOCO2	210817_s_at	0.37467	1.91597	4.74629	1.46653e-05	0.000361473	2.79003	HOXB13	209844_at	1.53649	2.71749	7.083	2.78208e-08	1.34373e-06	8.62876	DIP2C-AS1	1559000_at	0.829758	7.03458	3.50238	0.0011035	0.0443626	-0.90086	PHLDB1	A_23_P24555
-1.37545	11.5835	-4.06304	0.000208137	0.013771	0.561789	EPPK1	232164_s_at	-0.362065	3.17417	-4.73867	1.50642e-05	0.000370095	2.76434	PHGDH	201397_at	1.81497	10.1687	7.07128	2.88126e-08	1.38879e-06	8.59374	CTNND1	208407_s_at	1.26839	7.36619	3.66474	0.00110197	0.0443626	-0.773917	TOX3	A_23_P54681
2.29575	5.90022	4.06391	0.000207587	0.013771	0.564238	NR0B2	206410_at	-0.289201	3.15252	-4.73791	1.51046e-05	0.000370677	2.76178	RUVBL1	201614_s_at	2.16547	7.04126	7.07108	2.883e-08	1.38879e-06	8.59314	TRIM16	204341_at	1.18371	10.5682	3.48621	0.00113706	0.0455384	-0.938285	AKR7L	A_33_P3217998
-1.9008	9.91993	-4.06251	0.000208478	0.013771	0.560274	SOCS3	227697_at	-0.264775	3.0051	-4.73729	1.51378e-05	0.000371083	2.75968	SIRT5	219185_at	2.16547	7.04126	7.07108	2.883e-08	1.38879e-06	8.59314	TRIM16L	204341_at	0.676652	12.2128	3.48528	0.00114014	0.0455895	-0.940719	SERTAD1	A_23_P218463
1.2657	8.74769	4.06242	0.000208533	0.013771	0.560031	TMEM144	228624_at	0.442701	2.75323	4.73383	1.53231e-05	0.000375214	2.74803	ELAPOR1	221874_at	-1.85503	8.97612	-7.06863	2.90417e-08	1.39542e-06	8.58582	USP11	208723_at	1.28364	8.31356	3.48372	0.00114532	0.0457241	-0.944793	CIDEC	A_33_P3240767
-2.51762	6.23033	-4.05987	0.00021017	0.0138278	0.552794	APLP1	209462_at	-0.163007	3.10275	-4.72947	1.55602e-05	0.000380183	2.73333	ERCC3	202176_at	0.794756	2.45558	7.0673	2.91568e-08	1.39838e-06	8.58187	HEPH	203902_at	1.13424	7.96822	3.47447	0.00117657	0.046824	-0.969026	MTSS1	A_23_P347632
-1.40149	10.1377	-4.05883	0.000210846	0.0138278	0.549823	GLIS2	223378_at	-0.2291	2.3214	-4.72947	1.55598e-05	0.000380183	2.73335	GTSE1	204317_at	3.08515	7.45944	7.06499	2.93591e-08	1.40447e-06	8.57496	FNIP2	226460_at	0.832437	8.64643	3.47166	0.00118619	0.0469121	-0.97636	P2RX5-TAX1BP3	A_23_P38468
1.89573	7.56491	4.05867	0.000210946	0.0138278	0.549384	MUC3A	214676_x_at	0.517464	2.55119	4.7275	1.5668e-05	0.0003824	2.72672	SLC28A2	207249_s_at	2.66483	5.91107	7.06438	2.94123e-08	1.40447e-06	8.57315	KCNK6	223658_at	1.65783	12.8708	3.47179	0.00118578	0.0469121	-0.976044	SFN	A_33_P3389286
-0.977768	9.88499	-4.05966	0.000210308	0.0138278	0.552188	PLAGL2	202925_s_at	0.373522	3.04186	4.72679	1.57074e-05	0.000382522	2.72432	ABHD3	213017_at	-4.06022	6.86624	-7.06452	2.94003e-08	1.40447e-06	8.57356	KLK8	1552319_a_at	0.832437	8.64643	3.47166	0.00118619	0.0469121	-0.97636	TAX1BP3	A_23_P38468
-2.39705	7.6641	-4.05788	0.00021146	0.0138278	0.547135	PPP2R2B	213849_s_at	0.240082	2.84562	4.72682	1.5706e-05	0.000382522	2.7244	B4GALT4	210540_s_at	1.26407	8.59418	7.0644	2.94106e-08	1.40447e-06	8.57321	SGSM3	214779_s_at	0.891092	6.99028	3.51218	0.0011834	0.0469121	-0.924993	ZNF697	A_32_P19716
1.94408	6.158	4.05832	0.000211171	0.0138278	0.548399	PROK1	229124_at	0.339851	2.60723	4.72645	1.57261e-05	0.00038256	2.72318	UGT1A3	208596_s_at	-2.49169	5.41645	-7.05563	3.01916e-08	1.43792e-06	8.54701	PPP2R3A	207749_s_at	-0.810039	9.96405	-3.46904	0.00119527	0.0471239	-0.983222	THBS3	A_23_P201047
-1.72196	6.97595	-4.05867	0.000210946	0.0138278	0.549388	SLC1A3	1569054_at	0.349518	2.91591	4.72551	1.57785e-05	0.000382999	2.72	GNG11	204115_at	-3.18146	9.81293	-7.05521	3.02296e-08	1.43847e-06	8.54575	IL1R1	202948_at	0.924901	7.12149	3.46844	0.00119735	0.0471323	-0.984783	HECW2	A_33_P3270311
3.15842	6.4194	4.05858	0.000211009	0.0138278	0.54911	UGT1A1	215125_s_at	0.376025	2.74886	4.72433	1.58437e-05	0.000384163	2.71605	ENTPD3	206191_at	-1.53268	10.8867	-7.04598	3.10756e-08	1.47232e-06	8.51816	LAMP2	200821_at	-1.41498	9.65502	-3.46522	0.00120863	0.0475007	-0.993219	AIF1L	A_23_P392384
3.15842	6.4194	4.05858	0.000211009	0.0138278	0.54911	UGT1A10	215125_s_at	0.230474	3.14097	4.7219	1.59798e-05	0.000386621	2.70787	TRADD	205641_s_at	-2.23643	9.16443	-7.043	3.13529e-08	1.48417e-06	8.50929	ATP2B4	212135_s_at	-0.919376	8.39471	-3.46469	0.00121046	0.0475007	-0.994584	BEX4	A_24_P40551
3.15842	6.4194	4.05858	0.000211009	0.0138278	0.54911	UGT1A3	215125_s_at	0.289037	3.14358	4.71409	1.64246e-05	0.000396522	2.68159	MYH14	219946_x_at	2.45404	3.17098	7.03947	3.16855e-08	1.49733e-06	8.49874	BLNK	244172_at	1.2889	8.35683	3.46335	0.0012152	0.0475288	-0.998101	INHBA	A_23_P122924
3.15842	6.4194	4.05858	0.000211009	0.0138278	0.54911	UGT1A4	215125_s_at	-0.332816	2.86491	-4.71266	1.65075e-05	0.000398091	2.67678	FCHSD2	203620_s_at	-3.09094	4.62247	-7.03825	3.18016e-08	1.50152e-06	8.49508	NTN1	227816_at	-1.25551	7.59793	-3.49481	0.00121681	0.0475288	-0.943398	NRCAM	A_33_P3301514
3.15842	6.4194	4.05858	0.000211009	0.0138278	0.54911	UGT1A5	215125_s_at	-0.185361	2.88302	-4.70648	1.687e-05	0.000406394	2.65599	ANKLE2	212201_at	2.37506	8.13315	7.03793	3.1832e-08	1.50165e-06	8.49413	EEIG2	226568_at	-0.784604	13.4117	-3.46334	0.00121522	0.0475288	-0.998116	SNHG6	A_33_P3280930
3.15842	6.4194	4.05858	0.000211009	0.0138278	0.54911	UGT1A6	215125_s_at	-0.220854	3.34546	-4.70491	1.6963e-05	0.000407752	2.65074	TASOR2	218331_s_at	1.8547	5.53021	7.03536	3.20782e-08	1.51066e-06	8.48643	ARHGEF16	208009_s_at	-0.784604	13.4117	-3.46334	0.00121522	0.0475288	-0.998116	SNORD87	A_33_P3280930
3.15842	6.4194	4.05858	0.000211009	0.0138278	0.54911	UGT1A7	215125_s_at	-0.278547	2.8509	-4.70352	1.70463e-05	0.000408872	2.64605	ZNF248	213269_at	5.40352	6.92578	7.03545	3.20696e-08	1.51066e-06	8.48669	CXCL5	214974_x_at	1.09836	10.0458	3.46217	0.00121935	0.0475548	-1.00117	COBLL1	A_33_P3238215
3.15842	6.4194	4.05858	0.000211009	0.0138278	0.54911	UGT1A8	215125_s_at	-0.301414	3.5963	-4.70268	1.70969e-05	0.000409207	2.64321	MTHFD2	201761_at	-6.55134	8.16613	-7.03449	3.21614e-08	1.51327e-06	8.48384	MUC16	220196_at	1.21792	8.60897	3.46113	0.00122306	0.047626	-1.0039	RBPMS	A_23_P71316
3.15842	6.4194	4.05858	0.000211009	0.0138278	0.54911	UGT1A9	215125_s_at	0.220112	1.79688	4.69855	1.73463e-05	0.000413875	2.62936	KLK2	209855_s_at	2.74472	7.23629	7.02917	3.26773e-08	1.53359e-06	8.46793	OCLNP1	209925_at	1.29373	11.6976	3.45369	0.00124972	0.0484404	-1.0233	P3H2	A_23_P69179
1.31892	9.06343	4.05676	0.000212188	0.0138284	0.543956	MXD1	226275_at	0.236991	3.14364	4.69822	1.73663e-05	0.000413875	2.62825	LPGAT1	202651_at	3.66036	5.55059	7.02799	3.27928e-08	1.53769e-06	8.4644	RHBDL2	1554897_s_at	1.89044	10.7542	3.46466	0.00125234	0.0484678	-1.01094	LAMP5	A_23_P40295
-1.66925	8.50484	-4.05355	0.000214283	0.0139317	0.534866	HSPA6	213418_at	-0.213827	3.33078	-4.69265	1.77093e-05	0.00042115	2.60954	CYRIB	217916_s_at	3.26151	6.6811	7.02045	3.35402e-08	1.57139e-06	8.44188	TMEM54	225536_at	1.0022	9.3938	3.45134	0.00125828	0.0486233	-1.02944	RHOB	A_33_P3308446
-1.66925	8.50484	-4.05355	0.000214283	0.0139317	0.534866	HSPA7	213418_at	-0.217614	2.95923	-4.68582	1.81387e-05	0.0004309	2.58663	MFN1	211801_x_at	1.29704	3.56122	7.01764	3.38235e-08	1.58235e-06	8.43347	NHEJ1	236066_at	-0.688717	8.92377	-3.4456	0.00127937	0.049249	-1.04439	PRKDC	A_23_P9603
2.41979	5.36068	4.05175	0.000215471	0.0139923	0.529752	B3GALT5	206947_at	-0.75787	2.79437	-4.683	1.83192e-05	0.000434724	2.57716	CYP4B1	210096_at	2.5988	3.66011	7.01698	3.38904e-08	1.58373e-06	8.4315	HOXA10	213147_at	0.811814	6.476	3.50033	0.00128031	0.049249	-0.980706	STAMBPL1	A_23_P385322
3.51981	5.71973	4.04974	0.0002168	0.0140619	0.524061	CCL15	210390_s_at	-0.304036	3.76816	-4.68111	1.84409e-05	0.000437146	2.57083	CYC1	201066_at	-4.08036	6.39387	-7.01542	3.40495e-08	1.58844e-06	8.42682	PTP4A3	206574_s_at	1.14497	6.94724	3.49978	0.00128229	0.0492503	-0.982084	ECSCR	A_23_P72651
3.51981	5.71973	4.04974	0.0002168	0.0140619	0.524061	CCL15-CCL14	210390_s_at	0.29245	2.00802	4.68039	1.84872e-05	0.00043778	2.56842	EGR4	207768_at	1.38994	7.82651	7.00411	3.52216e-08	1.63754e-06	8.39299	ICMT	201611_s_at	-1.17462	10.6823	-3.44401	0.00128529	0.0492909	-1.04854	BEX2	A_33_P3245178
2.50223	7.99698	4.04864	0.000217532	0.0140926	0.520946	SLC44A4	1555203_s_at	-0.254185	3.64364	-4.67703	1.87067e-05	0.000441874	2.55713	MRPL15	218027_at	1.98334	10.3483	6.99623	3.60621e-08	1.67141e-06	8.36943	CRYZ	202950_at	0.73183	6.81226	3.46684	0.00129132	0.049298	-1.01755	AP1S3	A_33_P3289005
-2.41688	4.91451	-4.04311	0.000221252	0.0142828	0.505262	TMEM52B	236646_at	0.25433	3.02994	4.67279	1.89865e-05	0.000446685	2.54294	KDM7A	221778_at	2.10933	3.73034	6.99613	3.60725e-08	1.67141e-06	8.36914	MFSD13A	219745_at	1.47664	8.65244	3.44295	0.00128922	0.049298	-1.05129	CCDC80	A_23_P58082
1.91891	9.51796	4.04121	0.000222544	0.0143492	0.499875	ALDH1A1	212224_at	0.46168	3.13639	4.67253	1.90036e-05	0.000446685	2.54208	PHLDA2	209803_s_at	0.658929	2.43759	6.99551	3.614e-08	1.67312e-06	8.36727	CANT1	1554327_a_at	-1.11674	8.79807	-3.44253	0.0012908	0.049298	-1.05239	ZBTB42	A_33_P3289128
1.35855	8.75699	4.04041	0.000223086	0.0143672	0.497627	SLC41A2	235299_at	-0.316515	2.66953	-4.67287	1.89814e-05	0.000446685	2.5432	POLD1	203422_at	2.3077	8.34779	6.98952	3.67943e-08	1.698e-06	8.34934	POLD4	202996_at	-1.72197	10.4481	-3.43914	0.00130352	0.0495527	-1.06121	CCDC146	A_23_P168771
-0.908334	8.8432	-4.03974	0.000223543	0.0143797	0.495735	TRIM45	242056_at	0.240289	2.22148	4.66615	1.94334e-05	0.000455347	2.52069	HHLA2	220812_s_at	2.62844	6.51709	6.98987	3.67557e-08	1.698e-06	8.35039	SH2D4A	219749_at	-0.874721	8.3647	-3.43853	0.00130582	0.0495527	-1.06279	SNHG20	A_19_P00320090
1.65467	6.75707	4.03869	0.000224268	0.0143924	0.492739	GNA14	220108_at	-0.256791	3.00913	-4.66455	1.95424e-05	0.000456939	2.51534	AGO2	213310_at	2.86803	7.23979	6.97201	3.87746e-08	1.78451e-06	8.29695	PLCL2	213309_at	2.10824	8.67035	3.51185	0.00130401	0.0495527	-0.975991	VSIG2	A_23_P36018
-2.37033	7.98653	-4.03891	0.000224112	0.0143924	0.493384	IL4I1	230966_at	-0.214267	3.01247	-4.66333	1.96259e-05	0.000457692	2.51126	ZNF7	205089_at	2.65236	7.46518	6.97069	3.89285e-08	1.79009e-06	8.293	AGPAT2	32837_at	-0.836469	10.3354	-3.43943	0.00130241	0.0495527	-1.06044	NA	A_33_P3307187
1.81749	8.86227	4.03808	0.000224687	0.0144024	0.491014	KIF13B	202962_at	-0.185715	3.11351	-4.66234	1.96942e-05	0.000458565	2.50794	ZC3H14	204216_s_at	0.618787	2.44831	6.96214	3.99389e-08	1.83501e-06	8.26739	LINC00265	1558423_at	0.704706	6.19776	3.47577	0.00131103	0.0496015	-1.01984	ARL15	A_24_P303199
-1.30882	10.8523	-4.03669	0.000225643	0.0144131	0.487084	MCM2	202107_s_at	-0.253	3.38466	-4.66115	1.97761e-05	0.000459512	2.50397	LAMP2	200821_at	2.14931	10.1927	6.95908	4.03067e-08	1.8488e-06	8.25823	BRI3BP	225716_at	1.11718	11.9679	3.43734	0.00131031	0.0496015	-1.06588	GNB3	A_33_P3507542
2.03472	6.73632	4.03724	0.000225263	0.0144131	0.488645	TMEM184A	1558281_a_at	-0.336349	2.63036	-4.6602	1.9842e-05	0.000460563	2.50079	MYBL1	213906_at	3.32129	6.25391	6.94658	4.18457e-08	1.90517e-06	8.22079	PAG1	227354_at	1.11718	11.9679	3.43734	0.00131031	0.0496015	-1.06588	P3H3	A_33_P3507542
-1.63802	5.67476	-4.03428	0.000227314	0.0145027	0.480263	KNL1	220247_at	0.48306	2.72452	4.65937	1.99004e-05	0.000461437	2.49798	LEFTY1	206268_at	4.5641	4.90736	6.94655	4.18494e-08	1.90517e-06	8.2207	PPARG	208510_s_at	2.01301	7.47719	3.48159	0.0013182	0.0497984	-1.0153	PRSS3	A_23_P135257
-1.5258	9.6415	-4.0338	0.000227646	0.0145069	0.478914	CELSR2	204029_at	0.259678	2.97204	4.65784	2.00072e-05	0.000463431	2.49286	IL2RG	204116_at	1.52305	6.29189	6.94701	4.17916e-08	1.90517e-06	8.22208	RNF10	208632_at	-1.60411	14.1571	-3.43439	0.00132156	0.049851	-1.07356	SLPI	A_24_P190472
-2.46768	6.49554	-4.03202	0.00022889	0.0145197	0.473871	CACNA1B	235781_at	-0.184484	3.57756	-4.65426	2.02588e-05	0.000468286	2.48091	SUMO1	208761_s_at	-3.13758	5.71221	-6.94086	4.25685e-08	1.93308e-06	8.20368	LRRN2	205154_at
2.27097	7.5806	4.0324	0.000228626	0.0145197	0.474942	GATA4	205517_at	0.246363	2.15666	4.64938	2.06077e-05	0.000473893	2.46459	JAK2	205841_at	4.84329	6.8687	6.93659	4.31173e-08	1.95476e-06	8.19088	SLC44A4	205597_at
-1.5669	10.7352	-4.032	0.000228909	0.0145197	0.473796	KCTD1	226246_at	-0.32472	3.78919	-4.64876	2.06523e-05	0.000474428	2.46252	MEST	202016_at	1.46845	2.72073	6.93274	4.36179e-08	1.97418e-06	8.17934	GALNT5	232110_at
1.12945	7.90442	4.03282	0.000228335	0.0145197	0.476117	PARM1	204687_at	-0.270738	2.83571	-4.64826	2.06885e-05	0.000474771	2.46085	PIK3CD	203879_at	1.56185	8.58122	6.93163	4.37636e-08	1.97913e-06	8.17601	SIRT7	218797_s_at
-1.31246	6.88203	-4.0294	0.000230732	0.0146014	0.466461	BMP2K	214716_at	0.173888	2.96526	4.64634	2.08283e-05	0.000477487	2.45441	DGKA	203385_at	-4.79172	8.31123	-6.9282	4.42158e-08	1.99628e-06	8.16574	TNFAIP2	202510_s_at
-1.52928	6.73005	-4.02873	0.000231209	0.0146146	0.464549	TIAM1-AS1	1556344_at	0.294984	2.39429	4.64573	2.08728e-05	0.000478016	2.45237	NAT2	206797_at	2.80722	4.60447	6.92518	4.46185e-08	2.01114e-06	8.15668	CHP1	207993_s_at
2.15097	6.85897	4.02806	0.000231683	0.0146276	0.462658	CYP3A4	205999_x_at	-0.605041	3.24383	-4.64141	2.11901e-05	0.00048379	2.43795	CXCL10	204533_at	-1.56606	7.54113	-6.92473	4.46792e-08	2.01222e-06	8.15532	GRINA	212090_at
1.29641	7.92025	4.02741	0.000232144	0.0146398	0.460821	KIF16B	232083_at	-0.385815	2.96942	-4.63666	2.15448e-05	0.000490882	2.42208	THEMIS2	210785_s_at	4.67114	7.90862	6.92148	4.51159e-08	2.02688e-06	8.14561	SYT13	226086_at
2.26719	5.81324	4.01934	0.000237943	0.0149689	0.438005	ADH6	207544_s_at	-0.138673	3.42674	-4.63579	2.16101e-05	0.000491866	2.41919	RBM23	219816_s_at	-3.09236	7.6156	-6.91532	4.5958e-08	2.05795e-06	8.12713	MFGE8	210605_s_at
1.87624	8.20713	4.01901	0.000238184	0.0149689	0.437071	SCIN	1552365_at	0.177818	3.08014	4.62997	2.20542e-05	0.000499933	2.39974	RAB1A	213440_at	0.989595	2.50837	6.91037	4.66459e-08	2.08534e-06	8.11229	CIMAP1C	236245_at
1.56285	6.87654	4.01848	0.000238565	0.0149756	0.435593	RIMBP2	214811_at	0.242843	2.86064	4.62703	2.22818e-05	0.000503045	2.38993	STN1	219100_at	2.53846	3.18971	6.90535	4.73531e-08	2.11522e-06	8.09725	FAM83B	1563900_at
1.19588	9.80773	4.01437	0.000241583	0.0151476	0.423971	CDKN1A	202284_s_at	0.200775	3.29757	4.62643	2.23286e-05	0.000503592	2.38792	ENTPD6	201704_at	2.57809	8.59732	6.90255	4.77528e-08	2.12814e-06	8.08886	GALM	235256_s_at
1.84588	13.4246	4.01342	0.000242287	0.0151743	0.421279	LGALS3	208949_s_at	0.184262	3.01446	4.6261	2.23544e-05	0.000503646	2.38682	PRKAB1	201835_s_at	1.80925	8.31893	6.90251	4.77591e-08	2.12814e-06	8.08873	GNA11	204248_at
-1.09627	9.08877	-4.0129	0.000242667	0.0151807	0.41983	ZNF667	236635_at	-0.359482	2.74473	-4.62442	2.24859e-05	0.000504585	2.38122	CSPG5	39966_at	-3.60229	6.42537	-6.89696	4.85606e-08	2.15858e-06	8.0721	DIPK1B	229002_at
3.06222	7.63682	4.01185	0.000243448	0.0152122	0.416859	FOXA2	40284_at	0.440339	2.13282	4.61879	2.2932e-05	0.000514077	2.36244	MSMB	207430_s_at	-1.64649	5.79396	-6.89283	4.91665e-08	2.18196e-06	8.05971	CFAP418	244569_at
-2.08911	7.38535	-4.01092	0.000244144	0.0152143	0.414223	PRRT3	1556308_at	0.324317	2.78452	4.6179	2.30033e-05	0.000515158	2.35947	UGT1A6	206094_x_at	-3.64124	8.18849	-6.89038	4.95301e-08	2.19454e-06	8.05235	PLTP	202075_s_at
4.32896	6.3064	4.01068	0.000244318	0.0152143	0.413561	TM4SF4	209937_at	0.3633	2.79565	4.61671	2.30984e-05	0.000516739	2.35553	IRS1	204686_at	4.1881	5.98932	6.88936	4.96821e-08	2.19949e-06	8.04929	XK	206698_at
-2.69024	7.98819	-4.01075	0.000244272	0.0152143	0.413736	UPK3B	206658_at	-0.610638	2.9828	-4.61611	2.31468e-05	0.000516814	2.35353	ATP6V1B1	205473_at	1.43835	3.61412	6.88143	5.08793e-08	2.24703e-06	8.0255	NUDT13	214136_at
-2.19295	8.53423	-4.00943	0.000245259	0.0152555	0.410011	CSPG5	39966_at	0.421879	2.25429	4.61524	2.32174e-05	0.000517353	2.35062	ABHD2	87100_at	2.73055	6.32891	6.88032	5.10493e-08	2.25272e-06	8.02217	ARHGAP42	223595_at
1.12306	10.0222	4.00887	0.000245675	0.015264	0.408443	MCU	225320_at	0.560038	2.16821	4.61533	2.32101e-05	0.000517353	2.35092	SI	206664_at	-2.72449	6.69585	-6.86911	5.27965e-08	2.32419e-06	7.98856	SOX12	204432_at
1.42084	5.39684	4.00799	0.000246334	0.0152876	0.405966	OSBPL7	208163_s_at	0.19	3.02518	4.61239	2.34496e-05	0.000521484	2.34111	CISH	221223_x_at	3.28583	7.35085	6.86363	5.36738e-08	2.36091e-06	7.97209	PRSS2	216470_x_at
1.84267	6.98824	4.00587	0.00024794	0.0153523	0.399961	GRIK2	213845_at	0.343375	3.64525	4.61253	2.34377e-05	0.000521484	2.3416	DDAH1	209094_at	3.28583	7.35085	6.86363	5.36738e-08	2.36091e-06	7.97209	PRSS3P1	216470_x_at
2.84787	6.27579	4.00459	0.000248907	0.0153948	0.39636	TM4SF20	220639_at	0.20397	2.46959	4.60942	2.36936e-05	0.000526385	2.33122	PTPRB	205846_at	1.2478	2.57703	6.86205	5.39283e-08	2.3683e-06	7.96737	VIL1	1554943_at
2.70968	6.50683	4.00181	0.000251027	0.0154211	0.388521	APOBEC1	207158_at	-0.177845	2.69262	-4.6088	2.37448e-05	0.000526998	2.32916	GABPB1	206173_x_at	3.66655	7.23573	6.85136	5.56895e-08	2.44172e-06	7.93527	CRYL1	220753_s_at
1.60579	7.95103	4.0022	0.000250729	0.0154211	0.389619	ARHGAP6	206167_s_at	-0.258873	3.10453	-4.60149	2.43576e-05	0.000538987	2.30481	PTK7	207011_s_at	3.77264	3.94905	6.83099	5.92052e-08	2.58344e-06	7.87412	LINC02889	1569344_a_at
1.17906	8.98061	4.00195	0.000250922	0.0154211	0.38891	NHSL1	226490_at	-0.231719	2.71863	-4.59378	2.50206e-05	0.000552013	2.27916	IFT70A	213679_at	6.90583	6.41629	6.83007	5.93702e-08	2.58857e-06	7.87134	AOC1	203559_s_at
0.934113	9.31076	4.00226	0.000250683	0.0154211	0.389791	STIM2	225246_at	-0.348572	2.78294	-4.59215	2.51628e-05	0.000554053	2.27374	CDH6	210601_at	2.67486	6.9711	6.82853	5.96464e-08	2.59854e-06	7.86671	PFKFB2	226733_at
-1.41987	7.3983	-3.9997	0.000252649	0.0154895	0.38257	NKX3-2	207031_at	0.377713	3.01868	4.59173	2.51995e-05	0.000554314	2.27235	ITGA6	215177_s_at	-3.35753	10.6884	-6.82648	6.00148e-08	2.61043e-06	7.86056	MEIS1	204069_at
-2.051	6.35511	-3.998	0.00025396	0.0155488	0.377785	IL12A	207160_at	-0.222017	4.31157	-4.59071	2.52891e-05	0.000555737	2.26896	IFITM3	212203_x_at	1.7347	2.69343	6.82656	6.00007e-08	2.61043e-06	7.86079	PSAPL1	1564333_a_at
-1.6839	8.75745	-3.99752	0.000254339	0.0155546	0.376408	FBXO2	219305_x_at	0.23973	3.66168	4.58645	2.56664e-05	0.000562364	2.25481	CYB5R3	201885_s_at	3.00319	9.77007	6.82567	6.01607e-08	2.61262e-06	7.85813	TST	209605_at
-0.892453	11.1948	-3.99611	0.00025543	0.0155597	0.37245	FXR1	201636_at	0.331928	3.11452	4.5856	2.57425e-05	0.000562925	2.25198	PLLP	204519_s_at	-3.72324	6.01064	-6.82538	6.02127e-08	2.6128e-06	7.85727	FNBP1	230389_at
2.0565	7.63217	3.99701	0.000254734	0.0155597	0.374972	HGD	214308_s_at	-0.194708	3.47868	-4.58399	2.58874e-05	0.000565539	2.24662	AMZ2	218167_at	0.830526	2.46364	6.82493	6.02949e-08	2.61429e-06	7.85591	SMLR1	230716_at
2.807	8.89099	3.99594	0.000255563	0.0155597	0.371971	MYH11	201497_x_at	0.262189	2.69505	4.58301	2.59753e-05	0.000566902	2.24338	UST	205139_s_at	0.681296	2.48116	6.82447	6.03791e-08	2.61587e-06	7.85452	GIPR	231291_at
1.55332	7.174	3.99508	0.000256235	0.0155832	0.369544	TBC1D30	213913_s_at	0.174029	2.81274	4.58102	2.61565e-05	0.000570298	2.23674	IL1RN	212659_s_at	1.04167	10.0639	6.82413	6.04396e-08	2.61642e-06	7.85351	SPG11	203513_at
2.95181	6.61736	3.99377	0.000257263	0.0156284	0.365843	PPARG	208510_s_at	-0.236754	2.78106	-4.57988	2.62598e-05	0.000571991	2.23298	ASAP1	221039_s_at	1.65059	7.8826	6.82317	6.06142e-08	2.6219e-06	7.85063	ENG	201809_s_at
-1.52252	13.2582	-3.98965	0.000260516	0.0158084	0.354233	PRKCI	209678_s_at	-0.25577	3.00833	-4.57145	2.7041e-05	0.000586713	2.20498	NEMP1	212621_at	1.08572	2.52572	6.81694	6.17615e-08	2.66751e-06	7.83191	MOGAT3	234850_at
1.39932	9.21265	3.98841	0.000261504	0.0158507	0.350735	NAT1	214440_at	0.395351	2.74049	4.56891	2.72807e-05	0.000590764	2.19655	UGT1A1	207126_x_at	0.380712	2.49121	6.80515	6.39918e-08	2.75492e-06	7.79648	SMOX	217074_at
-1.56302	8.62433	-3.98762	0.000262129	0.015871	0.348528	WT1-AS	206954_at	-0.263733	3.50253	-4.5655	2.7606e-05	0.000594898	2.18523	PBX1	212148_at	2.05361	9.75449	6.80326	6.4357e-08	2.76846e-06	7.7908	MVP	202180_s_at
-1.58632	6.6875	-3.98619	0.000263276	0.0159205	0.344493	CNN3-DT	235362_at	0.177952	3.6709	4.56523	2.76318e-05	0.000594898	2.18434	PDXDC1	212053_at	5.43045	7.49357	6.8022	6.45622e-08	2.77511e-06	7.78762	ANPEP	202888_s_at
-1.46042	7.98733	-3.98551	0.000263821	0.0159205	0.342584	LINC02762	227115_at	-0.327733	3.03504	-4.56573	2.75836e-05	0.000594898	2.18601	TTK	204822_at	2.71625	7.97083	6.79514	6.59477e-08	2.82799e-06	7.76641	MISP	212925_at
-2.81546	6.22258	-3.98496	0.000264268	0.0159299	0.341019	WNT11	206737_at	-0.442333	3.11642	-4.56446	2.7706e-05	0.000595345	2.18178	ZNF532	220617_s_at	3.22941	3.58623	6.78967	6.70441e-08	2.86602e-06	7.74995	HOXA1	214639_s_at
-1.78062	9.731	-3.98429	0.0002648	0.0159444	0.339159	THSD4	226506_at	0.162452	2.83259	4.56373	2.77764e-05	0.000596283	2.17936	RCAN1	215253_s_at	-3.02569	8.81656	-6.78347	6.83062e-08	2.91087e-06	7.73132	CRIP2	208978_at
-1.54347	8.31376	-3.98333	0.000265577	0.0159735	0.336454	ANKRD65	1556181_at	-0.207754	2.67555	-4.56224	2.79201e-05	0.000598301	2.17443	MCM3AP-AS1	220459_at	-2.04388	7.06128	-6.76537	7.21329e-08	3.06916e-06	7.67689	THBS3	209561_at
2.82387	6.41663	3.98185	0.000266777	0.0159802	0.332287	NR1I2	207202_s_at	0.315953	3.08195	4.5622	2.79241e-05	0.000598301	2.17429	NDRG2	206453_s_at	3.96847	3.89536	6.76476	7.22652e-08	3.07001e-06	7.67506	TMEM171	240770_at
2.49534	8.02992	3.98187	0.000266764	0.0159802	0.332332	PRSS3	207463_x_at	-0.314005	3.24764	-4.56132	2.80093e-05	0.00059955	2.17138	PRMT5	217786_at	0.977527	9.20178	6.76087	7.31166e-08	3.10136e-06	7.66337	RTCB	200042_at
2.21641	10.354	3.9818	0.00026682	0.0159802	0.332138	SERPINB1	212268_at	-0.20706	3.36313	-4.5605	2.80895e-05	0.00060069	2.16865	WBP11	217822_at	3.68769	8.35271	6.75946	7.34269e-08	3.11211e-06	7.65914	MGLL	225102_at
-1.19786	10.619	-3.98175	0.000266859	0.0159802	0.332004	TPX2	210052_s_at	-0.403968	2.49133	-4.55962	2.81754e-05	0.000600796	2.16574	FOLR3	206371_at	3.01377	6.12765	6.75594	7.42106e-08	3.14045e-06	7.64854	GALNT12	222773_s_at
1.33887	9.55387	3.97735	0.00027046	0.0161781	0.319618	POC1B	226283_at	-0.151278	3.10853	-4.55998	2.81399e-05	0.000600796	2.16694	GFOD3P	213340_s_at	1.88114	5.43698	6.75513	7.43921e-08	3.1457e-06	7.6461	ZFPM1	242282_at
1.4093	8.47265	3.97415	0.000273108	0.0162683	0.310618	SLC25A25-AS1	1560089_at	0.252356	2.70121	4.55741	2.83923e-05	0.000604266	2.15841	DACT1	219179_at	0.970553	9.38523	6.75229	7.50319e-08	3.1703e-06	7.63755	MGC16275	202028_s_at
-1.10756	8.97987	-3.97473	0.000272624	0.0162683	0.312256	TIGD5	229758_at	0.226195	2.98603	4.55604	2.85275e-05	0.000606563	2.15388	CASP7	207181_s_at	5.70384	6.41117	6.75096	7.53317e-08	3.17806e-06	7.63357	LINC01133	239370_at
0.972523	10.3047	3.97409	0.000273158	0.0162683	0.310448	ZDHHC9	222451_s_at	-0.249069	2.73815	-4.55541	2.85895e-05	0.000606887	2.15181	C1QTNF3	220988_s_at	3.08961	4.22692	6.74646	7.63597e-08	3.21399e-06	7.62004	MNX1	214614_at
1.78809	7.01709	3.97269	0.000274328	0.0162859	0.306499	NFASC	213438_at	0.238166	3.06417	4.55298	2.88316e-05	0.000610918	2.14375	EPS8L2	218180_s_at	-3.03406	8.11069	-6.74282	7.72027e-08	3.24447e-06	7.60907	PRKY	204060_s_at
-2.84885	8.606	-3.97306	0.000274019	0.0162859	0.307541	ST6GALNAC5	220979_s_at	0.201012	2.85778	4.55112	2.90184e-05	0.000613488	2.13759	ACSL3	201661_s_at	2.87319	8.57515	6.73802	7.83268e-08	3.28162e-06	7.59464	ARRDC4	225283_at
1.27248	7.47459	3.97196	0.00027494	0.0162927	0.304441	ANKRD29	238332_at	0.287026	2.09278	4.55082	2.90493e-05	0.00061356	2.13657	CCDC198	220084_at	-2.20916	10.0274	-6.73642	7.87075e-08	3.28499e-06	7.5898	AMOTL2	203002_at
1.98498	10.4284	3.97181	0.00027506	0.0162927	0.304036	C12orf75	225105_at	0.266462	3.19492	4.54867	2.92665e-05	0.000616978	2.12946	FAM13A	217047_s_at	-2.48024	6.26065	-6.73681	7.8615e-08	3.28499e-06	7.59097	CABLES2	226004_at
-2.20534	9.29094	-3.97134	0.000275458	0.0162986	0.302701	PAX8	214528_s_at	-0.302341	2.96426	-4.54803	2.93318e-05	0.00061777	2.12733	NYNRIN	220911_s_at	2.84309	3.81432	6.7358	7.8853e-08	3.28855e-06	7.58796	ABHD2	87100_at
1.32772	9.45345	3.97017	0.000276437	0.0163388	0.299425	ENG	201809_s_at	-0.214472	3.2951	-4.54701	2.94354e-05	0.000619366	2.12397	TAF2	209523_at	3.98121	4.27966	6.73385	7.93191e-08	3.30547e-06	7.58207	TCF21	204931_at
-2.50212	8.76482	-3.9654	0.000280481	0.016542	0.28601	CLGN	205830_at	-0.212323	2.75488	-4.54608	2.95299e-05	0.000620769	2.12091	C21orf91	220941_s_at	2.17093	7.25422	6.72932	8.04088e-08	3.34323e-06	7.56845	SLC35A3	209865_at
0.95697	10.8914	3.96423	0.000281484	0.0165654	0.282713	SLC35A1	203306_s_at	-0.629264	2.90432	-4.54481	2.96611e-05	0.000622938	2.11668	QPRT	204044_at	1.835	3.37582	6.72651	8.10919e-08	3.36907e-06	7.56001	FAM222A	226487_at
1.03468	7.9788	3.9628	0.000282703	0.0166192	0.278719	ACADS	202366_at	0.256687	2.37085	4.54363	2.97821e-05	0.00062489	2.11279	SLC38A3	205972_at	-2.73205	7.4766	-6.69721	8.85831e-08	3.64733e-06	7.4718	FJX1	219522_at
-1.67933	10.0883	-3.96191	0.000283475	0.0166467	0.276203	BEX2	224367_at	-0.306653	2.5015	-4.5428	2.98678e-05	0.000626101	2.11004	ABCA3	204343_at	-4.99051	6.15446	-6.69627	8.88358e-08	3.6547e-06	7.46896	PRIMA1	230087_at
-0.965242	7.55239	-3.95951	0.000285548	0.0167504	0.269471	FXNP2	233246_at	0.306973	2.69387	4.54226	2.99238e-05	0.000626684	2.10826	CYP2B6	206754_s_at	1.96823	6.59347	6.69465	8.9271e-08	3.66627e-06	7.46408	TMEM51	218815_s_at
-0.818272	9.35239	-3.95599	0.000288623	0.0169098	0.25958	CD83	204440_at	0.212175	2.65086	4.53427	3.07648e-05	0.000642191	2.0818	PHLDA1	217999_s_at	4.12566	5.04425	6.6865	9.14939e-08	3.74153e-06	7.43953	PLEKHA6	229245_at
1.39981	9.78548	3.95549	0.000289061	0.0169098	0.258178	PDZD8	230416_at	0.228221	3.39254	4.53413	3.07795e-05	0.000642191	2.08134	SEPHS2	200961_at	4.13879	5.73396	6.6801	9.32775e-08	3.80593e-06	7.42025	XYLT1	213725_x_at
2.28228	7.09405	3.95454	0.000289894	0.0169287	0.255521	SLC5A1	242773_at	0.36784	2.41818	4.5335	3.08458e-05	0.000642973	2.07929	NCLN	222206_s_at	1.71601	2.83493	6.67497	9.47321e-08	3.85665e-06	7.40481	WWP1-AS1	1555893_at
2.19412	8.49408	3.95383	0.000290522	0.0169331	0.253523	SDCBP2	233565_s_at	-0.205593	2.5107	-4.53227	3.09782e-05	0.000645128	2.0752	NRF1	204652_s_at	3.51044	3.21027	6.6708	9.59327e-08	3.89104e-06	7.39224	DUOXA2	230615_at
-2.0394	7.16338	-3.95086	0.000293156	0.0170684	0.245187	TMEM108	223524_s_at	0.383925	2.63358	4.52964	3.12614e-05	0.000650418	2.06652	HOXC10	218959_at	1.99095	6.30561	6.66476	9.76998e-08	3.95684e-06	7.37402	ELMO3	219411_at
-1.7933	7.74925	-3.94959	0.000294291	0.0171162	0.241619	ABCC4	1554918_a_at	0.203745	3.02673	4.52668	3.15833e-05	0.000656503	2.05674	TVP23B	218446_s_at	2.07583	7.28955	6.6636	9.80398e-08	3.96767e-06	7.37055	PXMP2	219076_s_at
-1.56131	8.24291	-3.94612	0.000297406	0.0172606	0.231897	PAPLN	226435_at	0.452407	3.09428	4.52133	3.21735e-05	0.000667525	2.03907	PLPP2	209529_at	2.34997	6.96768	6.66019	9.90573e-08	4.00588e-06	7.36025	UNC13B	202893_at
-1.72257	7.83316	-3.94519	0.000298244	0.0172909	0.229298	SLAMF8	219385_at	-0.242065	3.39249	-4.51942	3.23878e-05	0.0006701	2.03273	GTPBP4	218239_s_at	1.56892	2.65557	6.65884	9.9459e-08	4.01818e-06	7.35621	LINC01843	1568643_a_at
-1.53093	7.51189	-3.94461	0.000298771	0.0173018	0.227669	C21orf58	238541_at	0.247648	3.21708	4.5191	3.2423e-05	0.000670206	2.0317	PLEKHA5	220952_s_at	2.17128	9.08344	6.65423	1.00855e-07	4.06055e-06	7.3423	PLPP1	210946_at
-1.82547	6.63359	-3.94429	0.000299066	0.0173018	0.226758	PPIEL	222054_at	0.220435	3.14559	4.51708	3.26502e-05	0.000673653	2.02503	PLIN3	202122_s_at	6.076	6.68812	6.65181	1.01594e-07	4.0843e-06	7.33501	VNN1	205844_at
0.90406	8.75374	3.94353	0.000299751	0.017307	0.224644	DGKD	208072_s_at	-0.240572	2.4088	-4.51717	3.26406e-05	0.000673653	2.02531	SH2D1A	211209_x_at	2.01799	8.62721	6.65144	1.01706e-07	4.0858e-06	7.33391	SLC39A11	227046_at
1.00239	8.90644	3.94349	0.000299789	0.017307	0.224527	TEP1	228670_at	-0.201849	3.39383	-4.5144	3.29547e-05	0.000679305	2.01617	UNG	202330_s_at	5.09259	9.41503	6.65058	1.01971e-07	4.09345e-06	7.33131	FXYD3	202489_s_at
-2.35231	7.92867	-3.9404	0.000302612	0.0174331	0.215873	ATP2B2	204685_s_at	0.267436	3.14395	4.51267	3.31516e-05	0.000680978	2.01049	DHRS7	210788_s_at	5.09259	9.41503	6.65058	1.01971e-07	4.09345e-06	7.33131	MIR6887	202489_s_at
-1.71076	6.49991	-3.93953	0.00030342	0.0174612	0.213412	AIF1L	223074_s_at	-0.194873	3.071	-4.51235	3.31886e-05	0.000680978	2.00942	IPO4	218305_at	1.59949	10.3163	6.64815	1.02724e-07	4.12063e-06	7.32397	CLDN7	202790_at
1.76322	6.84615	3.93888	0.000304015	0.0174771	0.211602	BAIAP2L2	228876_at	0.227455	3.2064	4.51252	3.3169e-05	0.000680978	2.00999	PIGR	204213_at	1.99458	7.90439	6.64673	1.03163e-07	4.13522e-06	7.31972	HYCC1	227239_at
1.23658	8.33757	3.93647	0.000306248	0.0175869	0.204846	PAPSS2	203059_s_at	-0.517027	2.75936	-4.51164	3.32705e-05	0.000682029	2.00707	PART1	205833_s_at	-3.24187	6.54172	-6.6456	1.03516e-07	4.14634e-06	7.31631	ISYNA1	222240_s_at
2.85189	5.80214	3.9341	0.000308459	0.0176953	0.198204	TRIM31	208170_s_at	0.339467	2.46291	4.51107	3.33365e-05	0.000682755	2.00518	FOXA1	204667_at	-2.04139	6.55205	-6.64312	1.04297e-07	4.16844e-06	7.30881	LINC00265-2P	225899_x_at
-2.06506	7.66094	-3.93249	0.000309969	0.0177632	0.193698	XKR4	237802_at	-0.648213	2.64486	-4.50954	3.35127e-05	0.000685733	2.00015	UPK3B	206658_at	-2.04139	6.55205	-6.64312	1.04297e-07	4.16844e-06	7.30881	LINC00265-3P	225899_x_at
1.14015	8.75481	3.93084	0.000311526	0.017815	0.189073	TSPAN15	218693_at	-0.275132	2.77004	-4.5052	3.40198e-05	0.000694833	1.98582	BRD3OS	203245_s_at	2.35241	4.63424	6.63984	1.05335e-07	4.20378e-06	7.29893	ENTPD2	230430_at
-1.27195	8.08671	-3.92973	0.000312567	0.0178372	0.185993	PREX1	224925_at	-0.167006	3.25694	-4.50399	3.41617e-05	0.000697092	1.98185	PRKRA	209139_s_at	1.64005	4.37755	6.63888	1.05641e-07	4.21292e-06	7.29603	SLC35C1	218485_s_at
2.14572	7.39013	3.92348	0.000318547	0.0181405	0.1685	CRIPTO	206286_s_at	-0.218621	3.55793	-4.50288	3.42936e-05	0.000699143	1.97818	MCM6	201930_at	0.867924	2.47411	6.63435	1.07095e-07	4.26471e-06	7.28238	NR5A2	208337_s_at
2.14572	7.39013	3.92348	0.000318547	0.0181405	0.1685	CRIPTO3	206286_s_at	-0.207062	2.91713	-4.50199	3.43992e-05	0.000700655	1.97524	WWTR1	202134_s_at	2.88744	4.76383	6.63371	1.07303e-07	4.26985e-06	7.28045	NIPAL1	232158_x_at
1.79369	9.6251	3.9227	0.000319302	0.0181646	0.166313	SLC22A18	204981_at	0.132619	2.74917	4.50002	3.46336e-05	0.000704785	1.96876	PFKFB2	209992_at	2.63667	11.0302	6.633	1.07532e-07	4.27531e-06	7.27832	ATP8B1	226302_at
-2.29877	6.25424	-3.91755	0.000324328	0.0184122	0.151899	VGLL1	205487_s_at	-0.559025	2.43373	-4.49941	3.47074e-05	0.000705642	1.96673	SNCG	209877_at	1.01645	2.58515	6.62933	1.08732e-07	4.31356e-06	7.26725	PYCARD-AS1	244497_at
1.73724	9.39792	3.91279	0.000329033	0.0186353	0.138608	PYGB	201481_s_at	-0.352141	2.81332	-4.49869	3.47929e-05	0.000705862	1.96438	KHDRBS3	209781_s_at	2.50961	4.03348	6.62609	1.09801e-07	4.34633e-06	7.25748	HEYL	226828_s_at
1.15756	13.6441	3.91254	0.000329282	0.0186353	0.13791	TIMP1	201666_at	0.217273	3.20627	4.49814	3.48594e-05	0.000706013	1.96256	CFDP1	203166_at	-1.68217	11.6748	-6.62591	1.09861e-07	4.34633e-06	7.25694	NPC2	200701_at
1.36093	9.15168	3.91109	0.000330733	0.0186981	0.133851	SLC22A23	223194_s_at	0.314523	3.09516	4.49794	3.4884e-05	0.000706013	1.96189	ETFB	202942_at	-3.83655	7.5062	-6.62165	1.11284e-07	4.39627e-06	7.2441	CCL2	216598_s_at
1.1999	9.57295	3.91048	0.000331341	0.0187131	0.132157	RAPH1	225189_s_at	-0.321503	3.52153	-4.49745	3.4943e-05	0.000706565	1.96028	ARHGAP29	203910_at	2.77831	4.5051	6.60838	1.1584e-07	4.56308e-06	7.20406	TINAGL1	219058_x_at
-1.91513	6.08715	-3.90786	0.000333982	0.0188233	0.124831	MYEF2	228792_at	-0.21369	3.24323	-4.49636	3.50748e-05	0.000707945	1.95669	CAD	202715_at	2.8317	5.2272	6.60499	1.17031e-07	4.60335e-06	7.19385	RBP7	238066_at
-2.00029	8.02004	-3.90569	0.000336179	0.0188751	0.118781	GBP5	229625_at	0.190376	2.55793	4.49539	3.51921e-05	0.00070967	1.9535	CREB3L1	213498_at	2.58744	6.43065	6.60129	1.18349e-07	4.64517e-06	7.18268	STARD4	226390_at
1.52055	7.12269	3.90568	0.00033619	0.0188751	0.11875	LINC02977	236769_at	-0.210319	4.13445	-4.49393	3.53692e-05	0.000712597	1.94871	TUBB	209026_x_at	4.09301	7.08119	6.60091	1.18486e-07	4.64722e-06	7.18152	MYO5B	225299_at
1.67573	8.50868	3.90559	0.000336283	0.0188751	0.118495	MICALL2	219332_at	0.212124	2.85161	4.49216	3.55871e-05	0.000715294	1.94286	AMN	220989_s_at	3.58912	6.50825	6.59647	1.20084e-07	4.70652e-06	7.16815	LPAR5	230252_at
-1.24207	9.50283	-3.90613	0.00033573	0.0188751	0.120016	PPP2R3A	207749_s_at	0.549242	2.57641	4.49205	3.55994e-05	0.000715294	1.94253	SFN	209260_at	2.42669	4.49806	6.58978	1.2254e-07	4.78561e-06	7.14796	ACE	227463_at
1.7187	7.61565	3.90445	0.000337443	0.0189207	0.115318	ADTRP	229070_at	0.286473	2.83717	4.49247	3.5549e-05	0.000715294	1.94388	VIPR1	205019_s_at	4.14545	3.49993	6.58522	1.24241e-07	4.84859e-06	7.1342	CEACAM7	206199_at
-1.84309	5.75235	-3.90349	0.000338419	0.018956	0.112655	ANKLE1	1553138_a_at	0.196396	3.30177	4.48415	3.65837e-05	0.000733749	1.91651	CRELD2	218358_at	-3.22676	5.84413	-6.58311	1.25036e-07	4.87266e-06	7.12784	C2	203052_at
-1.35504	9.26845	-3.90231	0.000339636	0.0190046	0.109343	RGL3	228877_at	-0.507946	2.3511	-4.48155	3.69137e-05	0.000739036	1.90795	HACD1	219654_at	1.54998	5.13185	6.58264	1.25215e-07	4.87374e-06	7.12641	CAPN15	204275_at
1.15363	8.83981	3.9013	0.00034067	0.019043	0.106537	SOCS2	203373_at	0.208695	3.31162	4.47969	3.71513e-05	0.000742459	1.90183	TNIP1	207196_s_at	4.70909	6.90221	6.58257	1.25242e-07	4.87374e-06	7.12619	DPP4	203717_at
2.23334	8.2582	3.89813	0.000343948	0.0191674	0.0977017	ABCA8	204719_at	0.312551	3.24137	4.47942	3.71859e-05	0.000742486	1.90094	FLNB	208614_s_at	1.63187	3.33101	6.57913	1.2655e-07	4.91765e-06	7.11583	RWDD1	240214_at
-2.95645	6.68144	-3.89837	0.000343706	0.0191674	0.0983503	KIF1A	225482_at	0.183047	3.00629	4.47613	3.76096e-05	0.000750272	1.89013	GRAMD4	212856_at	-1.9112	7.54818	-6.57914	1.26548e-07	4.91765e-06	7.11584	ZNF777	1553172_at
-1.64576	7.83938	-3.89352	0.000348778	0.0194126	0.0848363	GDF11	226234_at	-0.43581	3.59943	-4.47371	3.79248e-05	0.000755207	1.88217	BHLHE41	221530_s_at	-2.35017	9.81721	-6.57285	1.28978e-07	4.99777e-06	7.09687	LAMA5	210150_s_at
-2.67836	8.31711	-3.89325	0.000349059	0.0194126	0.0840931	LRRTM1	238815_at	-0.125274	3.26753	-4.47241	3.80948e-05	0.000757241	1.87791	TOX4	201684_s_at	2.15264	2.83033	6.57075	1.29801e-07	5.02612e-06	7.09052	MUC2	204673_at
-1.94283	8.65245	-3.89146	0.00035096	0.0194588	0.0790848	RASGRP1	205590_at	-0.42814	2.90441	-4.47131	3.82387e-05	0.000759275	1.87431	OXTR	206825_at	1.33461	8.84824	6.55915	1.34438e-07	5.19828e-06	7.05551	DAP	201095_at
1.80697	4.36738	3.89169	0.000350711	0.0194588	0.0797389	VSIG1	234370_at	-0.259032	3.3952	-4.47039	3.83615e-05	0.000760507	1.87126	PSIP1	209337_at	1.56421	2.77445	6.55507	1.36107e-07	5.24427e-06	7.0432	PRSS12	205515_at
1.49812	7.02317	3.88935	0.000353203	0.0195436	0.0732066	ANO7	241918_at	0.287144	3.22602	4.46931	3.85042e-05	0.000762657	1.86771	CTNND1	208407_s_at	-5.36768	6.81371	-6.55269	1.3709e-07	5.27844e-06	7.03602	RASGEF1A	230563_at
2.14887	6.98122	3.8879	0.000354751	0.0195895	0.0691743	LIPH	235871_at	-0.311283	3.05198	-4.46777	3.87087e-05	0.000766027	1.86266	SLC2A4RG	218494_s_at	-1.76151	6.00876	-6.5499	1.38252e-07	5.3157e-06	7.02759	LDB1	203451_at
0.997315	11.0927	3.88659	0.000356155	0.0196327	0.0655306	NBR1	201384_s_at	-0.218458	3.39707	-4.46576	3.89773e-05	0.000770658	1.85607	XPOT	212160_at	-2.32668	11.9725	-6.54726	1.39363e-07	5.34715e-06	7.01961	LGALS1	201105_at
-1.11747	8.91483	-3.88198	0.000361153	0.0198627	0.0526786	CDCA5	224753_at	0.267911	2.59512	4.46478	3.91095e-05	0.000771901	1.85284	TSPAN5	209890_at	1.39747	9.55814	6.54165	1.41748e-07	5.42344e-06	7.00268	FAHD1	226767_s_at
-1.4138	8.40879	-3.88061	0.000362644	0.0198846	0.0488766	KIF23	204709_s_at	-0.228887	3.43746	-4.46265	3.93971e-05	0.00077689	1.84586	UBE2H	217799_x_at	2.43253	3.57564	6.5405	1.42244e-07	5.43859e-06	6.9992	TRABD2A	227867_at
-2.37858	6.54352	-3.88114	0.000362071	0.0198846	0.0503357	SLITRK4	232636_at	-0.16601	3.49996	-4.46183	3.95091e-05	0.00077841	1.84315	WDR26	218107_at	0.705512	2.43404	6.53752	1.43533e-07	5.48021e-06	6.9902	ENAM	223893_at
1.32568	8.52917	3.8807	0.000362545	0.0198846	0.04913	TMEM163	1552626_a_at	0.121781	3.08956	4.46064	3.96708e-05	0.000780905	1.83925	SLC25A20	203658_at	1.23263	6.86673	6.53665	1.4391e-07	5.49077e-06	6.98758	MAPK3	212046_x_at
1.12891	11.5818	3.88011	0.000363192	0.0198947	0.0474844	KDELR2	200699_at	-0.193269	2.88568	-4.4572	4.01433e-05	0.000788813	1.82796	GGA2	210658_s_at	0.808238	2.76455	6.534	1.4507e-07	5.52733e-06	6.97957	TNFRSF14-AS1	232190_x_at
-1.51369	7.6185	-3.87742	0.000366153	0.0200368	0.0399977	TNF	207113_s_at	0.249914	3.288	4.45477	4.04801e-05	0.000794029	1.82	UGDH	203343_at	1.07856	2.64799	6.52905	1.4726e-07	5.59451e-06	6.96463	CCDC178	1558820_a_at
1.48913	9.96842	3.87616	0.000367546	0.0200728	0.0364952	RAB11FIP1	219681_s_at	0.279081	2.38892	4.44933	4.12441e-05	0.000807595	1.80217	BCO1	220087_at	7.15292	7.46988	6.52886	1.47345e-07	5.59451e-06	6.96405	PPP1R1B	225165_at
1.36454	8.15315	3.87635	0.000367342	0.0200728	0.0370077	REPS2	205645_at	-0.140181	3.07473	-4.44416	4.19838e-05	0.000821357	1.78523	SAP130	220367_s_at	1.26111	10.0561	6.52763	1.47894e-07	5.60846e-06	6.96034	VPS4B	218171_at
1.08175	8.82564	3.87527	0.000368531	0.0201065	0.0340272	CLCN3	201732_s_at	-0.234825	3.16277	-4.44066	4.24919e-05	0.000830568	1.77376	NCK1	204725_s_at	1.96327	2.89066	6.52333	1.49833e-07	5.65754e-06	6.94735	CDA	205627_at
-1.31991	8.82633	-3.87413	0.00036981	0.0201213	0.0308327	PBX2	202875_s_at	0.143838	3.61199	4.43594	4.3187e-05	0.000839735	1.7583	TMBIM4	219206_x_at	1.69205	2.68257	6.5203	1.51213e-07	5.70179e-06	6.9382	SCUBE1	1552388_at
2.34483	8.73765	3.87468	0.000369189	0.0201213	0.032382	SLC4A4	203908_at	-0.538917	3.15604	-4.43612	4.31604e-05	0.000839735	1.75889	TMOD1	203662_s_at	1.67095	12.0297	6.50596	1.57927e-07	5.92488e-06	6.89488	MGST3	201403_s_at
-3.02848	8.00906	-3.87341	0.000370606	0.0201213	0.0288501	TMTC1	224397_s_at	0.170324	3.01359	4.43376	4.35117e-05	0.00084531	1.75116	LRRFIP2	218364_at	1.28016	9.61597	6.50271	1.59489e-07	5.97265e-06	6.88506	PDXDC1	212053_at
1.98992	8.21442	3.86861	0.000376008	0.0203922	0.0155052	CHN2	213385_at	0.246888	3.4235	4.42661	4.45925e-05	0.000863298	1.72778	MAPK6	207121_s_at	-1.96179	5.60493	-6.496	1.62762e-07	6.0744e-06	6.8648	ADARB1	203865_s_at
1.46711	10.9113	3.86821	0.000376464	0.0203967	0.014388	TM9SF3	224755_at	0.397512	2.67143	4.42604	4.46797e-05	0.000864233	1.72592	CHN2	213385_at	-3.29126	5.87581	-6.49494	1.63286e-07	6.08979e-06	6.8616	ICAM1	202637_s_at
0.73898	10.8893	3.86562	0.000379419	0.020516	0.00718037	PTP4A1	200732_s_at	0.240081	2.4083	4.42556	4.4754e-05	0.000864921	1.72433	SFRP1	202035_s_at	1.75885	2.68945	6.49223	1.64634e-07	6.12756e-06	6.85339	CYP3A4	208367_x_at
0.977031	10.8698	3.86526	0.000379824	0.0205176	0.00619597	MSMO1	209146_at	0.253786	2.85626	4.42402	4.49908e-05	0.000868743	1.7193	GSR	205770_at	-3.69253	7.52893	-6.49237	1.64565e-07	6.12756e-06	6.85381	UCP2	208997_s_at
0.821097	9.05948	3.86267	0.000382808	0.020638	-0.00102035	ZNF81	234111_at	0.228312	2.75737	4.42028	4.5572e-05	0.000877685	1.70707	DHRS2	206463_s_at	2.48845	5.98142	6.48997	1.65765e-07	6.16125e-06	6.84657	XRCC4	205072_s_at
2.22567	6.66217	3.86052	0.000385293	0.0207157	-0.00698442	ACE2	219962_at	0.300443	2.87423	4.41891	4.57854e-05	0.000881032	1.70262	GJB1	204973_at	2.39058	2.84311	6.47862	1.71566e-07	6.34665e-06	6.81226	CDHR5	220075_s_at
-2.43725	7.45868	-3.86066	0.000385131	0.0207157	-0.00659705	TMEM132C	232313_at	0.235279	3.56206	4.41807	4.59187e-05	0.000882075	1.69985	CIB1	201953_at	1.75806	5.61121	6.47607	1.72896e-07	6.39154e-06	6.80456	TFB1M	228075_x_at
0.937868	7.39937	3.85906	0.00038699	0.0207814	-0.0110367	ABHD6	221679_s_at	0.330107	2.74646	4.41653	4.61612e-05	0.00088597	1.69483	EGR3	206115_at	-2.8327	4.72033	-6.47343	1.74284e-07	6.42982e-06	6.79659	PHACTR1	226397_s_at
-2.65863	8.84936	-3.85835	0.000387814	0.020803	-0.0129966	ATP6V1B1	205473_at	-0.419695	3.4425	-4.41028	4.71614e-05	0.000904387	1.67441	RCN2	201485_s_at	1.34439	4.07237	6.47363	1.74179e-07	6.42982e-06	6.79719	SGK2	220357_s_at
-0.818859	11.4666	-3.85774	0.000388534	0.020803	-0.0147079	CHERP	202230_s_at	-0.210221	3.10041	-4.40996	4.72127e-05	0.000904592	1.67337	OSBPL11	218304_s_at	2.1913	6.76455	6.4686	1.76854e-07	6.51584e-06	6.78199	RPS6KA1	203379_at
2.05206	9.08904	3.85805	0.000388174	0.020803	-0.0138529	SULT1C2	205342_s_at	0.262163	2.82003	4.4076	4.75958e-05	0.000909585	1.66567	GNA11	204248_at	2.33506	6.21078	6.46606	1.78224e-07	6.56187e-06	6.7743	MSRA	219281_at
-2.65863	8.84936	-3.85835	0.000387814	0.020803	-0.0129966	VAX2	205473_at	0.238579	2.82963	4.40669	4.77444e-05	0.000911644	1.6627	TNFRSF14	209354_at	2.44254	3.71405	6.46282	1.79981e-07	6.61321e-06	6.76451	CRYM	205489_at
-2.25307	6.44352	-3.85557	0.000391081	0.0208983	-0.0207304	CLCNKB	1554748_at	0.189427	2.84864	4.40613	4.78353e-05	0.000912597	1.66089	ANO10	218910_at	2.32564	6.97857	6.45669	1.83356e-07	6.72366e-06	6.74599	PDSS1	220865_s_at
1.64704	7.36552	3.8552	0.000391518	0.0209013	-0.0217609	NR5A2	210174_at	-0.274853	2.98639	-4.39951	4.89328e-05	0.000931144	1.63928	YAP1	213342_at	3.50424	4.72402	6.45094	1.86585e-07	6.81466e-06	6.72858	MRAP2	227226_at
-2.39393	9.90404	-3.85449	0.000392355	0.0209255	-0.0237289	KLK8	206125_s_at	0.232103	2.72641	4.39921	4.89824e-05	0.000931293	1.63832	PAPSS2	203059_s_at	3.88475	7.13206	6.44888	1.87753e-07	6.84816e-06	6.72236	TMEM97	212279_at
2.40297	7.29581	3.85382	0.00039314	0.0209368	-0.0255702	KLHDC8A	219331_s_at	-0.291808	3.2764	-4.39823	4.91472e-05	0.000933629	1.63512	RAD21	200607_s_at	7.99345	7.82626	6.44677	1.88956e-07	6.88744e-06	6.71599	PIGR	226147_s_at
-1.80384	8.23119	-3.85168	0.000395677	0.0209803	-0.0315011	FLOT1	208748_s_at	-0.265838	2.8035	-4.39664	4.94152e-05	0.000936386	1.62994	FADS3	204257_at	-1.93894	7.40134	-6.4432	1.91014e-07	6.95318e-06	6.70519	RHOQP2	214449_s_at
-2.11725	8.7706	-3.85181	0.000395525	0.0209803	-0.0311449	LINC00173	237591_at	0.540986	3.14318	4.39662	4.94184e-05	0.000936386	1.62988	FCGBP	203240_at	2.54071	5.40208	6.44052	1.92572e-07	7.00057e-06	6.69709	MICAL1	218376_s_at
1.18468	8.6797	3.85094	0.000396563	0.0210063	-0.0335607	HSDL2	209512_at	-0.216269	3.24511	-4.39487	4.97151e-05	0.00094041	1.62418	MCCC1	218440_at	2.48934	5.36582	6.43922	1.93334e-07	7.02362e-06	6.69315	ACBD5	1568877_a_at
-1.54559	7.325	-3.84972	0.000398021	0.0210427	-0.036943	CLIP4	219944_at	-0.218838	3.13999	-4.38863	5.0789e-05	0.000959908	1.60382	KAT8	221820_s_at	1.79379	3.63175	6.43851	1.93751e-07	7.0341e-06	6.691	ST20-AS1	1556588_at
0.996793	9.0068	3.84551	0.000403096	0.0212722	-0.0486219	IQCE	204202_at	-0.151886	3.38378	-4.38835	5.0837e-05	0.00096	1.60292	TENT4A	202466_at	1.43585	7.84541	6.43388	1.96493e-07	7.11945e-06	6.67699	POLDIP2	222425_s_at
-1.17727	9.15833	-3.84147	0.000408029	0.0215046	-0.0598306	ZFP82	235176_at	-0.482306	2.78664	-4.38772	5.09466e-05	0.000961255	1.60087	HPN	204934_s_at	-2.23211	9.0891	-6.43325	1.96867e-07	7.12594e-06	6.6751	PTK7	207011_s_at
-1.06899	7.99766	-3.84122	0.000408332	0.0215046	-0.0605168	ZNF492	215532_x_at	0.141326	2.85504	4.38731	5.10178e-05	0.000961684	1.59954	ADTRP	215100_at	2.66861	4.67091	6.43314	1.96933e-07	7.12594e-06	6.67476	SEPSECS	1553167_a_at
1.46644	8.07396	3.83901	0.000411058	0.0216064	-0.066647	MFSD6	219858_s_at	0.223467	3.29912	4.38325	5.17303e-05	0.000972748	1.58633	RAB20	219622_at	1.17529	9.32337	6.42864	1.99642e-07	7.20492e-06	6.66114	GUCD1	223039_at
-1.81402	8.50667	-3.83824	0.000412009	0.0216356	-0.0687765	SUSD2	227480_at	0.168347	3.09891	4.38101	5.21293e-05	0.000979424	1.57902	RER1	213296_at	1.88035	3.14095	6.42294	2.03122e-07	7.32084e-06	6.64391	OSR1	228399_at
1.21937	9.16696	3.83711	0.000413408	0.0216882	-0.0719002	VSIG10	226485_at	-0.699184	2.3753	-4.37983	5.23382e-05	0.000981694	1.57521	APLP1	209462_at	1.39519	8.99112	6.42076	2.04468e-07	7.35481e-06	6.63733	STX12	212112_s_at
-1.46604	6.84952	-3.83283	0.000418755	0.0219266	-0.0837429	PDE4DIP	210305_at	0.39152	2.04551	4.37993	5.23219e-05	0.000981694	1.57551	MMP28	219909_at	2.14611	5.0706	6.41702	2.06805e-07	7.42421e-06	6.626	LINC00526	229829_at
-1.62223	8.04383	-3.83222	0.00041953	0.0219462	-0.0854457	RAD54L	204558_at	0.249454	2.91038	4.37903	5.24822e-05	0.000983567	1.57259	ARHGAP32	203431_s_at	3.56724	5.84218	6.41328	2.09165e-07	7.49418e-06	6.61468	ARFGEF3	228051_at
-1.21395	11.4171	-3.83118	0.000420843	0.0219938	-0.0883238	NXN	219489_s_at	-0.479378	2.57998	-4.37777	5.27095e-05	0.000986168	1.56848	CXCL11	210163_at	0.903233	6.56556	6.41302	2.09328e-07	7.4951e-06	6.61391	ZBTB7B	235145_at
2.68949	12.008	3.82841	0.000424352	0.0221348	-0.0959758	LYZ	213975_s_at	-0.409202	3.04448	-4.37596	5.30364e-05	0.000991452	1.56259	CELSR1	41660_at	-1.40749	11.4475	-6.40818	2.12428e-07	7.59615e-06	6.59925	SPIN1	222431_at
1.38942	9.22113	3.82662	0.000426641	0.0222292	-0.100932	HTATIP2	207180_s_at	0.354779	2.43666	4.37569	5.30839e-05	0.000991507	1.56174	SLC27A2	205768_s_at	2.09455	6.75491	6.39924	2.18269e-07	7.7543e-06	6.57221	BAIAP2L1	222675_s_at
-1.62364	10.9793	-3.82636	0.000426976	0.0222292	-0.101655	IGF2BP2	218847_at	-0.408345	2.69367	-4.3736	5.34649e-05	0.000997787	1.55493	TCEA2	203919_at	-2.96601	6.72004	-6.39703	2.19738e-07	7.79634e-06	6.56553	GRIP1	235957_at
1.51676	7.34559	3.82481	0.000428967	0.0222692	-0.10594	CYGB	226632_at	-0.291934	3.33841	-4.36894	5.43215e-05	0.00101293	1.5398	LTBP2	204682_at	2.28848	6.42686	6.39475	2.21266e-07	7.84039e-06	6.55862	PIGS	223148_at
-1.42676	8.45128	-3.82133	0.00043347	0.0224603	-0.115561	MYO9B	217297_s_at	0.407759	2.76021	4.368	5.44968e-05	0.0010145	1.53673	KCNK1	204678_s_at	1.64799	9.22443	6.39291	2.22503e-07	7.87911e-06	6.55306	ZNHIT3	212544_at
-1.58638	7.63095	-3.81961	0.000435707	0.0225548	-0.120302	TMEM201	228671_at	0.307571	3.16864	4.36567	5.49312e-05	0.00102173	1.52917	PRR15L	219127_at	1.07893	2.56487	6.38809	2.25781e-07	7.98487e-06	6.53848	DPEP1	205983_at
-2.25537	7.93771	-3.81908	0.000436401	0.0225693	-0.121768	SLC6A13	237058_x_at	-0.283544	3.04573	-4.3643	5.51886e-05	0.00102566	1.52472	SALL2	213283_s_at	1.61455	6.51238	6.38727	2.26346e-07	7.98956e-06	6.53599	BZW1	233506_at
-2.04833	5.93086	-3.81757	0.000438381	0.0226288	-0.125938	CERS1	229448_at	0.187591	2.94928	4.36018	5.59712e-05	0.00103728	1.51131	DIAPH2	205726_at	2.79223	5.37533	6.38759	2.26125e-07	7.98956e-06	6.53697	MLKL	238025_at
-1.87162	10.6512	-3.81491	0.000441899	0.0227889	-0.1333	CDKN2A	209644_x_at	0.426521	3.06615	4.35955	5.60908e-05	0.0010381	1.50928	FZD5	221245_s_at	1.60586	8.24718	6.38726	2.26353e-07	7.98956e-06	6.53596	WIPF2	212051_at
1.13079	9.04795	3.81112	0.000446943	0.0230272	-0.143753	BPNT1	232103_at	0.3614	2.33657	4.3583	5.63306e-05	0.00104167	1.50522	CLDN5	204482_at	0.449804	2.37103	6.38043	2.31099e-07	8.13083e-06	6.51528	TREH	207378_at
2.19668	7.09987	3.80983	0.000448686	0.0230735	-0.147338	IL1R2	211372_s_at	0.185883	3.31247	4.35744	5.64952e-05	0.00104385	1.50245	CALCOCO2	210817_s_at	0.304113	2.33559	6.37076	2.37983e-07	8.35155e-06	6.48602	HTR1D	207368_at
1.70615	6.5168	3.80877	0.000450102	0.0231246	-0.150239	FHL5	220170_at	-0.213439	2.99612	-4.35604	5.6766e-05	0.00104798	1.49789	BCL6	215990_s_at	1.52472	2.98395	6.37007	2.3848e-07	8.35635e-06	6.48394	CCDC88C	215343_at
2.19487	6.36569	3.80766	0.00045161	0.0231338	-0.15332	COLCA1	235892_at	-0.220867	3.11329	-4.35453	5.70596e-05	0.00105156	1.49298	MTERF3	219363_s_at	-4.7035	6.85937	-6.37011	2.3845e-07	8.35635e-06	6.48407	PTX3	206157_at
1.4744	11.2408	3.80739	0.000451975	0.0231338	-0.154065	ENC1	201341_at	-0.186248	3.39434	-4.35354	5.72514e-05	0.00105345	1.48979	RNF44	203286_at	2.01108	2.76588	6.36994	2.38578e-07	8.35635e-06	6.48353	RDH12	242998_at
1.28486	8.95494	3.80752	0.000451795	0.0231338	-0.153698	ETS2	201329_s_at	0.177928	3.13999	4.35047	5.78544e-05	0.00106279	1.47982	ACAA1	214274_s_at	-1.87003	6.35742	-6.36358	2.43231e-07	8.50843e-06	6.46428	LINC03011	239896_at
1.12829	9.46518	3.80751	0.000451805	0.0231338	-0.153718	SPTBN1	226342_at	-0.200743	2.67485	-4.35002	5.79418e-05	0.00106352	1.47838	SOS2	211665_s_at	1.68951	6.62108	6.36322	2.43495e-07	8.51222e-06	6.4632	PLCB3	213384_x_at
1.43673	8.0244	3.80687	0.000452684	0.0231483	-0.155508	BTNL3	217207_s_at	-0.566187	3.2354	-4.34865	5.82134e-05	0.00106618	1.47393	PEG10	212094_at	3.84122	3.491	6.35308	2.51113e-07	8.75054e-06	6.4325	HABP2	206010_at
2.69658	6.88965	3.80525	0.000454875	0.0232386	-0.159953	SFTA2	244056_at	0.384554	2.69431	4.34857	5.823e-05	0.00106618	1.47366	TTC39A	210652_s_at	-4.17346	6.22168	-6.34904	2.54211e-07	8.84722e-06	6.42027	LEF1	221558_s_at
2.69658	6.88965	3.80525	0.000454875	0.0232386	-0.159953	Y_RNA	244056_at	0.11248	2.75209	4.34482	5.89774e-05	0.00107898	1.46152	PANK3	218433_at	1.71527	11.5997	6.34861	2.54543e-07	8.85315e-06	6.41897	CD164	208654_s_at
1.8191	6.2038	3.80398	0.000456616	0.0232623	-0.163472	C11orf86	233938_at	-0.209784	3.83465	-4.34221	5.95041e-05	0.00108619	1.45306	BANF1	210125_s_at	0.841809	3.26259	6.34663	2.56079e-07	8.88961e-06	6.41298	HERC3	206183_s_at
1.26386	9.19063	3.80409	0.000456461	0.0232623	-0.16316	MYO6	203215_s_at	-0.144823	3.18853	-4.34242	5.94625e-05	0.00108619	1.45372	PIK3R4	212740_at	1.30156	9.22269	6.34666	2.56058e-07	8.88961e-06	6.41306	NSF	202395_at
1.43513	10.9967	3.80405	0.000456518	0.0232623	-0.163275	TMEM181	225127_at	0.303282	2.55429	4.33935	6.00878e-05	0.0010948	1.44377	REG1A	209752_at	0.604454	2.68178	6.34279	2.59088e-07	8.98264e-06	6.40134	EEPD1	225631_at
2.39027	7.0138	3.80253	0.000458597	0.0233414	-0.167459	AZGP1	209309_at	-0.165384	2.94411	-4.33741	6.04857e-05	0.00110115	1.43749	UBFD1	205687_at	-2.35577	6.60253	-6.33502	2.6527e-07	9.17373e-06	6.37784	PTPN14	242321_at
1.96533	9.50451	3.80122	0.0004604	0.0233896	-0.171071	SYNPO2	227662_at	-0.173397	2.91825	-4.3331	6.13776e-05	0.00111374	1.42356	KIF22	202183_s_at	-2.12176	6.87756	-6.33481	2.65448e-07	9.17406e-06	6.37717	HDAC7	217937_s_at
-2.27845	7.39861	-3.79707	0.000466158	0.0236162	-0.182515	PACSIN1	227053_at	0.330253	3.08868	4.32782	6.24897e-05	0.00113024	1.40648	VWF	202112_at	2.45093	3.57185	6.33401	2.66089e-07	9.18885e-06	6.37477	CCSER1	236543_at
2.92169	5.31307	3.79511	0.000468906	0.0237334	-0.187927	UGT2A3	219948_x_at	-0.193901	3.12618	-4.32727	6.26081e-05	0.00113147	1.40467	TRMT12	219299_at	1.91613	9.20823	6.33386	2.66212e-07	9.18885e-06	6.37431	FLNB	208614_s_at
-1.26408	6.07698	-3.79411	0.000470313	0.0237826	-0.190685	MCM9	1553759_at	0.374378	3.38962	4.32529	6.30302e-05	0.00113725	1.39828	SH3BGRL3	221269_s_at	2.48287	3.15298	6.33255	2.67274e-07	9.21968e-06	6.37034	C6orf141	1554314_at
-1.76205	12.5197	-3.79356	0.000471086	0.0237996	-0.192197	ID4	209291_at	-0.27559	2.87191	-4.32287	6.35508e-05	0.00114571	1.39046	FBXL2	214436_at	1.12158	11.1919	6.33147	2.68149e-07	9.23822e-06	6.36708	PNRC2	217779_s_at
1.60214	6.72234	3.79289	0.000472024	0.023825	-0.194028	RAB27B	207018_s_at	0.23061	2.57387	4.32252	6.36266e-05	0.00114615	1.38932	ARHGEF28	219610_at	2.63287	5.58674	6.33006	2.69303e-07	9.27214e-06	6.3628	CRYZL2P	241607_at
-1.85375	8.44049	-3.7923	0.00047286	0.0238432	-0.195659	CDH6	210601_at	-0.261021	2.99724	-4.32116	6.3922e-05	0.00115054	1.38492	CIAO1	203536_s_at	-1.70792	13.5935	-6.32676	2.72021e-07	9.34806e-06	6.35279	IFITM3	212203_x_at
0.990184	9.55529	3.79202	0.000473259	0.0238432	-0.196434	KALRN	227750_at	-0.266815	2.49654	-4.31932	6.43213e-05	0.0011568	1.37899	CNTFR	205723_at	-1.67315	8.785	-6.3262	2.72483e-07	9.35804e-06	6.3511	DENND5A	212561_at
1.80498	11.7067	3.78943	0.000476942	0.0240067	-0.203572	SFN	33322_i_at	-0.328736	2.97206	-4.31393	6.55102e-05	0.00117623	1.36157	BOP1	212563_at	4.33262	6.46572	6.3167	2.80465e-07	9.57803e-06	6.32233	C1orf116	219476_at
-1.44077	6.3548	-3.78795	0.000479062	0.0240627	-0.207654	ATP5F1E	230535_s_at	-0.203823	3.12569	-4.31415	6.54612e-05	0.00117623	1.36228	FOXK2	203064_s_at	-2.2811	9.01286	-6.31687	2.80321e-07	9.57803e-06	6.32285	UBE2E2	225651_at
2.04414	8.14708	3.78742	0.000479818	0.0240627	-0.209105	DNAJC12	218976_at	-0.213932	3.52033	-4.31312	6.569e-05	0.00117761	1.35896	RBMS1	215127_s_at	1.63192	8.5942	6.3065	2.89292e-07	9.85484e-06	6.29146	ARHGAP12	207606_s_at
0.921196	10.3775	3.78749	0.000479709	0.0240627	-0.208897	EIF4EBP2	208770_s_at	-0.136861	2.87042	-4.31228	6.58786e-05	0.00118004	1.35624	E2F3	203692_s_at	0.795539	5.4042	6.30538	2.90284e-07	9.88249e-06	6.28805	HPS1	203308_x_at
1.21471	9.56658	3.78642	0.000481246	0.0241122	-0.211841	WFS1	202908_at	-0.186516	3.13212	-4.31041	6.62976e-05	0.00118659	1.35021	PNO1	203622_s_at	1.93198	2.73459	6.30486	2.90744e-07	9.89199e-06	6.28647	MUC5AC	217187_at
-0.928035	9.16565	-3.78604	0.000481792	0.0241174	-0.212886	BLM	205733_at	0.261014	3.07423	4.30842	6.67478e-05	0.00119369	1.34377	FGFBP1	205014_at	1.2325	7.61753	6.30233	2.92984e-07	9.94344e-06	6.27882	MIR1227	218290_at
0.787757	10.7643	3.78434	0.000484247	0.0242181	-0.217564	MPZL1	201874_at	0.381995	2.51492	4.30677	6.71219e-05	0.0011975	1.33845	C1orf116	219856_at	1.2325	7.61753	6.30233	2.92984e-07	9.94344e-06	6.27882	PLEKHJ1	218290_at
-1.97395	6.57678	-3.7837	0.000485185	0.0242403	-0.219345	FAM218A	1553710_at	-0.197786	3.05286	-4.30681	6.71134e-05	0.0011975	1.33857	PITPNA	201192_s_at	-4.17207	7.08546	-6.30138	2.93834e-07	9.9661e-06	6.27594	APCDD1	225016_at
-2.09404	7.95557	-3.78034	0.000490073	0.0243978	-0.228572	RNF157-AS1	230776_at	-0.216336	3.62517	-4.30441	6.76605e-05	0.00120614	1.33085	POLR2G	202306_at	2.3485	5.94892	6.29912	2.95857e-07	1.00285e-05	6.2691	BMERB1	212736_at
2.5005	7.64894	3.77961	0.000491143	0.0244287	-0.230578	ONECUT2	239911_at	0.119883	3.10767	4.30308	6.79669e-05	0.00120939	1.32656	MADD	38398_at	1.92435	9.24901	6.29819	2.96695e-07	1.00507e-05	6.26628	SH3D19	225162_at
-2.52797	8.18158	-3.77874	0.000492431	0.0244706	-0.23299	CLDN6	208474_at	0.386568	3.20208	4.30291	6.80055e-05	0.00120939	1.32602	PRKACB	202741_at	5.52203	7.42982	6.29195	3.02377e-07	1.02242e-05	6.24738	ALDH1A1	212224_at
0.865537	9.55539	3.77775	0.000493888	0.0245206	-0.235708	GNA11	564_at	-0.185226	2.71868	-4.30292	6.80043e-05	0.00120939	1.32603	RAB6B	210127_at	-2.00703	7.79525	-6.29165	3.02657e-07	1.02273e-05	6.24646	POMGNT1	217944_at
1.34902	10.1228	3.77422	0.00049912	0.0246906	-0.245407	ORMDL3	223259_at	0.21036	2.66984	4.30246	6.81113e-05	0.00121031	1.32454	SAP18	208741_at	1.08092	11.6317	6.29144	3.02848e-07	1.02274e-05	6.24583	CDC42	208728_s_at
1.04471	8.06467	3.77096	0.000504006	0.0247847	-0.254371	AMACR	209426_s_at	0.356514	2.63171	4.30211	6.81905e-05	0.00121075	1.32343	CORO2A	205538_at	1.08784	12.0048	6.28431	3.09485e-07	1.04258e-05	6.22423	TM9SF3	217758_s_at
1.04471	8.06467	3.77096	0.000504006	0.0247847	-0.254371	C1QTNF3-AMACR	209426_s_at	-0.188423	3.3312	-4.30182	6.82594e-05	0.00121101	1.32247	SRSF2	200753_x_at	3.21342	5.49269	6.28354	3.10209e-07	1.04373e-05	6.22191	POU2AF3	228338_at
1.39802	7.7779	3.77083	0.000504198	0.0247847	-0.254723	MARCHF3	213256_at	0.188806	3.14359	4.29975	6.87393e-05	0.00121855	1.31581	ALAS1	205633_s_at	-1.87003	6.89723	-6.28107	3.12548e-07	1.05031e-05	6.21442	PIAS3	203035_s_at
-2.26388	8.69682	-3.77135	0.000503421	0.0247847	-0.253303	OXR1	235205_at	0.189939	3.25479	4.2979	6.91721e-05	0.00122233	1.30984	AVPI1	218631_at	-4.00578	7.82134	-6.27598	3.17426e-07	1.06605e-05	6.19899	MYEF2	232676_x_at
1.02268	10.9849	3.77142	0.000503309	0.0247847	-0.253098	SH3BGRL3	221269_s_at	0.220481	2.87455	4.29753	6.92587e-05	0.00122289	1.30865	TXN	216609_at	1.69068	9.98928	6.2753	3.18081e-07	1.06759e-05	6.19694	RHOC	200885_at
-1.89907	6.92995	-3.77174	0.000502825	0.0247847	-0.252212	SRGAP3	232869_at	-0.220635	3.13011	-4.29646	6.95096e-05	0.00122538	1.30521	YEATS2	221203_s_at	4.6452	11.3174	6.27285	3.20462e-07	1.07295e-05	6.18951	LYZ	213975_s_at
1.23221	10.001	3.77204	0.000502374	0.0247847	-0.251387	TRIM2	202342_s_at	0.222364	3.00173	4.29594	6.96319e-05	0.00122657	1.30354	HECTD3	218632_at	-1.50019	10.1611	-6.26799	3.25233e-07	1.08759e-05	6.17479	SCRIB	212556_at
-1.95883	6.6815	-3.77164	0.000502974	0.0247847	-0.252484	WNT6	221609_s_at	-0.231301	2.90059	-4.29422	7.00392e-05	0.00123277	1.298	NUP155	206550_s_at	-2.78529	8.82344	-6.26346	3.29751e-07	1.10135e-05	6.16105	LBH	221011_s_at
1.5104	6.88074	3.76971	0.000505885	0.0248452	-0.257796	DIPK2B	222911_s_at	0.232017	3.04093	4.29108	7.07894e-05	0.00124499	1.28787	VASP	202205_at	-3.77226	5.45283	-6.26145	3.31767e-07	1.10673e-05	6.15498	FBLN1	202995_s_at
-2.03148	5.51835	-3.76853	0.000507676	0.0248758	-0.261047	CFAP91	1556488_s_at	0.273415	2.66012	4.28745	7.16657e-05	0.00125643	1.27617	PLCH1	214745_at	-1.34079	6.64115	-6.25632	3.36991e-07	1.12279e-05	6.13941	FDX2	226451_at
-1.13514	7.8041	-3.7681	0.000508329	0.0248758	-0.26223	MINCR	235428_at	0.265772	2.07593	4.28704	7.17659e-05	0.0012572	1.27484	HEPH	203902_at	-1.34079	6.64115	-6.25632	3.36991e-07	1.12279e-05	6.13941	ZGLP1	226451_at
-2.44337	11.869	-3.76816	0.000508228	0.0248758	-0.262047	SPON1	213994_s_at	0.287013	2.9194	4.28326	7.26894e-05	0.00127238	1.26268	ARHGAP26	205068_s_at	4.08927	7.74506	6.25408	3.393e-07	1.12842e-05	6.13261	GRB7	210761_s_at
-0.850531	9.27107	-3.76292	0.000516237	0.0252176	-0.276434	ZNF14	219854_at	-0.17121	3.81822	-4.28233	7.29181e-05	0.00127538	1.2597	UBE2E1	212519_at	1.2228	9.96629	6.24442	3.49414e-07	1.15924e-05	6.10335	AKAP9	210962_s_at
1.22083	9.84426	3.76136	0.000518645	0.0253126	-0.280717	NID1	202007_at	0.293462	2.14381	4.28172	7.30677e-05	0.00127699	1.25775	STS	203770_s_at	1.5952	4.10119	6.24247	3.5149e-07	1.1633e-05	6.09745	REPS2	205645_at
1.16389	10.6142	3.75951	0.000521519	0.0253848	-0.2858	EPB41L4B	220161_s_at	-0.164927	2.59543	-4.28123	7.31911e-05	0.00127815	1.25614	HEATR6	65493_at	2.59209	6.60099	6.24104	3.53023e-07	1.16626e-05	6.09312	ABCA5	213353_at
2.40497	5.40884	3.75995	0.000520833	0.0253848	-0.28459	LRRC19	220376_at	-0.255894	3.30004	-4.27917	7.37014e-05	0.00128505	1.24954	AOPEP	212848_s_at	2.37399	8.1275	6.24118	3.52883e-07	1.16626e-05	6.09351	ADGRE5	202910_s_at
-2.57505	7.43951	-3.7598	0.00052106	0.0253848	-0.28499	MT1M	217546_at	-0.205131	3.84968	-4.27869	7.38228e-05	0.00128509	1.24798	SINHCAF	220147_s_at	-2.93464	9.32302	-6.24079	3.53298e-07	1.16646e-05	6.09234	ARMCX2	203404_at
-1.17022	9.78352	-3.75875	0.000522704	0.0254198	-0.287887	ZNF667-AS1	244741_s_at	0.458162	3.16913	4.27865	7.38323e-05	0.00128509	1.24785	TUBB2A	204141_at	1.94845	3.13856	6.23576	3.58741e-07	1.18372e-05	6.07711	PSORS1C1	220362_at
-2.07641	6.18747	-3.75827	0.000523443	0.0254331	-0.289187	SLC2A12	235050_at	-0.254534	3.0196	-4.27676	7.43059e-05	0.00129054	1.24177	MSH2	209421_at	-1.53088	9.81966	-6.22904	3.66154e-07	1.20676e-05	6.05674	MTA1	211783_s_at
-1.84436	7.29492	-3.75685	0.000525668	0.0254958	-0.29309	FIGN	222956_at	0.167962	2.70908	4.27371	7.50759e-05	0.00130188	1.23198	ICA1	204002_s_at	1.01979	6.17872	6.2226	3.7341e-07	1.22841e-05	6.0372	ZNF552	219741_x_at
-1.34824	6.50277	-3.75706	0.000525335	0.0254958	-0.292506	NEU3	206948_at	0.201319	2.83439	4.2728	7.5307e-05	0.00130286	1.22905	GNE	205042_at	1.78169	7.46127	6.2221	3.73972e-07	1.22952e-05	6.0357	ERN1	227755_at
1.82622	7.72396	3.75533	0.000528056	0.0255738	-0.297259	CCDC68	220180_at	0.216561	3.24442	4.27316	7.52167e-05	0.00130286	1.23019	SEL1L3	212311_at	-4.76419	6.45213	-6.2173	3.79474e-07	1.24611e-05	6.02116	FZD10	219764_at
1.30418	7.83742	3.75507	0.000528469	0.0255738	-0.297978	DENND1B	238787_at	0.174078	2.34135	4.2728	7.5308e-05	0.00130286	1.22904	WNT1	208570_at	1.61718	8.50227	6.21659	3.80295e-07	1.24791e-05	6.019	APAF1	204859_s_at
-0.92784	11.598	-3.75471	0.000529038	0.0255738	-0.298969	IAH1	230621_at	0.363373	2.43897	4.27124	7.57063e-05	0.00130772	1.22403	GIPC2	219970_at	3.0582	5.77675	6.21503	3.82109e-07	1.25084e-05	6.01426	ARHGAP6	206167_s_at
-0.94719	12.3915	-3.75464	0.000529148	0.0255738	-0.299161	RBMS1	215127_s_at	0.196003	2.66148	4.26748	7.66754e-05	0.00132139	1.21194	MAPRE2	213489_at	1.96895	10.1048	6.21335	3.84075e-07	1.25594e-05	6.00915	INAVA	219010_at
-0.94719	12.3915	-3.75464	0.000529148	0.0255738	-0.299161	RBMS1P1	215127_s_at	0.164325	2.89112	4.26565	7.71494e-05	0.00132751	1.20608	DOCK6	221794_at	1.62581	8.70269	6.21131	3.86458e-07	1.26222e-05	6.00299	ESRP2	219395_at
-1.65888	5.80927	-3.74917	0.000537843	0.0259481	-0.314153	ANKRD2	221232_s_at	-0.236186	2.96194	-4.26574	7.7127e-05	0.00132751	1.20636	TCFL5	204849_at	2.17754	8.73442	6.20875	3.89493e-07	1.27138e-05	5.9952	SMCO4	219806_s_at
0.860951	10.1578	3.74882	0.000538392	0.0259516	-0.31509	ROCK2	202762_at	0.215028	2.81943	4.26358	7.76924e-05	0.00133479	1.19942	SOWAHC	219496_at	0.875209	14.5326	6.20549	3.9337e-07	1.28326e-05	5.98534	RPL19	200029_at
1.35413	9.49043	3.74777	0.000540078	0.02601	-0.317966	SLC25A46	226831_at	-0.172619	3.44987	-4.26156	7.82237e-05	0.00134185	1.19294	NOL11	221970_s_at	1.32612	10.7643	6.20529	3.93607e-07	1.28327e-05	5.98474	GSTO1	1557915_s_at
-0.992865	8.62057	-3.74651	0.00054212	0.0260853	-0.321438	CENPF	209172_s_at	0.172815	3.24316	4.26047	7.85123e-05	0.00134576	1.18944	USP3	221654_s_at	1.72939	9.09713	6.20447	3.94599e-07	1.28574e-05	5.98223	LRRC1	218816_at
-1.06864	10.1702	-3.74192	0.00054958	0.0263579	-0.334006	PHGDH	201397_at	-0.3128	2.80889	-4.25977	7.86968e-05	0.00134789	1.18721	CRTAC1	221204_s_at	-2.15044	6.31021	-6.19877	4.01506e-07	1.30513e-05	5.96495	JAG2	32137_at
-1.81775	6.99413	-3.74183	0.000549717	0.0263579	-0.334236	TNS1	218864_at	-0.224048	2.78579	-4.25886	7.89398e-05	0.00134997	1.18428	ADGRL1	203488_at	-0.76559	13.1437	-6.19541	4.05626e-07	1.31696e-05	5.95479	PSAP	200871_s_at
1.03706	12.8137	3.74228	0.000548988	0.0263579	-0.333015	TXN	208864_s_at	0.335192	3.64245	4.25782	7.9219e-05	0.00135267	1.18092	ALDH2	201425_at	-1.77153	8.47465	-6.19298	4.0864e-07	1.32596e-05	5.94742	ZNF512B	55872_at
-0.96344	9.33975	-3.74271	0.000548278	0.0263579	-0.331825	VASN	225867_at	0.331196	2.76147	4.25372	8.03222e-05	0.00136836	1.16778	MEG3	210794_s_at	4.78897	8.76644	6.19196	4.0991e-07	1.32929e-05	5.94433	TSPAN1	209114_at
1.85266	7.2596	3.74113	0.000550868	0.02639	-0.33616	TRIM15	210177_at	0.407857	2.89216	4.25032	8.12494e-05	0.0013831	1.15688	GATM	216733_s_at	-1.38788	7.64349	-6.19141	4.106e-07	1.33062e-05	5.94265	USP32	211702_s_at
-0.775339	10.0337	-3.74035	0.000552144	0.0264279	-0.338287	CHD2	228999_at	-0.257041	3.37988	-4.24816	8.18441e-05	0.00138925	1.14995	RNF114	200868_s_at	-1.22519	7.51483	-6.19105	4.11058e-07	1.33064e-05	5.94154	DVL2	57532_at
-1.1159	8.64687	-3.73978	0.000553092	0.0264501	-0.339864	PARS2	227348_at	-0.160223	3.13307	-4.2483	8.18049e-05	0.00138925	1.1504	TTI1	212898_at	4.24912	8.08867	6.19007	4.12287e-07	1.33305e-05	5.93857	CDC42EP5	227850_x_at
-1.16588	9.49118	-3.73909	0.00055422	0.0264808	-0.341737	MEX3A	227512_at	0.177111	2.59357	4.24468	8.28086e-05	0.00140428	1.13882	FGD6	219901_at	1.07738	7.72509	6.18793	4.14975e-07	1.34094e-05	5.9321	UBE3B	212403_at
2.08561	7.78175	3.73826	0.000555589	0.026523	-0.344006	SIGLEC11	1552910_at	0.239296	3.47911	4.24356	8.31239e-05	0.00140748	1.13521	PACSIN2	201651_s_at	1.53348	9.62496	6.18748	4.15543e-07	1.34199e-05	5.93074	NANS	218189_s_at
2.08561	7.78175	3.73826	0.000555589	0.026523	-0.344006	U3	1552910_at	0.342259	3.45704	4.23909	8.43846e-05	0.00142775	1.12091	ERBB3	202454_s_at	-2.10535	10.373	-6.18418	4.19743e-07	1.35475e-05	5.92072	NFKBIA	201502_s_at
1.72311	7.21686	3.73728	0.000557214	0.0265774	-0.346692	HOXB8	229667_s_at	0.288395	2.49878	4.23681	8.50344e-05	0.00143656	1.11362	COL21A1	208096_s_at	2.2537	3.73541	6.18186	4.22721e-07	1.36195e-05	5.91368	NAGS	229432_at
-1.78444	5.73164	-3.73644	0.000558612	0.0266085	-0.348997	DLGAP1	206489_s_at	-0.195393	2.82965	-4.237	8.49812e-05	0.00143656	1.11422	NUP160	212709_at	0.887151	10.7837	6.18071	4.24205e-07	1.36593e-05	5.91019	AKR1A1	201900_s_at
1.11953	10.1706	3.7363	0.000558841	0.0266085	-0.349373	MAN2A1	205105_at	0.56811	2.1462	4.23655	8.51095e-05	0.00143674	1.11278	SLC26A3	206143_at	2.50924	8.05489	6.17432	4.32544e-07	1.39032e-05	5.89081	GALNT7	222587_s_at
1.54451	7.98241	3.73519	0.000560688	0.02665	-0.352407	PPP1R14D	220082_at	-0.382703	2.9623	-4.23318	8.60833e-05	0.00145176	1.10198	MSH6	211450_s_at	1.97392	6.20862	6.1709	4.37069e-07	1.40321e-05	5.88045	MYO18A	202039_at
3.14554	7.65049	3.73463	0.000561628	0.0266567	-0.353948	ARX	238878_at	-0.263142	2.76982	-4.22738	8.77801e-05	0.00147846	1.08344	FAM110B	221959_at	1.68289	7.76936	6.16983	4.38497e-07	1.40548e-05	5.8772	TEFM	219146_at
1.53896	7.87703	3.73452	0.000561804	0.0266567	-0.354236	VIL1	1554943_at	0.400542	2.87775	4.22611	8.81564e-05	0.00148368	1.07938	RGS5	209070_s_at	-3.97513	9.61512	-6.1638	4.46626e-07	1.4297e-05	5.85892	GPNMB	201141_at
-0.948762	9.44863	-3.7338	0.000563008	0.0266906	-0.356204	ZFP36L1	211965_at	-0.345345	2.4733	-4.22362	8.88964e-05	0.001495	1.07144	TENM3	219523_s_at	2.06323	6.59225	6.15658	4.56553e-07	1.46062e-05	5.83703	CARMIL1	219573_at
1.29271	11.24	3.73121	0.000567366	0.0268739	-0.363294	SEL1L3	212314_at	-0.530846	3.13749	-4.22271	8.91715e-05	0.00149737	1.0685	HOXD4	205522_at	-2.11916	6.438	-6.15383	4.60406e-07	1.47209e-05	5.82866	ZNF251	226754_at
-2.57093	5.94594	-3.73068	0.000568264	0.0268875	-0.364748	SPX	229778_at	-0.303397	2.9951	-4.2205	8.98353e-05	0.00150738	1.06146	RNF144A	204040_at	2.14567	8.83106	6.14821	4.68349e-07	1.49486e-05	5.81163	BLVRB	202201_at
-1.08862	9.99732	-3.72851	0.000571945	0.0270204	-0.370684	PIK3CA	204369_at	-0.194059	3.07536	-4.21816	9.0546e-05	0.00151655	1.05398	ABI2	209856_x_at	-5.88091	7.68976	-6.13284	4.90804e-07	1.55835e-05	5.76502	CP	1558034_s_at
2.35848	6.27563	3.72705	0.000574418	0.0271138	-0.37465	BMP2	205290_s_at	-0.274899	2.42082	-4.2178	9.06543e-05	0.00151655	1.05284	IL1RAP	210233_at	2.10066	4.35192	6.13184	4.92311e-07	1.56217e-05	5.76197	CASP10	205467_at
-1.88671	7.01473	-3.72534	0.000577354	0.0272289	-0.379338	FGF18	211485_s_at	0.199207	2.66493	4.21656	9.10352e-05	0.00152064	1.04886	DOP1B	205248_at	4.64152	5.78733	6.13166	4.92582e-07	1.56217e-05	5.76142	MAOA	204388_s_at
2.03211	7.90193	3.72341	0.000580672	0.0273617	-0.384605	KCNN4	204401_at	-0.440059	3.40467	-4.21561	9.13251e-05	0.00152434	1.04584	MYL9	201058_s_at	2.4705	2.86442	6.12872	4.9701e-07	1.57439e-05	5.75251	TAC3	219992_at
1.79164	7.8027	3.72139	0.000584159	0.0275023	-0.390109	PTK6	1553114_a_at	-0.327041	2.56019	-4.21308	9.21051e-05	0.00153392	1.03777	SPEG	205265_s_at	1.66131	10.3237	6.12762	4.98683e-07	1.57878e-05	5.74917	CIB1	201953_at
1.10492	7.11173	3.71952	0.000587421	0.0276321	-0.395229	COG3	1554339_a_at	-0.247527	2.94497	-4.21168	9.25401e-05	0.00154001	1.03329	PSRC1	201896_s_at	2.25379	8.51731	6.12722	4.99285e-07	1.57977e-05	5.74797	FBLIM1	225258_at
-2.29328	8.75955	-3.71692	0.000591976	0.0278224	-0.402329	PDZD2	233025_at	-0.147422	2.8765	-4.21133	9.26488e-05	0.00154067	1.03218	PRKCQ	210039_s_at	2.03846	9.57694	6.12502	5.02645e-07	1.58764e-05	5.74129	SLC12A2	225835_at
-1.40988	7.13822	-3.71639	0.000592903	0.027842	-0.403766	SERTM1	241672_at	-0.162076	3.79144	-4.2111	9.27216e-05	0.00154073	1.03143	SUMO3	200740_s_at	-3.58191	6.19766	-6.12176	5.0767e-07	1.60259e-05	5.73139	FBXL16	227641_at
-1.82419	6.561	-3.71397	0.000597167	0.0280181	-0.410353	CCL7	208075_s_at	0.23252	2.56987	4.20988	9.31029e-05	0.00154591	1.02754	CHP1	207993_s_at	4.11556	7.39742	6.12138	5.08257e-07	1.60318e-05	5.73024	HS3ST1	205466_s_at
1.2861	7.07576	3.71352	0.000597968	0.0280316	-0.411584	PHETA1	229690_at	0.563504	2.55073	4.20927	9.32934e-05	0.00154792	1.0256	VNN1	205844_at	2.74665	4.19511	6.12107	5.08736e-07	1.60318e-05	5.7293	SLC41A2	223798_at
2.13919	5.2008	3.71214	0.000600432	0.0281034	-0.415363	MSX2	205555_s_at	0.106986	2.71812	4.209	9.33766e-05	0.00154815	1.02475	OR1E2	208587_s_at	1.32959	4.7727	6.11958	5.11056e-07	1.60956e-05	5.72477	ATG7	222709_at
-2.3777	5.60562	-3.71142	0.000601715	0.0281348	-0.417325	MAP4K1	214219_x_at	0.209309	3.4204	4.20804	9.36785e-05	0.00154969	1.02168	FAM114A1	213455_at	-2.43102	8.81333	-6.11614	5.16431e-07	1.62369e-05	5.71436	ZNF738	229700_at
-1.18322	5.9754	-3.71031	0.000603689	0.028203	-0.420335	LRRTM4	220345_at	-0.183415	3.39331	-4.2081	9.36587e-05	0.00154969	1.02189	NUP107	218768_at	3.88084	7.27468	6.11554	5.17377e-07	1.62572e-05	5.71254	SYTL2	225496_s_at
1.05214	8.02789	3.70968	0.000604817	0.0282315	-0.422051	NUDT12	223535_at	0.244182	2.76798	4.20571	9.44148e-05	0.00155956	1.01425	GP2	208473_s_at	1.54695	8.75631	6.11446	5.19088e-07	1.63016e-05	5.70925	SOCS6	227542_at
-1.50553	8.08638	-3.70879	0.000606413	0.0282819	-0.424473	NAT14	223284_at	0.188698	2.72423	4.20535	9.45304e-05	0.00156031	1.01309	STYK1	221696_s_at	1.57406	3.23284	6.10622	5.32293e-07	1.66494e-05	5.68425	GNA14	220108_at
1.10544	9.51937	3.70723	0.000609237	0.0283893	-0.428742	VASP	202205_at	0.209977	3.39432	4.20351	9.51158e-05	0.00156765	1.00723	VPS13C	218396_at	-1.49057	8.84457	-6.10497	5.34327e-07	1.67034e-05	5.68045	RHOQP1	212117_at
2.75217	5.26519	3.70425	0.000614637	0.0286165	-0.436851	NKX2-2	206915_at	0.292445	2.1108	4.20232	9.54966e-05	0.0015716	1.00344	CACNA1C	211592_s_at	-1.49057	8.84457	-6.10497	5.34327e-07	1.67034e-05	5.68045	RHOQP3	212117_at
-1.14033	11.1297	-3.70254	0.000617767	0.0287377	-0.441518	ST6GAL1	201998_at	0.259078	1.88536	4.20129	9.5826e-05	0.0015747	1.00017	CCL1	207533_at	2.96295	7.11489	6.10226	5.38759e-07	1.68036e-05	5.67223	PSD3	203355_s_at
2.39459	9.33629	3.70141	0.000619832	0.0287426	-0.444585	ACTG2	202274_at	0.233329	2.43266	4.19716	9.71634e-05	0.00159195	0.987012	FUT4	209893_s_at	0.827158	4.56836	6.09862	5.44772e-07	1.69691e-05	5.66119	C1QTNF1	220975_s_at
2.52492	9.00049	3.70139	0.000619869	0.0287426	-0.44464	MALL	209373_at	-0.210904	3.3581	-4.19725	9.71342e-05	0.00159195	0.987297	GMPS	214431_at	-3.17233	5.80073	-6.09848	5.44998e-07	1.69691e-05	5.66077	ZNF844	228346_at
2.52492	9.00049	3.70139	0.000619869	0.0287426	-0.44464	MALLP1	209373_at	-0.248084	2.68448	-4.19695	9.72329e-05	0.00159195	0.986333	POLR3F	205218_at	4.0184	5.48839	6.09778	5.46166e-07	1.69861e-05	5.65864	PCSK6	207414_s_at
1.07562	10.3101	3.70126	0.000620107	0.0287426	-0.444993	TENT5A	221766_s_at	0.2404	3.36757	4.19453	9.8026e-05	0.00160375	0.978623	SORD	201563_at	-4.35525	6.47832	-6.09635	5.4855e-07	1.70506e-05	5.65431	LINC01503	229296_at
-1.1559	7.74084	-3.69832	0.000625544	0.028927	-0.453013	EFCAB2	233375_at	-0.283218	3.35193	-4.19069	9.92968e-05	0.00162335	0.966397	MYL6B	204173_at	-4.35525	6.47832	-6.09635	5.4855e-07	1.70506e-05	5.65431	LINC02975	229296_at
1.29424	8.62872	3.69705	0.000627889	0.0290109	-0.45645	CRYZL2P-SEC16B	228150_at	0.167812	2.2013	4.18791	0.000100228	0.00163617	0.957539	GABRA2	216039_at	1.51941	11.7637	6.09531	5.50287e-07	1.70949e-05	5.65116	SELENOW	1555851_s_at
1.29424	8.62872	3.69705	0.000627889	0.0290109	-0.45645	SEC16B	228150_at	0.277636	3.2839	4.18642	0.000100727	0.00164281	0.95282	DAPK1	203139_at	2.22984	6.68134	6.09334	5.53615e-07	1.71885e-05	5.64516	TMED5	242263_at
0.824465	14.2273	3.69604	0.000629779	0.0290736	-0.459211	RPS4XP2	216342_x_at	-0.244949	2.81897	-4.18586	0.000100918	0.00164299	0.95103	HSD17B14	219113_x_at	1.73524	3.014	6.09265	5.54772e-07	1.71951e-05	5.64308	C2CD4D-AS1	230428_at
-1.036	8.09524	-3.69564	0.000630529	0.0290837	-0.460305	EDC3	219207_at	0.40544	2.97978	4.18495	0.000101225	0.00164643	0.948142	LY75	205668_at	3.12018	3.74525	6.09301	5.54166e-07	1.71951e-05	5.64417	CRYBG2	220289_s_at
-1.58027	6.96534	-3.69491	0.000631887	0.0291217	-0.462282	CD79B	205297_s_at	-0.170713	2.70676	-4.18468	0.000101316	0.00164671	0.947288	FUZ	221187_s_at	2.04226	6.17667	6.09266	5.54758e-07	1.71951e-05	5.64311	LAD1	203287_at
-1.37351	7.76267	-3.6935	0.000634532	0.0291943	-0.466118	MAPK15	241357_at	0.229351	2.4232	4.18145	0.000102419	0.0016622	0.937017	BMX	206464_at	1.60719	7.82231	6.09198	5.55905e-07	1.72204e-05	5.64105	XPNPEP1	208453_s_at
-1.69466	5.52262	-3.69293	0.000635595	0.0292018	-0.467657	FOXD3	241612_at	0.29992	3.37507	4.17936	0.000103138	0.00167144	0.930375	TMBIM1	217730_at	2.1193	5.08186	6.08044	5.75819e-07	1.7797e-05	5.60603	TRPM4	219360_s_at
-1.08143	10.9311	-3.69264	0.000636146	0.0292018	-0.468452	UBE2C	202954_at	-0.179358	3.36038	-4.17551	0.000104477	0.00169191	0.918138	MTDH	212250_at	1.51001	8.44636	6.0777	5.80642e-07	1.79258e-05	5.59773	BECN1	208945_s_at
-1.55383	8.59174	-3.69186	0.000637624	0.0292381	-0.470585	FAM20A	242945_at	-0.295198	2.80048	-4.17249	0.000105542	0.00170503	0.908522	AGBL5	218480_at	4.00955	7.81476	6.07438	5.86551e-07	1.80878e-05	5.58765	RETREG1	218532_s_at
1.1064	9.11613	3.69127	0.000638733	0.0292644	-0.472181	CORO2A	227177_at	0.211177	3.0375	4.17247	0.000105547	0.00170503	0.908475	ESRP2	219395_at	1.19889	4.95855	6.07139	5.9192e-07	1.82225e-05	5.57859	CTDP1	205035_at
-1.35063	7.06657	-3.69093	0.000639388	0.0292698	-0.473122	SNORD3A	235102_x_at	0.124306	2.74712	4.17234	0.000105594	0.00170503	0.908053	MBD3	202463_s_at	1.60818	9.50169	6.0622	6.08757e-07	1.87198e-05	5.55068	AKR7A2	202139_at
-1.35063	7.06657	-3.69093	0.000639388	0.0292698	-0.473122	SNORD3B-1	235102_x_at	0.169936	3.02629	4.1703	0.000106317	0.00171547	0.901574	CUX1	202367_at	5.3666	5.95442	6.0616	6.09867e-07	1.87434e-05	5.54887	HPGD	203913_s_at
-1.35063	7.06657	-3.69093	0.000639388	0.0292698	-0.473122	SNORD3B-2	235102_x_at	0.247326	2.32539	4.16982	0.000106486	0.00171695	0.90007	C2orf72	213148_at	1.35228	4.73888	6.05944	6.13904e-07	1.88568e-05	5.5423	KHK	211028_s_at
-1.35063	7.06657	-3.69093	0.000639388	0.0292698	-0.473122	SNORD3C	235102_x_at	0.214735	3.06617	4.16547	0.000108049	0.00174089	0.886247	P2RX4	204088_at	1.02043	2.62243	6.05833	6.1599e-07	1.89103e-05	5.53893	GLI1	206646_at
-1.35063	7.06657	-3.69093	0.000639388	0.0292698	-0.473122	SNORD3D	235102_x_at	0.271515	2.14621	4.165	0.000108219	0.00174238	0.884754	RGS13	210258_at	5.13891	8.07057	6.05762	6.17319e-07	1.89298e-05	5.53678	ST6GALNAC1	227725_at
0.943594	7.49071	3.69037	0.000640433	0.0292817	-0.474623	CALML4	1568600_at	0.175607	2.66242	4.16381	0.000108651	0.00174807	0.880972	CAMK2A	207613_s_at	3.34278	4.691	6.05656	6.19314e-07	1.89591e-05	5.53357	IL7	206693_at
1.81592	4.45364	3.69022	0.000640719	0.0292817	-0.475033	HYCC1	234657_at	-0.22439	3.25611	-4.16283	0.000109006	0.00175251	0.877884	NIF3L1	218133_s_at	1.75374	10.2593	6.05291	6.26241e-07	1.9139e-05	5.52251	TMBIM1	217730_at
0.919015	11.4375	3.68904	0.000642957	0.0293388	-0.478235	DYNLT3	203303_at	-0.19466	3.47066	-4.16153	0.000109481	0.00175761	0.87376	PARL	218271_s_at	2.01522	4.1729	6.04709	6.37458e-07	1.94601e-05	5.50484	BMAL2	223586_at
1.4094	9.26732	3.689	0.000643044	0.0293388	-0.47836	WIPF3	229849_at	0.176625	2.59644	4.15869	0.000110527	0.00177313	0.864736	NR1I2	207203_s_at	-2.60511	5.88508	-6.0457	6.40174e-07	1.95212e-05	5.50061	LARGE2	227829_at
-3.42464	8.8599	-3.68764	0.000645637	0.0294264	-0.482055	CTCFL	1552368_at	-0.330083	3.02883	-4.15795	0.000110798	0.0017762	0.862412	ASNS	205047_s_at	1.90261	5.71045	6.03892	6.53552e-07	1.98737e-05	5.48004	PIGH	209625_at
1.61954	8.01006	3.68736	0.000646176	0.0294264	-0.482823	CYP2C9	216025_x_at	-0.563259	2.59125	-4.15667	0.000111274	0.00178127	0.858347	FOXO3B	210655_s_at	2.01002	10.9881	6.03742	6.56543e-07	1.99203e-05	5.4755	GALNT3	203397_s_at
-1.01167	9.40026	-3.6869	0.000647058	0.0294264	-0.484075	GMEB2	222251_s_at	-0.174028	2.63462	-4.15603	0.000111513	0.00178255	0.856315	POLR2D	214144_at	4.3603	5.46836	6.0375	6.56398e-07	1.99203e-05	5.47572	PTK6	206482_at
2.16461	7.4104	3.68452	0.000651619	0.0295327	-0.490527	DUSP4	226034_at	0.182646	3.57145	4.15603	0.000111514	0.00178255	0.856304	STAT6	201331_s_at	-3.24673	5.02941	-6.03432	6.62801e-07	2.00657e-05	5.46606	EVA1A	227828_s_at
-0.782124	9.96522	-3.68456	0.00065155	0.0295327	-0.49043	SUGP2	214092_x_at	0.261917	2.8725	4.15416	0.000112211	0.0017924	0.850393	ELMO3	219411_at	4.3401	3.31732	6.03177	6.67962e-07	2.02107e-05	5.45834	MUCL3	231646_at
-1.56871	5.90706	-3.68513	0.000650448	0.0295327	-0.488875	TMEM40	222892_s_at	0.254493	3.14767	4.15252	0.000112827	0.00179812	0.8452	CHST6	221059_s_at	-4.117	6.22014	-6.02913	6.7337e-07	2.03519e-05	5.45032	COL13A1	211343_s_at
-1.04785	8.42019	-3.68333	0.000653914	0.0296121	-0.493756	LRP8	205282_at	0.157184	2.46488	4.15004	0.000113765	0.00181073	0.837352	TBC1D30	213913_s_at	3.55323	9.87547	6.02714	6.77458e-07	2.04302e-05	5.4443	CMBL	227522_at
1.15109	11.5649	3.68301	0.000654538	0.0296158	-0.494632	NR2F2	209120_at	-0.149035	3.30654	-4.14887	0.000114211	0.00181653	0.833645	NGDN	213794_s_at	1.15795	2.65209	6.02606	6.79703e-07	2.04858e-05	5.44101	FAM135A	221233_s_at
1.87399	7.59516	3.68224	0.000656037	0.029659	-0.496732	ATP2C2	214798_at	0.161307	2.49245	4.14763	0.000114685	0.00182222	0.829713	B3GALT5	206947_at	1.4373	13.2964	6.02447	6.83004e-07	2.05408e-05	5.43619	TXN	208864_s_at
1.10597	8.04672	3.68142	0.000657626	0.0296999	-0.498955	CIDEC	219398_at	-0.713867	2.88788	-4.14539	0.000115546	0.00183254	0.82262	ST6GALNAC2	204542_at	-0.684088	11.5118	-6.02343	6.8518e-07	2.05949e-05	5.43303	SP3	213168_at
1.82494	8.58099	3.68121	0.000658028	0.0296999	-0.499516	KCNK1	204678_s_at	-0.404696	2.1975	-4.14475	0.000115795	0.00183387	0.820584	DCBLD2	213865_at	1.14112	9.464	6.0191	6.94304e-07	2.08463e-05	5.41987	GOSR1	204630_s_at
-1.82399	6.55978	-3.67687	0.000666523	0.030024	-0.511295	FAM238B	237236_x_at	-0.16371	2.94634	-4.14083	0.000117318	0.00185535	0.808192	MYNN	218926_at	-3.61773	7.87526	-6.0153	7.02397e-07	2.10546e-05	5.40834	LDOC1	204454_at
1.22182	9.10448	3.67646	0.000667342	0.030024	-0.512423	MTUS1	212093_s_at	-0.390562	3.36674	-4.13918	0.000117964	0.00186168	0.802984	GBP1	202269_x_at	1.43	2.77538	6.00683	7.20778e-07	2.15701e-05	5.38264	TMEM92	231408_at
0.764878	10.5498	3.67643	0.000667407	0.030024	-0.512512	SMDT1	225795_at	-0.244903	3.52578	-4.13917	0.000117969	0.00186168	0.802946	MAGEF1	218176_at	1.44013	5.63897	6.00244	7.30508e-07	2.18374e-05	5.36931	DUSP18	227098_at
1.95606	8.26975	3.67547	0.000669294	0.0300841	-0.515104	ADRA2A	209869_at	0.180543	2.8605	4.13657	0.000118995	0.00187655	0.794732	SLC36A1	213119_at	0.515688	2.38873	6.00084	7.34074e-07	2.19319e-05	5.36447	SLC2A13	1552694_at
-1.56339	10.3938	-3.67373	0.000672734	0.030189	-0.519812	CRIP2	208978_at	-0.225381	2.84183	-4.13479	0.000119704	0.00188639	0.789103	MIS18A	219004_s_at	3.24872	6.69068	5.99907	7.38055e-07	2.20268e-05	5.35909	ANKRD22	238439_at
-1.52195	7.07026	-3.67288	0.00067444	0.0302159	-0.522138	IQSEC3	213834_at	0.304313	2.72103	4.13444	0.000119845	0.00188728	0.787987	KLK1	216699_s_at	1.61905	5.25428	5.99435	7.4875e-07	2.23338e-05	5.34478	NDOR1	227739_at
-1.79423	7.1605	-3.6717	0.000676793	0.0302965	-0.525336	CTDSP2	1568706_s_at	-0.173554	3.3954	-4.13055	0.000121409	0.00190921	0.775696	IPO9	217885_at	2.61913	3.46036	5.99355	7.50588e-07	2.23764e-05	5.34234	RN7SKP176	230917_at
-1.33214	9.14955	-3.67035	0.000679487	0.0303922	-0.528984	MLF1	204783_at	-0.168286	3.33101	-4.13001	0.000121629	0.00191132	0.773978	NCOA2	212867_at	-2.09078	5.99756	-5.99247	7.53071e-07	2.24382e-05	5.33905	ARHGEF17	203756_at
-2.66334	10.1831	-3.66938	0.00068145	0.030455	-0.531632	MSLN	204885_s_at	-0.2289	3.29488	-4.12316	0.000124436	0.00194993	0.752351	EXOSC4	58696_at	-3.74841	7.27029	-5.99066	7.57243e-07	2.25502e-05	5.33356	DMKN	226926_at
1.14605	7.85299	3.66897	0.00068226	0.0304663	-0.532722	TPK1	221218_s_at	0.245686	2.56738	4.1204	0.000125586	0.00196657	0.743633	FOXA2	210103_s_at	1.40153	5.20399	5.98555	7.69152e-07	2.288e-05	5.31804	MOSMO	230721_at
-1.77325	9.04238	-3.66756	0.000685121	0.0305441	-0.536565	PTP4A3	206574_s_at	-0.374479	2.90401	-4.11686	0.00012707	0.00198007	0.732498	ABCC4	203196_at	-2.66339	5.61249	-5.9832	7.74676e-07	2.30192e-05	5.31092	FGFRL1	223321_s_at
1.30583	7.43841	3.66668	0.000686889	0.030573	-0.538931	GPHN	220773_s_at	-0.218307	2.54153	-4.11616	0.000127368	0.00198334	0.730273	RTL10	219560_at	2.61858	8.73137	5.98035	7.81449e-07	2.31827e-05	5.30227	ETHE1	204034_at
1.38231	10.5607	3.66676	0.000686738	0.030573	-0.53873	SULF2	224724_at	0.151344	2.91631	4.11592	0.000127472	0.00198356	0.729505	PLD1	205203_at	-2.26646	9.6901	-5.97769	7.87811e-07	2.33208e-05	5.2942	C1R	212067_s_at
1.60231	5.55613	3.66407	0.000692209	0.0307347	-0.546014	PTCH2	221292_at	-0.254726	2.09138	-4.11392	0.000128321	0.00199537	0.723214	ZNF682	216468_s_at	2.77075	6.71125	5.97609	7.91685e-07	2.34228e-05	5.28933	B4GALNT3	229909_at
-2.02728	5.27426	-3.66184	0.000696786	0.0308376	-0.552064	LYG2	1554398_at	0.268829	3.26935	4.11284	0.000128781	0.00200114	0.71982	STX18	218763_at	1.33043	12.0463	5.96659	8.14982e-07	2.406e-05	5.26049	TOB1	202704_at
1.59423	7.93046	3.6595	0.000701608	0.0309507	-0.558394	FOXL2	220102_at	0.440043	3.43444	4.10689	0.000131356	0.00203547	0.70106	ENC1	201341_at	-1.78915	9.40357	-5.96487	8.19274e-07	2.41737e-05	5.25526	FZD6	203987_at
1.5715	6.83844	3.65984	0.000700899	0.0309507	-0.557466	ITIH3	205755_at	-0.235625	3.02676	-4.10597	0.000131758	0.00204028	0.698167	PTP4A3	209695_at	1.40489	2.6289	5.96316	8.23547e-07	2.42736e-05	5.25009	MYOCD	237206_at
1.44947	8.14069	3.65956	0.000701492	0.0309507	-0.558243	SH3RF2	243582_at	-0.290623	2.12851	-4.10497	0.000132198	0.00204567	0.695007	ZNF257	210697_at	2.52188	3.53002	5.9611	8.28755e-07	2.43863e-05	5.24382	MCF2L	35147_at
-2.01006	8.08079	-3.65737	0.000706023	0.0311203	-0.564152	NTM	227566_at	-0.186625	2.60515	-4.10223	0.000133407	0.00206009	0.686382	ARK2N	217508_s_at	2.66998	5.03435	5.95967	8.3238e-07	2.44548e-05	5.23948	DEGS2	236496_at
-1.41102	7.63018	-3.65571	0.000709486	0.0312372	-0.568643	COL6A1	212938_at	-0.387369	2.70314	-4.10247	0.0001333	0.00206009	0.68714	CHD3	208806_at	-3.06836	7.65143	-5.95465	8.45217e-07	2.4792e-05	5.22427	TPD52L1	210372_s_at
0.869403	7.99856	3.65555	0.00070982	0.0312372	-0.569075	PSMC2	238020_at	-0.309866	2.86945	-4.10131	0.000133812	0.00206491	0.683511	ORC3	210028_s_at	-1.70483	11.0507	-5.94495	8.70635e-07	2.54556e-05	5.19481	TATDN1	223231_at
1.37527	11.3738	3.65452	0.000711995	0.0312825	-0.571883	CYB5A	209366_x_at	0.244567	2.43782	4.10043	0.000134206	0.00206813	0.680724	UGT1A8	221305_s_at	-1.70483	11.0507	-5.94495	8.70635e-07	2.54556e-05	5.19481	TATDN1P1	223231_at
1.07071	8.95262	3.65274	0.000715742	0.0314219	-0.576701	ENGASE	220349_s_at	0.231827	2.17038	4.09971	0.000134528	0.00207062	0.678451	ADAM23	213808_at	1.55057	8.81973	5.94337	8.7484e-07	2.55649e-05	5.19002	MTREX	227447_at
2.22818	6.18358	3.6517	0.000717933	0.0314928	-0.579506	IL20RA	222829_s_at	-0.617021	3.03622	-4.09791	0.000135332	0.00207973	0.672808	CCNA1	205899_at	-0.999447	11.4571	-5.93689	8.92337e-07	2.60483e-05	5.17033	SETP4	215780_s_at
1.59534	9.75181	3.65127	0.000718842	0.0315073	-0.580667	ITGB4	204990_s_at	0.202611	2.92531	4.09577	0.000136301	0.00209317	0.666049	IHH	215420_at	-3.01083	5.86479	-5.93271	9.03796e-07	2.63266e-05	5.15764	NAT8L	228880_at
1.56637	8.99973	3.65097	0.000719474	0.0315097	-0.581474	ABHD2	221815_at	-0.299527	3.65994	-4.09523	0.000136541	0.00209494	0.664383	MSN	200600_at	-2.44876	7.11807	-5.92149	9.35284e-07	2.71426e-05	5.1236	IQCJ-SCHIP1	204030_s_at
1.33302	9.88057	3.64813	0.000725529	0.0317434	-0.589164	FAM135A	223497_at	-0.261779	3.68933	-4.095	0.000136646	0.00209494	0.663653	TRAM1	201399_s_at	-2.44876	7.11807	-5.92149	9.35284e-07	2.71426e-05	5.1236	SCHIP1	204030_s_at
-0.829085	8.39438	-3.64792	0.000725972	0.0317434	-0.589724	PRIM2	205628_at	0.32821	3.40365	4.0931	0.000137514	0.00210569	0.657657	SLC39A14	212110_at	2.41028	7.3118	5.91587	9.51463e-07	2.75829e-05	5.10655	SLC22A18	204981_at
-0.829085	8.39438	-3.64792	0.000725972	0.0317434	-0.589724	PRIM2BP	205628_at	-0.363228	2.58597	-4.0891	0.000139351	0.0021312	0.645087	ADD2	213484_at	3.62855	4.3232	5.91376	9.57645e-07	2.77033e-05	5.10011	FOXL2	220102_at
1.33865	9.37753	3.64747	0.000726928	0.0317598	-0.590933	RDH10	227467_at	-0.233087	2.55681	-4.08875	0.00013951	0.00213217	0.644006	INPP4A	204553_x_at	1.71235	5.73374	5.91094	9.65913e-07	2.79129e-05	5.09157	TBC1D22A	210144_at
0.774938	9.69268	3.64391	0.000734588	0.0320432	-0.600551	ATP6V0A1	212383_at	0.348279	2.9066	4.08793	0.00013989	0.00213652	0.641426	DMBT1	208250_s_at	3.05311	5.75987	5.90989	9.69015e-07	2.79582e-05	5.08838	F12	205774_at
-1.02273	9.25876	-3.64398	0.000734438	0.0320432	-0.600364	ESPL1	204817_at	-0.201093	3.31905	-4.08762	0.000140034	0.00213725	0.640451	RNF139	209510_at	1.49719	2.94716	5.90885	9.72094e-07	2.80323e-05	5.08523	GDPD2	220291_at
1.34282	10.1315	3.64318	0.000736185	0.032059	-0.602544	ASPH	210896_s_at	-0.154872	3.81052	-4.08509	0.000141218	0.00215383	0.632483	APEX1	210027_s_at	-4.49595	8.66424	-5.9084	9.73443e-07	2.80416e-05	5.08385	BEX2	224367_at
2.22404	4.76462	3.64257	0.000737504	0.0320679	-0.604187	MUC5B	222268_x_at	0.441972	2.22784	4.08188	0.000142728	0.0021724	0.622409	ALDH3A1	205623_at	-1.31929	8.51341	-5.90815	9.74188e-07	2.80483e-05	5.08309	TCEAL3	227279_at
0.894962	10.2418	3.64165	0.000739511	0.0321296	-0.60668	MLXIP	225157_at	-0.164948	3.28216	-4.08143	0.000142937	0.00217263	0.62102	CDK2	204252_at	-1.31929	8.51341	-5.90815	9.74188e-07	2.80483e-05	5.08309	TCEAL6	227279_at
1.99143	8.72432	3.64074	0.000741488	0.0321643	-0.60913	ATP10B	214070_s_at	0.24615	3.52988	4.08152	0.000142896	0.00217263	0.621292	IL6ST	212195_at	1.25458	10.1347	5.90601	9.80574e-07	2.82025e-05	5.07659	CHMP2B	202537_s_at
-1.12199	8.66344	-3.64089	0.000741162	0.0321643	-0.608726	GPM6B	209168_at	-0.230911	2.76264	-4.08094	0.00014317	0.00217468	0.619477	USP39	217829_s_at	1.83589	7.8392	5.90312	9.89268e-07	2.84376e-05	5.06782	ACOX1	213501_at
2.21224	6.38462	3.63956	0.000744066	0.0321739	-0.612314	ELAPOR1	243349_at	0.233619	2.96184	4.07976	0.000143731	0.00218023	0.615776	SCARB1	201819_at	2.60863	6.43286	5.9019	9.92952e-07	2.85284e-05	5.06412	HDHD3	221256_s_at
0.851817	9.65702	3.64017	0.000742732	0.0321739	-0.610667	HIP1R	38340_at	0.258175	2.4667	4.0793	0.000143953	0.00218211	0.614313	XYLT1	213725_x_at	-0.801628	5.66337	-5.90167	9.93658e-07	2.85337e-05	5.06342	THRAP3	217847_s_at
-2.42758	9.31286	-3.63979	0.000743568	0.0321739	-0.6117	HOXD1	205975_s_at	0.345516	2.41503	4.07878	0.0001442	0.00218437	0.61269	SATB2	213435_at	-3.52462	5.0579	-5.90103	9.95591e-07	2.85742e-05	5.06149	OGDHL	219277_s_at
1.76668	6.50149	3.63866	0.000746041	0.0322083	-0.614745	ADRB1	229309_at	0.177076	2.93505	4.07839	0.000144385	0.00218568	0.611478	PTPRE	221840_at	2.24935	6.34283	5.89904	1.00165e-06	2.87331e-05	5.05546	APPL2	218218_at
-0.972025	8.69981	-3.63887	0.000745585	0.0322083	-0.614184	PRKCE	226101_at	-0.310389	3.4152	-4.07663	0.000145228	0.00219696	0.60596	GAB2	203853_s_at	-2.50124	6.30868	-5.89764	1.00597e-06	2.88419e-05	5.05118	FAM120C	229512_at
-1.60785	8.55796	-3.63802	0.000747437	0.0322431	-0.61646	TEKT4P2	244631_at	-0.177892	3.11599	-4.07583	0.000145614	0.0022013	0.603451	RRS1	209567_at	2.88872	6.09508	5.89698	1.00799e-06	2.88845e-05	5.04919	SERINC2	224762_at
-1.0756	9.65289	-3.63651	0.000750766	0.0323101	-0.620538	THBS3	209561_at	-0.153311	2.95045	-4.07561	0.000145721	0.00220142	0.602754	ELMO2	55692_at	-1.2444	7.87919	-5.89651	1.00942e-06	2.89105e-05	5.04777	CHD6	225026_at
1.34803	10.9489	3.63512	0.000753841	0.0323914	-0.624288	BACE2	222446_s_at	0.233103	2.46876	4.07398	0.000146511	0.00221186	0.597634	TEK	206702_at	-2.0158	5.87863	-5.89604	1.01088e-06	2.8937e-05	5.04634	EHD3	218935_at
1.79201	6.10414	3.6343	0.000755668	0.0324444	-0.626508	NRXN2	209983_s_at	-0.235614	3.7685	-4.07305	0.000146962	0.00221717	0.594724	DEK	200934_at	3.06044	4.8152	5.89049	1.02816e-06	2.93855e-05	5.0295	FAR2	220615_s_at
1.76465	7.85852	3.63004	0.000765199	0.0328021	-0.638006	PRDM6	230311_s_at	-0.184483	3.62509	-4.07048	0.000148219	0.00223075	0.586658	SUB1	214512_s_at	4.27866	6.28339	5.88297	1.05206e-06	3.00217e-05	5.00665	SMAGP	209679_s_at
-1.85188	8.2184	-3.62873	0.000768141	0.0329023	-0.641525	NANOS1	228523_at	-0.229768	2.51918	-4.06911	0.000148894	0.00223572	0.582356	L3MBTL1	210306_at	1.12176	4.48947	5.87625	1.07388e-06	3.05804e-05	4.98626	FAM83G	228587_at
0.853955	11.0979	3.62724	0.000771517	0.0330211	-0.645548	TMEM131	212507_at	0.212825	2.32682	4.06838	0.000149253	0.00223808	0.58008	FHL5	220170_at	1.84861	8.11704	5.87409	1.08099e-06	3.07567e-05	4.97969	ACSS2	234312_s_at
-0.941594	10.5773	-3.62634	0.000773559	0.0330663	-0.647973	HS6ST1	225263_at	0.113579	2.57584	4.06845	0.000149217	0.00223808	0.580307	PRR14L	216555_at	0.312343	2.48057	5.87402	1.0812e-06	3.07567e-05	4.97951	ONECUT3	234109_x_at
-2.32669	6.56914	-3.62624	0.000773785	0.0330663	-0.648241	SYNGR3	205691_at	0.252064	3.03814	4.06403	0.000151418	0.0022675	0.566445	TENT5A	221766_s_at	0.984737	2.88305	5.87356	1.08274e-06	3.07846e-05	4.97809	PKP3	209872_s_at
1.78263	6.34729	3.62534	0.000775837	0.0331022	-0.650669	SMIM32	237450_at	0.312675	2.67399	4.06326	0.000151802	0.00227173	0.564043	RHOBTB1	212651_at	1.02175	2.59114	5.86948	1.09633e-06	3.11385e-05	4.9657	GRAMD4	1569153_at
-1.29861	6.7941	-3.62552	0.000775442	0.0331022	-0.650202	ZER1	202456_s_at	0.281657	3.1373	4.06266	0.000152104	0.00227472	0.562165	ZBTB18	212774_at	3.69195	6.60081	5.86896	1.09806e-06	3.11393e-05	4.96412	B3GNT3	204856_at
-2.37575	7.62307	-3.6244	0.000777987	0.0331235	-0.653207	COL8A2	221900_at	0.194589	3.15265	4.06201	0.00015243	0.00227807	0.560134	EEIG1	212400_at	1.78647	4.42249	5.86922	1.0972e-06	3.11393e-05	4.96491	LITATS1	229678_at
-2.0155	7.7769	-3.62433	0.000778157	0.0331235	-0.653407	MCOLN2	230110_at	0.14976	2.73086	4.06167	0.000152603	0.00227912	0.559065	CA1	205950_s_at	-3.5338	5.69846	-5.86846	1.09975e-06	3.11709e-05	4.9626	PDE9A	205593_s_at
-0.764985	11.0468	-3.6248	0.000777076	0.0331235	-0.652133	PPP4R2	225519_at	-0.20486	3.21764	-4.05999	0.000153452	0.00229026	0.553813	NUP85	218014_at	3.03227	9.79945	5.86658	1.10608e-06	3.12531e-05	4.9569	F2RL1	213506_at
0.992388	8.71331	3.62196	0.000783595	0.0332442	-0.659794	HFE	206087_x_at	-0.197839	3.59601	-4.05558	0.000155709	0.00232084	0.53999	ANP32E	221505_at	-2.19962	6.76434	-5.86615	1.10754e-06	3.12782e-05	4.95559	ZNF467	214746_s_at
-1.91916	10.9102	-3.62251	0.000782321	0.0332442	-0.658302	SOX17	230943_at	-0.493445	3.74363	-4.05431	0.000156363	0.00232592	0.536024	CFB	202357_s_at	1.42932	5.73308	5.86455	1.11296e-06	3.13805e-05	4.95073	FAM222B	222641_s_at
-1.09033	9.86028	-3.62177	0.000784034	0.0332442	-0.660309	UNC5B	226899_at	0.15864	2.77366	4.05349	0.000156786	0.00233067	0.533462	NAPA	208751_at	2.60019	3.75233	5.86469	1.11248e-06	3.13805e-05	4.95116	TMEM74B	219958_at
1.62458	10.0914	3.62105	0.000785696	0.0332887	-0.66225	S100A14	218677_at	0.332232	2.32362	4.05027	0.000158462	0.00235401	0.523401	BDNF	206382_s_at	-1.18119	10.4758	-5.86259	1.11964e-06	3.15386e-05	4.94478	BTF3L4P2	226963_at
1.53228	7.787	3.61912	0.000790146	0.0334514	-0.66743	CEACAM1	206576_s_at	0.269163	2.75719	4.04911	0.000159074	0.00235765	0.519756	SFXN3	217226_s_at	3.04361	7.48783	5.86166	1.12281e-06	3.15953e-05	4.94198	CD302	203799_at
-1.94863	5.516	-3.61805	0.000792635	0.0335048	-0.670313	GOSR2	243880_at	-0.599894	3.47661	-4.04929	0.000158976	0.00235765	0.520338	SLC34A2	204124_at	1.25757	10.5518	5.85591	1.1427e-06	3.20725e-05	4.92453	ERLIN1	202441_at
1.90026	10.3831	3.61822	0.000792248	0.0335048	-0.669865	MET	203510_at	0.200505	2.51643	4.04907	0.000159092	0.00235765	0.519648	TICAM1	213191_at	3.81344	4.75881	5.8555	1.14417e-06	3.20807e-05	4.92326	ABCA8	204719_at
1.29815	10.3091	3.61716	0.000794717	0.0335409	-0.672719	PRKACB	202741_at	0.218523	3.1459	4.04845	0.00015942	0.00236037	0.517697	INSR	213792_s_at	-2.28801	5.54079	-5.85371	1.15043e-06	3.21901e-05	4.91784	CDC23	223651_x_at
-1.4207	7.90011	-3.61507	0.000799608	0.0336952	-0.678345	NUP210	212315_s_at	-0.186175	2.56623	-4.04228	0.000162697	0.00240729	0.498438	FUT1	206109_at	1.97065	7.84454	5.85315	1.15241e-06	3.22291e-05	4.91613	NUDT12	223535_at
-1.63107	7.19964	-3.61366	0.000802924	0.0337828	-0.68214	PKHD1	241694_at	0.291852	2.61129	4.04092	0.000163433	0.00241657	0.49417	LDLRAP1	221790_s_at	2.03995	2.88499	5.8464	1.1764e-06	3.27827e-05	4.89565	CDX2	206387_at
1.04414	8.93442	3.61144	0.000808158	0.0339344	-0.688097	AGPS	225108_at	-0.209334	3.80957	-4.03894	0.000164505	0.00242919	0.487986	CCT5	208696_at	0.969716	2.56454	5.84534	1.18021e-06	3.28615e-05	4.89244	TPPP	206179_s_at
-2.82061	8.42726	-3.61122	0.000808699	0.0339344	-0.688711	PCDH19	227282_at	-0.268778	3.12666	-4.03852	0.000164733	0.00243008	0.486672	CMC4	210212_x_at	-3.85157	6.14194	-5.84265	1.18998e-06	3.30599e-05	4.88425	CYP4X1	227702_at
-1.50721	6.6297	-3.61103	0.000809129	0.0339344	-0.689197	SKA1	217640_x_at	0.308948	2.40994	4.03828	0.000164862	0.00243008	0.485933	DLX5	213707_s_at	1.49703	9.0036	5.84218	1.19167e-06	3.30901e-05	4.88284	FUCA2	223120_at
0.908372	9.86529	3.61082	0.000809633	0.0339344	-0.689769	SPATA20	218164_at	-0.180212	2.50741	-4.03822	0.000164892	0.00243008	0.485762	SNHG20	221621_at	-5.63767	8.45237	-5.84171	1.19338e-06	3.3104e-05	4.88142	ESR1	205225_at
1.77839	8.32842	3.60978	0.000812104	0.0340118	-0.692562	CYP2S1	223385_at	0.209181	3.13144	4.03789	0.000165073	0.00243115	0.484722	STX12	212112_s_at	-3.05591	7.83772	-5.84175	1.19322e-06	3.3104e-05	4.88154	NUAK2	220987_s_at
2.61377	6.11709	3.60873	0.000814617	0.034091	-0.695396	POF1B	1555383_a_at	-0.170931	2.9628	-4.03527	0.000166507	0.00245064	0.47654	RGS19	204336_s_at	2.20335	5.65849	5.84061	1.19741e-06	3.31989e-05	4.87807	GRAMD1B	212906_at
1.0545	9.76185	3.60839	0.00081543	0.0340988	-0.69631	PRAG1	235085_at	0.362475	2.60512	4.03471	0.000166813	0.00245353	0.474799	ANXA13	208323_s_at	2.45156	5.33385	5.83865	1.20461e-06	3.33646e-05	4.87211	NLE1	203867_s_at
-1.20351	9.94205	-3.60675	0.000819358	0.0342369	-0.700716	KIF2C	209408_at	0.211028	2.85788	4.03353	0.000167466	0.00246151	0.471102	TRIM16	204341_at	-0.964319	8.7309	-5.83765	1.20828e-06	3.34494e-05	4.86909	CRIPT	218643_s_at
-0.962577	8.19277	-3.60572	0.000821836	0.0343142	-0.703483	RDX	204969_s_at	-0.232494	3.26028	-4.03246	0.000168054	0.00246365	0.46779	FXR1	201635_s_at	0.611014	2.48587	5.83416	1.22121e-06	3.37562e-05	4.85851	ADAM28	208269_s_at
0.812145	10.8938	3.60487	0.000823877	0.0343731	-0.705758	FNDC3A	202304_at	0.168075	2.99501	4.03257	0.000167997	0.00246365	0.468112	LBP	211652_s_at	4.61647	5.74278	5.83003	1.23675e-06	3.41512e-05	4.84595	COLEC11	219873_at
-1.58267	6.87596	-3.6038	0.00082647	0.034443	-0.708638	LTO1	243531_at	0.274989	2.5343	4.03273	0.000167907	0.00246365	0.468617	NHERF4	220303_at	1.80623	6.40433	5.82873	1.24168e-06	3.42636e-05	4.842	MAN2A1	235103_at
0.729503	10.0602	3.6036	0.000826958	0.034443	-0.709178	ZNF189	207513_s_at	-0.251402	3.50402	-4.03089	0.000168926	0.00246994	0.462891	FMR1	215245_x_at	-1.22158	6.24477	-5.82862	1.24208e-06	3.42636e-05	4.84168	RNF31	220788_s_at
-1.73679	6.62217	-3.6034	0.000827444	0.034443	-0.709718	ZNF382	1557260_a_at	0.306016	2.01409	4.02891	0.000170033	0.00248448	0.456716	TREH	207378_at	4.65681	7.26141	5.8251	1.25551e-06	3.46169e-05	4.83099	SULT1C2	211470_s_at
-2.10887	6.16853	-3.6016	0.000831837	0.0345946	-0.714571	ATAD3B	233091_at	-0.280682	2.65561	-4.02772	0.000170701	0.00249262	0.453003	KPNA4	209653_at	-1.33122	6.30167	-5.82135	1.26998e-06	3.49703e-05	4.81961	EPN2	203464_s_at
1.37073	7.25281	3.60138	0.000832354	0.0345946	-0.71514	LIMA1	222456_s_at	-0.171036	2.99102	-4.02433	0.000172621	0.00251735	0.442423	CUL2	203079_s_at	-1.95301	5.51412	-5.81649	1.28898e-06	3.54503e-05	4.80486	FAM241B	226313_at
-2.10887	6.16853	-3.6016	0.000831837	0.0345946	-0.714571	VWA1	233091_at	0.213546	3.68347	4.02338	0.000173157	0.0025214	0.43949	CKAP4	200999_s_at	-1.04128	10.0306	-5.81102	1.3107e-06	3.59391e-05	4.78826	ARMCX6	214749_s_at
2.2851	7.93271	3.60096	0.000833387	0.0346112	-0.716278	SHISA2	230493_at	-0.170644	3.10788	-4.02324	0.000173238	0.0025214	0.439048	FANCG	203564_at	-1.04128	10.0306	-5.81102	1.3107e-06	3.59391e-05	4.78826	ARMCX7P	214749_s_at
1.65108	6.22591	3.60056	0.000834374	0.0346259	-0.717362	KCNQ1	211217_s_at	0.344773	2.40628	4.02147	0.000174249	0.00253446	0.433544	FXYD2	205674_x_at	-2.37649	5.41843	-5.81051	1.31275e-06	3.59772e-05	4.78671	PLXDC2	227995_at
0.976189	7.52655	3.59971	0.000836445	0.0346855	-0.719635	CFAP44	221103_s_at	0.328935	2.8287	4.02106	0.000174487	0.00253626	0.432253	SIL1	218436_at	2.25115	7.56251	5.80856	1.32059e-06	3.61559e-05	4.78079	CYP51A1P2	216607_s_at
0.984649	10.2003	3.59899	0.000838199	0.0347318	-0.721554	CTDSPL	201906_s_at	0.501034	3.35434	4.0203	0.000174922	0.00254093	0.429896	RAB25	218186_at	2.94578	8.03734	5.80438	1.33755e-06	3.6547e-05	4.76812	CPD	201943_s_at
1.448	10.0368	3.59782	0.000841084	0.034825	-0.724704	ETFB	202942_at	-0.160106	3.28061	-4.01971	0.000175263	0.00254422	0.428056	UBR5	208882_s_at	0.897472	2.86552	5.80259	1.34489e-06	3.67109e-05	4.76268	LINC02481	1562698_x_at
2.79046	7.26502	3.59625	0.000844963	0.0349591	-0.728921	CEACAM7	206199_at	-0.169234	3.01595	-4.0189	0.000175734	0.0025494	0.425516	USP21	218367_x_at	1.28244	10.2405	5.80192	1.34767e-06	3.675e-05	4.76063	IBTK	210970_s_at
1.39245	8.83337	3.59556	0.000846679	0.0350036	-0.730781	ITPR1	203710_at	-0.344783	2.84435	-4.01405	0.000178557	0.00258698	0.410447	MYH10	213067_at	1.76418	7.30492	5.79944	1.35791e-06	3.70107e-05	4.75312	PIK3C2B	204484_at
1.8537	7.70829	3.5951	0.000847827	0.0350245	-0.732022	MACC1	232151_at	0.242778	3.02499	4.01245	0.000179503	0.002599	0.405449	FAM174B	221880_s_at	-1.6341	6.22169	-5.79905	1.35952e-06	3.70362e-05	4.75194	CAMSAP2	212763_at
1.42971	8.37979	3.59429	0.000849826	0.0350806	-0.734181	PSD3	203355_s_at	-0.511096	2.41939	-4.01126	0.000180208	0.00260615	0.40174	ROBO3	219550_at	-1.65178	6.2651	-5.79702	1.36802e-06	3.71935e-05	4.74575	HMGB3P1	216548_x_at
1.10976	9.45205	3.59374	0.000851197	0.035094	-0.735658	VPS37B	221704_s_at	-0.197529	2.48634	-4.01122	0.00018023	0.00260615	0.401624	SIK3	204156_at	1.93841	8.35689	5.79622	1.37135e-06	3.72657e-05	4.74333	GALC	204417_at
-1.27661	10.8871	-3.59364	0.000851437	0.035094	-0.735916	WARS1	200629_at	-0.22021	3.0597	-4.01046	0.000180682	0.00261099	0.399256	UVRAG	203241_at	0.923986	3.14812	5.79361	1.3823e-06	3.7526e-05	4.73543	RPS6KA4	204632_at
1.04588	7.17241	3.59277	0.000853627	0.0351454	-0.73827	GAS6-AS1	238127_at	0.209525	3.11798	4.00957	0.000181209	0.00261463	0.396503	CDR2	209501_at	-2.98695	6.04963	-5.79315	1.38429e-06	3.75514e-05	4.73401	LRMDA	223703_at
-1.79547	6.01917	-3.59237	0.000854614	0.0351454	-0.739329	IP6K3	231179_at	-0.150537	2.88596	-4.00944	0.000181286	0.00261463	0.396099	URB2	205284_at	1.12109	4.90001	5.79248	1.38711e-06	3.76004e-05	4.73198	RSPH10B	1555272_at
-2.36385	7.39981	-3.59257	0.000854121	0.0351454	-0.738801	LINC01139	235599_at	0.312314	3.29605	4.00769	0.000182336	0.00262807	0.390641	CRYZ	202950_at	1.12109	4.90001	5.79248	1.38711e-06	3.76004e-05	4.73198	RSPH10B2	1555272_at
1.27413	8.97644	3.59125	0.000857421	0.0352078	-0.742334	ARHGAP26	226576_at	0.215172	2.45495	4.00635	0.00018314	0.00263796	0.386477	SNED1	213493_at	-2.20674	5.96169	-5.78938	1.40032e-06	3.79023e-05	4.72257	ZNF415	205514_at
-1.4776	8.63626	-3.58991	0.000860804	0.0352936	-0.745942	SCARA3	219416_at	0.158005	2.37237	4.00445	0.000184287	0.00265276	0.380574	SOCS2	203372_s_at	-1.18729	10.4302	-5.7866	1.41225e-06	3.81404e-05	4.71414	RAI1	226143_at
-3.81838	7.90339	-3.58945	0.000861966	0.0353148	-0.747179	CYP4B1	210096_at	0.231968	2.40702	4.00358	0.000184813	0.0026569	0.377879	ALG12	218444_at	1.63877	8.67453	5.78269	1.42922e-06	3.85319e-05	4.70228	SDF2	203090_at
1.50707	7.80994	3.58831	0.000864844	0.0353796	-0.750233	XRCC4	205072_s_at	-0.179739	2.81149	-4.00216	0.000185674	0.00266584	0.373485	CHEK1	205394_at	1.37485	8.64204	5.78248	1.43014e-06	3.85377e-05	4.70164	PIGV	51146_at
1.60273	9.6885	3.58796	0.000865726	0.0353891	-0.751167	RASEF	235144_at	0.291466	3.31496	4.00115	0.000186291	0.00267297	0.37035	CPT1A	203633_at	-3.96877	10.0647	-5.7799	1.44147e-06	3.88239e-05	4.6938	GAS1	204457_s_at
1.18027	7.1436	3.58629	0.00086995	0.0354861	-0.755627	FA2H	234963_s_at	-0.250263	2.93022	-3.99951	0.000187302	0.00268364	0.365233	STXBP1	202260_s_at	4.2343	3.29159	5.77701	1.45427e-06	3.91493e-05	4.68503	CLCA1	210107_at
1.02717	13.2351	3.58633	0.000869863	0.0354861	-0.755536	PERP	222392_x_at	-0.222067	3.0154	-3.99946	0.00018733	0.00268364	0.36509	THTPA	218540_at	2.36364	6.46667	5.77679	1.45525e-06	3.91559e-05	4.68436	C4orf33	1552370_at
0.878565	10.1211	3.58626	0.000870047	0.0354861	-0.75573	RALGAPA2	225499_at	-0.209255	2.88293	-3.99859	0.000187867	0.00268866	0.362384	E2F6	203957_at	0.144081	2.2987	5.77574	1.45992e-06	3.92403e-05	4.68117	MYBPC3	208040_s_at
-1.22584	7.66959	-3.5859	0.000870947	0.0354963	-0.756676	FAM238C	231196_x_at	-0.258595	3.25122	-3.99766	0.00018844	0.00269513	0.359507	GRINA	212090_at	2.11041	7.85287	5.7756	1.46052e-06	3.92403e-05	4.68077	UBXN8	215983_s_at
1.78798	7.3926	3.58526	0.000872594	0.0355236	-0.758407	CYP4F3	206515_at	0.182869	2.46358	3.99705	0.000188821	0.00269712	0.357594	GH1	206886_x_at	1.756	6.68751	5.77527	1.46201e-06	3.92609e-05	4.67976	PRADC1	223312_at
2.65607	7.385	3.58488	0.000873568	0.0355236	-0.75943	SDR16C5	238017_at	-0.111309	2.7349	-3.99707	0.000188807	0.00269712	0.357666	ZNF79	216486_x_at	2.22	6.75559	5.76949	1.48807e-06	3.9824e-05	4.66221	NEDD4L	212445_s_at
-2.71252	6.19063	-3.58492	0.000873459	0.0355236	-0.759315	TMEM88B	1565809_x_at	0.192032	3.25918	3.9933	0.000191155	0.00272695	0.345985	FAM98A	212333_at	2.51288	5.65497	5.76785	1.49555e-06	3.9995e-05	4.65723	ARL15	219842_at
1.37997	8.12102	3.58334	0.000877492	0.0356566	-0.763536	STS	203769_s_at	-0.172042	3.45816	-3.99105	0.000192571	0.00274039	0.339007	SNRPC	201342_at	2.14388	7.40502	5.7661	1.50358e-06	4.01015e-05	4.65192	MED24	213043_s_at
1.28731	9.9919	3.5823	0.000880173	0.0357389	-0.766331	TACC2	202289_s_at	0.145806	1.773	3.98971	0.000193421	0.00274873	0.334844	AFF3	205734_s_at	1.83644	2.70832	5.76572	1.50531e-06	4.01282e-05	4.65077	CNDP1	223699_at
2.01254	7.04356	3.58195	0.000881073	0.0357489	-0.767267	SPECC1	228900_at	-0.25777	3.29102	-3.98924	0.000193722	0.00275109	0.333375	LBH	221011_s_at	3.11754	4.24261	5.76007	1.53155e-06	4.08078e-05	4.63361	DLL1	224215_s_at
-1.2284	11.7938	-3.58161	0.000881944	0.0357577	-0.768173	BTG3	213134_x_at	-0.192147	2.97194	-3.98851	0.000194184	0.0027543	0.331122	TMEM185B	219253_at	2.30552	8.43965	5.7594	1.53467e-06	4.08709e-05	4.63159	TAOK3	220761_s_at
2.35104	5.75438	3.57881	0.00088919	0.0360247	-0.775668	SCARA5	229839_at	-0.200516	2.75307	-3.9877	0.000194704	0.00275992	0.328595	PPAT	209434_s_at	-4.39972	7.46633	-5.75908	1.53616e-06	4.08907e-05	4.63063	CLGN	205830_at
1.96418	5.36526	3.57819	0.000890819	0.036064	-0.777345	HNF4G	207456_at	0.285484	3.0248	3.9842	0.000196948	0.00278995	0.317766	SAR1B	218254_s_at	-1.22229	9.33193	-5.75769	1.54272e-06	4.10382e-05	4.6264	ZNF22	218005_at
-0.9515	11.9177	-3.57406	0.000901634	0.0364556	-0.7884	CKS1B	201897_s_at	-0.181702	2.83838	-3.98331	0.000197525	0.00279634	0.315001	TLN1	203254_s_at	1.6119	3.18335	5.75732	1.54444e-06	4.10513e-05	4.62529	NKX3-1	209706_at
-0.9515	11.9177	-3.57406	0.000901634	0.0364556	-0.7884	CKS1BP2	201897_s_at	-1.29676	3.16822	-3.98148	0.000198712	0.00281136	0.309339	IGHG3	211430_s_at	-2.35421	7.32151	-5.75644	1.54862e-06	4.11424e-05	4.6226	SACS	213262_at
-0.9515	11.9177	-3.57406	0.000901634	0.0364556	-0.7884	CKS1BP3	201897_s_at	-0.304465	2.99239	-3.98	0.000199677	0.00282143	0.30476	DBN1	217025_s_at	2.35363	5.36608	5.75586	1.55138e-06	4.11957e-05	4.62084	PIGN	232101_s_at
2.01255	6.15542	3.57398	0.000901828	0.0364556	-0.788597	CLDN23	228706_s_at	0.230283	3.59585	3.97895	0.000200366	0.00282758	0.301505	MYO5C	218966_at	1.32552	9.5865	5.75314	1.56431e-06	4.1468e-05	4.6126	CLDN12	223249_at
-0.796925	8.48906	-3.57327	0.000903716	0.0365049	-0.790512	WDPCP	224180_x_at	-0.254756	3.38463	-3.97805	0.00020096	0.00283393	0.298705	PCMTD2	212406_s_at	1.63797	8.90978	5.75307	1.56467e-06	4.1468e-05	4.61237	TRAK1	202080_s_at
-1.18338	7.53702	-3.57289	0.000904705	0.0365179	-0.791515	FOXJ3	217310_s_at	-0.187863	2.8435	-3.9777	0.000201188	0.00283393	0.297637	PRKD3	211084_x_at	2.27619	10.4753	5.74814	1.5884e-06	4.19874e-05	4.59742	PTPRK	203038_at
-2.81048	8.78228	-3.57105	0.000909595	0.0366881	-0.796452	KLK5	222242_s_at	0.175578	3.31935	3.97769	0.000201197	0.00283393	0.297591	UFM1	218050_at	-1.2949	9.41677	-5.74804	1.58888e-06	4.19874e-05	4.59713	RFXANK	202758_s_at
3.34792	7.07052	3.57021	0.000911817	0.0367443	-0.798686	F5	204713_s_at	0.458505	2.75237	3.97685	0.000201753	0.00283996	0.294985	ID3	207826_s_at	-2.42974	5.90405	-5.7464	1.59689e-06	4.21582e-05	4.59213	BCL6	228758_at
1.75717	6.53429	3.56992	0.000912589	0.0367443	-0.799461	GRK5	204395_s_at	-0.262328	3.02731	-3.97379	0.000203782	0.00286491	0.285529	GRB7	210761_s_at	1.29797	6.60206	5.74495	1.60399e-06	4.23253e-05	4.58773	RAD50	209349_at
1.79386	9.76455	3.56977	0.000913005	0.0367443	-0.799879	SYTL2	232914_s_at	0.191732	2.99213	3.97312	0.000204231	0.00286786	0.283451	ATP5F1D	203926_x_at	2.46709	6.2366	5.74232	1.61692e-06	4.25638e-05	4.57976	CEBPA	204039_at
0.849274	10.4693	3.56936	0.000914085	0.0367552	-0.800961	IVNS1ABP	201363_s_at	0.176987	3.45364	3.97236	0.000204738	0.0028729	0.281108	MAP2K2	202424_at	1.77542	6.62468	5.74198	1.61858e-06	4.25871e-05	4.57874	ZNF57	1554628_at
1.77984	5.40809	3.56858	0.000916179	0.0367907	-0.803058	ARFGEF3	242098_at	0.233035	2.5052	3.96992	0.000206379	0.00289229	0.273565	FGFR4	204579_at	3.82869	6.2365	5.74154	1.62076e-06	4.26238e-05	4.5774	MAOB	204041_at
-0.824602	11.3978	-3.56749	0.000919097	0.0368807	-0.80597	RHOQ	212119_at	0.196007	2.69986	3.97008	0.000206272	0.00289229	0.274055	SULT1B1	207601_at	1.54647	5.9463	5.74063	1.62528e-06	4.27223e-05	4.57463	RMDN2	235349_at
-0.824602	11.3978	-3.56749	0.000919097	0.0368807	-0.80597	RHOQP3	212119_at	-0.185737	2.92118	-3.96796	0.000207709	0.00290727	0.267495	PHF20L1	222133_s_at	4.22003	6.21405	5.74013	1.62777e-06	4.27671e-05	4.57312	CENPV	226611_s_at
1.89336	8.55474	3.56666	0.000921309	0.0369423	-0.808171	SERINC2	224762_at	0.311727	2.23777	3.96754	0.000207994	0.00290944	0.266199	CHST7	206756_at	2.75981	7.83939	5.73801	1.63835e-06	4.2983e-05	4.56669	TMEM144	228624_at
1.63965	9.0026	3.56625	0.000922434	0.0369603	-0.809288	TTC39A	210652_s_at	-0.440622	3.61854	-3.96728	0.000208174	0.00291012	0.265385	LY6E	202145_at	3.34035	7.61721	5.73621	1.64739e-06	4.31357e-05	4.56122	FRAS1	226145_s_at
1.51601	10.9085	3.56556	0.000924286	0.0370074	-0.811126	GSKIP	223239_at	0.361357	2.2386	3.9668	0.000208502	0.00291045	0.263897	SLC15A1	207254_at	-5.19537	6.46332	-5.73496	1.6537e-06	4.32614e-05	4.55742	SCARA3	223843_at
1.89771	8.07473	3.56517	0.000925329	0.037022	-0.812158	SYTL5	242093_at	0.231403	2.37441	3.96687	0.000208449	0.00291045	0.264137	SORBS2	220858_at	1.85985	3.60437	5.73448	1.65611e-06	4.33036e-05	4.55598	GLOD5	231052_at
-1.37237	9.31206	-3.56164	0.000934927	0.0373786	-0.821607	BCL11A	210347_s_at	-0.149164	2.81442	-3.96437	0.000210161	0.00292688	0.256409	VCPKMT	218940_at	2.13823	4.14073	5.73137	1.67193e-06	4.36755e-05	4.54654	TNXA	213451_x_at
2.39167	6.2153	3.55963	0.00094041	0.0374881	-0.826962	CDX1	206430_at	0.229434	2.60838	3.96168	0.000212021	0.00295094	0.248085	CAPN9	210641_at	1.51636	6.28959	5.71914	1.73561e-06	4.52526e-05	4.50943	LDLRAP1	57082_at
1.5021	7.51901	3.5601	0.000939121	0.0374881	-0.825706	CHST5	221164_x_at	0.222129	2.7661	3.96136	0.00021224	0.00295215	0.24711	ETNK1	222262_s_at	1.83325	9.44963	5.71193	1.77432e-06	4.62176e-05	4.48754	PSMD3	201388_at
2.04891	7.31995	3.55975	0.000940086	0.0374881	-0.826646	EPHX2	209368_at	-0.240676	2.76089	-3.9605	0.000212839	0.00295864	0.244445	PBX2	202875_s_at	4.03224	5.33107	5.71056	1.78175e-06	4.63449e-05	4.48339	CEACAM1	209498_at
-1.01773	10.2252	-3.55918	0.000941662	0.0375106	-0.82818	PARP6	232683_s_at	-0.136955	2.66543	-3.96026	0.000213008	0.00295914	0.243697	ZBTB39	205256_at	-1.11724	11.0308	-5.71063	1.7814e-06	4.63449e-05	4.48359	XPOT	212160_at
1.51009	6.88225	3.55776	0.000945563	0.0376385	-0.831966	ICA1	204002_s_at	-0.162288	3.464	-3.95956	0.000213497	0.00296408	0.241531	MTX2	203517_at	0.811729	2.52471	5.70891	1.79077e-06	4.65353e-05	4.47838	LINC01091	1563462_at
-1.14696	7.65151	-3.55413	0.000955619	0.0380111	-0.84165	PATJ	214493_s_at	0.136761	2.63268	3.95907	0.000213833	0.0029669	0.240044	AHCYL2	215672_s_at	-2.32361	5.81875	-5.70613	1.80602e-06	4.68648e-05	4.46996	CHST10	204065_at
-0.863334	11.6582	-3.55326	0.000958056	0.038025	-0.843983	CSE1L	210766_s_at	-0.145072	3.39069	-3.94941	0.000220691	0.00305444	0.210232	ORC4	203351_s_at	1.95236	7.0547	5.7058	1.80788e-06	4.68907e-05	4.46894	ETFDH	33494_at
-1.48818	6.74469	-3.55345	0.000957524	0.038025	-0.843474	NFKBIL1	209973_at	-0.168348	3.35117	-3.94855	0.000221316	0.00306119	0.207559	CHERP	202230_s_at	2.00029	8.26821	5.70564	1.80875e-06	4.68912e-05	4.46846	VPS37B	221704_s_at
1.39609	6.90146	3.55363	0.000957004	0.038025	-0.842977	SLC7A4	205864_at	0.166196	3.0527	3.94686	0.000222534	0.00307613	0.202377	BIN3	222199_s_at	4.05544	4.99769	5.70496	1.81248e-06	4.69656e-05	4.46642	ADRA2A	209869_at
1.98542	7.72356	3.55274	0.000959497	0.0380545	-0.845358	LYVE1	219059_s_at	0.217295	1.92897	3.94648	0.000222811	0.00307805	0.201203	POU3F2	207084_at	-1.86594	7.50141	-5.70269	1.82514e-06	4.72488e-05	4.45951	ST3GAL6	230175_s_at
1.71549	4.55724	3.55189	0.000961864	0.0380738	-0.847614	ABCC8	210246_s_at	-0.195133	2.97802	-3.94436	0.000224362	0.00309756	0.194649	ZFTA	218641_at	1.51007	2.62893	5.70253	1.82601e-06	4.72488e-05	4.45904	INSC	237056_at
-1.29748	8.69056	-3.5515	0.00096298	0.0380738	-0.848675	CD109	229900_at	0.161418	3.40846	3.9441	0.000224554	0.00309828	0.193845	CNN2	201605_x_at	-4.19315	5.43709	-5.70203	1.82884e-06	4.72998e-05	4.4575	WT1	216953_s_at
0.999044	8.47882	3.55145	0.000963124	0.0380738	-0.848812	ETFDH	33494_at	0.281033	2.42268	3.94159	0.000226398	0.00311986	0.186123	CRYBG2	220289_s_at	2.16326	9.19487	5.70102	1.83448e-06	4.74232e-05	4.45445	CDS1	205709_s_at
-1.0571	7.62493	-3.55132	0.000963471	0.0380738	-0.849142	ZIK1	235773_at	0.27773	4.14698	3.94135	0.000226576	0.00312039	0.185381	LGALS3	208949_s_at	1.47995	3.08621	5.6897	1.89905e-06	4.89075e-05	4.42011	PRDM6	230311_s_at
2.67644	5.94716	3.55026	0.00096645	0.0381034	-0.851969	C1orf116	219856_at	-0.16869	3.74421	-3.94015	0.000227459	0.00313061	0.181707	PCNP	217816_s_at	-0.939257	11.8117	-5.68832	1.9071e-06	4.90685e-05	4.41592	RNASEK	224573_at
-1.88019	10.055	-3.55051	0.000965759	0.0381034	-0.851314	EMX2OS	232531_at	0.412614	3.57852	3.93939	0.000228031	0.00313655	0.179337	IER3	201631_s_at	-1.39889	5.2488	-5.68714	1.91397e-06	4.92222e-05	4.41235	EIF1AD	223682_s_at
0.914129	11.4342	3.55006	0.000967011	0.0381034	-0.8525	GNG12	212294_at	0.158061	3.72778	3.93815	0.000228949	0.0031453	0.175541	AP3S1	202442_at	1.04997	8.97093	5.68644	1.91811e-06	4.92823e-05	4.4102	NSRP1	223236_at
-1.23097	9.266	-3.55025	0.000966473	0.0381034	-0.85199	IQCJ-SCHIP1	204030_s_at	-0.444046	2.50211	-3.93687	0.000229906	0.0031565	0.171603	TGM1	206008_at	1.19479	10.8537	5.67446	1.98963e-06	5.10239e-05	4.37388	UAP1	209340_at
-1.23097	9.266	-3.55025	0.000966473	0.0381034	-0.85199	SCHIP1	204030_s_at	0.393279	2.71248	3.93537	0.000231035	0.00316253	0.16698	C4BPA	205654_at	1.63263	7.17617	5.67229	2.00287e-06	5.13153e-05	4.36729	MTMR10	225810_at
-2.64819	5.26154	-3.54886	0.000970395	0.0382092	-0.855697	GAS1	204456_s_at	0.14121	2.56275	3.93575	0.000230753	0.00316253	0.168134	CYP19A1	203475_at	-3.72475	6.70063	-5.67087	2.01154e-06	5.14652e-05	4.36301	PSAT1	220892_s_at
-1.51732	7.30805	-3.54813	0.000972453	0.0382627	-0.857636	NOD2	220066_at	0.268703	2.80849	3.93575	0.00023075	0.00316253	0.168144	HSD11B2	204130_at	3.92678	10.0761	5.67061	2.01319e-06	5.14831e-05	4.3622	NQO1	210519_s_at
1.69399	6.18493	3.5462	0.000977938	0.0384508	-0.862785	HHIP	1556037_s_at	-0.472246	3.06532	-3.93534	0.000231055	0.00316253	0.166898	MAFB	218559_s_at	1.77381	4.17203	5.66799	2.02934e-06	5.18234e-05	4.35427	NEK3	211089_s_at
1.32347	8.19677	3.54394	0.00098441	0.0386774	-0.868823	MOCOS	219959_at	-0.184197	2.69027	-3.93562	0.000230851	0.00316253	0.167733	SEC61A2	219499_at	4.09102	7.72225	5.66779	2.03064e-06	5.18324e-05	4.35363	UGT8	228956_at
-0.778369	9.8224	-3.54276	0.000987804	0.0387828	-0.871972	RIMKLB	229344_x_at	0.254814	3.5316	3.93084	0.000234469	0.00320336	0.153049	CTSH	202295_s_at	1.79762	5.79173	5.66574	2.04335e-06	5.2084e-05	4.34744	MFSD9	213403_at
1.18338	9.12857	3.54235	0.000988976	0.038789	-0.873058	DGKH	227415_at	0.284667	2.63778	3.93016	0.00023499	0.0032085	0.150956	GLCE	213552_at	-1.14829	7.94578	-5.66121	2.07185e-06	5.26876e-05	4.3337	PELP1	215354_s_at
2.30135	6.31462	3.54221	0.000989381	0.038789	-0.873433	GP2	206681_x_at	-0.263224	3.75943	-3.92984	0.000235235	0.00320988	0.149971	GAS6	1598_g_at	2.09322	8.80161	5.6608	2.07443e-06	5.27287e-05	4.33246	ABHD17C	225436_at
1.37148	9.66759	3.54074	0.000993618	0.0389195	-0.877343	ABR	212895_s_at	-0.2537	3.14239	-3.92757	0.000236981	0.00322976	0.14299	EPPK1	208156_x_at	2.86221	9.68989	5.65329	2.12263e-06	5.37292e-05	4.30967	HSD17B11	217989_at
-0.786365	8.76913	-3.54056	0.000994135	0.0389195	-0.87782	EPHB2	210651_s_at	0.239805	2.41881	3.92763	0.000236935	0.00322976	0.143175	PIK3C2G	215129_at	-0.796325	4.47399	-5.65128	2.13568e-06	5.40094e-05	4.30359	PLCG1	216551_x_at
-2.08047	6.07049	-3.53741	0.00100329	0.0392217	-0.886209	TRIM11	220279_at	0.14973	4.00278	3.92681	0.000237567	0.00323574	0.14066	CLIC1	208659_at	1.0113	8.90864	5.64891	2.15121e-06	5.43268e-05	4.2964	GTF2B	208066_s_at
-2.08047	6.07049	-3.53741	0.00100329	0.0392217	-0.886209	TRIM17	220279_at	-0.228069	3.54154	-3.92663	0.000237711	0.00323574	0.140089	MARCHF6	201736_s_at	-1.19259	6.48227	-5.64894	2.15104e-06	5.43268e-05	4.29648	ZBTB4	227047_x_at
1.05197	8.71738	3.53503	0.00101025	0.0394654	-0.892531	CAMK2D	224994_at	0.292953	1.92317	3.92613	0.000238096	0.00323901	0.13856	ACHE	205378_s_at	-4.50416	5.8197	-5.64606	2.17007e-06	5.47019e-05	4.28775	DOK5	1554863_s_at
1.01863	11.1209	3.53434	0.0010123	0.0395173	-0.89439	TSPO	202096_s_at	0.235303	3.16457	3.92578	0.000238364	0.00324067	0.137499	AP2B1	200612_s_at	3.72741	8.17526	5.64111	2.20315e-06	5.55103e-05	4.27273	FKBP1B	206857_s_at
0.988848	9.15614	3.53354	0.00101465	0.0395807	-0.89651	AKAP1	210625_s_at	0.166861	3.50792	3.92469	0.000239213	0.00324825	0.134143	TMED3	208837_at	3.72741	8.17526	5.64111	2.20315e-06	5.55103e-05	4.27273	MFSD2B	206857_s_at
0.708871	8.50481	3.53131	0.00102124	0.0397811	-0.902436	NT5C	219214_s_at	0.118825	3.15831	3.92411	0.000239667	0.00325244	0.132353	JAK3	207187_at	-1.71541	4.52914	-5.63985	2.21165e-06	5.56988e-05	4.26891	ARHGAP39	227876_at
-1.45939	7.10866	-3.53055	0.00102351	0.0398408	-0.904461	MTG2	1568822_at	0.316364	3.11292	3.92273	0.000240743	0.00326505	0.128126	TOB2	221496_s_at	1.28933	8.00169	5.63886	2.21835e-06	5.58161e-05	4.26592	PMM2	203201_at
-1.344	12.765	-3.52942	0.00102686	0.0399353	-0.907458	CD47	211075_s_at	-0.536949	2.78824	-3.92063	0.000242395	0.00328546	0.121671	BCAT1	214452_at	1.57647	6.23734	5.63741	2.22821e-06	5.60127e-05	4.26151	DNM2	202253_s_at
1.59417	6.86095	3.529	0.00102812	0.0399353	-0.908582	SFRP1	202035_s_at	0.442572	2.60062	3.91913	0.00024358	0.0032975	0.117069	SPINK4	207214_at	1.69544	6.36127	5.63634	2.2355e-06	5.61662e-05	4.25827	PEX7	211033_s_at
0.838227	10.7323	3.52758	0.00103237	0.0400716	-0.912349	CASK	211208_s_at	0.231929	3.60387	3.91488	0.000246976	0.00333739	0.104004	CNDP2	217752_s_at	1.07129	6.4165	5.63478	2.24618e-06	5.63607e-05	4.25355	CCDC32	225397_at
0.9321	8.74265	3.5266	0.0010353	0.0401569	-0.914946	HEYL	226828_s_at	-0.0865661	4.58326	-3.91379	0.000247845	0.00334711	0.100687	RPL30	200062_s_at	-4.7356	6.90168	-5.63422	2.25007e-06	5.64325e-05	4.25183	CCDC146	227091_at
-0.852272	10.3607	-3.52517	0.00103962	0.0402959	-0.918756	MAGEF1	218176_at	-0.383723	2.16253	-3.91188	0.000249391	0.00336391	0.0948205	SFTPD	214199_at	2.15879	5.5505	5.63278	2.25997e-06	5.66547e-05	4.24748	RASA3	225562_at
-1.45068	7.38071	-3.52313	0.0010458	0.0405065	-0.924173	LINC01770	243021_at	0.148955	3.44879	3.91082	0.000250255	0.00337353	0.0915567	ALDH9A1	201612_at	-2.44954	7.14779	-5.626	2.30727e-06	5.78139e-05	4.22693	NAT14	223284_at
2.0345	6.31006	3.52165	0.00105032	0.0406238	-0.928116	PIK3C2G	215129_at	0.234278	3.43909	3.90796	0.000252591	0.00340089	0.0827921	TGFBR2	208944_at	2.05217	7.53472	5.62213	2.33475e-06	5.84488e-05	4.21519	OCLN	231022_at
1.73689	10.8613	3.52181	0.00104982	0.0406238	-0.927688	SOX9	202935_s_at	-0.228465	3.48435	-3.90687	0.000253486	0.00341088	0.079455	RHOQ	212119_at	1.58288	9.16744	5.61796	2.36474e-06	5.91456e-05	4.20253	SLX1A-SULT1A3	203615_x_at
-1.05964	9.42722	-3.52093	0.00105251	0.0406798	-0.930023	ANP32E	208103_s_at	-0.301122	3.33285	-3.9059	0.000254284	0.00341956	0.0764884	CNN3	201445_at	1.58288	9.16744	5.61796	2.36474e-06	5.91456e-05	4.20253	SLX1B-SULT1A4	203615_x_at
-2.27432	7.75282	-3.5199	0.00105565	0.0407414	-0.932752	BNIPL	236534_at	0.138712	2.33387	3.90217	0.000257382	0.00345496	0.0650649	PTPRZ1	204469_at	1.58288	9.16744	5.61796	2.36474e-06	5.91456e-05	4.20253	SULT1A1	203615_x_at
-1.97214	7.18409	-3.51977	0.00105605	0.0407414	-0.933098	CD38	205692_s_at	0.24575	2.76661	3.90189	0.000257619	0.00345533	0.0641948	DHRS9	219799_s_at	1.58288	9.16744	5.61796	2.36474e-06	5.91456e-05	4.20253	SULT1A2	203615_x_at
-0.676544	10.0915	-3.51968	0.00105634	0.0407414	-0.933348	ZNF93	215758_x_at	0.299201	2.65996	3.90158	0.000257874	0.00345533	0.0632628	THBD	203887_s_at	1.58288	9.16744	5.61796	2.36474e-06	5.91456e-05	4.20253	SULT1A3	203615_x_at
0.846088	9.07828	3.51899	0.00105845	0.0407941	-0.935176	STN1	219100_at	-0.132758	2.45309	-3.90018	0.000259053	0.00346145	0.0589606	PDS5A	213984_at	1.58288	9.16744	5.61796	2.36474e-06	5.91456e-05	4.20253	SULT1A4	203615_x_at
-1.76156	6.85291	-3.51848	0.00106001	0.0408255	-0.936524	FILIP1	1570515_a_at	-0.407073	3.24367	-3.90016	0.000259069	0.00346145	0.0589008	RHEX	222334_at	2.73623	9.09556	5.6174	2.36878e-06	5.92194e-05	4.20084	B3GNT5	225612_s_at
-1.76649	7.17306	-3.51769	0.00106246	0.0408908	-0.938631	MAP2	210015_s_at	-0.475917	3.76278	-3.90026	0.000258986	0.00346145	0.0592044	SPP1	209875_s_at	1.56751	11.011	5.61479	2.3877e-06	5.96652e-05	4.19294	HEXB	201944_at
-1.67602	6.25125	-3.51731	0.00106363	0.0409071	-0.939639	RAPGEF4-AS1	1563528_at	0.250323	3.61644	3.89959	0.000259552	0.0034653	0.0571456	BTG1	200920_s_at	-3.62677	5.20031	-5.61458	2.38925e-06	5.96767e-05	4.1923	WNT10A	223709_s_at
-1.72858	5.23959	-3.51548	0.00106927	0.041066	-0.944473	INTS6-AS1	1557117_at	-0.156101	3.15356	-3.89927	0.000259818	0.00346679	0.0561768	RNMT	202683_s_at	-4.05908	6.03573	-5.6063	2.45051e-06	6.10952e-05	4.16719	ANOS1	205206_at
-1.28666	8.24528	-3.51497	0.00107087	0.0410988	-0.945845	TSPAN2	227236_at	-0.221189	3.3512	-3.89718	0.000261591	0.00348626	0.0497632	FERMT2	209210_s_at	-4.83181	10.885	-5.60614	2.45172e-06	6.10974e-05	4.1667	C3	217767_at
-0.912299	9.03391	-3.51332	0.00107601	0.0412381	-0.950224	LINC00665	242462_at	-0.201349	3.2617	-3.89482	0.000263597	0.00350671	0.0425575	KIF1B	209234_at	2.87857	8.50383	5.60386	2.46887e-06	6.14407e-05	4.15979	LDLR	202068_s_at
-0.912299	9.03391	-3.51332	0.00107601	0.0412381	-0.950224	LINC01535	242462_at	-0.167318	3.69287	-3.89485	0.000263573	0.00350671	0.0426437	PSMD2	200830_at	-4.06354	6.53981	-5.60328	2.47323e-06	6.15212e-05	4.15804	NPR1	204648_at
-1.58343	8.5137	-3.51344	0.00107563	0.0412381	-0.949903	TNFAIP6	206025_s_at	0.205172	3.08815	3.89426	0.000264076	0.00351099	0.0408442	CLCN3	201735_s_at	2.33616	6.84441	5.5993	2.50348e-06	6.22172e-05	4.14598	FAM118B	223386_at
0.825983	8.74248	3.51065	0.00108436	0.041529	-0.957295	SHB	1557458_s_at	0.250838	2.92105	3.89386	0.000264416	0.0035134	0.0396332	ATP6V0E1	214149_s_at	2.38551	6.69844	5.59814	2.51238e-06	6.24101e-05	4.14246	RAVER2	231851_at
1.02304	8.80366	3.51	0.00108642	0.0415494	-0.959024	C1QTNF1	220975_s_at	-0.136961	3.52435	-3.89318	0.000265002	0.003517	0.0375438	UBE2Q1	217978_s_at	1.47142	3.13232	5.59458	2.53986e-06	6.30639e-05	4.13168	SMIM2-AS1	238113_at
0.834332	9.2093	3.51017	0.00108588	0.0415494	-0.958569	ERCC6L2	229710_at	-0.444475	3.11014	-3.89017	0.000267603	0.00354941	0.0283315	ERBB4	214053_at	-2.09377	5.97836	-5.5932	2.55061e-06	6.33021e-05	4.12749	CFL2	233496_s_at
-1.3646	11.722	-3.5082	0.0010921	0.0417085	-0.963799	ARHGAP29	203910_at	0.333872	2.68201	3.88721	0.00027018	0.00357932	0.0192952	PGC	205261_at	3.91137	4.38594	5.59145	2.56432e-06	6.36136e-05	4.12217	SCIN	1552367_a_at
1.97484	5.72406	3.50732	0.00109489	0.0417856	-0.966128	OSR1	228399_at	0.246835	2.28729	3.88667	0.000270655	0.00358349	0.0176363	LHCGR	207240_s_at	1.99252	7.24843	5.5849	2.61617e-06	6.48115e-05	4.10232	RALGAPA2	225499_at
1.86069	9.72949	3.50586	0.00109952	0.0419037	-0.969984	SDC1	201286_at	-0.155781	3.45687	-3.88585	0.000271379	0.00358668	0.0151167	RTF2	217737_x_at	2.56107	2.93124	5.58369	2.62587e-06	6.49635e-05	4.09865	ORMDL3	240701_at
1.2526	12.647	3.50476	0.00110303	0.042008	-0.972897	TXNIP	201009_s_at	0.23036	2.43522	3.88599	0.000271252	0.00358668	0.0155588	SUN1	206487_at	-3.18527	5.85087	-5.5833	2.62896e-06	6.50105e-05	4.09749	SLIT2	209897_s_at
1.85184	9.25432	3.5038	0.0011061	0.0420767	-0.975438	GATM	203178_at	0.40734	2.26926	3.88536	0.000271809	0.00359022	0.0136271	GATA4	205517_at	0.368385	2.38902	5.57783	2.67329e-06	6.59874e-05	4.08091	NPAS1	216975_x_at
2.38815	6.53226	3.50276	0.00110945	0.0420767	-0.978206	KBTBD11	204301_at	0.251145	1.92669	3.88458	0.000272494	0.00359502	0.0112516	DNMT3L	220139_at	4.00341	6.33021	5.57741	2.67677e-06	6.60136e-05	4.07962	ADGRG6	213094_at
-2.90798	10.6527	-3.50302	0.00110861	0.0420767	-0.977515	KLK7	239381_at	0.151968	2.83706	3.88004	0.000276526	0.00363959	-0.00259666	FARP2	204511_at	2.59772	4.44094	5.57747	2.67623e-06	6.60136e-05	4.07982	TPK1	223686_at
1.22115	7.45161	3.50314	0.00110822	0.0420767	-0.977193	PEAR1	228618_at	0.13242	4.03374	3.87904	0.000277428	0.0036493	-0.00566675	DSTN	201022_s_at	1.80453	7.2934	5.57694	2.6806e-06	6.60783e-05	4.0782	TIGD2	229983_at
1.30614	8.57951	3.50355	0.00110691	0.0420767	-0.976114	SLC35D2	213082_s_at	0.198614	2.72618	3.87843	0.000277976	0.0036522	-0.00752769	CAPN3	210944_s_at	1.14839	10.1488	5.57518	2.69503e-06	6.63741e-05	4.07288	DERA	218102_at
1.38691	10.6144	3.50294	0.00110885	0.0420767	-0.977713	TMEM98	223170_at	0.293084	2.60145	3.87819	0.000278189	0.00365285	-0.00825179	SLC46A3	214719_at	1.13054	2.801	5.57239	2.71813e-06	6.68227e-05	4.06441	COLCA1	235892_at
1.70301	7.4154	3.5023	0.00111094	0.0420919	-0.979431	AREG	205239_at	0.192149	1.78026	3.87733	0.000278962	0.00365869	-0.0108688	PROC	206259_at	2.17602	8.03342	5.57008	2.73742e-06	6.72364e-05	4.0574	TDRD7	213361_at
-0.970308	7.90687	-3.50179	0.00111255	0.0420919	-0.980754	NUP160	214962_s_at	0.224741	3.03878	3.87659	0.000279633	0.00366534	-0.0131335	PPP1R12B	201957_at	-3.44144	6.04753	-5.56933	2.74363e-06	6.73587e-05	4.05516	TRAM1L1	244334_at
-0.983419	8.42986	-3.50168	0.00111293	0.0420919	-0.981073	PTPN14	242321_at	-0.117148	3.13316	-3.87541	0.000280707	0.00367508	-0.0167452	TLK2	212986_s_at	0.880564	2.47581	5.56895	2.74687e-06	6.74081e-05	4.05398	GKN2	238222_at
-0.720647	9.40422	-3.50211	0.00111152	0.0420919	-0.979909	SIN3A	225135_at	-0.270757	3.03695	-3.8725	0.00028336	0.00370764	-0.0256137	SRGAP3	209794_at	4.47241	3.53381	5.56782	2.75636e-06	6.75803e-05	4.05057	C6	210168_at
-0.78942	10.9278	-3.50141	0.00111379	0.042094	-0.981776	ASAP1	224796_at	0.133516	3.47265	3.8722	0.000283637	0.00370909	-0.0265365	PLOD3	202185_at	-1.66241	7.7108	-5.56749	2.75915e-06	6.76184e-05	4.04956	FCHSD2	203620_s_at
-0.915248	8.55396	-3.49923	0.00112084	0.0422561	-0.987545	BGLAP	206956_at	0.190317	2.95405	3.87194	0.000283874	0.00371001	-0.0273233	GJB3	215243_s_at	2.96977	7.20953	5.56709	2.76252e-06	6.76705e-05	4.04835	EMBP1	226789_at
-0.915248	8.55396	-3.49923	0.00112084	0.0422561	-0.987545	PMF1-BGLAP	206956_at	-0.273596	3.06622	-3.87108	0.000284661	0.00371811	-0.0299319	EHMT2	202326_at	-1.48277	8.61851	-5.56643	2.7681e-06	6.77769e-05	4.04635	NUB1	1569030_s_at
1.02216	8.42822	3.49914	0.00112115	0.0422561	-0.987793	PPARA	226978_at	0.304394	2.71406	3.86859	0.000286965	0.00373944	-0.0375322	CBLC	220638_s_at	-2.4193	6.46949	-5.56267	2.80011e-06	6.84995e-05	4.03495	ZNF618	226592_at
1.02081	9.76531	3.49844	0.0011234	0.0423034	-0.989629	PLPP1	209147_s_at	0.203044	2.82713	3.86883	0.000286744	0.00373944	-0.0368048	ENPP2	210839_s_at	2.8917	5.07539	5.56215	2.80456e-06	6.85774e-05	4.03338	SIGLEC15	215856_at
-1.01226	8.54812	-3.49742	0.00112673	0.0423424	-0.992338	CEP76	219311_at	0.0968836	2.94499	3.86866	0.000286903	0.00373944	-0.0373293	TP53I11	216919_at	2.10107	3.33731	5.55812	2.8393e-06	6.93648e-05	4.02118	LINC02977	1559067_a_at
1.46182	5.07197	3.49734	0.001127	0.0423424	-0.992556	PTCH1	208522_s_at	-0.363562	3.64251	-3.8679	0.000287609	0.00374127	-0.039645	SLC38A1	218237_s_at	1.20777	6.30417	5.55741	2.84551e-06	6.94855e-05	4.01901	NEK4	232493_at
3.02282	7.8474	3.49724	0.00112731	0.0423424	-0.992807	VNN1	205844_at	-0.239138	2.2598	-3.86052	0.000294553	0.00382267	-0.0621305	ZNF667	207120_at	2.87254	9.14871	5.55344	2.88023e-06	7.02081e-05	4.00698	SERPINB1	228726_at
1.15601	4.71321	3.49694	0.00112828	0.0423497	-0.993593	LINC02891	1564109_at	0.15161	2.53497	3.86022	0.000294836	0.00382412	-0.0630362	FAT4	219427_at	-4.68126	8.86297	-5.54711	2.93652e-06	7.15163e-05	3.9878	SLC34A2	204124_at
0.838149	10.676	3.49634	0.00113025	0.0423945	-0.995186	BECN1	208946_s_at	0.163112	3.03658	3.85862	0.000296366	0.00383992	-0.0679138	PYROXD1	213878_at	2.45983	8.23855	5.54546	2.95134e-06	7.18133e-05	3.98281	EZR	217234_s_at
1.1642	6.86142	3.49496	0.00113477	0.0424112	-0.998833	AIFM3	244084_at	-0.358594	2.31836	-3.85811	0.000296849	0.00384352	-0.0694486	CHAF1B	204775_at	-2.41835	8.80874	-5.54412	2.96343e-06	7.20754e-05	3.97876	CHST15	203066_at
0.825527	10.902	3.49499	0.00113468	0.0424112	-0.998762	FAM98A	212333_at	-0.164897	3.07424	-3.8576	0.000297336	0.00384758	-0.0709924	ZNF16	219548_at	2.39432	6.68094	5.54392	2.96522e-06	7.2087e-05	3.97816	MTUS1	212095_s_at
1.91496	7.42561	3.49518	0.00113404	0.0424112	-0.998249	MYO15B	227743_at	-0.285147	3.12211	-3.85666	0.000298244	0.00385709	-0.0738644	GINS1	206102_at	2.64288	5.0279	5.54316	2.97214e-06	7.2191e-05	3.97585	EPB41L4B	223427_s_at
-2.22727	8.41863	-3.49478	0.00113536	0.0424112	-0.999306	SALL4	229661_at	0.209024	2.99344	3.85605	0.000298831	0.0038602	-0.0757181	NMRK1	219147_s_at	2.86018	6.31863	5.54319	2.97188e-06	7.2191e-05	3.97594	FAM241A	227856_at
-0.952019	8.57585	-3.49495	0.0011348	0.0424112	-0.998858	SSX2IP	203018_s_at	-0.144877	3.91463	-3.8556	0.000299265	0.00386357	-0.0770867	ADAR	201786_s_at	0.797441	2.45953	5.53631	3.03502e-06	7.33926e-05	3.95509	MUC3A	214676_x_at
1.80904	7.9747	3.49491	0.00113493	0.0424112	-0.998965	TRABD2A	227867_at	0.140811	2.78917	3.85529	0.000299568	0.00386524	-0.078039	GPR153	221902_at	1.71643	8.29435	5.53403	3.05627e-06	7.38733e-05	3.94818	SNX9	223028_s_at
0.813795	10.3073	3.49445	0.00113646	0.0424233	-1.00019	FUCA2	223120_at	-0.154884	2.94141	-3.85509	0.000299755	0.00386541	-0.0786265	QTRT2	219178_at	1.14771	7.47827	5.53247	3.0708e-06	7.4061e-05	3.94348	CYTH1	202880_s_at
-1.18548	7.73705	-3.49315	0.00114076	0.0425256	-1.00364	RNF25	218861_at	-0.221458	2.87546	-3.85205	0.000302716	0.00389684	-0.0878916	NASP	201969_at	0.940968	6.14304	5.53256	3.07002e-06	7.4061e-05	3.94373	SNX11	220140_s_at
-1.99463	12.1172	-3.4921	0.00114421	0.0426253	-1.00641	BCAT1	225285_at	0.345205	2.57712	3.85058	0.00030415	0.00391303	-0.0923417	CYP11A1	204309_at	-5.30108	8.4052	-5.53191	3.07615e-06	7.41572e-05	3.94175	NNMT	202238_s_at
1.84131	8.3583	3.49153	0.00114609	0.0426661	-1.0079	HOXB6	205366_s_at	-0.215626	2.85796	-3.84963	0.000305087	0.00392282	-0.0952409	FJX1	219522_at	-2.93799	8.00453	-5.53153	3.0797e-06	7.421e-05	3.94061	PRKX	204061_at
-1.00489	9.31345	-3.49044	0.0011497	0.0427715	-1.01078	STAU2	227179_at	0.294587	3.03109	3.84902	0.000305685	0.00392825	-0.0970865	ASL	204608_at	1.68384	9.72356	5.53034	3.0909e-06	7.44471e-05	3.93701	RHPN2	227196_at
-2.89779	7.3943	-3.48978	0.00115189	0.042795	-1.01252	EYA4	238877_at	0.256969	2.02813	3.84878	0.000305921	0.00392902	-0.0978143	SLC22A3	205421_at	1.14285	9.34013	5.52374	3.1539e-06	7.58976e-05	3.91702	COQ5	223114_at
2.39423	6.88194	3.48978	0.0011519	0.042795	-1.01253	THSD7B	232327_at	-0.127893	3.9297	-3.84797	0.000306724	0.00393307	-0.100284	STARD7	200028_s_at	0.899925	4.28996	5.52088	3.18154e-06	7.64618e-05	3.90837	ARHGEF1	203055_s_at
-2.82792	6.5168	-3.48942	0.00115311	0.0428108	-1.01349	LINC01503	229296_at	-0.371438	3.1173	-3.84732	0.000307364	0.00393846	-0.102246	MYCL	214058_at	2.45783	6.25005	5.51981	3.19202e-06	7.66126e-05	3.90511	GJB1	204973_at
-2.82792	6.5168	-3.48942	0.00115311	0.0428108	-1.01349	LINC02975	229296_at	0.365924	2.76071	3.84593	0.000308749	0.00395166	-0.106481	GULP1	204237_at	4.32035	7.8278	5.51671	3.22242e-06	7.72998e-05	3.89572	GPR160	223423_at
-1.18125	10.2813	-3.48882	0.0011551	0.0428557	-1.01506	RGCC	218723_s_at	-0.3161	3.1486	-3.84602	0.000308657	0.00395166	-0.106201	ZHX2	203556_at	1.74129	10.951	5.5166	3.22348e-06	7.72998e-05	3.89539	SPATS2L	222154_s_at
-1.20843	9.78017	-3.4864	0.00116321	0.0431034	-1.02146	BICD1	231964_at	0.179095	3.37441	3.84529	0.000309387	0.00395756	-0.108427	SNAP23	209130_at	-1.14653	6.20781	-5.51573	3.23206e-06	7.74376e-05	3.89276	PRKRIP1	222615_s_at
-1.63358	7.69114	-3.48636	0.00116336	0.0431034	-1.02157	EPHX4	239579_at	-0.377026	2.04642	-3.84322	0.000311454	0.00397488	-0.114701	HOXD3	217076_s_at	3.18001	4.84229	5.5154	3.23526e-06	7.74805e-05	3.89177	SLCO4A1	219911_s_at
-1.15292	12.15	-3.48513	0.00116752	0.0431696	-1.02483	MAP3K13	226190_at	-0.220932	3.07351	-3.84335	0.000311324	0.00397488	-0.114308	LMCD1	218574_s_at	0.228952	2.31779	5.51467	3.24255e-06	7.7621e-05	3.88954	DSG2-AS1	1556834_at
-1.47304	5.92433	-3.48524	0.00116714	0.0431696	-1.02454	PABPC1L	233104_at	0.33197	3.22563	3.84211	0.000312572	0.00398671	-0.118076	CRYBG1	212543_at	1.5771	12.315	5.5094	3.29517e-06	7.87772e-05	3.87359	ADD3	201034_at
1.07052	9.52938	3.48545	0.00116643	0.0431696	-1.02399	UBBP1	217144_at	0.165542	2.36104	3.84194	0.000312739	0.00398671	-0.11858	OSBPL7	208163_s_at	1.54792	10.0352	5.50733	3.31611e-06	7.92085e-05	3.86732	FDFT1	210950_s_at
1.72531	6.35259	3.48398	0.00117139	0.0432545	-1.02786	MMP28	222937_s_at	0.313898	2.32371	3.84106	0.00031363	0.00399578	-0.121258	PRSS12	213802_at	3.36835	6.72906	5.50469	3.34295e-06	7.96687e-05	3.85933	PKIB	223551_at
1.38948	5.23734	3.48415	0.00117081	0.0432545	-1.02741	SVIL	217634_at	-0.383454	2.89959	-3.83826	0.000316475	0.00402282	-0.129764	CHN1	212624_s_at	2.63973	9.44588	5.50357	3.35438e-06	7.98436e-05	3.85594	UTP6	218715_at
-1.87942	9.30242	-3.4837	0.00117234	0.0432602	-1.0286	HAGLR	228601_at	0.183326	2.71584	3.83798	0.000316762	0.00402417	-0.130618	ATP9B	214934_at	1.34623	6.11547	5.50281	3.36226e-06	7.99616e-05	3.85362	ERAL1	212087_s_at
-1.44367	7.4051	-3.48314	0.00117424	0.0433011	-1.03008	DNAJC6	204720_s_at	-0.184798	3.17955	-3.8349	0.000319916	0.0040619	-0.13995	ARMC1	218185_s_at	-1.277	6.65576	-5.50158	3.37491e-06	8.01927e-05	3.8499	SIX5	229009_at
-1.28018	8.27691	-3.4829	0.00117504	0.0433013	-1.0307	MRPL4	223742_at	-0.40325	3.17778	-3.83473	0.000320096	0.0040619	-0.140479	CRYAB	209283_at	-3.99506	6.62721	-5.49765	3.41559e-06	8.10535e-05	3.83803	PCDH19	227282_at
0.763717	9.48228	3.48235	0.00117693	0.0433418	-1.03217	BIN3	222199_s_at	0.160385	2.70253	3.83432	0.000320516	0.00406492	-0.141716	EFCC1	220006_at	-2.4109	6.22568	-5.49718	3.4206e-06	8.11373e-05	3.83657	SERPINI1	205352_at
1.02353	8.67902	3.4818	0.00117879	0.043381	-1.03362	GLCE	213552_at	0.281492	3.24252	3.83315	0.000321725	0.00407561	-0.145262	ANK3	206385_s_at	0.666473	2.4357	5.49703	3.42211e-06	8.11379e-05	3.83614	SYNPR-AS1	240184_at
-1.23376	7.452	-3.48127	0.00118058	0.0434176	-1.035	PILRA	219788_at	0.292254	2.82381	3.83331	0.000321562	0.00407561	-0.144783	TACC2	211382_s_at	-2.70656	7.24987	-5.49076	3.48834e-06	8.25649e-05	3.81715	PHGDH	201397_at
1.51617	8.09203	3.48102	0.00118143	0.0434196	-1.03566	F2RL1	206429_at	0.198683	2.76792	3.8327	0.000322192	0.00407921	-0.146627	TOR4A	219620_x_at	-1.82609	9.21731	-5.4901	3.49536e-06	8.26953e-05	3.81515	CTSL	202087_s_at
-1.02735	12.6501	-3.48026	0.00118404	0.0434857	-1.03767	MYH10	212372_at	0.103937	2.59975	3.83191	0.00032301	0.00408724	-0.149015	SLC25A17	214210_at	4.15114	5.19157	5.48978	3.49881e-06	8.27412e-05	3.81417	DMBT1	208250_s_at
-0.931868	12.2281	-3.48003	0.00118482	0.0434857	-1.03828	SLC38A1	218237_s_at	-0.193539	3.24498	-3.83108	0.000323873	0.0040912	-0.151529	LSM2	209449_at	2.96217	7.43116	5.48946	3.50226e-06	8.27868e-05	3.8132	PPP1R3B	222662_at
-1.69761	6.10389	-3.47944	0.00118685	0.0435307	-1.03984	GFM1	232295_at	-0.214387	3.12482	-3.82902	0.000326025	0.00410906	-0.157765	HSF1	202344_at	1.37979	8.11477	5.4874	3.52434e-06	8.3201e-05	3.80697	VASP	202205_at
2.04634	7.04504	3.47859	0.00118977	0.0436088	-1.04209	CLEC3B	205200_at	0.348723	2.97535	3.82655	0.000328633	0.00413959	-0.165267	HOXC6	206858_s_at	3.59468	7.33322	5.48601	3.53928e-06	8.34455e-05	3.80278	DUSP4	204014_at
2.04634	7.04504	3.47859	0.00118977	0.0436088	-1.04209	EXOSC7	205200_at	-0.137034	4.07376	-3.82611	0.000329092	0.00414303	-0.166582	NDUFC2	218101_s_at	3.16183	6.32988	5.48536	3.54634e-06	8.35759e-05	3.80081	IL32	203828_s_at
-1.71602	8.69441	-3.47803	0.00119168	0.0436495	-1.04356	RGS1	202988_s_at	0.149959	2.7746	3.82446	0.000330851	0.00415879	-0.171601	APAF1	204859_s_at	0.447478	2.37163	5.48357	3.56582e-06	8.39989e-05	3.79538	GATA4	1553131_a_at
2.11717	8.29585	3.47743	0.00119378	0.0436807	-1.04516	HNF1B	205313_at	0.355695	3.59169	3.82388	0.000331464	0.00415879	-0.173345	FHL2	202949_s_at	-2.38931	4.98167	-5.48326	3.5692e-06	8.40422e-05	3.79444	CAP2	212551_at
-3.02751	12.1682	-3.47732	0.00119413	0.0436807	-1.04543	IGKC	221651_x_at	0.183451	3.57941	3.82418	0.000331149	0.00415879	-0.172449	MCCC2	209623_at	-1.58032	6.51921	-5.48155	3.58784e-06	8.44447e-05	3.78928	ZNF561	230205_at
-1.71391	6.43228	-3.47585	0.00119922	0.0438372	-1.04931	ZNF529-AS1	237364_at	-0.475816	2.55235	-3.82388	0.000331464	0.00415879	-0.173345	OGDHL	219277_s_at	0.386711	14.8354	5.48141	3.5894e-06	8.44451e-05	3.78885	RPL23AP2	213084_x_at
-0.90521	9.97146	-3.4751	0.00120184	0.0439035	-1.0513	AURKA	208079_s_at	-0.188102	2.8918	-3.82421	0.000331117	0.00415879	-0.172359	RFC1	209085_x_at	0.386711	14.8354	5.48141	3.5894e-06	8.44451e-05	3.78885	RPL23AP74	213084_x_at
1.26557	8.16005	3.47355	0.00120722	0.0439973	-1.05539	C4orf33	1552370_at	-0.213617	3.55272	-3.8244	0.000330914	0.00415879	-0.17178	SELENOT	217811_at	-2.64141	6.01943	-5.47995	3.60545e-06	8.47135e-05	3.78443	KIRREL1	225303_at
0.962735	8.00175	3.47398	0.00120569	0.0439973	-1.05423	MFSD9	213393_at	0.585894	3.1614	3.82237	0.00033308	0.00417671	-0.177924	TMPRSS4	218960_at	0.527618	2.40026	5.47846	3.62192e-06	8.50638e-05	3.77991	PLA2G1B	206311_s_at
1.28429	10.3919	3.47292	0.00120942	0.0439973	-1.05705	NHERF1	201349_at	-0.195814	3.11891	-3.81989	0.000335743	0.00420774	-0.185421	DPY19L4	213391_at	2.40171	3.68524	5.47698	3.6383e-06	8.53751e-05	3.77544	BARX2	210419_at
1.06643	10.796	3.47293	0.00120935	0.0439973	-1.057	NUDT4	212181_s_at	0.0724288	4.49802	3.81733	0.000338517	0.00424012	-0.193167	HUWE1	207783_x_at	1.4384	8.80122	5.47701	3.63795e-06	8.53751e-05	3.77554	CLTB	211043_s_at
1.06643	10.796	3.47293	0.00120935	0.0439973	-1.057	NUDT4B	212181_s_at	-0.34277	4.12276	-3.81454	0.000341565	0.00427138	-0.201606	IFITM1	214022_s_at	1.09235	4.995	5.47318	3.68078e-06	8.62979e-05	3.76394	PEX11G	244126_at
0.767196	13.4231	3.47274	0.00121004	0.0439973	-1.05752	RAC1	208640_at	0.245698	2.78638	3.81366	0.000342532	0.00428078	-0.204267	BAMBI	203304_at	1.503	2.66386	5.46898	3.72836e-06	8.73386e-05	3.75122	CDX1	206430_at
0.750043	9.46432	3.47293	0.00120939	0.0439973	-1.05702	SLC25A20	203658_at	0.225194	1.96238	3.81307	0.000343174	0.00428641	-0.206031	SLC2A2	206535_at	1.08007	2.59647	5.4668	3.75334e-06	8.78108e-05	3.74461	TMC7	220021_at
-1.04304	8.01397	-3.4737	0.0012067	0.0439973	-1.055	ZNF568	239995_at	0.177908	2.90691	3.8082	0.00034858	0.00434662	-0.220744	ERCC5	202414_at	1.90533	3.72791	5.4661	3.76133e-06	8.79601e-05	3.7425	CAPN5	205166_at
1.43836	8.04378	3.47121	0.00121537	0.044103	-1.06153	CA13	231270_at	0.134514	2.86703	3.80651	0.000350485	0.00436161	-0.225874	LMBR1L	220036_s_at	0.931041	9.11741	5.46463	3.77826e-06	8.82394e-05	3.73805	SNRK	209481_at
1.19663	10.5292	3.47161	0.00121398	0.044103	-1.06049	DST	215016_x_at	0.229909	2.81252	3.80592	0.000351141	0.0043639	-0.227633	DNAJC22	220441_at	1.52084	6.98083	5.46481	3.77613e-06	8.82394e-05	3.73861	SUPT6H	208420_x_at
0.938921	10.0245	3.47141	0.00121467	0.044103	-1.06101	HMGCR	202539_s_at	-0.384498	2.89376	-3.8055	0.00035162	0.00436742	-0.228916	ICAM1	202638_s_at	0.943489	6.6513	5.45988	3.83348e-06	8.93799e-05	3.72368	ARMH3	55662_at
1.03711	9.59865	3.47036	0.00121838	0.0441827	-1.06379	ARSD	225280_x_at	0.21625	2.78289	3.80456	0.000352685	0.00437655	-0.231762	SLC17A9	219559_at	1.29589	8.39008	5.45651	3.87316e-06	9.02279e-05	3.71348	INSIG2	209566_at
-1.52176	8.27922	-3.46836	0.00122541	0.0444083	-1.06905	MICB	206247_at	-0.252851	2.13571	-3.80397	0.000353346	0.00438153	-0.233524	NRG1	206343_s_at	0.971159	7.42232	5.45559	3.88401e-06	9.04036e-05	3.71071	MTMR14	222143_s_at
-1.59015	10.0883	-3.46804	0.00122656	0.0444206	-1.06991	GPR27	227769_at	-0.176706	3.31542	-3.80355	0.000353822	0.00438499	-0.23479	ZNF93	215758_x_at	1.51287	4.85162	5.45055	3.94427e-06	9.17281e-05	3.69546	MYO1E	203072_at
-1.87927	7.76907	-3.46725	0.00122934	0.0444918	-1.07198	LINC02986	230302_at	0.109939	3.64479	3.80302	0.000354425	0.00438704	-0.236394	E2F4	38707_r_at	0.624614	2.90298	5.44987	3.95247e-06	9.18799e-05	3.6934	RNASEL	221287_at
-1.03896	11.3388	-3.46567	0.00123495	0.044665	-1.07613	SLC5A3	212944_at	0.253707	2.42768	3.80298	0.000354475	0.00438704	-0.236527	FOSL1	204420_at	-3.65733	6.15945	-5.44909	3.962e-06	9.20621e-05	3.69102	RNF157-AS1	230776_at
-1.60002	6.83998	-3.46347	0.00124282	0.04492	-1.08193	ZNF311	236550_s_at	0.273171	2.02285	3.79902	0.000359	0.00443683	-0.248463	XRCC4	210812_at	-4.20927	6.41499	-5.44816	3.97326e-06	9.22454e-05	3.68821	SMKR1	235736_at
1.80778	10.1794	3.46254	0.00124615	0.0449808	-1.08438	ATP8B1	226302_at	0.16244	2.91882	3.79707	0.000361253	0.00445973	-0.254351	MSRA	219281_at	-6.14459	7.18156	-5.44407	4.02318e-06	9.32461e-05	3.67584	MAL	204777_s_at
1.2144	9.47891	3.4627	0.0012456	0.0449808	-1.08397	C1orf115	218546_at	-0.307441	2.99355	-3.79711	0.000361202	0.00445973	-0.254218	RAD51AP1	204146_at	-3.10622	6.23269	-5.44104	4.06065e-06	9.39551e-05	3.66666	ADA2	219505_at
-0.845379	9.53215	-3.46151	0.00124985	0.0450497	-1.08709	AGO3	219426_at	-0.293602	2.29879	-3.79647	0.00036194	0.00446569	-0.256137	BCAS4	220588_at	0.984503	9.6363	5.43901	4.08586e-06	9.44985e-05	3.66053	RHOT1	222148_s_at
1.37855	8.74523	3.46134	0.00125046	0.0450497	-1.08753	CLDN15	219640_at	0.575677	2.61739	3.79563	0.00036292	0.00447287	-0.258682	NQO1	201467_s_at	-1.73205	7.17713	-5.43286	4.16336e-06	9.60511e-05	3.64192	INPPL1	201598_s_at
0.777141	10.0094	3.46132	0.00125053	0.0450497	-1.08758	VPS36	222478_at	0.226968	2.95933	3.79488	0.000363796	0.00448118	-0.26095	PHACTR2	204049_s_at	-1.17663	9.54625	-5.43309	4.16042e-06	9.60511e-05	3.64262	UBE2Q2	224747_at
0.868553	11.3184	3.46053	0.0012534	0.0451234	-1.08968	HADHA	208631_s_at	-0.369213	2.23824	-3.79398	0.000364846	0.00449163	-0.263662	PPP1R16B	41577_at	-1.48837	10.2099	-5.43132	4.18295e-06	9.64176e-05	3.63728	CNN3	201445_at
-1.62794	6.18094	-3.45998	0.00125539	0.0451426	-1.09113	ARID5B	235404_at	0.184764	3.07405	3.79288	0.000366128	0.00450493	-0.266962	NR1D1	31637_s_at	0.957576	11.7478	5.42615	4.24955e-06	9.77879e-05	3.62163	HDAC1	201209_at
1.96131	5.11395	3.45992	0.00125559	0.0451426	-1.09127	EFCC1	220006_at	-0.260604	2.3312	-3.79203	0.000367125	0.00451471	-0.269522	SENP7	220735_s_at	2.18649	4.65261	5.42283	4.29284e-06	9.87009e-05	3.6116	BATF	205965_at
-1.27606	7.31741	-3.45894	0.00125915	0.0452111	-1.09386	DIDO1	222595_s_at	-0.279593	3.29105	-3.79169	0.000367531	0.00451586	-0.270561	CPSF1	201639_s_at	-2.27258	9.34244	-5.41941	4.338e-06	9.953e-05	3.60124	MYL6B	204173_at
-1.0141	11.5776	-3.45871	0.00126	0.0452117	-1.09447	NR2F6	209262_s_at	0.146894	3.61599	3.79161	0.000367624	0.00451586	-0.270799	CTNNA1	200764_s_at	2.9471	3.39776	5.40942	4.47237e-06	0.000102223	3.57103	CYP2B7P	206754_s_at
-1.9716	6.97175	-3.4576	0.00126403	0.0453264	-1.09738	PRRX2	219729_at	0.273443	3.30381	3.79114	0.000368172	0.00451761	-0.272201	ADAM9	202381_at	2.2451	5.94423	5.40929	4.47406e-06	0.000102223	3.57066	EDEM3	220342_x_at
0.961545	11.2525	3.45323	0.00128004	0.0458705	-1.10887	GFPT1	202722_s_at	-0.249482	2.69901	-3.78919	0.000370481	0.00454344	-0.278082	PRR3	204795_at	0.687963	11.2217	5.40738	4.50037e-06	0.000102738	3.56485	UGP2	205480_s_at
1.47	8.49554	3.45087	0.00128873	0.0459762	-1.11506	C4orf19	219450_at	-0.164066	2.57777	-3.7883	0.000371535	0.00455386	-0.280756	ZNF74	205881_at	-1.66463	6.11628	-5.40602	4.51907e-06	0.000103079	3.56075	ORAI2	217529_at
-1.78079	7.62863	-3.4517	0.00128568	0.0459762	-1.11289	COL22A1	228873_at	0.163245	2.72509	3.78812	0.000371747	0.00455395	-0.281291	MCTP2	220603_s_at	-0.77362	8.60586	-5.40559	4.5249e-06	0.000103169	3.55947	TENT4A	202466_at
0.973682	11.0275	3.45088	0.0012887	0.0459762	-1.11503	FBLIM1	225258_at	-0.244744	2.72749	-3.78773	0.000372221	0.00455644	-0.282491	CORO1A	209083_at	-4.90782	7.84876	-5.4029	4.56225e-06	0.000103891	3.55133	KLK6	204733_at
-0.88027	9.95567	-3.45117	0.00128763	0.0459762	-1.11428	KLHL24	221985_at	0.227004	2.99177	3.78748	0.00037252	0.00455644	-0.283246	ECE1	201749_at	0.387478	2.94992	5.40228	4.57099e-06	0.000103991	3.54944	E2F4	38707_r_at
-1.80565	7.3054	-3.45083	0.00128888	0.0459762	-1.11516	RPL31P46	242808_at	-0.14985	3.28916	-3.78738	0.000372637	0.00455644	-0.28354	MAPK1	212271_at	0.935267	7.04418	5.40223	4.57158e-06	0.000103991	3.54931	PLEKHM1	212717_at
1.55362	7.29868	3.45182	0.00128522	0.0459762	-1.11257	SPIRE2	227706_at	0.148263	2.90308	3.78663	0.000373525	0.00456318	-0.285779	TLN2	212701_at	-1.2641	8.22939	-5.40142	4.5829e-06	0.000104187	3.54686	GNAI2	201040_at
-1.22818	6.74215	-3.45144	0.00128663	0.0459762	-1.11356	ZNF654	1556743_at	0.153425	2.39004	3.78204	0.000379057	0.0046257	-0.29961	EVI5	208297_s_at	1.3756	7.75346	5.40039	4.59735e-06	0.000104472	3.54375	ZFAND2B	226168_at
1.6446	7.08548	3.4497	0.00129307	0.0460957	-1.11813	FMO5	1569688_at	0.363701	3.17873	3.78174	0.000379416	0.00462755	-0.300499	IGFBP4	201508_at	1.58103	2.6752	5.39941	4.61115e-06	0.000104742	3.54078	NMUR2	224088_at
1.27798	8.93525	3.44692	0.00130346	0.0464357	-1.12543	PAQR8	227626_at	0.150742	2.75107	3.77888	0.000382905	0.0046599	-0.30911	NKX3-1	209706_at	1.44447	9.50636	5.3964	4.65378e-06	0.000105667	3.53167	CPT1A	203633_at
1.57672	9.71017	3.44661	0.00130463	0.046447	-1.12625	FAM110C	226863_at	0.141398	2.39042	3.77914	0.000382582	0.0046599	-0.308316	PDZRN4	220595_at	-1.53791	7.65964	-5.39599	4.6596e-06	0.000105711	3.53043	MCRIP1	225329_at
-1.08207	7.92778	-3.44625	0.00130598	0.046465	-1.1272	ARK2N	217508_s_at	0.165317	3.07692	3.77899	0.000382771	0.0046599	-0.308779	SGSM3	215519_x_at	2.22267	7.48373	5.39607	4.65849e-06	0.000105711	3.53067	ZNF226	219603_s_at
0.951509	9.13816	3.4458	0.00130768	0.046495	-1.12838	PRKAB1	201835_s_at	0.187065	2.96098	3.77834	0.000383566	0.00466539	-0.310731	AGA	204332_s_at	1.27688	11.1208	5.3939	4.68949e-06	0.000106301	3.5241	COA3	218026_at
0.975469	9.68602	3.44485	0.00131125	0.0465146	-1.13087	ASB13	218862_at	-0.191589	4.09845	-3.77387	0.000389083	0.00472219	-0.324162	CD47	213857_s_at	-1.5952	7.31531	-5.39252	4.70926e-06	0.000106705	3.51994	WWC3	225273_at
1.02212	6.77485	3.44481	0.00131142	0.0465146	-1.13098	BCAR3-AS1	239156_at	-0.276348	3.64371	-3.77245	0.000390856	0.00473855	-0.328439	FBXO21	212229_s_at	1.21588	8.56255	5.38546	4.8119e-06	0.00010876	3.4986	ALAS1	205633_s_at
-1.70738	6.62811	-3.44485	0.00131126	0.0465146	-1.13088	VEPH1	232122_s_at	0.235146	2.27639	3.77256	0.000390716	0.00473855	-0.3281	KCNQ1	211217_s_at	0.293145	2.33822	5.38462	4.82425e-06	0.000108949	3.49606	MIR6841	221805_at
-1.19204	6.62111	-3.44419	0.00131374	0.0465188	-1.1326	CHROMR	237105_at	-0.256705	2.81971	-3.77168	0.000391817	0.00474762	-0.330748	KLC1	212877_at	0.293145	2.33822	5.38462	4.82425e-06	0.000108949	3.49606	NEFL	221805_at
-1.06492	9.30633	-3.44432	0.00131325	0.0465188	-1.13226	CSF1	209716_at	0.351718	3.13404	3.77087	0.000392832	0.00475733	-0.33318	GSTM3	202554_s_at	1.76244	7.80428	5.38439	4.82758e-06	0.000108979	3.49537	VSIG10	226485_at
-1.49516	6.47586	-3.44384	0.00131506	0.0465188	-1.13351	DOC2B	207311_at	0.430228	2.00065	3.7693	0.000394804	0.00477547	-0.337888	CEACAM7	211848_s_at	-4.14735	7.89767	-5.38352	4.84039e-06	0.000109141	3.49275	IRX3	229638_at
1.64944	4.97708	3.44382	0.00131516	0.0465188	-1.13359	ENTPD2	230430_at	-0.160097	3.1852	-3.76917	0.000394973	0.00477547	-0.338291	TMEM35B	213698_at	-3.49419	7.04229	-5.3835	4.84074e-06	0.000109141	3.49268	TNFRSF19	227812_at
1.33619	10.7513	3.43979	0.00133048	0.0469995	-1.14415	KDELR3	204017_at	0.178834	2.82504	3.7684	0.000395941	0.00478197	-0.340591	DYRK2	202970_at	-3.82021	10.0136	-5.38	4.89284e-06	0.00011018	3.48208	CTHRC1	225681_at
-1.37975	8.53441	-3.43821	0.00133651	0.0471517	-1.14828	CDYL	203099_s_at	0.264267	2.74003	3.76853	0.00039577	0.00478197	-0.340186	SLC35A3	209865_at	-2.95262	6.54134	-5.37683	4.94036e-06	0.000111158	3.47252	GXYLT2	235371_at
0.841462	8.91652	3.43837	0.00133593	0.0471517	-1.14788	MARVELD3	239148_at	0.236922	3.61194	3.76208	0.000404008	0.00486622	-0.359554	TOB1	202704_at	0.939692	8.93895	5.37628	4.94868e-06	0.0001113	3.47085	UBR2	212760_at
-1.19403	9.17266	-3.43792	0.00133766	0.0471616	-1.14906	PHACTR1	226397_s_at	0.12269	2.67678	3.76168	0.00040452	0.00486712	-0.360745	DLGAP1	210750_s_at	1.04743	5.83875	5.37607	4.95189e-06	0.000111326	3.47021	BCAR1	223116_at
1.67875	5.77238	3.43659	0.00134277	0.0473115	-1.15255	ENTPD3	1555118_at	-0.230379	2.49723	-3.76172	0.000404475	0.00486712	-0.360642	SERPINI1	205352_at	0.80863	2.71054	5.37053	5.03635e-06	0.000113083	3.45347	BLTP2	201728_s_at
-1.9715	5.59495	-3.43467	0.00135018	0.0474038	-1.15757	CNTNAP5	243339_at	-0.179429	2.97567	-3.7591	0.00040786	0.00490201	-0.368475	NFATC2IP	212809_at	1.65851	10.2852	5.3704	5.03834e-06	0.000113083	3.45308	CYB5A	215726_s_at
1.55355	10.0201	3.4344	0.00135123	0.0474038	-1.15828	LRP11	225060_at	0.130488	2.69665	3.75823	0.000408998	0.00491305	-0.371095	RAB8B	219210_s_at	0.350554	14.8095	5.36167	5.1744e-06	0.000115947	3.42671	RPL23A	203012_x_at
1.38636	9.66091	3.43474	0.00134989	0.0474038	-1.15738	LY75	205668_at	0.171856	2.91337	3.75712	0.000410442	0.00492774	-0.374408	DMTN	204505_s_at	0.350554	14.8095	5.36167	5.1744e-06	0.000115947	3.42671	RPL23AP42	203012_x_at
-1.05171	7.89591	-3.4356	0.00134658	0.0474038	-1.15513	TNNI3	205742_at	0.225204	2.88213	3.75646	0.000411312	0.00493552	-0.376398	VPS13A	214785_at	0.350554	14.8095	5.36167	5.1744e-06	0.000115947	3.42671	RPL23AP65	203012_x_at
-1.04681	9.83611	-3.43439	0.00135127	0.0474038	-1.15831	TRIP13	204033_at	-0.199987	3.00008	-3.75591	0.000412031	0.00494149	-0.378041	SS18L1	213140_s_at	3.27801	7.35774	5.36043	5.19397e-06	0.000116195	3.42297	LFNG	228762_at
-1.15277	8.17762	-3.43398	0.00135285	0.0474038	-1.15937	ZBTB10	222863_at	-0.174576	3.62709	-3.7545	0.000413886	0.00496106	-0.382261	CDK4	202246_s_at	3.27801	7.35774	5.36043	5.19397e-06	0.000116195	3.42297	MIR4648	228762_at
0.84409	10.0694	3.43342	0.00135504	0.0474377	-1.16085	ACSL3	201661_s_at	-0.188359	2.40177	-3.754	0.000414543	0.00496627	-0.383754	MTCP1	205106_at	-0.977936	5.30752	-5.35673	5.25306e-06	0.000117373	3.41178	KRBA1	236275_at
0.842233	9.55539	3.43169	0.0013618	0.047454	-1.16539	CYP51A1	216607_s_at	0.28479	2.13816	3.75323	0.000415567	0.00497587	-0.386073	ID2B	210911_at	-1.01364	9.37021	-5.35549	5.2729e-06	0.00011772	3.40805	PDCD7	231809_x_at
0.842233	9.55539	3.43169	0.0013618	0.047454	-1.16539	CYP51A1P2	216607_s_at	0.29514	3.48774	3.75285	0.000416073	0.00497924	-0.387215	RHOB	212099_at	-1.52564	8.46355	-5.35499	5.28093e-06	0.000117851	3.40654	OTUD6B	222825_at
-0.923679	9.30663	-3.4321	0.0013602	0.047454	-1.16431	DNMT3B	220668_s_at	0.127725	3.84545	3.75138	0.000418016	0.00499445	-0.391595	FAM120A	200774_at	0.393307	4.12351	5.35321	5.30977e-06	0.000118301	3.40115	LINC02762	1563800_at
1.28802	10.9141	3.43158	0.00136222	0.047454	-1.16567	FAT1	201579_at	-0.348899	3.24902	-3.74889	0.000421354	0.00502624	-0.399069	ESRP1	219121_s_at	3.37236	7.50608	5.35124	5.34185e-06	0.000118824	3.39519	KITLG	226534_at
-0.961405	7.10575	-3.43235	0.00135919	0.047454	-1.16364	HPS3	231121_at	0.226269	3.09709	3.74899	0.000421216	0.00502624	-0.398762	GAK	202281_at	1.59762	8.37318	5.34566	5.43359e-06	0.000120765	3.37834	CAT	211922_s_at
-2.03049	11.2567	-3.43085	0.00136506	0.047454	-1.16757	MXRA5	209596_at	0.120446	2.26172	3.74719	0.000423631	0.00505071	-0.404135	CCR6	206983_at	2.14523	6.86505	5.34568	5.43319e-06	0.000120765	3.37842	TNFRSF1B	203508_at
-1.00154	8.29568	-3.43187	0.00136108	0.047454	-1.16491	NFKBID	230052_s_at	0.169814	2.52158	3.74677	0.000424199	0.00505477	-0.405393	CCK	205827_at	1.89233	2.95876	5.3452	5.44123e-06	0.000120837	3.37695	ACY3	230481_at
2.24951	7.13242	3.4311	0.0013641	0.047454	-1.16692	NT5E	1553995_a_at	-0.213787	3.1403	-3.74566	0.000425708	0.00507004	-0.40873	KLHL24	221985_at	2.29481	8.3921	5.34264	5.48397e-06	0.000121637	3.36921	ACAA2	202003_s_at
-1.97965	5.99362	-3.43104	0.00136431	0.047454	-1.16707	SCN9A	206950_at	-0.178532	3.74736	-3.7451	0.000426472	0.00507383	-0.410416	WDR83OS	217780_at	2.29481	8.3921	5.34264	5.48397e-06	0.000121637	3.36921	ACAA2P1	202003_s_at
-0.938707	8.39958	-3.43168	0.00136183	0.047454	-1.16541	ZNF793	244180_at	-0.442074	2.59538	-3.74449	0.000427297	0.00508082	-0.412232	MACROH2A2	218445_at	1.44391	8.68505	5.34272	5.48256e-06	0.000121637	3.36947	CCDC25	222525_s_at
1.17113	10.2237	3.43023	0.00136752	0.0474789	-1.16921	SLC35A3	226894_at	0.246188	2.85286	3.74396	0.000428009	0.00508657	-0.413795	LGALS9	203236_s_at	2.29481	8.3921	5.34264	5.48397e-06	0.000121637	3.36921	RNU6-29P	202003_s_at
2.07214	5.85098	3.43023	0.00136752	0.0474789	-1.16921	WNK4	229158_at	-0.413598	2.92234	-3.74345	0.000428705	0.00508691	-0.415324	CPVL	208146_s_at	2.19156	8.43046	5.34141	5.5046e-06	0.000122045	3.3655	LMO7	242722_at
0.909666	12.7683	3.42952	0.00137029	0.0475448	-1.17106	TSPAN3	200972_at	0.219273	3.15384	3.74344	0.000428722	0.00508691	-0.41536	TLE5	217729_s_at	1.20766	5.91596	5.33779	5.56564e-06	0.000123299	3.35459	ATG16L1	232612_s_at
2.38002	6.05033	3.42697	0.00138036	0.0478638	-1.17774	GIPC2	236548_at	-0.113162	3.15125	-3.74359	0.000428521	0.00508691	-0.41492	WDR70	219193_at	1.67219	10.3957	5.33721	5.5756e-06	0.00012347	3.35282	SH3BGRL3	221269_s_at
0.893223	11.4233	3.42634	0.00138285	0.0479073	-1.17938	ABCD3	202850_at	0.39518	2.3491	3.74281	0.000429585	0.00509443	-0.417249	DPP4	211478_s_at	1.32933	5.47612	5.33368	5.63605e-06	0.000124757	3.34215	ATP6V0A1	212383_at
1.4755	6.83327	3.42621	0.00138337	0.0479073	-1.17972	NA	204623_at	-0.37422	2.78947	-3.74237	0.00043018	0.00509878	-0.418551	STON1	213413_at	-1.53468	7.87272	-5.33218	5.66179e-06	0.000125276	3.33764	STXBP1	202260_s_at
2.38409	6.63509	3.42534	0.00138685	0.0479638	-1.18201	ADGRG7	1553296_at	0.156306	3.11376	3.74142	0.000431483	0.0051115	-0.421391	STX7	212632_at	-2.33509	6.31795	-5.3314	5.67533e-06	0.000125525	3.33528	ARL4D	203586_s_at
-1.13653	9.42014	-3.42534	0.00138682	0.0479638	-1.182	ADGRL1	47560_at	0.716992	3.24623	3.74101	0.000432051	0.0051128	-0.422629	LYZ	213975_s_at	1.16077	2.61039	5.33086	5.68463e-06	0.000125629	3.33366	EIF1B-AS1	1556558_s_at
1.02821	10.2057	3.42514	0.00138763	0.0479638	-1.18253	FNIP2	226460_at	-0.165656	2.67276	-3.74116	0.00043185	0.0051128	-0.422192	PSME4	212220_at	2.20678	3.15327	5.32728	5.74709e-06	0.000126958	3.32285	PLCXD3	239270_at
-1.5041	5.57503	-3.42396	0.00139231	0.0480343	-1.1856	MAU2	216926_s_at	-0.170041	2.87277	-3.74079	0.000432358	0.00511372	-0.423297	BPNT2	218516_s_at	-2.24303	8.58919	-5.32293	5.82398e-06	0.000128553	3.3097	HS6ST1	225263_at
-0.93809	9.17434	-3.42403	0.00139204	0.0480343	-1.18542	SMIM7	221988_at	0.244526	3.10317	3.74035	0.000432963	0.00511816	-0.424611	CLDN15	219640_at	0.999133	12.1772	5.31566	5.95458e-06	0.000131224	3.28776	DYNLT1	201999_s_at
-0.989088	8.4924	-3.42431	0.00139093	0.0480343	-1.1847	TESMIN	241466_at	-0.215198	2.95753	-3.74017	0.000433203	0.00511819	-0.42513	NCAPD2	201774_s_at	1.13625	10.9358	5.31243	6.01354e-06	0.000132363	3.27801	TAX1BP1	200976_s_at
-0.826155	7.85454	-3.42347	0.00139427	0.0480716	-1.18689	PHTF2	215286_s_at	-0.171516	3.44052	-3.73968	0.000433885	0.00511819	-0.426608	NCBP2	201517_at	0.68495	2.44342	5.31123	6.0356e-06	0.000132742	3.27439	SLC6A19	231480_at
-0.963668	10.1955	-3.42212	0.00139969	0.0482279	-1.19042	CMSS1	224523_s_at	-0.221761	2.71425	-3.73996	0.000433496	0.00511819	-0.425766	UBE4B	215533_s_at	-1.40549	8.12088	-5.30504	6.15075e-06	0.000135003	3.2557	CCSAP	225904_at
1.07543	9.84414	3.42103	0.00140407	0.0483178	-1.19327	ETNK1	226432_at	-0.160379	2.91393	-3.7397	0.000433855	0.00511819	-0.426543	UTP25	204699_s_at	1.26702	9.17104	5.30469	6.15721e-06	0.00013509	3.25466	PNPO	218511_s_at
-1.3335	8.42058	-3.42123	0.00140325	0.0483178	-1.19274	HTT	202390_s_at	-0.168974	3.16496	-3.73734	0.000437124	0.00515366	-0.433596	AREL1	202128_at	-2.83059	5.25969	-5.30404	6.16954e-06	0.000135252	3.25268	RIMKLB	225999_at
-1.3335	8.42058	-3.42123	0.00140325	0.0483178	-1.19274	MSANTD1	202390_s_at	0.761755	2.47309	3.73552	0.000439653	0.00517801	-0.439016	CCL20	205476_at	-0.801914	10.3957	-5.29988	6.24824e-06	0.000136749	3.24015	ERGIC2	226422_at
-1.50868	8.12181	-3.41943	0.00141053	0.0483876	-1.19746	DEPDC1	232278_s_at	-0.205222	2.92883	-3.73391	0.00044191	0.00520183	-0.443826	NVL	207877_s_at	2.37216	6.8401	5.29831	6.27835e-06	0.000137307	3.23539	MXD1	228846_at
-1.50868	8.12181	-3.41943	0.00141053	0.0483876	-1.19746	DEPDC1P1	232278_s_at	0.132692	3.3973	3.73346	0.000442545	0.00520656	-0.445175	EMC7	217898_at	1.22441	9.47052	5.29772	6.28967e-06	0.0001375	3.23361	GCC2	202832_at
-1.32194	8.73657	-3.42024	0.00140725	0.0483876	-1.19534	RSRC1	1555501_s_at	-0.159777	2.66029	-3.7329	0.000443337	0.00521313	-0.446856	HAUS5	213053_at	-3.5256	5.05904	-5.29563	6.32984e-06	0.000138268	3.22731	WT1-AS	206954_at
-1.90374	13.4731	-3.41982	0.00140897	0.0483876	-1.19645	SPP1	209875_s_at	0.199977	3.52822	3.7325	0.000443897	0.00521696	-0.448042	CLINT1	201769_at	-0.856275	9.09039	-5.29432	6.35516e-06	0.000138765	3.22337	MNT	204206_at
1.02398	10.1015	3.41952	0.00141017	0.0483876	-1.19723	TMCO3	226050_at	0.379124	3.10238	3.73216	0.000444381	0.00521714	-0.449064	SLC22A18	204981_at	1.1058	4.5191	5.29389	6.36362e-06	0.000138895	3.22205	NUDT18	219665_at
1.67287	5.57074	3.41948	0.00141033	0.0483876	-1.19733	TNFRSF10C	211163_s_at	-0.141489	3.73261	-3.73115	0.000445802	0.00523107	-0.452063	PSMB5	208799_at	-2.29763	4.21434	-5.29335	6.37407e-06	0.000139067	3.22043	HOMER2	217080_s_at
-0.886175	9.0477	-3.4192	0.00141146	0.0483891	-1.19806	BRD3OS	203245_s_at	0.122334	3.26449	3.73011	0.000447283	0.00524569	-0.45518	SNRK	209481_at	1.06518	10.4282	5.28977	6.44418e-06	0.000140373	3.20961	CIAO2B	218074_at
-1.15118	8.11268	-3.41806	0.00141607	0.0484573	-1.20103	C21orf91	220941_s_at	0.181391	3.0287	3.72897	0.000448906	0.00526196	-0.458582	SF3A2	37462_i_at	-0.88019	9.59939	-5.28837	6.4716e-06	0.000140914	3.20541	WAC-AS1	233013_x_at
-0.689864	8.51161	-3.41805	0.00141611	0.0484573	-1.20106	SNIP1	219409_at	0.328116	3.09219	3.72822	0.000449978	0.00527174	-0.460821	NPDC1	218086_at	-2.04608	5.77815	-5.28813	6.47644e-06	0.000140963	3.20467	RILPL1	226207_at
1.6014	5.55777	3.41546	0.00142669	0.0487888	-1.20785	LINC00513	239814_at	-0.176121	3.00182	-3.7279	0.000450437	0.00527435	-0.461779	KIF18B	222039_at	-1.11217	6.18064	-5.28654	6.50798e-06	0.000141537	3.19987	PLEKHO2	204436_at
1.13196	9.21129	3.41452	0.00143053	0.0488896	-1.2103	TMEM141	225568_at	0.155702	3.41492	3.72766	0.00045078	0.0052756	-0.462495	MYDGF	221739_at	1.21702	8.69213	5.28537	6.53122e-06	0.000141966	3.19634	ALG14	1553954_at
1.87065	7.59785	3.41357	0.0014344	0.0488994	-1.21276	DHRS9	223952_x_at	-0.136594	2.74158	-3.7269	0.000451858	0.00528544	-0.464739	MED6	210104_at	1.33044	11.6801	5.28507	6.53711e-06	0.000142001	3.19545	MGAT4B	224598_at
1.0224	10.2109	3.41358	0.00143435	0.0488994	-1.21273	ETHE1	204034_at	0.134448	2.53191	3.72619	0.000452891	0.00529473	-0.466882	DSG3	205595_at	1.33044	11.6801	5.28507	6.53711e-06	0.000142001	3.19545	MIR1229	224598_at
-1.78922	7.77058	-3.41413	0.0014321	0.0488994	-1.2113	JUN-DT	230527_at	-0.157263	2.78933	-3.72581	0.000453425	0.0052982	-0.467988	IQCA1	220274_at	1.11609	10.7936	5.28485	6.54158e-06	0.000142042	3.19477	BCL10	205263_at
0.726004	8.26094	3.4136	0.00143428	0.0488994	-1.21269	TMEM53	219462_at	0.168657	3.34424	3.72499	0.000454614	0.00530931	-0.470449	ERBIN	217941_s_at	4.2259	7.93291	5.2845	6.54859e-06	0.000142124	3.19371	PKDCC	225380_at
-1.06662	6.86502	-3.41247	0.00143893	0.0490234	-1.21564	EIF4G2	217607_x_at	-0.154298	2.8694	-3.72478	0.000454913	0.00531002	-0.471066	S100PBP	218370_s_at	-1.23255	4.73311	-5.2844	6.5506e-06	0.000142124	3.19341	UBTD1	219172_at
-1.84848	8.39278	-3.41222	0.00143997	0.0490282	-1.2163	SYNDIG1	219310_at	-0.151211	2.47799	-3.72198	0.000458975	0.00534903	-0.479416	CHST3	208252_s_at	2.33563	2.84966	5.28296	6.57939e-06	0.000142579	3.18907	TRIM54	233669_s_at
-1.58427	8.39758	-3.41176	0.00144187	0.0490622	-1.2175	SLFN13	1558217_at	-0.254071	2.68479	-3.72153	0.000459628	0.00535384	-0.480751	DSCC1	219000_s_at	-1.1582	6.95723	-5.28187	6.60126e-06	0.000142997	3.18579	ZNF354A	205427_at
-0.95505	10.3039	-3.41105	0.00144481	0.0491318	-1.21936	YEATS2	221203_s_at	0.225253	3.43714	3.71704	0.00046622	0.00541365	-0.494124	REEP5	208873_s_at	1.0708	3.12111	5.28109	6.61701e-06	0.000143224	3.18344	PARD6A	205245_at
1.74863	5.39551	3.40874	0.00145439	0.0494267	-1.22539	PGC	1555236_a_at	-0.121769	4.03665	-3.71637	0.000467221	0.00542244	-0.496137	HDGF	200896_x_at	-1.76665	4.85415	-5.28047	6.62957e-06	0.000143439	3.18156	ZNF37BP	242208_at
1.10166	9.20499	3.40842	0.00145573	0.0494413	-1.22622	ALG13	222808_at	-0.428068	2.63411	-3.71574	0.000468142	0.00542465	-0.497986	BBOX1	205363_at	-2.14095	4.54086	-5.27931	6.65308e-06	0.000143891	3.17806	EML1	204796_at
-0.824826	9.50992	-3.40812	0.00145698	0.049453	-1.227	ZNF618	238444_at	-0.156797	3.7349	-3.71589	0.00046792	0.00542465	-0.497541	PDCD10	210907_s_at	1.71867	8.04121	5.27588	6.72289e-06	0.000145229	3.16774	AACS	218434_s_at
-0.582309	11.2629	-3.40776	0.00145846	0.0494726	-1.22793	MARS1	213671_s_at	0.13348	2.91702	3.71586	0.000467971	0.00542465	-0.497642	RNF10	208632_at	-3.253	8.80085	-5.275	6.74105e-06	0.000145277	3.16507	BEX4	215440_s_at
1.70429	8.41427	3.40685	0.00146229	0.0495717	-1.23032	SPINK5	205185_at	-0.16996	3.03778	-3.71426	0.000470352	0.00544743	-0.502408	PMS2P3	216111_x_at	-4.19317	7.47094	-5.2755	6.73076e-06	0.000145277	3.16658	CRYAB	209283_at
2.31024	6.24343	3.40642	0.00146408	0.0496017	-1.23144	MUCL3	231646_at	-0.580758	3.15938	-3.71389	0.000470899	0.00545093	-0.503499	VTCN1	219768_at	3.34529	8.382	5.27541	6.73269e-06	0.000145277	3.1663	PRR15	226961_at
-2.2763	9.59616	-3.40562	0.00146743	0.0496843	-1.23352	FAM107A	209074_s_at	0.166804	2.78155	3.71357	0.000471384	0.00545371	-0.504466	CAPN15	204275_at	-1.75709	6.57313	-5.27362	6.76949e-06	0.000145832	3.16091	FADS3	204257_at
-1.08016	8.23165	-3.40497	0.00147017	0.0496954	-1.23522	MAP3K12	205447_s_at	-0.121028	2.47984	-3.71179	0.000474046	0.00547882	-0.509752	RAD51B	210255_at	-1.84185	4.88292	-5.26996	6.84546e-06	0.000147237	3.14987	ZNF610	235953_at
0.944326	10.7311	3.40489	0.00147049	0.0496954	-1.23542	REEP3	225785_at	-0.208739	2.6965	-3.70989	0.000476909	0.00550906	-0.515407	LIMCH1	212325_at	1.7718	4.1451	5.26974	6.85007e-06	0.000147278	3.14921	ARRB1	49111_at
-1.01989	11.6971	-3.40497	0.00147015	0.0496954	-1.23521	SKIL	225227_at	-0.236356	3.01421	-3.70919	0.000477968	0.00551843	-0.517489	CSNK2A1	212075_s_at	2.61974	8.83375	5.26778	6.8911e-06	0.000148043	3.14331	IMPA2	203126_at
2.29354	4.99205	3.40323	0.00147751	0.0499016	-1.23976	ZG16	214142_at	0.188943	2.75011	3.70894	0.000478338	0.00551984	-0.518215	MOCOS	219959_at	1.42891	5.94947	5.26278	6.99715e-06	0.000150086	3.12821	TICAM1	213191_at
								-0.210707	2.91295	-3.70732	0.000480803	0.00554255	-0.523041	AIRIM	218712_at	1.11876	5.62446	5.25774	7.10552e-06	0.000152172	3.11301	RNPEPL1	218301_at
								0.129755	2.47702	3.70703	0.000481244	0.00554271	-0.5239	CCL24	221463_at	-2.81402	7.32855	-5.25693	7.12296e-06	0.000152485	3.11059	PYGL	202990_at
								-0.236081	3.29521	-3.70603	0.000482779	0.00555041	-0.52689	MCM7	208795_s_at	3.18435	6.41209	5.25603	7.14269e-06	0.000152848	3.10785	CACNA2D1	227623_at
								-0.314093	2.66896	-3.70595	0.000482889	0.00555041	-0.527105	PDGFRL	205226_at	1.53946	9.91515	5.25496	7.16602e-06	0.000153243	3.10463	MSL1	212708_at
								-0.215696	2.98851	-3.70601	0.000482808	0.00555041	-0.526947	PKN1	202161_at	2.23158	7.71745	5.25466	7.17257e-06	0.000153247	3.10373	STAP2	221610_s_at
								0.294986	2.4651	3.70589	0.00048298	0.00555041	-0.527282	PTPRR	210675_s_at	-1.89762	6.04355	-5.25406	7.18569e-06	0.000153468	3.10192	CYB5R2	220230_s_at
								-0.231195	2.78965	-3.70448	0.000485145	0.00556955	-0.53148	THNSL2	219044_at	2.12487	12.1956	5.253	7.20884e-06	0.000153842	3.09874	TSPAN13	217979_at
								-0.364958	2.35106	-3.70377	0.000486244	0.00557389	-0.533603	CLPB	221845_s_at	2.54405	8.24248	5.25264	7.21682e-06	0.000153952	3.09765	PYCARD	221666_s_at
								0.203527	2.90164	3.70376	0.000486253	0.00557389	-0.533621	TNFSF13	209499_x_at	2.65779	3.39507	5.25027	7.26919e-06	0.000154888	3.0905	TFPI	209676_at
								-0.240225	3.1864	-3.70375	0.000486274	0.00557389	-0.533661	TRIP13	204033_at	1.16115	9.3355	5.24986	7.27832e-06	0.000155022	3.08926	IFNAR2-IL10RB	209575_at
								-0.144972	3.09215	-3.70231	0.000488489	0.00559353	-0.537927	VRK2	205126_at	1.16115	9.3355	5.24986	7.27832e-06	0.000155022	3.08926	IL10RB	209575_at
								-0.236725	3.13701	-3.70198	0.000489007	0.00559582	-0.538922	UBAP2L	201377_at	2.53273	8.97687	5.24778	7.32463e-06	0.000155948	3.08299	ABHD3	213017_at
								-0.166535	3.13454	-3.70186	0.000489191	0.00559582	-0.539276	WASHC5	201985_at	1.91184	4.87721	5.24704	7.34109e-06	0.000156177	3.08077	HID1	225981_at
								-0.179712	2.79339	-3.70067	0.000491033	0.00561195	-0.542803	ASB6	221657_s_at	0.940294	5.54317	5.24717	7.33831e-06	0.000156177	3.08114	SNCA	207827_x_at
								-0.360085	2.71001	-3.70024	0.000491696	0.00561499	-0.54407	FAP	209955_s_at	2.73031	5.55489	5.24583	7.36835e-06	0.000156696	3.0771	GGT1	215603_x_at
								-0.192668	3.89791	-3.69981	0.000492373	0.00561499	-0.54536	SNRPB	213175_s_at	2.73031	5.55489	5.24583	7.36835e-06	0.000156696	3.0771	GGT2P	215603_x_at
								0.172166	3.64735	3.69981	0.000492379	0.00561499	-0.545372	TALDO1	201463_s_at	2.73031	5.55489	5.24583	7.36835e-06	0.000156696	3.0771	GGT3P	215603_x_at
								0.130059	2.41021	3.70012	0.000491887	0.00561499	-0.544435	WNT2B	206458_s_at	2.73031	5.55489	5.24583	7.36835e-06	0.000156696	3.0771	GGT4P	215603_x_at
								-0.28182	3.33662	-3.69891	0.000493769	0.00562509	-0.548019	LAMC1	200770_s_at	2.73031	5.55489	5.24583	7.36835e-06	0.000156696	3.0771	GGTLC1	215603_x_at
								0.248363	2.98159	3.6974	0.000496141	0.00564921	-0.552515	LAMA4	202202_s_at	2.73031	5.55489	5.24583	7.36835e-06	0.000156696	3.0771	GGTLC2	215603_x_at
								0.209039	2.89774	3.69709	0.000496628	0.00565187	-0.553437	FYCO1	218204_s_at	2.73031	5.55489	5.24583	7.36835e-06	0.000156696	3.0771	GGTLC3	215603_x_at
								-0.154477	2.76261	-3.69559	0.000498989	0.00567584	-0.557888	HSF2	209657_s_at	2.73031	5.55489	5.24583	7.36835e-06	0.000156696	3.0771	GGTLC4P	215603_x_at
								0.172339	4.1577	3.69407	0.00050139	0.00569733	-0.562392	NOP53	217807_s_at	2.73031	5.55489	5.24583	7.36835e-06	0.000156696	3.0771	GGTLC5P	215603_x_at
								0.274091	2.96108	3.69302	0.000503052	0.00571331	-0.565498	TRAF3IP2	215411_s_at	-1.88755	8.54892	-5.24422	7.40444e-06	0.000157341	3.07227	ZNF532	220617_s_at
								-0.288652	3.2232	-3.6918	0.000505001	0.00573252	-0.569126	BSCL2	208906_at	1.15113	2.74187	5.24217	7.45088e-06	0.000158205	3.0661	SCN4B	236359_at
								-0.293641	2.34749	-3.6905	0.000507077	0.00574731	-0.572977	BMPR2	209920_at	1.24557	3.41853	5.24079	7.4824e-06	0.000158812	3.06192	TBXAS1	208130_s_at
								0.271928	2.70192	3.69057	0.000506962	0.00574731	-0.572764	LHFPL6	218656_s_at	-0.84038	10.2035	-5.23819	7.54185e-06	0.000159888	3.0541	TASOR2	218331_s_at
								0.220666	2.81806	3.69052	0.000507052	0.00574731	-0.572929	SLC19A2	209681_at	2.31186	9.57631	5.23732	7.56193e-06	0.000160251	3.05147	SQOR	217995_at
								-0.354793	3.16507	-3.68963	0.00050848	0.00575443	-0.575569	GUCY1B1	203817_at	-1.60292	8.51834	-5.23686	7.57254e-06	0.000160414	3.05009	CHD2	228999_at
								0.368141	3.30097	3.6893	0.000509007	0.00575747	-0.576541	HSD17B11	217989_at	1.50957	7.16697	5.23616	7.58878e-06	0.000160634	3.04797	AIMP1	227605_at
								-0.520326	3.07212	-3.68776	0.000511491	0.00577688	-0.581107	MFAP2	203417_at	0.603175	2.55717	5.2362	7.5878e-06	0.000160634	3.0481	ZFYVE28	232408_at
								0.14762	2.82889	3.68775	0.000511501	0.00577688	-0.581128	STOML1	33736_at	0.905773	9.12261	5.23476	7.62117e-06	0.000161257	3.04376	CPOX	204172_at
								-0.598212	3.20046	-3.68581	0.000514637	0.00580934	-0.586861	MAL	204777_s_at	-4.5664	7.25238	-5.22998	7.73306e-06	0.000163283	3.02935	RHEX	230381_at
								-0.141209	3.55493	-3.68538	0.000515348	0.00581443	-0.588157	CLK2	203229_s_at	3.03768	7.11983	5.22684	7.80756e-06	0.000164691	3.01988	GIMAP2	232024_at
								0.169028	3.9139	3.68437	0.000516993	0.00582275	-0.591146	CD164	208405_s_at	0.379566	2.57104	5.22639	7.81813e-06	0.00016485	3.01854	HR	220163_s_at
								0.212325	2.30005	3.68466	0.000516517	0.00582275	-0.590282	GAS2	205848_at	1.75788	10.887	5.22591	7.82972e-06	0.000165031	3.01708	DPYSL2	200762_at
								-0.184721	2.76439	-3.68428	0.00051713	0.00582275	-0.591396	NFYB	218129_s_at	3.39094	8.44418	5.22435	7.86694e-06	0.000165751	3.01239	MLPH	218211_s_at
								-0.275746	2.50484	-3.68362	0.000518208	0.00583194	-0.593349	ABCA4	210082_at	1.88032	4.63492	5.22268	7.90717e-06	0.000166535	3.00735	ACOT4	229534_at
								-0.136667	2.88367	-3.68205	0.000520785	0.00585797	-0.598001	NRSN2	218359_at	1.53924	6.85854	5.22215	7.91982e-06	0.000166737	3.00577	PCSK7	203118_at
								0.24533	3.6622	3.68161	0.000521506	0.00586313	-0.5993	TPM1	210987_x_at	1.46149	8.04671	5.21998	7.97254e-06	0.000167589	2.99921	ATG5	202512_s_at
								0.150759	2.92951	3.68126	0.000522085	0.00586668	-0.600341	C1QTNF1	220975_s_at	4.51608	7.75758	5.21667	8.05331e-06	0.000169092	2.98925	GPRC5A	203108_at
								-0.191063	3.48954	-3.68033	0.000523622	0.00587803	-0.6031	PTPRF	200635_s_at	2.04642	5.63035	5.21643	8.05927e-06	0.000169152	2.98852	MCTP2	220603_s_at
								-0.258748	2.76078	-3.68	0.000524168	0.00587827	-0.604077	MRE11	205395_s_at	0.744823	2.54868	5.2154	8.08445e-06	0.000169562	2.98544	ANO7	241918_at
								0.190848	2.94601	3.68	0.000524172	0.00587827	-0.604084	OSTF1	204479_at	1.09966	3.66712	5.21364	8.12805e-06	0.0001703	2.98012	GPATCH3	218895_at
								-0.294654	2.59098	-3.67967	0.000524718	0.00588144	-0.605061	KIF1A	203849_s_at	2.31107	5.49008	5.21358	8.12955e-06	0.0001703	2.97994	OR7E14P	217551_at
								-0.349521	3.14201	-3.67874	0.000526249	0.00589267	-0.607794	TPX2	210052_s_at	-1.87604	7.17255	-5.20957	8.2294e-06	0.00017226	2.96788	CEP85L	228007_at
								0.282784	2.79176	3.67832	0.000526953	0.00589759	-0.609048	CDS1	205709_s_at	-3.76352	6.77575	-5.20741	8.28387e-06	0.000173295	2.96136	RGS1	202988_s_at
								0.398364	2.59565	3.67778	0.000527859	0.00590333	-0.610659	DUSP4	204015_s_at	4.66347	4.19937	5.20669	8.30189e-06	0.000173512	2.95921	UGT1A1	208596_s_at
								0.119174	2.61197	3.67769	0.000527996	0.00590333	-0.610903	SCGN	205697_at	4.66347	4.19937	5.20669	8.30189e-06	0.000173512	2.95921	UGT1A10	208596_s_at
								-0.44243	2.73481	-3.67641	0.000530144	0.00592285	-0.61471	CLGN	205830_at	4.66347	4.19937	5.20669	8.30189e-06	0.000173512	2.95921	UGT1A3	208596_s_at
								0.19165	2.49824	3.67633	0.000530274	0.00592285	-0.61494	SH2D3A	219513_s_at	4.66347	4.19937	5.20669	8.30189e-06	0.000173512	2.95921	UGT1A4	208596_s_at
								-0.170853	2.65393	-3.67482	0.000532796	0.00594507	-0.619391	NMT2	205005_s_at	4.66347	4.19937	5.20669	8.30189e-06	0.000173512	2.95921	UGT1A5	208596_s_at
								-0.198788	2.82976	-3.67453	0.000533298	0.00594769	-0.620274	FAM86C1P	65585_at	4.66347	4.19937	5.20669	8.30189e-06	0.000173512	2.95921	UGT1A6	208596_s_at
								-0.215064	3.19884	-3.67435	0.000533596	0.00594803	-0.620797	USP1	202412_s_at	4.66347	4.19937	5.20669	8.30189e-06	0.000173512	2.95921	UGT1A7	208596_s_at
								0.26025	3.26564	3.6741	0.00053401	0.00594967	-0.621525	CANT1	221732_at	2.24771	3.32493	5.20547	8.33289e-06	0.000174026	2.95553	SATB2-AS1	235147_at
								0.219841	2.58201	3.67366	0.000534751	0.00595495	-0.622826	NEIL1	219396_s_at	-5.38974	7.25125	-5.20456	8.35598e-06	0.000174442	2.95279	ERP27	227450_at
								-0.132298	3.86679	-3.67183	0.000537847	0.00598644	-0.62824	ARPC5	211963_s_at	3.55529	3.72298	5.20403	8.3696e-06	0.000174659	2.95119	EDN3	208399_s_at
								-0.144743	2.94467	-3.67119	0.000538933	0.00599553	-0.630132	RFC2	203696_s_at	-2.80942	5.54185	-5.20334	8.38716e-06	0.000174907	2.94911	EMX2OS	230963_at
								0.10989	2.70239	3.67073	0.000539718	0.00600127	-0.631497	ZNF609	212617_at	-0.649771	12.8933	-5.20168	8.42984e-06	0.000175715	2.9441	HNRNPH1	201031_s_at
								0.157367	2.42339	3.66836	0.000543763	0.00604273	-0.638499	FAM186A	216595_at	1.02637	9.95168	5.20141	8.4367e-06	0.000175724	2.9433	TNIP1	207196_s_at
								-0.202663	2.68917	-3.66823	0.000543989	0.00604273	-0.638889	PTTG3P	208511_at	-1.04061	6.4679	-5.1991	8.49639e-06	0.000176833	2.93633	ZNF430	206829_x_at
								-0.239237	3.59638	-3.66778	0.00054475	0.00604816	-0.640199	RANBP1	202483_s_at	3.1754	5.05688	5.19601	8.57659e-06	0.000178299	2.92705	TNFRSF10D	227345_at
								0.124032	3.10968	3.66668	0.000546643	0.00606616	-0.643452	TRIP4	203732_at	2.42152	8.59169	5.19423	8.62326e-06	0.000179201	2.92169	ENC1	201341_at
								-0.249087	3.09707	-3.66593	0.000547934	0.00607353	-0.645664	SETDB1	203155_at	4.16151	5.08409	5.19321	8.6501e-06	0.000179622	2.91862	CYP4F3	206515_at
								-0.434348	3.66166	-3.66387	0.000551498	0.00610484	-0.651744	CLDN3	203954_x_at	1.41802	8.97241	5.19286	8.65946e-06	0.00017968	2.91755	CCDC28A	209479_at
								0.143896	2.64581	3.66096	0.000556581	0.00615193	-0.660346	APC	203525_s_at	1.50147	9.62836	5.19219	8.67699e-06	0.000179907	2.91555	ELF1	212418_at
								-0.169891	2.67887	-3.66041	0.000557536	0.00615641	-0.661954	TFDP2	203589_s_at	1.04588	10.0247	5.19188	8.6854e-06	0.000180013	2.91459	KGD4	224302_s_at
								0.127217	3.13912	3.66041	0.000557539	0.00615641	-0.661958	WIPF2	212049_at	1.54057	6.67992	5.19081	8.71364e-06	0.000180393	2.91138	TSPAN15	218693_at
								0.155426	3.54421	3.65723	0.000563147	0.00619991	-0.671341	CIAO2B	218074_at	1.54456	7.85362	5.19023	8.72898e-06	0.000180574	2.90965	PSMC2	201067_at
								-0.143071	3.50877	-3.65504	0.000567038	0.0062335	-0.677796	YME1L1	216304_x_at	-2.3501	6.21376	-5.19031	8.72685e-06	0.000180574	2.90989	TYMP	217497_at
								-0.124353	2.61909	-3.65401	0.000568866	0.00625051	-0.680813	DDX28	40255_at	-2.02887	7.03233	-5.19009	8.73287e-06	0.000180586	2.90921	CD83	204440_at
								0.170444	3.01264	3.65372	0.000569394	0.00625324	-0.681683	JPT2	212109_at	1.77941	4.90501	5.18848	8.77583e-06	0.000181406	2.90436	JAK2	205841_at
								-0.138849	3.20175	-3.65263	0.000571351	0.00626921	-0.684898	DNAJC13	212467_at	2.7731	4.4891	5.18805	8.78731e-06	0.000181575	2.90307	APOD	201525_at
								-0.33148	2.0595	-3.65259	0.000571412	0.00626921	-0.684998	RXRB	215099_s_at	3.69673	4.98225	5.18773	8.79571e-06	0.00018168	2.90212	IL33	209821_at
								-0.144201	2.62721	-3.65186	0.000572725	0.00628053	-0.687151	MYO5A	204527_at	-2.07325	6.49247	-5.18403	8.89541e-06	0.000183669	2.89099	GLIPR2	225602_at
								0.175107	2.60183	3.65041	0.000575355	0.00629836	-0.691445	CCRL2	211434_s_at	1.3067	8.43498	5.18111	8.97505e-06	0.000185244	2.88218	HMGCL	202772_at
								0.319734	3.48948	3.65034	0.000575482	0.00629836	-0.691651	INAVA	219010_at	1.29811	7.87732	5.17912	9.02957e-06	0.000186228	2.8762	FARP2	225652_at
								-0.211792	2.94992	-3.65041	0.000575354	0.00629836	-0.691443	NCAPD3	212789_at	-1.52247	9.01739	-5.17375	9.17859e-06	0.000189112	2.86003	CNPY2	209797_at
								-0.149124	2.8878	-3.64909	0.000577746	0.00632004	-0.695332	ZBTB24	205340_at	0.930245	2.80067	5.17371	9.17976e-06	0.000189112	2.85991	NF1	243476_at
								0.256842	3.12724	3.64849	0.000578827	0.00632876	-0.697084	TSKU	218245_at	0.920494	10.8416	5.17302	9.19908e-06	0.000189364	2.85783	SNAP23	209130_at
								-0.316069	2.44516	-3.64712	0.00058133	0.00635301	-0.701127	ZSCAN18	217593_at	0.964202	10.0313	5.17288	9.20278e-06	0.000189364	2.85743	TMEM131	212507_at
								-0.259142	3.13747	-3.64667	0.00058215	0.00635574	-0.702449	CTSF	203657_s_at	2.66353	3.15444	5.17242	9.21568e-06	0.000189495	2.85605	CYP4F2	210452_x_at
								-0.191726	3.46037	-3.64671	0.000582077	0.00635574	-0.70233	VPS72	202261_at	-3.6081	5.13183	-5.17124	9.24887e-06	0.000190106	2.8525	SOX5	238009_at
								-0.204548	2.44529	-3.64643	0.000582591	0.00635588	-0.703159	CEP164	204250_s_at	-2.14591	5.93442	-5.16737	9.35865e-06	0.00019193	2.84084	TWSG1	219201_s_at
								0.210921	2.22534	3.64635	0.000582734	0.00635588	-0.703388	PCLO	210650_s_at	-0.693962	5.41774	-5.16634	9.3882e-06	0.000192438	2.83773	GATAD2B	225393_at
								-0.246579	2.55515	-3.64531	0.000584638	0.00637353	-0.706445	STAT1	AFFX-HUMISGF3A/M97935_5_at	-2.1498	6.15181	-5.16439	9.44392e-06	0.000193388	2.83189	VPS13B-DT	230449_x_at
								-0.135934	3.45594	-3.64474	0.000585693	0.00638191	-0.708135	MRPL9	209609_s_at	-1.19926	7.676	-5.16442	9.4431e-06	0.000193388	2.83197	ZNF506	238493_at
								0.169799	2.99855	3.64432	0.00058645	0.0063837	-0.709345	RAB27A	209514_s_at	1.16736	8.20883	5.16267	9.49354e-06	0.000194259	2.82671	SPTLC2	225095_at
								-0.124678	3.11814	-3.64418	0.000586717	0.0063837	-0.709771	TTPAL	219633_at	3.11272	8.59301	5.16253	9.49761e-06	0.000194269	2.82629	CRYBG1	212543_at
								-0.255327	3.17161	-3.64265	0.000589539	0.00641127	-0.714268	PRPF6	208880_s_at	-5.23351	8.25198	-5.16208	9.51054e-06	0.000194461	2.82494	CXCL10	204533_at
								-0.145269	3.05587	-3.64217	0.000590427	0.00641779	-0.715678	RAD1	210216_x_at	1.26773	6.61093	5.16055	9.55502e-06	0.000195224	2.82033	BAK1	203728_at
								-0.152295	3.28934	-3.6417	0.000591307	0.0064211	-0.717075	STAG1	202294_at	1.20182	8.96761	5.15804	9.62837e-06	0.000196576	2.81278	JOSD1	201751_at
								0.187372	3.10659	3.64008	0.000594314	0.00645061	-0.721827	MLXIP	202519_at	1.37999	10.2719	5.14824	9.92017e-06	0.000201855	2.7833	FUCA1	202838_at
								0.108193	2.98635	3.638	0.000598208	0.00648971	-0.727946	WDR55	219809_at	2.61329	4.13192	5.14475	1.00261e-05	0.000203708	2.77281	DACT1	219179_at
								-0.133614	3.90918	-3.63772	0.000598732	0.00649223	-0.728766	MDH1	200978_at	-1.62801	5.53802	-5.14143	1.0128e-05	0.000205396	2.76283	ZNF594	235690_at
								-0.217744	4.18285	-3.63627	0.000601452	0.00651856	-0.733014	IFITM2	201315_x_at	2.08931	9.20209	5.13996	1.01734e-05	0.000206097	2.75841	PRAG1	235085_at
								0.211909	2.89512	3.63595	0.000602068	0.00652206	-0.733973	ERO1A	218498_s_at	-2.23893	5.53384	-5.13994	1.01739e-05	0.000206097	2.75836	ZNF273	243661_at
								0.2462	2.95435	3.63522	0.000603442	0.0065306	-0.736109	CARD10	210026_s_at	-2.07365	6.99956	-5.13656	1.02791e-05	0.000207998	2.7482	ITPKB	203723_at
								-0.147937	3.24995	-3.63536	0.000603178	0.0065306	-0.735699	MRPS7	217932_at	2.87364	8.21913	5.13612	1.02929e-05	0.0002082	2.74688	PLLP	204519_s_at
								-0.0924205	2.72712	-3.63328	0.000607121	0.00656722	-0.741803	NRIP3	219557_s_at	-2.30168	8.55231	-5.13579	1.03032e-05	0.000208331	2.74589	RESF1	227152_at
								-0.228528	2.46922	-3.63308	0.000607511	0.00656825	-0.742405	HTATSF1	202601_s_at	-0.856716	5.81186	-5.13538	1.03163e-05	0.000208519	2.74463	CNTROB	228633_s_at
								0.295051	2.76421	3.6325	0.00060861	0.00657695	-0.744098	MAPK13	210059_s_at	0.411965	2.36742	5.13439	1.03474e-05	0.00020901	2.74166	ADGRF4	1553031_at
								0.114115	3.86815	3.63164	0.000610254	0.00659151	-0.746625	NCOA4	210774_s_at	2.12352	9.26426	5.13268	1.04012e-05	0.000209693	2.73654	PRXL2B	231835_at
								-0.186269	3.97818	-3.63071	0.000612036	0.00660756	-0.749357	UQCRFS1	208909_at	-0.798428	12.129	-5.13196	1.04241e-05	0.000210076	2.73438	ZFAND5	210275_s_at
								-0.171425	2.81152	-3.6299	0.000613586	0.00662108	-0.751725	EHD3	218935_at	1.37926	2.66538	5.12908	1.05159e-05	0.000211848	2.72572	ESAM-AS1	233527_at
								0.15705	3.37905	3.62888	0.000615544	0.00663258	-0.754711	RETREG3	212697_at	1.09772	7.08268	5.12847	1.05356e-05	0.000212167	2.72387	DGKD	208072_s_at
								-0.293841	3.08146	-3.62859	0.000616104	0.0066354	-0.755562	GGH	203560_at	-4.23644	5.76258	-5.12556	1.06292e-05	0.000213895	2.71513	SULF1	212344_at
								0.220016	2.41391	3.62824	0.000616788	0.00663956	-0.756602	PENK	213791_at	-1.97929	5.1041	-5.1253	1.06375e-05	0.000213982	2.71437	BGLAP	206956_at
								-0.131008	3.18625	-3.62787	0.000617497	0.00664398	-0.757678	TATDN2	203648_at	-1.97929	5.1041	-5.1253	1.06375e-05	0.000213982	2.71437	PMF1-BGLAP	206956_at
								-0.410446	2.71664	-3.627	0.000619181	0.00665889	-0.760229	IFT122	220744_s_at	-2.18238	10.5831	-5.12367	1.06906e-05	0.000214973	2.70944	C1S	208747_s_at
								0.176535	2.77947	3.62179	0.000629369	0.00675215	-0.775513	SELPLG	209879_at	1.55585	7.22546	5.1209	1.07812e-05	0.000216475	2.70112	TRADD	1729_at
								-0.278857	3.59106	-3.62076	0.000631405	0.00677074	-0.778538	UBE2C	202954_at	2.33249	7.27934	5.11679	1.09169e-05	0.000218959	2.68877	MED1	225452_at
								-0.143281	3.94325	-3.6192	0.000634486	0.00679727	-0.783096	CDK2AP1	201938_at	2.43203	7.4035	5.11458	1.09904e-05	0.000220271	2.68215	TPD52	236655_at
								0.123676	2.84988	3.6192	0.000634489	0.00679727	-0.783102	NAA60	218661_at	1.53426	9.28099	5.11435	1.09983e-05	0.000220288	2.68144	ERO1A	225750_at
								-0.18863	3.39418	-3.61832	0.000636239	0.00681274	-0.785681	RAE1	201558_at	1.55831	5.22301	5.11371	1.10198e-05	0.000220539	2.67951	FAAH	204231_s_at
								0.174781	2.91458	3.61696	0.000638947	0.00683517	-0.789657	ENTREP1	213900_at	-3.10302	5.62616	-5.11241	1.10633e-05	0.000221327	2.67562	PDGFRL	205226_at
								-0.239225	2.58109	-3.61703	0.000638808	0.00683517	-0.789454	NXPH4	221967_at	1.77203	3.14349	5.11107	1.11086e-05	0.000222151	2.67159	RAG1	206591_at
								0.230024	2.69251	3.61652	0.000639831	0.00684134	-0.790953	DNAJC3	208499_s_at	0.500671	2.40763	5.11013	1.11404e-05	0.000222549	2.66877	MYOZ3	213955_at
								-0.203237	4.15535	-3.61492	0.000643035	0.00687231	-0.79563	CD9	201005_at	1.15453	9.95343	5.10928	1.1169e-05	0.000223033	2.66623	PARP4	202239_at
								0.250752	2.68849	3.61469	0.000643506	0.00687404	-0.796315	MTUS1	212093_s_at	1.15453	9.95343	5.10928	1.1169e-05	0.000223033	2.66623	PARP4P2	202239_at
								0.221355	2.88428	3.61328	0.000646343	0.0068987	-0.800434	PGAP4	213386_at	1.46783	3.53743	5.10856	1.11937e-05	0.000223445	2.66405	IL1RN	216243_s_at
								0.12948	3.12039	3.61324	0.000646434	0.0068987	-0.800565	SFTPB	214354_x_at	1.9787	6.43711	5.10837	1.12002e-05	0.000223494	2.66348	TNFSF15	229242_at
								0.269954	2.3101	3.61252	0.000647888	0.00691091	-0.802669	UGT2B15	216687_x_at	1.92469	11.2011	5.10682	1.12532e-05	0.000224386	2.65882	PDLIM1	208690_s_at
								0.245459	2.55786	3.61207	0.000648789	0.00691721	-0.80397	GNLY	37145_at	-2.52296	4.42516	-5.10525	1.13068e-05	0.000225374	2.65413	ZNF667	207120_at
								-0.122311	3.17271	-3.61101	0.00065094	0.00693682	-0.807069	KANSL2	221821_s_at	3.09299	4.92288	5.1045	1.13327e-05	0.000225807	2.65187	DSC2	231033_at
								-0.161601	2.84319	-3.61017	0.000652662	0.00694852	-0.809542	POT1	204353_s_at	-5.34961	6.3743	-5.10317	1.13788e-05	0.00022656	2.64787	PNOC	205901_at
								-0.143688	3.19037	-3.60974	0.000653534	0.00695449	-0.810792	SUPT7L	201837_s_at	-3.50578	5.50383	-5.10253	1.1401e-05	0.00022692	2.64594	FGF18	211485_s_at
								0.271101	2.56994	3.60958	0.000653869	0.00695474	-0.811273	MICAL1	218376_s_at	-2.44451	10.3202	-5.10053	1.14705e-05	0.000228138	2.63994	RNF144B	228153_at
								0.110579	2.93675	3.6087	0.000655666	0.00696915	-0.813841	GATA2	210358_x_at	0.773424	2.48641	5.10024	1.14805e-05	0.000228254	2.63908	IDH3A	231137_at
								0.176491	2.8089	3.60861	0.00065585	0.00696915	-0.814104	LDAF1	213272_s_at	3.17181	3.30057	5.10011	1.14853e-05	0.000228266	2.63867	SERPINB7	206421_s_at
								0.220627	2.07756	3.60807	0.000656961	0.0069743	-0.815688	NRIP2	215104_at	1.56614	5.43658	5.09916	1.15185e-05	0.000228842	2.63582	INTS7	218783_at
								-0.133615	3.33839	-3.60813	0.000656821	0.0069743	-0.81549	NUP133	202184_s_at	1.07702	5.07219	5.09807	1.15567e-05	0.000229517	2.63256	ERBB3	1563253_s_at
								0.235979	1.95152	3.60597	0.000661275	0.00701008	-0.821816	ATP2A3	213042_s_at	1.32791	8.31715	5.09631	1.16186e-05	0.00023058	2.62728	LMTK2	226375_at
								-0.239992	2.90741	-3.60624	0.000660723	0.00701008	-0.821033	BACE1	217904_s_at	2.44641	9.45021	5.09406	1.16987e-05	0.000232	2.6205	DAPK1	203139_at
								0.215316	3.08407	3.60609	0.00066104	0.00701008	-0.821483	HTATIP2	207180_s_at	-1.70216	10.0231	-5.0938	1.17079e-05	0.000232099	2.61973	HLTF	202983_at
								0.138286	3.18096	3.60505	0.000663172	0.00702485	-0.824497	AP3B1	203142_s_at	1.42986	7.68393	5.09037	1.18304e-05	0.000234019	2.60945	PDSS2	219307_at
								0.152309	2.46287	3.60499	0.000663299	0.00702485	-0.824677	ATRNL1	213744_at	1.55012	8.46411	5.0886	1.18944e-05	0.000234944	2.60413	CDR2	209501_at
								0.174137	3.41507	3.60246	0.000668559	0.00707384	-0.83207	PKP3	209873_s_at	1.9713	6.14713	5.08825	1.19071e-05	0.000235111	2.60307	LDAF1	213272_s_at
								0.210513	3.046	3.60176	0.000670018	0.00708238	-0.83411	CASP6	209790_s_at	1.53216	6.73497	5.08659	1.19675e-05	0.000236048	2.59808	C1orf210	1554246_at
								0.129915	2.65388	3.60175	0.000670053	0.00708238	-0.83416	TDRD3	208089_s_at	3.23302	3.62055	5.08358	1.20776e-05	0.000238133	2.58905	CCDC198	220084_at
								0.166077	2.73391	3.60162	0.00067032	0.00708238	-0.834532	TMPRSS2	205102_at	-2.56944	5.07498	-5.08016	1.22036e-05	0.000240358	2.5788	DCBLD2	213865_at
								-0.357448	2.63562	-3.60094	0.000671744	0.00709406	-0.836518	SYT17	205613_at	-1.17962	11.1606	-5.07746	1.23043e-05	0.000242079	2.57069	MXRA7P1	212509_s_at
								0.154632	3.42807	3.6004	0.000672882	0.00709935	-0.838103	AKR7A2	214259_s_at	1.88631	6.83169	5.07648	1.23409e-05	0.000242712	2.56776	BIN3	222199_s_at
								-0.186694	3.14828	-3.60051	0.000672645	0.00709935	-0.837773	TRIT1	218617_at	-2.39228	5.62255	-5.07602	1.23585e-05	0.00024297	2.56636	GPRC5B	225511_at
								0.198671	2.98833	3.59982	0.000674094	0.00710243	-0.839787	GRAMD1B	212906_at	1.32373	7.50334	5.07455	1.24136e-05	0.000243893	2.56197	DECR2	219664_s_at
								0.175674	2.78865	3.5998	0.00067413	0.00710243	-0.839837	TCAF1	212979_s_at	-1.98566	5.33431	-5.06965	1.26e-05	0.000247274	2.54727	SPSB1	226075_at
								-0.187527	3.39313	-3.59897	0.000675878	0.00711748	-0.842261	TARS1	201263_at	1.88251	6.43905	5.06892	1.26281e-05	0.000247737	2.54507	PIERCE2	243309_at
								-0.163634	3.18831	-3.59849	0.000676895	0.00712146	-0.843668	PEX19	201706_s_at	1.03569	7.47796	5.06668	1.27143e-05	0.000249069	2.53836	GORASP1	215749_s_at
								0.154155	2.72625	3.59857	0.000676724	0.00712146	-0.843432	SULT2B1	205759_s_at	1.46576	8.70562	5.06543	1.27629e-05	0.000249933	2.53459	RRAS	212647_at
								-0.114066	3.66225	-3.59724	0.000679545	0.00713586	-0.847324	CHD4	201184_s_at	-3.65384	6.49163	-5.06443	1.28018e-05	0.000250604	2.53159	TMOD1	203662_s_at
								-0.179266	2.96932	-3.59698	0.000680088	0.0071382	-0.848072	ZMYM6	219924_s_at	-3.55038	5.18317	-5.06277	1.28665e-05	0.00025169	2.52662	FAM107A	207547_s_at
								0.559076	2.85581	3.59599	0.000682193	0.00715693	-0.850965	ANPEP	202888_s_at	0.832265	2.5409	5.06116	1.29296e-05	0.000252835	2.52179	LRRC28	239471_at
								-0.154402	3.00075	-3.59416	0.0006861	0.00718342	-0.856308	DUSP12	218576_s_at	2.61694	7.20683	5.058	1.30543e-05	0.000254817	2.51232	CEMIP2	218113_at
								-0.166331	4.13824	-3.59461	0.000685139	0.00718342	-0.854996	LDHB	213564_x_at	1.28638	8.76455	5.05694	1.30966e-05	0.000255371	2.50912	C1orf131	226242_at
								0.195084	2.29173	3.59405	0.00068633	0.00718342	-0.856622	LRRC19	220376_at	1.16396	7.79374	5.05662	1.31093e-05	0.000255527	2.50817	PDIA3	227033_at
								-0.154089	2.54069	-3.59442	0.000685544	0.00718342	-0.85555	SLC5A3	213167_s_at	1.14882	7.28481	5.05549	1.31543e-05	0.000256116	2.50479	HSD17B1-AS1	228595_at
								-0.135607	2.86019	-3.59384	0.000686781	0.00718476	-0.857236	GNL1	203307_at	0.961454	12.4397	5.05539	1.31583e-05	0.000256116	2.50449	SCP2	211733_x_at
								-0.136292	3.26545	-3.59314	0.000688288	0.00719715	-0.859288	DDX46	202462_s_at	1.57789	5.13031	5.05506	1.31716e-05	0.000256283	2.5035	IFNLR1	244261_at
								-0.156353	3.44353	-3.59289	0.000688825	0.00719939	-0.860018	POLR2J4	216242_x_at	2.24268	6.02877	5.05384	1.32204e-05	0.000257051	2.49984	FAM13A	202972_s_at
								0.216995	3.38662	3.5907	0.000693539	0.00724525	-0.866399	DYNC1LI2	203590_at	3.18957	4.84079	5.05241	1.32784e-05	0.000257994	2.49553	STX19	1555173_at
								0.149382	3.86396	3.5904	0.000694194	0.0072487	-0.867283	RAB11A	200863_s_at	-1.88481	5.54285	-5.048	1.34574e-05	0.000260917	2.48232	CUEDC1	219468_s_at
								0.265957	2.79469	3.59024	0.000694525	0.00724876	-0.867729	SHC2	213464_at	1.01189	5.67683	5.04738	1.34828e-05	0.000261315	2.48046	RIN1	205211_s_at
								0.199523	3.16648	3.58898	0.000697256	0.00727386	-0.8714	SLK	206874_s_at	0.799887	2.45627	5.04677	1.35078e-05	0.000261615	2.47863	ACSM1	215432_at
								0.12138	2.78002	3.5886	0.000698095	0.0072792	-0.872525	AARSD1	222064_s_at	1.07901	7.31243	5.04681	1.3506e-05	0.000261615	2.47876	SCFD2	226923_at
								-0.28753	3.10756	-3.58771	0.000700031	0.00729357	-0.875116	C2	203052_at	-3.5083	5.89347	-5.04649	1.35191e-05	0.000261742	2.47781	TENM4	213273_at
								0.215657	2.81267	3.58766	0.000700127	0.00729357	-0.875245	NBEAL2	212443_at	-2.56016	4.87027	-5.04599	1.35397e-05	0.000262046	2.47631	MDH1B	1558077_s_at
								-0.391893	2.63452	-3.58741	0.000700684	0.00729596	-0.875989	SNX10	218404_at	1.81545	6.49667	5.04466	1.35947e-05	0.000262886	2.47231	SPATA2	204434_at
								0.151172	2.29073	3.587	0.000701571	0.00730033	-0.877172	TMCO3	220241_at	2.08497	3.03381	5.04332	1.36502e-05	0.000263812	2.46829	MGAM	206522_at
								-0.324798	2.71235	-3.58631	0.000703086	0.00731071	-0.87919	NPAS3	220316_at	3.14644	9.60434	5.04306	1.36611e-05	0.00026393	2.4675	C12orf75	225105_at
								-0.202578	2.98795	-3.58564	0.000704558	0.00732261	-0.881147	WDR19	220917_s_at	2.61956	7.49884	5.04291	1.36671e-05	0.000263952	2.46707	CNKSR3	227481_at
								-0.122572	3.16563	-3.58507	0.000705798	0.00733207	-0.882792	FBXO28	202272_s_at	1.66222	8.05691	5.04279	1.36723e-05	0.000263959	2.46669	PPFIBP2	212841_s_at
								0.300843	2.95019	3.58415	0.000707824	0.00734969	-0.885474	CYP51A1	202314_at	-2.66922	7.35793	-5.03983	1.37959e-05	0.000266064	2.45782	ZNF667-AS1	244740_at
								-0.460293	3.54009	-3.58354	0.000709166	0.00736019	-0.887245	ESR1	205225_at	-3.96745	5.75102	-5.03662	1.39311e-05	0.000268388	2.4482	TMTC1	226931_at
								-0.133299	2.99593	-3.58316	0.000710002	0.00736544	-0.888347	SRF	202401_s_at	-1.96652	4.56695	-5.03475	1.40102e-05	0.000269817	2.44261	WNT9A	230643_at
								-0.178396	2.63989	-3.58281	0.000710777	0.00737006	-0.889369	MLLT10	216503_s_at	1.24703	7.44721	5.03255	1.41041e-05	0.000271338	2.43603	WHAMM	228953_at
								0.181109	3.59317	3.58199	0.0007126	0.00737866	-0.891765	RIOK3	202130_at	-2.48746	7.47801	-5.03231	1.41148e-05	0.000271434	2.43528	HACD4	244050_at
								-0.221421	2.6033	-3.58204	0.000712487	0.00737866	-0.891616	SYNE3	219563_at	4.95594	4.204	5.03221	1.4119e-05	0.000271434	2.43498	TCN1	205513_at
								0.21208	2.98653	3.57999	0.000717039	0.00741327	-0.897573	TUT7	220933_s_at	-2.46602	5.62319	-5.02983	1.42212e-05	0.000272934	2.42788	VAMP1	213326_at
								-0.207591	3.44137	-3.57989	0.000717274	0.00741327	-0.897879	USP11	208723_at	-2.21681	6.44306	-5.02906	1.42545e-05	0.000273461	2.42557	PHC1P1	218338_at
								0.136952	2.33473	3.57768	0.000722213	0.0074574	-0.904298	MCF2	208017_s_at	2.14493	7.76488	5.02688	1.43495e-05	0.000275188	2.41901	CASZ1	243386_at
								-0.240582	3.73887	-3.57736	0.00072293	0.00746134	-0.905226	ODC1	200790_at	1.30449	7.97066	5.02244	1.45444e-05	0.000278437	2.40571	WWP2	204022_at
								0.199669	3.16657	3.57688	0.000724026	0.0074692	-0.906644	ANKMY2	212798_s_at	2.39046	6.12313	5.02055	1.46282e-05	0.000279835	2.40005	ADH4	223781_x_at
								-0.236666	2.72864	-3.5758	0.000726454	0.00748385	-0.909774	TAP2	204769_s_at	1.19431	10.3575	5.02015	1.46457e-05	0.000279835	2.39886	LMBRD1	218191_s_at
								-0.49779	2.61794	-3.57472	0.000728887	0.00750013	-0.912901	FGFR2	203639_s_at	1.2331	10.3095	5.02014	1.46462e-05	0.000279835	2.39883	SBDS	1554089_s_at
								0.266292	2.23795	3.57451	0.00072938	0.00750013	-0.913534	KRT13	207935_s_at	1.2331	10.3095	5.02014	1.46462e-05	0.000279835	2.39883	SBDSP1	1554089_s_at
								0.164351	3.55958	3.57436	0.000729718	0.00750014	-0.913967	MLEC	200617_at	1.63066	3.0906	5.01904	1.46954e-05	0.000280472	2.39553	MYOM1	205610_at
								0.3768	2.66341	3.57344	0.000731804	0.00751149	-0.916637	ANO1	218804_at	1.97188	6.08617	5.019	1.46969e-05	0.000280472	2.39543	NUDT7	228855_at
								0.28517	2.60823	3.57328	0.000732159	0.00751149	-0.91709	CLCA1	210107_at	1.37034	9.23184	5.01877	1.47075e-05	0.000280577	2.39472	VPS36	222478_at
								-0.527127	2.59122	-3.57328	0.000732171	0.00751149	-0.917105	EMC1	212396_s_at	1.73813	6.44414	5.01705	1.47842e-05	0.000281941	2.38959	LGALS9	203236_s_at
								0.0912633	2.79441	3.57372	0.000731171	0.00751149	-0.915827	PAPPA2	211918_x_at	1.31522	6.32528	5.01132	1.50439e-05	0.000286508	2.37242	ARHGEF10L	221656_s_at
								0.229547	2.36712	3.57299	0.000732821	0.0075147	-0.917935	STAB2	220114_s_at	0.906121	9.10931	5.0113	1.50446e-05	0.000286508	2.37237	RETREG3	212697_at
								-0.170334	2.92049	-3.57263	0.000733644	0.00751968	-0.918985	TTC4	46167_at	-1.20998	5.1126	-5.0086	1.51686e-05	0.000288568	2.36428	STAG3L1	235263_at
								-0.177174	3.26152	-3.57006	0.000739533	0.00757656	-0.926462	STX16	221499_s_at	-1.20998	5.1126	-5.0086	1.51686e-05	0.000288568	2.36428	STAG3L2	235263_at
								-0.251024	2.28647	-3.56975	0.000740253	0.00758045	-0.927371	KMT2A	220546_at	1.72756	10.7984	5.00678	1.52527e-05	0.000289965	2.35883	MSMO1	209146_at
								0.183403	2.5853	3.56931	0.000741261	0.0075838	-0.928643	PIGH	209625_at	-3.34682	9.63679	-5.00436	1.53652e-05	0.000292003	2.35158	CFI	203854_at
								-0.130379	3.07409	-3.56862	0.000742837	0.00759643	-0.930629	RYK	214172_x_at	-4.45649	7.86945	-5.0032	1.54196e-05	0.000292832	2.3481	TNNT1	213201_s_at
								0.222949	2.67387	3.56737	0.00074574	0.00761564	-0.934277	ACOT11	214763_at	1.15474	8.5195	4.99943	1.5597e-05	0.00029579	2.33682	ALDH18A1	217791_s_at
								-0.136543	2.91948	-3.5675	0.000745426	0.00761564	-0.933883	CHEK2	210416_s_at	-1.80953	7.4547	-4.99905	1.56149e-05	0.000296028	2.33569	SDC3	202898_at
								0.201212	2.40353	3.56756	0.000745292	0.00761564	-0.933715	KCNK10	220727_at	-1.67748	9.07353	-4.99665	1.57295e-05	0.00029789	2.32848	PSIP1	205961_s_at
								-0.17388	3.96941	-3.56591	0.000749115	0.0076466	-0.938499	SLC38A2	218041_x_at	-1.34723	5.68074	-4.99644	1.57391e-05	0.00029797	2.32788	MBD5	227839_at
								-0.130046	2.98682	-3.56452	0.00075236	0.00767621	-0.94254	PPOX	204788_s_at	1.17825	5.86289	4.9912	1.59915e-05	0.00030233	2.31219	CACFD1	61874_at
								0.216207	2.04159	3.56391	0.000753782	0.0076872	-0.944306	LINC00939	216209_at	1.34426	8.90183	4.98973	1.60632e-05	0.00030358	2.30779	DIP2B	224872_at
								-0.182764	2.76917	-3.56338	0.000755039	0.00769649	-0.945863	POLE2	205909_at	-1.19556	11.8851	-4.98894	1.61016e-05	0.0003042	2.30543	SLC38A2	220924_s_at
								0.139268	3.16874	3.56262	0.000756807	0.00771099	-0.94805	NOSIP	217950_at	2.16332	3.72739	4.98854	1.61214e-05	0.000304363	2.30422	GK	207387_s_at
								-0.203904	2.6674	-3.5621	0.00075802	0.00771982	-0.949547	NUFIP1	205136_s_at	2.16332	3.72739	4.98854	1.61214e-05	0.000304363	2.30422	GK4P	207387_s_at
								0.210611	2.80493	3.56121	0.000760137	0.00773785	-0.952155	ANXA2P3	211241_at	1.01955	5.29631	4.98865	1.61162e-05	0.000304363	2.30454	RTCA	238087_at
								-0.252322	3.37613	-3.56091	0.000760834	0.0077385	-0.953011	TPM4	212481_s_at	-1.67081	6.1465	-4.98784	1.61558e-05	0.000304848	2.30212	PLD6	227037_at
								-0.190712	2.53332	-3.5606	0.000761569	0.00774181	-0.953914	USP19	214674_at	0.748682	12.9244	4.98756	1.61693e-05	0.000304848	2.3013	RAC1P2	208641_s_at
								-0.145599	2.54343	-3.55978	0.000763503	0.00775039	-0.956285	ALK	208211_s_at	-3.41281	5.446	-4.98546	1.62728e-05	0.000306482	2.29501	AHNAK2	1558378_a_at
								0.356653	3.12114	3.55965	0.000763804	0.00775039	-0.956653	CDKN1A	202284_s_at	1.31242	3.3591	4.98426	1.63321e-05	0.000307492	2.29142	EXOC3L4	230677_at
								0.220166	2.71462	3.5598	0.000763449	0.00775039	-0.956219	COX5B	213736_at	1.1084	7.26827	4.98409	1.63406e-05	0.000307547	2.29091	MMAB	225826_at
								-0.179942	2.58076	-3.56002	0.000762935	0.00775039	-0.955589	PRIM2	205628_at	0.999039	11.0628	4.98299	1.6395e-05	0.000308465	2.28763	PTP4A2	208615_s_at
								0.097831	2.55512	3.55799	0.000767762	0.00777991	-0.961484	SCLY	59705_at	2.20962	8.15412	4.9813	1.64794e-05	0.000309732	2.28258	ELOVL7	227180_at
								-0.144322	3.2177	-3.55735	0.000769271	0.00779166	-0.96332	CUL7	36084_at	2.95845	4.597	4.97843	1.66237e-05	0.000312096	2.27398	SATB2	213435_at
								0.220415	3.12574	3.55553	0.000773646	0.00783242	-0.968621	GFPT1	202721_s_at	1.63402	6.62323	4.97675	1.67086e-05	0.000313393	2.26896	MLX	217909_s_at
								0.260686	2.84896	3.55346	0.000778615	0.00786842	-0.974605	CRAT	209522_s_at	1.39055	5.4002	4.9751	1.67924e-05	0.000314642	2.26403	MAST3	213045_at
								-0.131974	3.04762	-3.55285	0.000780101	0.00787987	-0.976388	ACIN1	201715_s_at	0.353036	4.34821	4.97532	1.67812e-05	0.000314642	2.26469	NACC1	235047_x_at
								0.119451	4.23652	3.55075	0.000785171	0.00792749	-0.982442	EEF2	204102_s_at	-1.55527	6.01807	-4.97454	1.6821e-05	0.000315069	2.26235	C1orf216	212791_at
								0.165335	3.26534	3.54981	0.000787471	0.00794711	-0.985175	MPC1	218024_at	1.62267	9.39958	4.97426	1.68353e-05	0.000315122	2.26151	SH3RF1	225589_at
								-0.192783	3.33159	-3.54956	0.00078807	0.00794955	-0.985885	FNTA	209471_s_at	3.12287	3.06584	4.97436	1.68303e-05	0.000315122	2.26181	TTR	209660_at
								-0.235188	2.87145	-3.54934	0.000788625	0.00795155	-0.986544	VRK1	203856_at	5.33426	7.59026	4.97297	1.69013e-05	0.000316033	2.25766	AKR1C3	209160_at
								0.355829	3.42756	3.54914	0.000789115	0.0079529	-0.987124	SQOR	217995_at	-0.820753	11.1563	-4.97187	1.69579e-05	0.000316885	2.25436	ATF2	212984_at
								0.191452	2.78011	3.54857	0.0007905	0.00796325	-0.988762	IQCE	204202_at	0.771446	2.4498	4.97186	1.69585e-05	0.000316885	2.25433	PSMD9	209334_s_at
								0.261449	2.663	3.54766	0.00079273	0.0079785	-0.991395	CSGALNACT1	219049_at	0.855012	6.56727	4.9713	1.69876e-05	0.00031732	2.25264	PHF12	231815_at
								-0.161465	2.93912	-3.54774	0.000792525	0.0079785	-0.991153	ZNF22	218006_s_at	0.901204	11.9075	4.97006	1.70515e-05	0.000318296	2.24894	SMIM15	224740_at
								0.183795	3.63958	3.54737	0.000793441	0.00798205	-0.992233	CAT	201432_at	-1.97758	5.76827	-4.96727	1.71965e-05	0.000320675	2.24059	ZNF44	228718_at
								0.356461	3.03965	3.54714	0.000794019	0.00798426	-0.992914	C1orf115	218546_at	-3.18472	8.07806	-4.96648	1.72377e-05	0.000321223	2.23824	TFAP2C	205286_at
								0.176268	2.35316	3.54616	0.000796428	0.00800487	-0.995744	ADH6	207544_s_at	1.8816	7.59021	4.96507	1.73116e-05	0.000322381	2.23402	CYP4V2	228391_at
								0.16436	2.63368	3.54311	0.000803976	0.00806982	-1.00456	KAZALD1	221000_s_at	1.03413	2.53369	4.96384	1.73763e-05	0.000323475	2.23035	TBILA	1556220_at
								-0.487505	2.42127	-3.54271	0.000804966	0.00807612	-1.00571	VGLL1	215729_s_at	1.34028	5.5274	4.95984	1.75884e-05	0.00032709	2.21839	SIRT5	229112_at
								-0.317432	2.57724	-3.54202	0.000806688	0.00808975	-1.0077	CHRDL1	209763_at	-1.22838	6.86003	-4.9596	1.76011e-05	0.000327215	2.21768	ELMO2	221528_s_at
								0.130711	2.64241	3.54135	0.000808354	0.00809191	-1.00963	DOCK5	219921_s_at	0.85045	5.89129	4.95783	1.76963e-05	0.000328761	2.21237	PPP1R7	201213_at
								-0.219622	3.13361	-3.54156	0.000807832	0.00809191	-1.00903	PAPOLA	209388_at	1.19639	6.06411	4.95604	1.77922e-05	0.000330318	2.20704	STK11	231017_at
								0.101682	2.73089	3.5412	0.000808746	0.00809218	-1.01008	PAFAH2	205232_s_at	1.13072	9.28513	4.9556	1.78161e-05	0.000330651	2.20571	TMEM50A	217766_s_at
								-0.345898	2.39766	-3.54081	0.000809707	0.00809532	-1.01119	ADARB1	203865_s_at	-3.78304	8.83231	-4.95461	1.78696e-05	0.000331419	2.20276	DANT2	228919_at
								0.223268	2.81792	3.54078	0.000809786	0.00809532	-1.01129	FOXN3	205022_s_at	3.19771	5.36259	4.95399	1.79034e-05	0.000331933	2.2009	CHN2	213385_at
								-0.221858	2.69178	-3.53972	0.000812445	0.00811768	-1.01435	GINS4	211767_at	-3.50185	7.48658	-4.95369	1.79197e-05	0.000332122	2.2	TNC	201645_at
								-0.136891	2.89208	-3.53941	0.000813217	0.00811839	-1.01523	CENPA	210821_x_at	0.514756	2.89517	4.95147	1.80406e-05	0.000334136	2.19338	RARA	203750_s_at
								0.108188	2.85667	3.5387	0.000815018	0.00812834	-1.0173	FRAT1	219889_at	1.979	9.30986	4.95031	1.81043e-05	0.00033509	2.1899	IDI1	204615_x_at
								-0.153149	3.27735	-3.53854	0.000815422	0.00812834	-1.01776	TSNAX	203983_at	-3.6525	9.04424	-4.94817	1.82225e-05	0.000337049	2.18349	ADAMTS1	222162_s_at
								0.141985	2.73638	3.53845	0.000815642	0.00812834	-1.01802	VSIG10	220137_at	0.171912	2.31601	4.94544	1.83739e-05	0.000339503	2.17534	FOXD2	207653_at
								-0.18458	3.19976	-3.53717	0.000818874	0.00815689	-1.02171	PIP5K1A	207391_s_at	-1.29398	6.9606	-4.94419	1.84438e-05	0.000340681	2.1716	MRPL2	229884_s_at
								-0.264007	2.40541	-3.53627	0.00082116	0.00817255	-1.02432	CPLANE1	219381_at	3.31523	4.35603	4.94131	1.86055e-05	0.000343255	2.163	CADPS	1568604_a_at
								-0.247842	2.46952	-3.53626	0.00082118	0.00817255	-1.02434	GPR19	207183_at	-1.89454	4.77863	-4.93947	1.87097e-05	0.000344893	2.1575	ZNF117	207605_x_at
								0.109868	3.15831	3.53342	0.000828419	0.00823619	-1.03254	RAB35	221819_at	-1.24765	9.69664	-4.93791	1.87983e-05	0.000346292	2.15285	SYNCRIP	217833_at
								-0.191726	2.40767	-3.53288	0.000829819	0.00823646	-1.03411	LIFR	205876_at	-2.60647	5.31354	-4.93778	1.88055e-05	0.000346308	2.15247	TMEM170B	235798_at
								-0.16284	3.01469	-3.53295	0.000829638	0.00823646	-1.03391	RBM28	218593_at	1.55143	6.84005	4.93686	1.88584e-05	0.000347166	2.1497	NUDT2	218609_s_at
								-0.150781	3.33547	-3.53202	0.000832018	0.00825461	-1.03659	BRD9	220155_s_at	-1.66396	8.1335	-4.93466	1.89846e-05	0.000349136	2.14313	EHMT2	202326_at
								-0.231082	2.04922	-3.53159	0.000833138	0.00826205	-1.03784	ZFY	207247_s_at	1.15545	2.79376	4.9331	1.90745e-05	0.000350497	2.13848	CNTNAP2	219301_s_at
								-0.165141	3.21008	-3.53134	0.00083378	0.00826473	-1.03856	TM9SF4	212198_s_at	-1.70837	7.28979	-4.93304	1.90778e-05	0.000350497	2.13831	RPL17P47	244406_at
								0.124529	3.37352	3.53063	0.000835606	0.00827915	-1.04061	DHX32	218198_at	-1.70837	7.28979	-4.93304	1.90778e-05	0.000350497	2.13831	ZNF625	244406_at
								0.366554	2.60371	3.53042	0.00083615	0.00828086	-1.04121	PITX1	208502_s_at	1.13398	9.1883	4.93266	1.90996e-05	0.000350779	2.13718	POLR3GL	223269_at
								0.237047	2.2462	3.52924	0.000839205	0.00830743	-1.04462	CCDC69	212886_at	1.19857	9.08395	4.93058	1.92206e-05	0.000352883	2.13096	NUFIP2	224938_at
								-0.271557	3.07128	-3.52847	0.000841188	0.00832335	-1.04682	FKBP1A	210186_s_at	-1.31156	8.09241	-4.9302	1.92429e-05	0.000353139	2.12982	ETV6	235056_at
								0.127386	2.58826	3.52596	0.000847742	0.00838448	-1.05407	GREB1L	220340_at	1.82498	4.8009	4.92945	1.92867e-05	0.000353622	2.12758	CAMK2D	231793_s_at
								0.312514	2.43014	3.52296	0.000855612	0.00845481	-1.0627	HEY1	218839_at	1.49732	5.44358	4.92818	1.93612e-05	0.00035463	2.12378	CMIP	224992_s_at
								0.203821	3.6579	3.52308	0.000855311	0.00845481	-1.06237	SARAF	200847_s_at	0.125034	2.2922	4.92756	1.93976e-05	0.000355108	2.12193	IL23R	1552912_a_at
								-0.347666	2.82256	-3.52255	0.000856711	0.00845818	-1.0639	ERV3-2	222139_at	1.61229	7.13514	4.92751	1.94002e-05	0.000355108	2.1218	SEL1L3	212311_at
								-0.156974	2.39703	-3.52184	0.000858592	0.00847299	-1.06595	TSPAN9	205665_at	-2.08672	8.9893	-4.9266	1.94542e-05	0.000355976	2.11906	NUPR1	209230_s_at
								-0.255116	2.81499	-3.52114	0.000860432	0.00848739	-1.06794	SAMHD1	204502_at	4.72063	7.2775	4.92412	1.96009e-05	0.000358422	2.11166	PEG3	209242_at
								-0.296059	2.24311	-3.52027	0.000862757	0.00850656	-1.07046	PDLIM7	203369_x_at	-2.50148	4.34069	-4.92329	1.96503e-05	0.000359204	2.10918	NPTXR	213040_s_at
								0.225853	2.63166	3.51971	0.000864233	0.00851537	-1.07206	AKAP7	205771_s_at	0.342241	2.34551	4.91967	1.98666e-05	0.000362441	2.0984	DNMBP	1562969_at
								-0.150176	2.54806	-3.51964	0.000864415	0.00851537	-1.07226	STX6	214441_at	1.81291	3.4769	4.91967	1.98671e-05	0.000362441	2.09837	MVP-DT	1559125_at
								-0.178166	2.21492	-3.51885	0.000866523	0.00853236	-1.07453	TRPC1	211602_s_at	1.15273	7.69207	4.91561	2.0113e-05	0.000366559	2.08626	GGCX	235413_at
								0.20591	2.92909	3.51845	0.000867612	0.00853931	-1.0757	JAM3	212813_at	1.14157	7.91221	4.91308	2.02675e-05	0.000369009	2.07872	SCAMP2	224921_at
								0.221072	2.69807	3.5163	0.000873367	0.00858678	-1.08188	CLIP2	211031_s_at	-1.78031	10.1915	-4.91308	2.02676e-05	0.000369009	2.07872	SLC39A10	225295_at
								0.201225	3.38168	3.51622	0.000873592	0.00858678	-1.08212	DAPP1	219290_x_at	-2.46831	6.23019	-4.91055	2.04236e-05	0.000371725	2.07117	RRAGD	221523_s_at
								-0.146568	2.61448	-3.51567	0.000875062	0.00859703	-1.08369	BGLAP	206956_at	-3.02521	6.35575	-4.9099	2.04638e-05	0.000372105	2.06923	CSPG5	39966_at
								0.304754	2.28034	3.51554	0.000875405	0.00859703	-1.08405	PSD3	203354_s_at	-1.015	10.025	-4.90988	2.04649e-05	0.000372105	2.06918	NFIC	226895_at
								-0.114318	3.32232	-3.51512	0.000876563	0.00860461	-1.08529	PARP2	204752_x_at	2.43438	9.66739	4.90643	2.06804e-05	0.000374943	2.05886	GALNT4	231832_at
								0.250091	2.79685	3.51363	0.000880576	0.00863638	-1.08955	MYO1D	212338_at	1.70027	6.20709	4.90651	2.06751e-05	0.000374943	2.05912	MPZL3	227747_at
								0.180903	2.81313	3.51304	0.000882176	0.00863688	-1.09124	MITF	207233_s_at	2.43438	9.66739	4.90643	2.06804e-05	0.000374943	2.05886	POC1B-GALNT4	231832_at
								-0.248961	2.64445	-3.51331	0.000881447	0.00863688	-1.09047	MOCS1	213181_s_at	2.71523	11.0685	4.9042	2.08206e-05	0.000377049	2.05221	GBP3	223434_at
								-0.347474	3.02771	-3.51306	0.000882133	0.00863688	-1.0912	OBSL1	212776_s_at	1.33777	6.84756	4.9025	2.09279e-05	0.00037876	2.04715	PCYT2	209577_at
								0.205452	3.13595	3.51305	0.000882163	0.00863688	-1.09123	TOM1L1	204485_s_at	1.33647	8.87079	4.89989	2.10943e-05	0.000381392	2.03935	DNAJC1	222620_s_at
								-0.179361	3.32475	-3.51195	0.000885159	0.00865467	-1.0944	DVL3	201908_at	2.6517	8.3025	4.89932	2.11307e-05	0.000381798	2.03766	SLC6A8	202219_at
								0.249542	2.89959	3.51197	0.000885107	0.00865467	-1.09434	RAB17	218931_at	-2.33568	6.83988	-4.8987	2.117e-05	0.000382256	2.03582	IER5L	226552_at
								-0.189713	3.17584	-3.51151	0.000886355	0.00866256	-1.09566	HDAC7	217937_s_at	2.10125	4.49726	4.89752	2.12457e-05	0.000383495	2.03231	KIAA0513	204546_at
								-0.110716	4.29512	-3.5109	0.000888011	0.00867495	-1.0974	HSP90AB1	200064_at	0.501055	2.3835	4.89558	2.13712e-05	0.000385506	2.02651	ATP2A3	213042_s_at
								-0.125928	2.42882	-3.50836	0.000895	0.00873556	-1.10472	APBB1IP	219994_at	-0.996354	5.46454	-4.89418	2.14618e-05	0.000387013	2.02235	NDRG3	221082_s_at
								-0.0841242	4.45277	-3.50843	0.000894794	0.00873556	-1.1045	RPS20	200949_x_at	-2.24802	4.48932	-4.89344	2.15102e-05	0.000387631	2.02013	C21orf91	220941_s_at
								0.219821	2.73582	3.5075	0.000897376	0.00875108	-1.10719	SIGLEC15	215856_at	-2.94314	5.78797	-4.8863	2.19801e-05	0.000395448	1.99885	THEMIS2	210785_s_at
								0.182813	1.82983	3.50719	0.000898215	0.00875543	-1.10806	BMP8A	220204_s_at	1.0317	8.49878	4.88217	2.22569e-05	0.000400296	1.98653	TIMM10B	222481_at
								0.159378	2.58441	3.50686	0.000899143	0.00876065	-1.10903	PWWP3A	221290_s_at	1.82306	7.3199	4.879	2.24719e-05	0.000404029	1.97707	DGKQ	226605_at
								-0.197137	2.2125	-3.50571	0.000902319	0.00878775	-1.11232	TMEM121	219663_s_at	0.797191	7.67734	4.8781	2.25327e-05	0.000404989	1.97441	RMDN3	218126_at
								-0.219439	2.90221	-3.50345	0.000908621	0.0088414	-1.11881	TP53TG3	220167_s_at	-3.09896	5.59243	-4.87663	2.26334e-05	0.000406666	1.97002	SMIM10L2A	227909_at
								0.138092	2.45761	3.50311	0.00090957	0.00884325	-1.11979	NHLH2	215228_at	-3.09896	5.59243	-4.87663	2.26334e-05	0.000406666	1.97002	SMIM10L2B	227909_at
								-0.370652	3.26667	-3.50219	0.000912148	0.00886411	-1.12243	TUSC3	213423_x_at	-1.39959	7.56711	-4.87617	2.26651e-05	0.000407101	1.96864	IPO4	218305_at
								-0.336447	2.56738	-3.49836	0.00092297	0.00895755	-1.13343	BICD2	212702_s_at	1.50138	8.25876	4.87533	2.27227e-05	0.000408002	1.96614	MRPL45	224479_s_at
								0.138485	3.16253	3.49732	0.000925907	0.00898214	-1.1364	DELE1	201978_s_at	3.69112	6.34043	4.87465	2.27699e-05	0.000408714	1.9641	TTC39A	210652_s_at
								-0.167451	2.92166	-3.49619	0.00092913	0.00900949	-1.13964	MRS2	218538_s_at	-1.29634	8.57309	-4.87423	2.27984e-05	0.000408958	1.96287	RNF114	200868_s_at
								0.192343	3.08746	3.49444	0.000934146	0.00905418	-1.14466	PECAM1	208982_at	1.1916	10.0505	4.87275	2.29009e-05	0.000410527	1.95846	C11orf54	229851_s_at
								-0.25974	2.3972	-3.49276	0.000938972	0.00909305	-1.14947	MARS1	213672_at	0.356234	2.85258	4.87056	2.30535e-05	0.000412991	1.95192	SLC17A9	232922_s_at
								-0.145896	2.93217	-3.49007	0.000946766	0.00915659	-1.15718	BRIX1	219177_at	0.707962	3.41557	4.86912	2.31539e-05	0.000414519	1.94764	LINC00926	230648_at
								0.175917	3.22941	3.48948	0.000948473	0.00916912	-1.15886	KDELR3	207265_s_at	1.07721	7.23926	4.86828	2.32131e-05	0.000415306	1.94513	YIPF1	214733_s_at
								-0.207209	3.23249	-3.48883	0.000950356	0.00918334	-1.16071	RFC3	204127_at	3.44129	7.05225	4.8673	2.3282e-05	0.000416266	1.94221	CRACD	227230_s_at
								-0.109124	3.91659	-3.48778	0.000953432	0.00920627	-1.16372	PSMB4	202244_at	1.23486	2.56344	4.86621	2.3359e-05	0.000417507	1.93896	INHA	210141_s_at
								-0.126223	3.70012	-3.48774	0.000953556	0.00920627	-1.16384	SLC25A36	201919_at	1.11588	2.70539	4.86606	2.33691e-05	0.000417551	1.93853	OSGIN1	219475_at
								-0.212362	3.07624	-3.4851	0.000961313	0.00927715	-1.1714	TSC2	215735_s_at	2.53034	8.80806	4.86577	2.339e-05	0.000417652	1.93765	PTGER4	204897_at
								0.179884	2.59589	3.48429	0.000963715	0.00928826	-1.17373	GALNT10	220296_at	-2.60273	9.4711	-4.86462	2.34716e-05	0.000418835	1.93423	MAFB	218559_s_at
								0.0994817	2.81021	3.48442	0.00096333	0.00928826	-1.17336	TRMO	47530_at	0.979468	2.50086	4.86406	2.35115e-05	0.000419409	1.93256	ABCC6P1	236205_at
								0.110828	2.92764	3.4839	0.000964848	0.00929516	-1.17482	IL11	206926_s_at	-2.31054	9.44083	-4.86337	2.35604e-05	0.000420009	1.93051	RGCC	218723_s_at
								0.118707	3.5354	3.48172	0.000971337	0.00934556	-1.18108	CALCOCO1	209002_s_at	1.06053	8.45784	4.85972	2.38224e-05	0.000423988	1.91963	CSTPP1	203257_s_at
								-0.168072	3.55313	-3.48181	0.000971069	0.00934556	-1.18082	RHEB	213404_s_at	0.863373	8.83541	4.85981	2.38159e-05	0.000423988	1.9199	IRF2	203275_at
								-0.203809	3.19671	-3.48178	0.000971149	0.00934556	-1.18089	SKP2	203625_x_at	-4.2834	5.54717	-4.85849	2.39107e-05	0.000425144	1.91599	L1CAM	204584_at
								0.205248	2.62	3.48081	0.00097403	0.00936742	-1.18366	BMERB1	212736_at	2.17504	3.28337	4.85711	2.40112e-05	0.000426654	1.91186	WNT2B	238512_at
								-0.208514	3.31569	-3.48066	0.000974503	0.00936793	-1.18411	CPNE1	206918_s_at	-0.63148	11.8415	-4.85623	2.40752e-05	0.000427652	1.90924	KPNA4	225268_at
								0.152678	2.91648	3.47923	0.000978775	0.00940493	-1.18819	CDC42EP2	209850_s_at	-2.13856	7.52103	-4.85612	2.4083e-05	0.000427652	1.90892	FAM20C	226722_at
								0.352349	3.36427	3.47872	0.000980298	0.00941551	-1.18964	S100A14	218677_at	1.46398	10.979	4.85575	2.41101e-05	0.000427993	1.90782	TSPO	202096_s_at
								-0.23131	3.63905	-3.47773	0.000983282	0.0094401	-1.19247	TMEM14B	221452_s_at	-0.838031	8.65992	-4.85489	2.4173e-05	0.000428879	1.90525	RNF44	203286_at
								-0.125174	2.79054	-3.47719	0.000984917	0.00944114	-1.19402	CYRIA	208092_s_at	1.48891	6.59144	4.85482	2.41781e-05	0.000428879	1.90504	TP53I13	225605_at
								-0.145606	2.40508	-3.47669	0.000986421	0.00944988	-1.19544	CRHR1	214619_at	1.19915	8.15693	4.85474	2.41835e-05	0.000428879	1.90482	ZNF830	226315_at
								0.202581	3.45412	3.47627	0.000987696	0.00945803	-1.19665	PPM1J	200885_at	1.78357	8.49389	4.85404	2.4235e-05	0.000429653	1.90273	LNX1	223611_s_at
								0.141816	3.51267	3.4755	0.000990024	0.00947625	-1.19884	TWF1	201745_at	-1.67253	6.08918	-4.85185	2.4396e-05	0.000431939	1.89621	ANKRD16	229058_at
								-0.159119	3.35592	-3.47518	0.000991006	0.0094775	-1.19977	DTX2P1-UPK3BP1-PMS2P11	210707_x_at	1.06173	3.36588	4.85175	2.44035e-05	0.000431939	1.89591	CES3	234008_s_at
								-0.234505	2.86761	-3.47529	0.000990654	0.0094775	-1.19944	PRR14	218714_at	1.39665	7.96961	4.8518	2.43998e-05	0.000431939	1.89606	EXOC6	226259_at
								-0.151892	2.52269	-3.47428	0.000993726	0.00949537	-1.20232	KANSL3	220950_s_at	0.744756	2.44457	4.85158	2.44163e-05	0.000432027	1.89539	OIT3	230478_at
								-0.349013	3.89404	-3.47398	0.000994655	0.00949839	-1.20319	UCP2	208998_at	-0.944943	7.59483	-4.84845	2.46482e-05	0.000435707	1.88609	RBM12B	51228_at
								-0.650663	2.80915	-3.47341	0.000996385	0.00950447	-1.20481	FAM107A	209074_s_at	1.25082	5.15003	4.8461	2.4824e-05	0.000438106	1.8791	ATP13A2	218608_at
								0.189701	2.11909	3.47348	0.00099617	0.00950447	-1.20461	GRM5	207235_s_at	-3.49669	6.13867	-4.84557	2.4864e-05	0.000438671	1.87751	LGR6	227819_at
								-0.234447	2.98697	-3.47321	0.000996991	0.00950618	-1.20538	RIGI	218943_s_at	0.92589	7.77699	4.84186	2.51444e-05	0.000443331	1.86648	TMUB2	218419_s_at
								-0.160055	2.71408	-3.47288	0.000998005	0.00951178	-1.20633	ARHGEF4	205109_s_at	-4.73194	9.14815	-4.84161	2.51639e-05	0.000443532	1.86572	EMX2	221950_at
								-0.171822	3.08344	-3.47111	0.00100342	0.00955929	-1.21137	NAB1	211139_s_at	-2.25042	9.15504	-4.84094	2.5215e-05	0.000444146	1.86372	CMTM7	226017_at
								0.197793	2.81062	3.47	0.00100683	0.00958361	-1.21454	FER1L4	222245_s_at	-2.52627	8.72984	-4.83864	2.53912e-05	0.000446962	1.85687	STON2	227461_at
								0.14619	3.35051	3.47012	0.00100646	0.00958361	-1.21419	LHFPL2	212658_at	1.12133	11.5913	4.83762	2.54696e-05	0.000447965	1.85384	PSMB3	201400_at
								0.270013	2.73536	3.46887	0.00101032	0.00960988	-1.21776	HOXA10	213147_at	-1.28254	8.09333	-4.83502	2.56706e-05	0.000451299	1.8461	AKAP8L	218064_s_at
								0.125513	2.62748	3.46883	0.00101045	0.00960988	-1.21789	WDR1	210936_at	0.30268	2.33525	4.83162	2.59358e-05	0.000455669	1.83599	CYP3A5	243015_at
								-0.185214	2.90376	-3.46769	0.00101398	0.00963927	-1.22113	CDC7	204510_at	-1.35097	11.0683	-4.82996	2.60662e-05	0.000457812	1.83106	PUF60	209899_s_at
								-0.166021	2.87576	-3.46658	0.00101741	0.00966368	-1.22428	GGCX	214005_at	-3.06587	5.11148	-4.82973	2.60839e-05	0.000457976	1.83039	LINC02986	230302_at
								0.178291	2.32067	3.46604	0.00101911	0.0096757	-1.22584	MSX2	205555_s_at	1.91433	8.57291	4.82922	2.61241e-05	0.000458388	1.82887	ABHD14A-ACY1	202740_at
								0.248823	2.68974	3.46565	0.00102033	0.00968286	-1.22695	CD58	216942_s_at	1.91433	8.57291	4.82922	2.61241e-05	0.000458388	1.82887	ACY1	202740_at
								0.127778	3.01046	3.46552	0.00102074	0.00968286	-1.22732	IRF2	203275_at	1.69951	9.60414	4.82907	2.61362e-05	0.000458452	1.82842	TGFBR2	208944_at
								0.157312	3.10436	3.46444	0.00102411	0.0097066	-1.2304	ZNF106	217781_s_at	2.47975	6.90928	4.82892	2.61483e-05	0.000458518	1.82796	TBX3	225544_at
								-0.161799	2.92624	-3.46381	0.00102609	0.0097212	-1.23219	RNF41	201962_s_at	-1.19588	4.54246	-4.82708	2.62938e-05	0.000460773	1.82251	ZNF93	215758_x_at
								0.155709	2.61376	3.46289	0.00102899	0.00974453	-1.23482	STRN3	215505_s_at	0.546354	2.40079	4.82516	2.6447e-05	0.000462865	1.81679	FABP2	207475_at
								-0.15261	2.7761	-3.46242	0.00103045	0.0097543	-1.23615	POLQ	207746_at	-1.35128	5.38656	-4.82521	2.64434e-05	0.000462865	1.81693	SH2B2	205367_at
								0.187758	3.09032	3.46162	0.00103297	0.00976562	-1.23842	ELF1	212418_at	2.69828	5.86748	4.82397	2.65421e-05	0.000464233	1.81326	MOCOS	219959_at
								-0.179473	3.64961	-3.46165	0.00103289	0.00976562	-1.23836	GANAB	211934_x_at	2.70436	3.13304	4.82321	2.66036e-05	0.000465159	1.81098	ITLN1	223597_at
								0.172274	3.39479	3.46057	0.00103628	0.00979068	-1.24141	NFE2L1	214179_s_at	1.87149	6.18754	4.82212	2.66917e-05	0.000466549	1.80773	MMP15	203365_s_at
								0.35916	2.93547	3.46051	0.00103649	0.00979068	-1.2416	NID2	204114_at	1.6935	5.45482	4.8209	2.67904e-05	0.000467976	1.8041	LLGL2	1554006_a_at
								-0.328497	2.71265	-3.45907	0.00104104	0.00982949	-1.24568	RSAD2	213797_at	1.17042	8.7247	4.81837	2.69961e-05	0.000471235	1.79658	IDE	203327_at
								-0.113356	2.83562	-3.45851	0.00104286	0.00984242	-1.2473	ZNF253	206900_x_at	-1.46616	4.37615	-4.81828	2.70028e-05	0.000471235	1.79633	NIN	224304_x_at
								0.148174	2.3074	3.45543	0.00105269	0.00992682	-1.25605	RBPJL	221377_s_at	1.3926	2.84588	4.81755	2.70629e-05	0.000472133	1.79415	TADA2A	235268_at
								0.150565	2.33457	3.45392	0.00105755	0.00996427	-1.26034	CACNA1D	210108_at	-0.59685	12.1094	-4.81739	2.70754e-05	0.0004722	1.79369	SETP14	210231_x_at
								-0.161296	3.09189	-3.45257	0.00106194	0.00999965	-1.2642	CNPY2	209797_at	-0.897659	9.40392	-4.81664	2.71369e-05	0.00047297	1.79146	BICD2	213154_s_at
								-0.134601	2.74409	-3.45248	0.00106221	0.00999965	-1.26443	RNF31	220788_s_at	0.755395	2.6874	4.81312	2.74274e-05	0.000477425	1.78099	TMPRSS15	217269_s_at
								-0.353167	3.57367	-3.45192	0.00106403	0.0100083	-1.26603	ST6GAL1	201998_at	0.751445	2.49845	4.81237	2.74893e-05	0.000478199	1.77877	ADD3-AS1	217380_s_at
								0.169423	2.96799	3.45153	0.00106531	0.0100161	-1.26715	DECR2	219664_s_at	0.902948	2.49766	4.81247	2.74816e-05	0.000478199	1.77905	BCAR3-AS1	239156_at
								0.241446	2.2367	3.4502	0.00106966	0.0100485	-1.27094	GAD1	206670_s_at	0.935643	7.14544	4.81045	2.76493e-05	0.000480677	1.77306	MADD	210252_s_at
								0.198666	2.35555	3.44719	0.00107951	0.0101241	-1.27949	HR	210086_at	2.17525	7.21959	4.81009	2.76798e-05	0.000480901	1.77198	LRRC37B	229231_at
								-0.233524	2.42036	-3.44641	0.00108208	0.0101376	-1.2817	BMP7	211259_s_at	2.17525	7.21959	4.81009	2.76798e-05	0.000480901	1.77198	LRRC37BP1	229231_at
								-0.169553	2.66899	-3.44634	0.00108231	0.0101376	-1.2819	SACS	213262_at	1.16169	7.84899	4.80974	2.77088e-05	0.000481252	1.77095	PI4K2B	222631_at
								-0.148208	2.44364	-3.44432	0.00108899	0.0101744	-1.28763	CLUL1	206556_at	1.33335	7.81691	4.80893	2.77773e-05	0.000482134	1.76852	ASB13	218862_at
								-0.133818	2.79938	-3.44448	0.00108845	0.0101744	-1.28717	FCHO1	213669_at	0.857912	2.58331	4.80349	2.82376e-05	0.000488573	1.75236	CA1	205950_s_at
								-0.252345	3.15781	-3.44433	0.00108895	0.0101744	-1.2876	LAGE3	219061_s_at	1.55517	9.37821	4.80338	2.82465e-05	0.000488573	1.75205	VPS25	224608_s_at
								-0.122719	2.97677	-3.44451	0.00108836	0.0101744	-1.28709	USP5	206031_s_at	1.52897	5.40429	4.80299	2.828e-05	0.000488997	1.75088	ATG4A	213115_at
								0.170216	2.56187	3.44253	0.00109495	0.0102258	-1.29271	SOCS6	206020_at	-2.13244	6.52823	-4.80273	2.83023e-05	0.000489228	1.75011	RNF144A	204040_at
								-0.167403	3.12045	-3.44109	0.00109976	0.0102664	-1.2968	MSL2	218733_at	0.674297	2.43005	4.8023	2.83387e-05	0.000489473	1.74884	LINC01605	232040_at
								-0.185661	3.59412	-3.44044	0.00110196	0.0102827	-1.29866	PHIP	213074_at	-1.77217	6.27538	-4.80225	2.83433e-05	0.000489473	1.74868	RNF227	238096_at
								-0.138593	3.16256	-3.44007	0.00110321	0.01029	-1.29971	NOC3L	218889_at	2.53992	7.00603	4.80093	2.84569e-05	0.000491124	1.74475	ETNK1	222262_s_at
								-0.173498	3.62927	-3.43845	0.00110864	0.010332	-1.30429	ADNP	201773_at	4.14704	6.70818	4.80097	2.84527e-05	0.000491124	1.7449	FGFR3	204379_s_at
								-0.130442	2.65612	-3.43848	0.00110856	0.010332	-1.30421	CD180	206206_at	0.665631	2.45326	4.79887	2.86342e-05	0.000493872	1.73864	TBC1D8B	1563272_at
								-0.149544	3.35626	-3.43827	0.00110925	0.0103334	-1.3048	MRPL11	219162_s_at	0.298681	2.33427	4.79839	2.86753e-05	0.000494425	1.73723	MGAM2	216666_at
								-0.220197	3.23993	-3.43784	0.00111073	0.0103429	-1.30604	CCDC6	204716_at	2.68718	6.64099	4.79795	2.8714e-05	0.000494936	1.73591	TLCD1	227804_at
								-0.281317	2.3647	-3.43694	0.00111376	0.0103667	-1.30858	GFRA2	205721_at	1.05746	2.60992	4.79647	2.88425e-05	0.000496994	1.73152	HOXC11	206745_at
								-0.153272	2.80356	-3.43653	0.00111514	0.0103753	-1.30973	HIKESHI	219979_s_at	1.50255	7.46447	4.79425	2.90364e-05	0.000500179	1.72492	UMAD1	226596_x_at
								-0.227911	3.29719	-3.43581	0.00111762	0.010394	-1.3118	TPD52L2	201379_s_at	0.920553	6.1822	4.79385	2.9072e-05	0.000500571	1.72372	LCOR	238842_at
								-0.136016	2.89641	-3.43471	0.00112134	0.0104242	-1.31489	KCTD2	212564_at	-1.29309	7.32479	-4.7924	2.91989e-05	0.000502186	1.71944	KLHDC8B	225755_at
								-0.154786	3.4272	-3.43413	0.00112333	0.0104383	-1.31654	VKORC1	217949_s_at	-2.22704	5.23763	-4.79246	2.91938e-05	0.000502186	1.71961	ZNF439	236562_at
								-0.147168	3.73026	-3.43344	0.00112569	0.0104559	-1.31849	SNRNP200	200058_s_at	1.11712	11.2644	4.79229	2.9209e-05	0.000502202	1.7191	RAC1	1567458_s_at
								0.0958599	2.81083	3.43313	0.00112677	0.0104616	-1.31938	SLC35C1	218485_s_at	0.333433	2.34931	4.79199	2.92355e-05	0.0005025	1.71821	DDAH1	1553565_s_at
								-0.216599	2.73867	-3.43247	0.00112902	0.0104737	-1.32124	TNNI3	205742_at	-0.865039	8.02999	-4.78957	2.94497e-05	0.000505545	1.71103	DENND4B	202860_at
								-0.131392	3.25687	-3.4321	0.00113028	0.0104767	-1.32228	RBM25	212031_at	0.51756	2.41882	4.78611	2.97589e-05	0.000510212	1.70076	RECQL5	211468_s_at
								-0.238977	2.8485	-3.43054	0.00113565	0.0105178	-1.3267	FNBP1	213940_s_at	-2.13738	5.20892	-4.78507	2.9853e-05	0.000511665	1.69766	LARP6	218651_s_at
								-0.37275	2.75428	-3.43029	0.00113652	0.0105214	-1.32741	HEY2	219743_at	0.91394	3.25316	4.78462	2.98938e-05	0.000512204	1.69631	MAGI1	232859_s_at
								-0.144911	2.35516	-3.42977	0.00113834	0.0105339	-1.3289	KALRN	205635_at	1.94327	6.82752	4.78177	3.01519e-05	0.00051598	1.68786	P2RX4	204088_at
								-0.231367	3.61199	-3.4292	0.00114032	0.0105479	-1.33052	PTTG1	203554_x_at	1.00727	9.19004	4.77998	3.03147e-05	0.00051828	1.68257	CNOT11	224695_at
								-0.228846	2.7514	-3.42865	0.00114221	0.0105521	-1.33206	KNTC1	206316_s_at	2.30297	7.44723	4.78004	3.03095e-05	0.00051828	1.68274	TJP3	35148_at
								0.188703	2.09033	3.42868	0.0011421	0.0105521	-1.33197	SLC4A4	210738_s_at	-2.50584	10.2293	-4.77852	3.04488e-05	0.00052041	1.67823	TGFBI	201506_at
								0.199148	3.39855	3.42887	0.00114147	0.0105521	-1.33146	SULT1A3	209607_x_at	0.369828	2.5597	4.77672	3.06148e-05	0.00052243	1.67288	GRK5	1557729_at
								0.118218	3.12001	3.42711	0.00114759	0.0105975	-1.33644	PDE8A	212521_s_at	1.28283	5.3375	4.77694	3.05948e-05	0.00052243	1.67353	MED17	223115_at
								0.307289	2.15466	3.4263	0.00115043	0.0106149	-1.33873	CYP4F2	210452_x_at	0.274347	2.3328	4.77576	3.07043e-05	0.00052363	1.67001	GUCA2B	207502_at
								-0.111915	3.27366	-3.42642	0.00114999	0.0106149	-1.33838	ZBTB5	203026_at	0.832448	7.29145	4.77451	3.08199e-05	0.000525437	1.66632	ALG1	223355_at
								0.348439	2.84199	3.42421	0.00115773	0.0106735	-1.34462	EDN1	218995_s_at	0.832448	7.29145	4.77451	3.08199e-05	0.000525437	1.66632	ALG1L15P	223355_at
								-0.192133	2.76031	-3.42433	0.00115733	0.0106735	-1.3443	EML1	204797_s_at	1.66411	13.4719	4.77377	3.0889e-05	0.000526452	1.66412	LGALS3	208949_s_at
								-0.159164	3.54305	-3.42212	0.00116511	0.0107371	-1.35054	ZNF146	200050_at	-1.33669	4.56845	-4.77309	3.09521e-05	0.000527198	1.66211	SHISA4	226674_at
								-0.165211	2.83435	-3.42186	0.00116605	0.0107413	-1.35129	POLG2	205811_at	0.564344	3.48089	4.7729	3.09702e-05	0.000527342	1.66154	ABR	214671_s_at
								0.229826	3.61516	3.42148	0.00116738	0.0107491	-1.35235	EZR	208623_s_at	-2.54276	9.64374	-4.77057	3.11883e-05	0.000530725	1.65464	H2AC18	218280_x_at
								-0.153998	2.69931	-3.42038	0.0011713	0.0107718	-1.35547	GRK3	204183_s_at	-2.54276	9.64374	-4.77057	3.11883e-05	0.000530725	1.65464	H2AC19	218280_x_at
								-0.157757	2.87563	-3.42003	0.00117252	0.0107741	-1.35644	RARG	204189_at	1.06982	7.31054	4.76801	3.14304e-05	0.00053418	1.64704	CCDC107	229063_s_at
								-0.116719	3.23607	-3.41958	0.00117413	0.0107844	-1.35771	PTCD3	217895_at	1.30383	10.7805	4.76724	3.15038e-05	0.000535262	1.64475	OCIAD2	225314_at
								0.16358	3.28444	3.41929	0.00117517	0.0107896	-1.35854	LEPROTL1	202594_at	-1.08796	7.97825	-4.76652	3.15727e-05	0.000536099	1.6426	C2orf76	227840_at
								0.212111	3.42387	3.41852	0.00117794	0.0108106	-1.36073	SPINT1	202826_at	1.38081	5.42527	4.76659	3.15658e-05	0.000536099	1.64281	PACSIN2	1554691_a_at
								-0.238062	2.94616	-3.41769	0.00118089	0.0108331	-1.36305	NDC1	218073_s_at	1.8916	8.31169	4.76605	3.16171e-05	0.000536519	1.64122	ARHGAP18	225173_at
								-0.258322	2.47679	-3.41725	0.00118248	0.0108433	-1.3643	ADAMTS3	214913_at	0.256957	2.32412	4.76611	3.16112e-05	0.000536519	1.6414	C1QTNF1-AS1	237313_at
								-0.2965	2.8502	-3.41697	0.00118347	0.0108479	-1.36509	EMID1	213779_at	0.364332	2.35136	4.76577	3.1644e-05	0.000536809	1.64038	LASP1NB	238360_s_at
								-0.115742	2.89777	-3.41508	0.00119028	0.0109014	-1.37043	ZNF202	204327_s_at	1.12696	5.95382	4.76366	3.18462e-05	0.000540071	1.63412	SURF6	225038_s_at
								0.179789	3.377	3.41478	0.00119138	0.0109069	-1.37128	ETFA	201931_at	1.38291	3.25051	4.76263	3.19452e-05	0.000541247	1.63107	CACNA2D4	228083_at
								-0.126102	2.47049	-3.41432	0.00119304	0.0109087	-1.37258	AP4S1	210277_at	-1.67998	5.69617	-4.76265	3.1943e-05	0.000541247	1.63114	PRR3	204795_at
								0.346209	2.55956	3.41451	0.00119234	0.0109087	-1.37203	IL1R2	211372_s_at	2.73574	7.08645	4.76227	3.19801e-05	0.000541335	1.63	NPDC1	218086_at
								-0.281959	3.09306	-3.41436	0.00119289	0.0109087	-1.37246	SGCE	204688_at	1.15993	6.4601	4.76234	3.19731e-05	0.000541335	1.63021	RNF126	205748_s_at
								-0.213576	2.80346	-3.41019	0.00120808	0.0110327	-1.38424	SPDL1	221685_s_at	0.897285	10.0315	4.76125	3.20787e-05	0.000542668	1.62697	EFCAB14	201778_s_at
								-0.233939	2.82888	-3.40939	0.00121101	0.0110503	-1.38649	SLC43A3	210692_s_at	2.64414	4.83999	4.75989	3.22101e-05	0.000544385	1.62295	CCL28	224027_at
								-0.163694	2.51502	-3.40892	0.00121273	0.0110615	-1.38781	GCFC2	210175_at	3.06474	8.255	4.75999	3.22002e-05	0.000544385	1.62326	GSTM3	202554_s_at
								0.244476	2.6071	3.40781	0.00121685	0.01109	-1.39097	ACSM3	210377_at	1.92077	3.92531	4.75648	3.25431e-05	0.000549674	1.61285	TRAF4	242473_at
								-0.151594	3.01003	-3.40752	0.00121788	0.0110949	-1.39176	PALM	203859_s_at	1.26881	6.50181	4.75595	3.25957e-05	0.000550058	1.61126	MACO1	218562_s_at
								-0.227993	2.5425	-3.4063	0.00122242	0.0111316	-1.39521	NAB2	216017_s_at	-4.70975	6.02294	-4.75614	3.25772e-05	0.000550058	1.61182	ZBED2	219836_at
								0.0827214	2.92248	3.40568	0.0012247	0.0111479	-1.39695	FICD	219910_at	-2.23631	8.43316	-4.75554	3.26361e-05	0.000550395	1.61004	SPTBN2	231311_at
								0.106261	2.64521	3.40491	0.00122757	0.0111649	-1.39912	MADCAM1	208037_s_at	0.64162	2.45866	4.7553	3.2659e-05	0.000550612	1.60935	ARSA	236541_at
								-0.125666	2.79606	-3.40364	0.00123232	0.0111989	-1.40272	KRT86	215189_at	-1.9744	4.25891	-4.755	3.26885e-05	0.000550938	1.60846	TSPOAP1	205839_s_at
								0.274127	2.47212	3.40365	0.00123228	0.0111989	-1.40269	SCNN1B	205464_at	2.31865	5.12216	4.7532	3.28672e-05	0.000553779	1.60311	OTULINL	219694_at
								-0.189697	3.0296	-3.40217	0.00123781	0.0112351	-1.40685	FOXO3	204132_s_at	-1.36943	7.20477	-4.75167	3.30193e-05	0.00055617	1.59857	HAUS6P3	218602_s_at
								0.156188	2.77661	3.40221	0.00123765	0.0112351	-1.40673	MICA	205905_s_at	-2.34833	4.45455	-4.75082	3.31033e-05	0.000557242	1.59607	JUN-DT	230527_at
								0.349792	3.24336	3.40085	0.00124275	0.0112707	-1.41055	PLBD1	218454_at	1.83899	9.21608	4.75052	3.31341e-05	0.000557418	1.59516	HMGCR	202539_s_at
								0.116983	2.70312	3.39953	0.00124774	0.0113068	-1.41428	LIN7B	219760_at	-0.936598	8.71105	-4.7494	3.32462e-05	0.000558787	1.59184	EIF2AK4	225164_s_at
								-0.273919	3.06305	-3.39939	0.00124826	0.0113069	-1.41467	NT5DC2	218051_s_at	-1.76991	6.17847	-4.74943	3.32433e-05	0.000558787	1.59193	PARP9	227807_at
								-0.129945	2.68927	-3.39788	0.00125398	0.0113495	-1.41892	STEEP1	219805_at	1.73064	5.61522	4.74744	3.34429e-05	0.000561749	1.58604	SPTLC3	236201_at
								-0.145747	2.54809	-3.39737	0.00125594	0.0113626	-1.42037	DTX3	49049_at	1.29742	3.37223	4.74702	3.34857e-05	0.000562294	1.58479	DST	212253_x_at
								-0.148587	2.98396	-3.39575	0.00126209	0.0114044	-1.42492	WIZ	221783_at	1.72866	4.99701	4.74394	3.3798e-05	0.000567365	1.57566	CCNO	210021_s_at
								-0.150196	2.62666	-3.39518	0.00126428	0.0114195	-1.42653	NUP205	222382_x_at	-1.12133	9.57053	-4.74187	3.40094e-05	0.000570564	1.56954	PRCP	201494_at
								-0.197741	2.04897	-3.39497	0.00126507	0.011422	-1.42711	BCL2L11	208536_s_at	0.586032	4.54668	4.73914	3.42908e-05	0.000574402	1.56144	CORO7	219040_at
								-0.112092	3.04675	-3.39448	0.00126695	0.0114297	-1.42849	GEMIN2	211115_x_at	0.99772	9.47049	4.73898	3.43069e-05	0.000574496	1.56098	PSMD1	201198_s_at
								-0.225003	2.96305	-3.39412	0.00126834	0.0114377	-1.42951	CALHM2	221565_s_at	3.03181	7.19907	4.7355	3.4669e-05	0.000579849	1.55066	TMT1B	227055_at
								0.16625	2.58547	3.39382	0.0012695	0.0114388	-1.43036	BCL11B	219528_s_at	1.58598	6.40028	4.73422	3.48029e-05	0.00058191	1.54688	PLEKHA1	219024_at
								-0.367744	3.1126	-3.39392	0.00126912	0.0114388	-1.43008	HOXD1	205975_s_at	-2.09679	5.59458	-4.73341	3.48878e-05	0.000583152	1.54448	MCM3AP-AS1	220459_at
								0.162641	2.07236	3.39269	0.00127383	0.0114685	-1.43352	CEACAM8	206676_at	1.20538	8.18299	4.73321	3.49089e-05	0.000583327	1.54389	PDCD2	204025_s_at
								-0.25619	3.61664	-3.39173	0.00127755	0.0114974	-1.43624	TYMS	202589_at	1.75455	10.2655	4.72932	3.5321e-05	0.000589492	1.53236	FHL2	202949_s_at
								0.146872	3.17092	3.3898	0.00128501	0.0115599	-1.44165	ARFIP1	218230_at	-2.13411	5.40983	-4.7284	3.54193e-05	0.000590772	1.52963	PHLDA3	235534_at
								0.201415	2.39226	3.38864	0.00128954	0.0115941	-1.44492	GBA3	219954_s_at	1.54251	8.5589	4.72825	3.54346e-05	0.000590848	1.5292	SPR	203458_at
								0.166365	3.71109	3.38856	0.00128985	0.0115941	-1.44514	KDELR2	200698_at	-3.1152	6.19991	-4.72788	3.54751e-05	0.000591341	1.52808	SYNE4	235515_at
								-0.39799	3.2446	-3.38786	0.00129258	0.0116092	-1.44711	CLIC5	219866_at	-1.28135	6.57649	-4.7277	3.54944e-05	0.000591483	1.52755	ZNF337	37860_at
								0.199275	3.19484	3.38786	0.00129255	0.0116092	-1.44709	SLC35A1	203306_s_at	1.40158	8.01685	4.72731	3.55357e-05	0.000591991	1.5264	C1GALT1	226105_at
								-0.478367	2.37317	-3.38752	0.0012939	0.0116165	-1.44806	PRELP	204223_at	0.86044	10.235	4.72626	3.56482e-05	0.000592962	1.5233	CCDC47	217814_at
								-0.236039	3.15728	-3.38707	0.00129567	0.011623	-1.44933	CSF1	209716_at	-1.03751	7.76672	-4.72611	3.56641e-05	0.000593046	1.52286	TEX10	218104_at
								-0.173497	2.22335	-3.38663	0.00129737	0.0116335	-1.45055	CDKL2	207073_at	-1.94636	5.24044	-4.72284	3.60177e-05	0.000598379	1.51317	SDCBP2-AS1	236520_at
								0.121955	2.71736	3.38594	0.00130008	0.0116531	-1.45249	MFSD13A	219745_at	3.1569	8.39657	4.72231	3.60757e-05	0.000599161	1.51159	F3	204363_at
								0.247577	2.90211	3.38548	0.00130191	0.0116649	-1.4538	RPP25	219143_s_at	2.03227	6.4205	4.72191	3.61183e-05	0.000599505	1.51043	MYH11	201497_x_at
								-0.364965	2.36429	-3.38424	0.00130678	0.0116991	-1.45727	EVC	219432_at	0.648537	2.79168	4.72198	3.61108e-05	0.000599505	1.51064	TMLHE	1554206_at
								-0.357689	3.39804	-3.38267	0.00131298	0.0117406	-1.46166	BNIP3	201849_at	0.648537	2.79168	4.72198	3.61108e-05	0.000599505	1.51064	TMLHEP1	1554206_at
								-0.154361	3.48872	-3.38276	0.00131265	0.0117406	-1.46143	EIF2AK2	213294_at	0.895176	2.94751	4.72124	3.61924e-05	0.000600552	1.50842	SGSM1	1562239_at
								-0.196576	2.73257	-3.38267	0.001313	0.0117406	-1.46168	MCM4	212142_at	2.11872	8.32505	4.72112	3.62048e-05	0.000600576	1.50808	GAS2L3	238756_at
								-0.171609	2.62604	-3.38232	0.0013144	0.0117437	-1.46267	MECR	218664_at	2.10045	4.19575	4.72088	3.62316e-05	0.000600838	1.50735	ICAM2	204683_at
								0.402066	2.42502	3.38236	0.00131423	0.0117437	-1.46255	PTGS2	204748_at	0.996657	11.4881	4.7191	3.6426e-05	0.000603879	1.5021	NOP10	217962_at
								0.14541	2.5418	3.38205	0.00131545	0.0117483	-1.46341	GCKR	206867_at	0.864776	2.70849	4.71828	3.65159e-05	0.000605186	1.49968	LINC02924	237115_at
								0.114792	2.53269	3.38045	0.00132181	0.0117849	-1.4679	HOXB9	216417_x_at	-1.38439	8.74193	-4.71776	3.65734e-05	0.000605954	1.49813	SLC3A2	200924_s_at
								0.173303	3.0871	3.38036	0.00132219	0.0117849	-1.46816	RHBDF1	218686_s_at	-3.00108	5.27242	-4.71736	3.66179e-05	0.000606509	1.49693	CIMAP3	228100_at
								-0.242794	3.08859	-3.37958	0.00132528	0.0118055	-1.47033	PAK2	208875_s_at	1.05034	5.54335	4.71567	3.68042e-05	0.00060941	1.49195	MON1A	224500_s_at
								0.184037	3.38202	3.37952	0.00132555	0.0118055	-1.47052	RPL27	213642_at	2.26502	5.38924	4.71546	3.68282e-05	0.000609437	1.49131	PLCE1	205112_at
								-0.461797	3.24464	-3.37848	0.0013297	0.0118344	-1.47343	IFIT1	203153_at	-1.17129	8.67465	-4.71312	3.7088e-05	0.000612994	1.48441	JMY	226352_at
								-0.143808	3.78413	-3.37844	0.00132986	0.0118344	-1.47354	NME1	201577_at	-0.89108	10.2225	-4.7117	3.72468e-05	0.000615247	1.48021	MACF1	208634_s_at
								0.22528	3.10951	3.37804	0.00133149	0.0118441	-1.47467	VWA5A	205011_at	1.50873	3.39765	4.7116	3.72582e-05	0.000615249	1.47991	LRRC57	238495_at
								0.229528	3.04034	3.3763	0.00133847	0.0118958	-1.47954	DGKZ	207556_s_at	-1.5798	5.87946	-4.71131	3.72905e-05	0.000615412	1.47906	RAB11FIP3	228613_at
								-0.209412	3.03633	-3.3762	0.0013389	0.0118958	-1.47983	TMEM135	208811_s_at	-2.13401	5.50799	-4.71035	3.73989e-05	0.000617013	1.47621	C1orf162	228532_at
								-0.327274	2.81416	-3.37562	0.00134123	0.0119118	-1.48145	NRCAM	204105_s_at	3.05655	6.54342	4.70897	3.75545e-05	0.000619394	1.47213	NR3C2	205259_at
								-0.122957	2.4923	-3.37547	0.00134184	0.0119124	-1.48187	N4BP3	214775_at	0.571808	3.59886	4.70617	3.78729e-05	0.000624458	1.46384	EPN1	226667_x_at
								-0.128978	2.77488	-3.37445	0.00134596	0.0119442	-1.48472	PFDN4	205362_s_at	-1.37623	4.65879	-4.70587	3.79076e-05	0.000624842	1.46294	ZSCAN30	228130_at
								-0.247186	3.4078	-3.37378	0.00134869	0.0119637	-1.4866	AMOTL2	203002_at	1.70881	2.99341	4.70323	3.82092e-05	0.000629623	1.45516	GRIK2	213845_at
								0.102594	2.89427	3.37348	0.00134992	0.0119698	-1.48745	TFB1M	219169_s_at	-1.14448	8.09303	-4.70297	3.82399e-05	0.000629806	1.45437	CCDC92	218175_at
								0.149736	2.32061	3.37266	0.00135326	0.0119948	-1.48975	PCSK6	211262_at	-1.38579	7.19341	-4.70294	3.82434e-05	0.000629806	1.45428	GPSM1	226043_at
								-0.483891	2.15463	-3.37231	0.00135467	0.0120024	-1.49071	ITGA7	216331_at	-0.800007	8.64221	-4.7028	3.82589e-05	0.000629873	1.45388	BRD4	226052_at
								0.344026	2.94703	3.37213	0.00135542	0.0120043	-1.49123	COBL	213050_at	0.685927	3.75253	4.70232	3.83144e-05	0.000630421	1.45246	DDA1	227472_at
								-0.33936	2.32543	-3.37172	0.0013571	0.0120144	-1.49238	PCDHB3	221410_x_at	-1.18585	8.45005	-4.70221	3.83268e-05	0.000630421	1.45214	MAF1	222998_at
								-0.127327	3.03677	-3.37014	0.00136355	0.0120667	-1.49679	WDFY3	212602_at	2.33541	5.94026	4.70208	3.83422e-05	0.000630484	1.45174	GPR39	229105_at
								0.142325	3.04538	3.36972	0.0013653	0.0120774	-1.49798	UNC13B	202893_at	-1.35402	10.3236	-4.69756	3.88674e-05	0.00063797	1.43838	DOCK9	212538_at
								-0.143453	3.26629	-3.36903	0.00136816	0.0120979	-1.49992	OTUB1	201245_s_at	1.0038	4.48307	4.69301	3.9404e-05	0.000646389	1.42492	FBXO31	222352_at
								0.31395	2.90807	3.36725	0.00137551	0.0121532	-1.5049	GALNT12	218885_s_at	-1.23621	5.22684	-4.69239	3.94771e-05	0.000647393	1.4231	YPEL1	213996_at
								-0.204434	2.87181	-3.36735	0.00137507	0.0121532	-1.5046	GNL3L	205010_at	3.86885	5.96031	4.69176	3.95528e-05	0.000648246	1.42122	AADAC	205969_at
								-0.156837	3.42791	-3.36678	0.00137743	0.0121654	-1.50619	FAM168B	212017_at	-1.32165	7.27846	-4.69139	3.95961e-05	0.000648761	1.42014	SCAI	228174_at
								-0.15849	2.90621	-3.36644	0.00137887	0.0121733	-1.50716	LDB1	35160_at	0.443775	2.43221	4.69083	3.9664e-05	0.0006495	1.41846	SYNPO	235914_at
								0.22381	2.01538	3.36612	0.0013802	0.0121796	-1.50806	CYB5A	217021_at	1.54606	8.65767	4.6889	3.98949e-05	0.000652875	1.41276	CBR4	213626_at
[truncated: 4,303 more rows]

## Sheet: EC vs MC
GSE2109								GSE6008								GSE44104								E-MTAB-1814
[truncated: 5,442 more rows]

## Sheet: EC vs CCC
GSE2109								GSE6008								GSE44104								E-MTAB-1814
[truncated: 2,045 more rows]

## Sheet: MC vs CCC
GSE2109								GSE6008								GSE44104								E-MTAB-1814
[truncated: 3,827 more rows]

[truncated: 2 more sheets: EC vs HGSC, CCC vs HGSC]
