# Supplementary material for: Diagnostic and prognostic biomarkers associated with histotype in advanced epithelial ovarian cancer
Source: Sci Rep. 2025 Oct 23;15:37171. doi: 10.1038/s41598-025-24938-0 (PMC12550092; doi:10.1038/s41598-025-24938-0)
Supplement: Supplementary file 11 — Supplementary Material 11 [file 41598_2025_24938_MOESM11_ESM.xlsx]

## Sheet: Summary-integrative DEGDAP
ensembl_gene_id	external_gene_name	base_histo	rna_dir	prot_dir	histo_ref	match	Histotype
ENSG00000065618	COL17A1	HGSC-CCC	down	down	HGSC	match	HGSC
ENSG00000065618	COL17A1	HGSC-EC	down	down	HGSC	match	HGSC
ENSG00000065618	COL17A1	HGSC-MC	down	down	HGSC	match	HGSC
ENSG00000068650	ATP11A	CCC-EC	up	up	CCC	match	CCC
ENSG00000068650	ATP11A	CCC-HGSC	up	up	CCC	match	CCC
ENSG00000068650	ATP11A	CCC-MC	up	up	CCC	match	CCC
ENSG00000116017	ARID3A	CCC-EC	up	up	CCC	match	CCC
ENSG00000116017	ARID3A	CCC-HGSC	up	up	CCC	match	CCC
ENSG00000116017	ARID3A	CCC-MC	up	up	CCC	match	CCC
ENSG00000116711	PLA2G4A	EC-CCC	up	up	EC	match	EC
ENSG00000116711	PLA2G4A	EC-HGSC	up	up	EC	match	EC
ENSG00000116711	PLA2G4A	EC-MC	up	up	EC	match	EC
ENSG00000134398	ERN2	MC-CCC	up	down	MC	no_match	MC
ENSG00000134398	ERN2	MC-EC	up	up	MC	match	MC
ENSG00000134398	ERN2	MC-HGSC	up	down	MC	no_match	MC
ENSG00000141068	KSR1	CCC-EC	up	up	CCC	match	CCC
ENSG00000141068	KSR1	CCC-HGSC	up	up	CCC	match	CCC
ENSG00000141068	KSR1	CCC-MC	up	up	CCC	match	CCC
ENSG00000143126	CELSR2	MC-CCC	down	up	MC	no_match	MC
ENSG00000143126	CELSR2	MC-EC	down	down	MC	match	MC
ENSG00000143126	CELSR2	MC-HGSC	down	down	MC	match	MC
ENSG00000157399	ARSL	HGSC-CCC	down	down	HGSC	match	HGSC
ENSG00000157399	ARSL	HGSC-EC	down	down	HGSC	match	HGSC
ENSG00000157399	ARSL	HGSC-MC	down	down	HGSC	match	HGSC
ENSG00000160678	S100A1	HGSC-CCC	up	up	HGSC	match	HGSC
ENSG00000160678	S100A1	HGSC-EC	up	up	HGSC	match	HGSC
ENSG00000160678	S100A1	HGSC-MC	up	up	HGSC	match	HGSC
ENSG00000167741	GGT6	CCC-EC	down	zero	CCC	zero	CCC
ENSG00000167741	GGT6	CCC-HGSC	down	zero	CCC	zero	CCC
ENSG00000167741	GGT6	CCC-MC	down	zero	CCC	zero	CCC
ENSG00000171747	LGALS4	MC-CCC	up	up	MC	match	MC
ENSG00000171747	LGALS4	MC-EC	up	up	MC	match	MC
ENSG00000171747	LGALS4	MC-HGSC	up	up	MC	match	MC
ENSG00000175356	SCUBE2	EC-CCC	up	up	EC	match	EC
ENSG00000175356	SCUBE2	EC-HGSC	up	up	EC	match	EC
ENSG00000175356	SCUBE2	EC-MC	up	down	EC	no_match	EC

## Sheet: DAP output
uniprotswissprot	PG.ProteinDescriptions	PG.Genes	ensembl_gene_id	external_gene_name	LSEC-LSHGSC_PValue	LSEC-LSMC_PValue	LSEC-LSCCC_PValue	LSMC-LSHGSC_PValue	LSMC-LSCCC_PValue	LSCCC-LSHGSC_PValue	LSEC-LSHGSC_AdjPVal	LSEC-LSMC_AdjPVal	LSEC-LSCCC_AdjPVal	LSMC-LSHGSC_AdjPVal	LSMC-LSCCC_AdjPVal	LSCCC-LSHGSC_AdjPVal	LSEC-LSHGSC_log2FoldChange	LSEC-LSMC_log2FoldChange	LSEC-LSCCC_log2FoldChange	LSMC-LSHGSC_log2FoldChange	LSMC-LSCCC_log2FoldChange	LSCCC-LSHGSC_log2FoldChange
A0A024RBG1	Diphosphoinositol polyphosphate phosphohydrolase NUDT4B	NUDT4B	ENSG00000177144	NUDT4B	0.00258084	0.32109	0.471416	8.94987e-06	0.739616	1.41752e-05	0.658446	0.539619	0.714784	0.000199718	0.86768	0.000293364	0.562393	-0.212805	-0.148535	0.775198	0.0642695	0.710928
A0A075B6H9	Immunoglobulin lambda variable 4-69	IGLV4-69	ENSG00000211637	IGLV4-69	0.831298	0.0857385	0.0054288	0.0478331	0.272356	0.000577255	0.997111	0.245651	0.070899	0.108872	0.509585	0.00478636	-0.0757962	-0.705194	-1.09495	0.629398	-0.389755	1.01915
A0A075B6I0	Immunoglobulin lambda variable 8-61	IGLV8-61	ENSG00000211638	IGLV8-61	0.0782562	0.0366018	0.0204127	0.492887	0.892468	0.356754	0.992785	0.149391	0.139227	0.620263	0.949208	0.524203	-1.09636	-1.44895	-1.52317	0.352599	-0.0742151	0.426814
A0A075B6I1	Immunoglobulin lambda variable 4-60	IGLV4-60	ENSG00000211639	IGLV4-60	0.610057	0.587959	0.0922265	0.90415	0.253215	0.123077	0.997111	0.764556	0.309225	0.939915	0.48803	0.252022	-0.208129	-0.254677	-0.714659	0.0465482	-0.459982	0.50653
A0A075B6I4	Immunoglobulin lambda variable 10-54	IGLV10-54	ENSG00000211642	IGLV10-54	0.452832	0.144301	0.145324	0.00237797	0.965135	0.00177736	0.997111	0.334141	0.389059	0.0117525	0.984984	0.0112551	0.275144	-0.595559	-0.581524	0.870703	0.0140348	0.856668
A0A075B6J1	Immunoglobulin lambda variable 5-37	IGLV5-37	ENSG00000211654	IGLV5-37	0.608639	0.00132528	0.024104	0.000532905	0.300006	0.0229085	0.997111	0.023173	0.152323	0.00382215	0.538761	0.0743414	-0.161241	-1.20126	-0.836919	1.04002	0.364345	0.675678
A0A075B6J1	Immunoglobulin lambda variable 5-37	IGLV5-37	ENSG00000281471	IGLV5-37	0.608639	0.00132528	0.024104	0.000532905	0.300006	0.0229085	0.997111	0.023173	0.152323	0.00382215	0.538761	0.0743414	-0.161241	-1.20126	-0.836919	1.04002	0.364345	0.675678
A0A075B6J9	Immunoglobulin lambda variable 2-18	IGLV2-18	ENSG00000211664	IGLV2-18	0.877881	0.257726	0.960793	0.0895542	0.162333	0.900967	0.997111	0.474096	0.984687	0.174833	0.375109	0.943043	0.0606108	-0.495639	0.0211526	0.55625	0.516792	0.0394581
A0A075B6K4	Immunoglobulin lambda variable 3-10	IGLV3-10	ENSG00000211669	IGLV3-10	0.548636	0.774603	0.0912144	0.766258	0.129984	0.120662	0.997111	0.884559	0.307291	0.842055	0.328965	0.248763	-0.245843	-0.136438	-0.75659	-0.109405	-0.620152	0.510747
A0A075B6K5	Immunoglobulin lambda variable 3-9	IGLV3-9	ENSG00000211670	IGLV3-9	0.883351	0.243788	0.0390335	0.0954282	0.349857	0.00348331	0.997111	0.456825	0.197573	0.18375	0.590962	0.0182222	0.0540422	-0.494229	-0.837747	0.548271	-0.343518	0.89179
A0A075B6P5	Immunoglobulin kappa variable 2-28;Immunoglobulin kappa variable 2D-28	IGKV2-28;IGKV2D-28	ENSG00000282025	IGKV2-28	0.842045	0.0771337	0.0281893	0.0404359	0.70196	0.00747791	0.997111	0.231379	0.165634	0.0955733	0.847279	0.0322931	-0.0665246	-0.67557	-0.800927	0.609045	-0.125356	0.734402
A0A075B6P5	Immunoglobulin kappa variable 2-28;Immunoglobulin kappa variable 2D-28	IGKV2-28;IGKV2D-28	ENSG00000244116	IGKV2-28	0.842045	0.0771337	0.0281893	0.0404359	0.70196	0.00747791	0.997111	0.231379	0.165634	0.0955733	0.847279	0.0322931	-0.0665246	-0.67557	-0.800927	0.609045	-0.125356	0.734402
A0A075B6Q5	Immunoglobulin heavy variable 3-64	IGHV3-64	ENSG00000274236	IGHV3-64	0.748068	0.124341	0.338042	0.00792452	0.483503	0.0740205	0.997111	0.307112	0.607728	0.0283927	0.704693	0.173435	0.119057	-0.622276	-0.393085	0.741333	0.229191	0.512142
A0A075B6Q5	Immunoglobulin heavy variable 3-64	IGHV3-64	ENSG00000223648	IGHV3-64	0.748068	0.124341	0.338042	0.00792452	0.483503	0.0740205	0.997111	0.307112	0.607728	0.0283927	0.704693	0.173435	0.119057	-0.622276	-0.393085	0.741333	0.229191	0.512142
A0A075B6R2	Immunoglobulin heavy variable 4-4	IGHV4-4	ENSG00000282223	IGHV4-4	0.474986	0.088241	0.0758699	0.154078	0.994406	0.125251	0.997111	0.249118	0.278145	0.265728	0.997613	0.255544	-0.307023	-0.82729	-0.830137	0.520266	-0.00284719	0.523114
A0A075B6R2	Immunoglobulin heavy variable 4-4	IGHV4-4	ENSG00000276775	IGHV4-4	0.474986	0.088241	0.0758699	0.154078	0.994406	0.125251	0.997111	0.249118	0.278145	0.265728	0.997613	0.255544	-0.307023	-0.82729	-0.830137	0.520266	-0.00284719	0.523114
A0A075B6R9	Probable non-functional immunoglobulin kappa variable 2D-24;Immunoglobulin kappa variable 2-24	IGKV2D-24;IGKV2-24	ENSG00000241566	IGKV2D-24	0.42709	0.00985286	0.116263	0.0142737	0.205553	0.256282	0.997111	0.068919	0.347369	0.0445347	0.430964	0.419174	-0.260097	-0.978844	-0.565185	0.718747	0.413659	0.305089
A0A075B6S5	Immunoglobulin kappa variable 1-27	IGKV1-27	ENSG00000282666	IGKV1-27	0.237548	0.0216981	0.0187743	0.102183	0.964758	0.0896223	0.997111	0.108933	0.132659	0.194027	0.984809	0.200255	-0.376819	-0.842028	-0.827958	0.465208	0.0140696	0.451139
A0A075B6S5	Immunoglobulin kappa variable 1-27	IGKV1-27	ENSG00000244575	IGKV1-27	0.237548	0.0216981	0.0187743	0.102183	0.964758	0.0896223	0.997111	0.108933	0.132659	0.194027	0.984809	0.200255	-0.376819	-0.842028	-0.827958	0.465208	0.0140696	0.451139
A0A075B6S9	Probable non-functional immunoglobulinn kappa variable 1-37;Probable non-functional immunoglobulinn kappa variable 1D-37	IGKV1-37;IGKV1D-37	ENSG00000282394	IGKV1-37	0.737689	0.00401334	0.0167892	0.000209872	0.459979	0.00185326	0.997111	0.0408294	0.125613	0.00192009	0.686651	0.0115225	-0.131474	-1.27103	-1.0199	1.13956	0.251136	0.888422
A0A075B6S9	Probable non-functional immunoglobulinn kappa variable 1-37;Probable non-functional immunoglobulinn kappa variable 1D-37	IGKV1-37;IGKV1D-37	ENSG00000239862	IGKV1-37	0.737689	0.00401334	0.0167892	0.000209872	0.459979	0.00185326	0.997111	0.0408294	0.125613	0.00192009	0.686651	0.0115225	-0.131474	-1.27103	-1.0199	1.13956	0.251136	0.888422
A0A087WSX0	Immunoglobulin lambda variable 5-45	IGLV5-45	ENSG00000211650	IGLV5-45	0.939338	0.176856	0.324245	0.0955791	0.681676	0.232612	0.997245	0.378057	0.594221	0.183971	0.836623	0.39003	-0.0327275	-0.654822	-0.477371	0.622094	0.177451	0.444643
A0A087WSY6	Immunoglobulin kappa variable 3D-15	IGKV3D-15	ENSG00000224041	IGKV3D-15	0.0962948	0.0156103	0.0211987	0.196545	0.777132	0.281963	0.997111	0.0892811	0.142505	0.318073	0.888633	0.447028	-0.545925	-0.951108	-0.850858	0.405183	0.100251	0.304933
A0A087WSZ0	Immunoglobulin kappa variable 1D-8	IGKV1D-8	ENSG00000239819	IGKV1D-8	0.406896	0.0059288	0.0116375	0.00699104	0.653407	0.0145215	0.997111	0.0510563	0.103826	0.0258512	0.819159	0.0527869	-0.293464	-1.09439	-0.951676	0.800928	0.142715	0.658213
A0A087WW87	Immunoglobulin kappa variable 2-40;Immunoglobulin kappa variable 2D-40	IGKV2-40;IGKV2D-40	ENSG00000273962	IGKV2-40	0.253228	0.000377845	0.00818229	0.00102793	0.24188	0.0345797	0.997111	0.0133492	0.0868135	0.0062362	0.475404	0.0994566	-0.441707	-1.58776	-1.13371	1.14605	0.454055	0.692
A0A087X1C5	Putative cytochrome P450 2D7;Cytochrome P450 2D6	CYP2D7;CYP2D6	NA	NA	0.0778041	0.469011	0.424463	0.00378435	0.0886279	0.285929	0.992603	0.670154	0.681651	0.0164881	0.261883	0.450923	-0.273883	0.127393	-0.135777	-0.401276	-0.26317	-0.138107
A0A0A0MS14	Immunoglobulin heavy variable 1-45	IGHV1-45	ENSG00000282776	IGHV1-45	0.262765	0.00417912	0.04033	0.0171813	0.307132	0.187454	0.997111	0.0418679	0.20165	0.0511799	0.546776	0.335054	-0.436306	-1.2355	-0.861923	0.799194	0.373578	0.425617
A0A0A0MS14	Immunoglobulin heavy variable 1-45	IGHV1-45	ENSG00000211961	IGHV1-45	0.262765	0.00417912	0.04033	0.0171813	0.307132	0.187454	0.997111	0.0418679	0.20165	0.0511799	0.546776	0.335054	-0.436306	-1.2355	-0.861923	0.799194	0.373578	0.425617
A0A0A0MS15	Immunoglobulin heavy variable 3-49	IGHV3-49	ENSG00000275316	IGHV3-49	0.391286	0.00106495	0.00155725	0.00105183	0.763215	0.00139514	0.997111	0.0209307	0.0351323	0.00634745	0.881361	0.00933579	-0.288026	-1.27969	-1.1789	0.991661	0.100786	0.890875
A0A0A0MS15	Immunoglobulin heavy variable 3-49	IGHV3-49	ENSG00000211965	IGHV3-49	0.391286	0.00106495	0.00155725	0.00105183	0.763215	0.00139514	0.997111	0.0209307	0.0351323	0.00634745	0.881361	0.00933579	-0.288026	-1.27969	-1.1789	0.991661	0.100786	0.890875
A0A0B4J1U3	Immunoglobulin lambda variable 1-36	IGLV1-36	ENSG00000211655	IGLV1-36	0.778891	0.00443917	0.0336409	0.000724181	0.329946	0.0116091	0.997111	0.0434509	0.183488	0.00483651	0.571821	0.0447326	-0.110261	-1.29928	-0.919871	1.18902	0.379409	0.809611
A0A0B4J1U3	Immunoglobulin lambda variable 1-36	IGLV1-36	ENSG00000273737	IGLV1-36	0.778891	0.00443917	0.0336409	0.000724181	0.329946	0.0116091	0.997111	0.0434509	0.183488	0.00483651	0.571821	0.0447326	-0.110261	-1.29928	-0.919871	1.18902	0.379409	0.809611
A0A0B4J1U7	Immunoglobulin heavy variable 6-1	IGHV6-1	ENSG00000282745	IGHV6-1	0.27348	0.016476	0.0221861	0.0585879	0.799908	0.0807147	0.997111	0.0923887	0.14657	0.126718	0.903605	0.1849	-0.35994	-0.901821	-0.821313	0.541881	0.0805082	0.461372
A0A0B4J1U7	Immunoglobulin heavy variable 6-1	IGHV6-1	ENSG00000211933	IGHV6-1	0.27348	0.016476	0.0221861	0.0585879	0.799908	0.0807147	0.997111	0.0923887	0.14657	0.126718	0.903605	0.1849	-0.35994	-0.901821	-0.821313	0.541881	0.0805082	0.461372
A0A0B4J1V0	Immunoglobulin heavy variable 3-15	IGHV3-15	ENSG00000211943	IGHV3-15	0.442111	0.0120478	0.00455742	0.0169614	0.8153	0.00419094	0.997111	0.0779764	0.0641727	0.0507014	0.911235	0.0209854	-0.2379	-0.899542	-0.971545	0.661642	-0.0720025	0.733645
A0A0B4J1V0	Immunoglobulin heavy variable 3-15	IGHV3-15	ENSG00000282290	IGHV3-15	0.442111	0.0120478	0.00455742	0.0169614	0.8153	0.00419094	0.997111	0.0779764	0.0641727	0.0507014	0.911235	0.0209854	-0.2379	-0.899542	-0.971545	0.661642	-0.0720025	0.733645
A0A0B4J1V2	Immunoglobulin heavy variable 2-26	IGHV2-26	ENSG00000211951	IGHV2-26	0.520974	0.0952628	0.065989	0.144245	0.915566	0.087063	0.997111	0.261321	0.259134	0.252645	0.960675	0.195858	-0.224188	-0.667737	-0.703717	0.443549	-0.0359798	0.479529
A0A0B4J1V2	Immunoglobulin heavy variable 2-26	IGHV2-26	ENSG00000282344	IGHV2-26	0.520974	0.0952628	0.065989	0.144245	0.915566	0.087063	0.997111	0.261321	0.259134	0.252645	0.960675	0.195858	-0.224188	-0.667737	-0.703717	0.443549	-0.0359798	0.479529
A0A0B4J1V6	Immunoglobulin heavy variable 3-73	IGHV3-73	ENSG00000273539	IGHV3-73	0.437516	0.0681187	0.00196221	0.12936	0.169412	0.00104115	0.997111	0.215283	0.0403909	0.232024	0.385805	0.00747895	-0.209779	-0.563291	-0.920386	0.353512	-0.357095	0.710607
A0A0B4J1V6	Immunoglobulin heavy variable 3-73	IGHV3-73	ENSG00000211976	IGHV3-73	0.437516	0.0681187	0.00196221	0.12936	0.169412	0.00104115	0.997111	0.215283	0.0403909	0.232024	0.385805	0.00747895	-0.209779	-0.563291	-0.920386	0.353512	-0.357095	0.710607
A0A0B4J1X5	Immunoglobulin heavy variable 3-74	IGHV3-74	ENSG00000282305	IGHV3-74	0.416694	0.186618	0.00440888	0.429291	0.0931107	0.00499162	0.997111	0.388094	0.0628571	0.561073	0.270683	0.0239407	-0.354642	-0.657718	-1.39266	0.303076	-0.734938	1.03801
A0A0B4J1X5	Immunoglobulin heavy variable 3-74	IGHV3-74	ENSG00000224650	IGHV3-74	0.416694	0.186618	0.00440888	0.429291	0.0931107	0.00499162	0.997111	0.388094	0.0628571	0.561073	0.270683	0.0239407	-0.354642	-0.657718	-1.39266	0.303076	-0.734938	1.03801
A0A0B4J1X8	Immunoglobulin heavy variable 3-43	IGHV3-43	ENSG00000282151	IGHV3-43	0.176461	0.0554429	0.0248456	0.339767	0.714452	0.159929	0.997111	0.191237	0.155266	0.4751	0.852872	0.301225	-0.513415	-0.803755	-0.929407	0.29034	-0.125652	0.415992
A0A0B4J1X8	Immunoglobulin heavy variable 3-43	IGHV3-43	ENSG00000232216	IGHV3-43	0.176461	0.0554429	0.0248456	0.339767	0.714452	0.159929	0.997111	0.191237	0.155266	0.4751	0.852872	0.301225	-0.513415	-0.803755	-0.929407	0.29034	-0.125652	0.415992
A0A0B4J1Y8	Immunoglobulin lambda variable 9-49	IGLV9-49	ENSG00000223350	IGLV9-49	0.445134	0.140629	0.682682	0.0042657	0.209367	0.136041	0.997111	0.329204	0.850763	0.0178505	0.43577	0.270004	0.277673	-0.60342	-0.16413	0.881093	0.43929	0.441803
A0A0B4J1Y9	Immunoglobulin heavy variable 3-72	IGHV3-72	ENSG00000278042	IGHV3-72	0.597258	0.00747296	0.01844	0.00419398	0.615532	0.0121303	0.997111	0.0586916	0.131542	0.0176874	0.796576	0.046169	-0.158039	-0.927576	-0.777883	0.769537	0.149693	0.619843
A0A0B4J1Y9	Immunoglobulin heavy variable 3-72	IGHV3-72	ENSG00000225698	IGHV3-72	0.597258	0.00747296	0.01844	0.00419398	0.615532	0.0121303	0.997111	0.0586916	0.131542	0.0176874	0.796576	0.046169	-0.158039	-0.927576	-0.777883	0.769537	0.149693	0.619843
A0A0B4J2D9	Immunoglobulin kappa variable 1D-13;Immunoglobulin kappa variable 1-13	IGKV1D-13;IGKV1-13	ENSG00000276566	IGKV1D-13	0.890509	0.360025	0.368076	0.184996	0.923871	0.164918	0.997111	0.576276	0.634024	0.304911	0.964517	0.307461	0.0785793	-0.586393	-0.536024	0.664972	0.0503688	0.614603
A0A0B4J2F0	Protein PIGBOS1	PIGBOS1	ENSG00000225973	PIGBOS1	0.46522	0.729015	0.906317	0.703423	0.593478	0.286905	0.997111	0.855919	0.961677	0.793034	0.785059	0.452046	0.107563	0.0590807	-0.0193451	0.0484826	-0.0784258	0.126908
A0A0B4J2H0	Immunoglobulin heavy variable 1-69D	IGHV1-69D	ENSG00000282399	IGHV1-69D	0.176426	0.0152297	0.0197421	0.0878862	0.80416	0.117607	0.997111	0.0880261	0.136008	0.17243	0.906482	0.244478	-0.582478	-1.17175	-1.07774	0.589273	0.0940125	0.49526
A0A0B4J2H0	Immunoglobulin heavy variable 1-69D	IGHV1-69D	ENSG00000280411	IGHV1-69D	0.176426	0.0152297	0.0197421	0.0878862	0.80416	0.117607	0.997111	0.0880261	0.136008	0.17243	0.906482	0.244478	-0.582478	-1.17175	-1.07774	0.589273	0.0940125	0.49526
A0A0C4DH24	Immunoglobulin kappa variable 6-21	IGKV6-21	ENSG00000282210	IGKV6-21	0.487822	0.00882266	0.557569	0.00956424	0.0182286	0.952288	0.997111	0.0647353	0.778672	0.0327365	0.100492	0.972131	-0.271782	-1.1832	-0.252305	0.911414	0.930892	-0.0194773
A0A0C4DH24	Immunoglobulin kappa variable 6-21	IGKV6-21	ENSG00000211611	IGKV6-21	0.487822	0.00882266	0.557569	0.00956424	0.0182286	0.952288	0.997111	0.0647353	0.778672	0.0327365	0.100492	0.972131	-0.271782	-1.1832	-0.252305	0.911414	0.930892	-0.0194773
A0A0C4DH25	Immunoglobulin kappa variable 3D-20	IGKV3D-20	ENSG00000211625	IGKV3D-20	0.37199	0.0140432	0.0465631	0.0293073	0.5204	0.115467	0.997111	0.084529	0.217479	0.0756449	0.734723	0.241251	-0.361709	-1.13423	-0.881509	0.77252	0.25272	0.5198
A0A0C4DH29	Immunoglobulin heavy variable 1-3	IGHV1-3	ENSG00000282213	IGHV1-3	0.654669	0.523578	0.174098	0.161723	0.399764	0.0165666	0.997111	0.715841	0.42601	0.27535	0.634148	0.0582583	0.175832	-0.275765	-0.579546	0.451597	-0.303781	0.755378
A0A0C4DH29	Immunoglobulin heavy variable 1-3	IGHV1-3	ENSG00000211935	IGHV1-3	0.654669	0.523578	0.174098	0.161723	0.399764	0.0165666	0.997111	0.715841	0.42601	0.27535	0.634148	0.0582583	0.175832	-0.275765	-0.579546	0.451597	-0.303781	0.755378
A0A0C4DH31	Immunoglobulin heavy variable 1-18	IGHV1-18	ENSG00000211945	IGHV1-18	0.36058	0.0990212	0.00315914	0.267903	0.170502	0.00444589	0.997111	0.266856	0.052068	0.397518	0.387292	0.021962	-0.338539	-0.703682	-1.21011	0.365144	-0.506427	0.871571
A0A0C4DH31	Immunoglobulin heavy variable 1-18	IGHV1-18	ENSG00000282716	IGHV1-18	0.36058	0.0990212	0.00315914	0.267903	0.170502	0.00444589	0.997111	0.266856	0.052068	0.397518	0.387292	0.021962	-0.338539	-0.703682	-1.21011	0.365144	-0.506427	0.871571
A0A0C4DH33	Immunoglobulin heavy variable 1-24	IGHV1-24	ENSG00000211950	IGHV1-24	0.14346	0.0668335	0.00401017	0.473697	0.271082	0.0386592	0.997111	0.213293	0.0596585	0.603213	0.508712	0.108277	-0.431833	-0.619805	-0.947038	0.187973	-0.327233	0.515205
A0A0C4DH33	Immunoglobulin heavy variable 1-24	IGHV1-24	ENSG00000282284	IGHV1-24	0.14346	0.0668335	0.00401017	0.473697	0.271082	0.0386592	0.997111	0.213293	0.0596585	0.603213	0.508712	0.108277	-0.431833	-0.619805	-0.947038	0.187973	-0.327233	0.515205
A0A0C4DH34	Immunoglobulin heavy variable 4-28	IGHV4-28	ENSG00000211952	IGHV4-28	0.629497	0.416454	0.492591	0.106279	0.843683	0.120371	0.997111	0.627923	0.732972	0.199625	0.925554	0.248213	0.172281	-0.331081	-0.263776	0.503362	0.0673055	0.436057
A0A0C4DH34	Immunoglobulin heavy variable 4-28	IGHV4-28	ENSG00000282726	IGHV4-28	0.629497	0.416454	0.492591	0.106279	0.843683	0.120371	0.997111	0.627923	0.732972	0.199625	0.925554	0.248213	0.172281	-0.331081	-0.263776	0.503362	0.0673055	0.436057
A0A0C4DH35	Probable non-functional immunoglobulin heavy variable 3-35	IGHV3-35	ENSG00000211957	IGHV3-35	0.696248	0.20347	0.333841	0.0348294	0.696521	0.076628	0.997111	0.408731	0.603547	0.0856549	0.844929	0.178249	0.104878	-0.390218	-0.286882	0.495096	0.103336	0.391759
A0A0C4DH35	Probable non-functional immunoglobulin heavy variable 3-35	IGHV3-35	ENSG00000282104	IGHV3-35	0.696248	0.20347	0.333841	0.0348294	0.696521	0.076628	0.997111	0.408731	0.603547	0.0856549	0.844929	0.178249	0.104878	-0.390218	-0.286882	0.495096	0.103336	0.391759
A0A0C4DH36	Probable non-functional immunoglobulin heavy variable 3-38	IGHV3-38	ENSG00000211958	IGHV3-38	0.473724	0.00257685	0.00476082	0.00196623	0.704197	0.00365383	0.997111	0.0327323	0.0660404	0.0101885	0.847937	0.018895	-0.212175	-1.03704	-0.925042	0.824866	0.112	0.712867
A0A0C4DH36	Probable non-functional immunoglobulin heavy variable 3-38	IGHV3-38	ENSG00000282425	IGHV3-38	0.473724	0.00257685	0.00476082	0.00196623	0.704197	0.00365383	0.997111	0.0327323	0.0660404	0.0101885	0.847937	0.018895	-0.212175	-1.03704	-0.925042	0.824866	0.112	0.712867
A0A0C4DH38	Immunoglobulin heavy variable 5-51	IGHV5-51	ENSG00000277574	IGHV5-51	0.92783	0.0416959	0.0269467	0.0116487	0.930193	0.00455832	0.997178	0.161139	0.161765	0.0381171	0.967267	0.022431	-0.0299491	-0.777943	-0.806809	0.747994	-0.0288661	0.77686
A0A0C4DH38	Immunoglobulin heavy variable 5-51	IGHV5-51	ENSG00000211966	IGHV5-51	0.92783	0.0416959	0.0269467	0.0116487	0.930193	0.00455832	0.997178	0.161139	0.161765	0.0381171	0.967267	0.022431	-0.0299491	-0.777943	-0.806809	0.747994	-0.0288661	0.77686
A0A0C4DH39	Immunoglobulin heavy variable 1-58	IGHV1-58	ENSG00000282337	IGHV1-58	0.895888	0.204825	0.467526	0.109013	0.438825	0.374642	0.997111	0.410569	0.712742	0.203332	0.670128	0.539461	-0.0535737	-0.566771	-0.307146	0.513197	0.259625	0.253572
A0A0C4DH39	Immunoglobulin heavy variable 1-58	IGHV1-58	ENSG00000211968	IGHV1-58	0.895888	0.204825	0.467526	0.109013	0.438825	0.374642	0.997111	0.410569	0.712742	0.203332	0.670128	0.539461	-0.0535737	-0.566771	-0.307146	0.513197	0.259625	0.253572
A0A0C4DH67	Immunoglobulin kappa variable 1-8	IGKV1-8	ENSG00000283113	IGKV1-8	0.96134	0.0178266	0.0968158	0.00242537	0.378506	0.0312946	0.997245	0.0971273	0.315162	0.0119293	0.615552	0.0929511	-0.0204386	-1.13839	-0.774472	1.11795	0.363922	0.754033
A0A0C4DH67	Immunoglobulin kappa variable 1-8	IGKV1-8	ENSG00000240671	IGKV1-8	0.96134	0.0178266	0.0968158	0.00242537	0.378506	0.0312946	0.997245	0.0971273	0.315162	0.0119293	0.615552	0.0929511	-0.0204386	-1.13839	-0.774472	1.11795	0.363922	0.754033
A0A0C4DH73	Immunoglobulin kappa variable 1-12;Immunoglobulin kappa variable 1D-12	IGKV1-12;IGKV1D-12	ENSG00000282694	IGKV1-12	0.359905	0.0952001	0.193351	0.261317	0.644216	0.530836	0.997111	0.261221	0.450568	0.390056	0.814394	0.67943	-0.363822	-0.752564	-0.571359	0.388742	0.181205	0.207537
A0A0C4DH73	Immunoglobulin kappa variable 1-12;Immunoglobulin kappa variable 1D-12	IGKV1-12;IGKV1D-12	ENSG00000243290	IGKV1-12	0.359905	0.0952001	0.193351	0.261317	0.644216	0.530836	0.997111	0.261221	0.450568	0.390056	0.814394	0.67943	-0.363822	-0.752564	-0.571359	0.388742	0.181205	0.207537
A0A0J9YX35	Immunoglobulin heavy variable 3-64D	IGHV3-64D	ENSG00000282639	IGHV3-64D	0.593006	0.00326434	0.0279548	0.00137734	0.319266	0.0220667	0.997111	0.0366867	0.165392	0.00776411	0.559642	0.0722893	-0.170391	-1.08919	-0.772495	0.9188	0.316696	0.602104
A0A0J9YXQ4	Paraneoplastic antigen Ma6E	PNMA6E	ENSG00000214897	PNMA6E	0.891202	0.0601777	0.290942	0.0121631	0.00347369	0.263084	0.997111	0.200549	0.560638	0.0393613	0.0353393	0.426358	0.0544674	-0.820964	0.521237	0.875431	1.3422	-0.466769
A0A1B0GTZ2	Putative coiled-coil domain-containing protein 196	CCDC196	ENSG00000196553	CCDC196	0.754492	0.615372	0.667943	0.76703	0.352873	0.399018	0.997111	0.784499	0.843143	0.842452	0.594005	0.563556	0.0960989	0.19072	-0.154824	-0.0946209	-0.345544	0.250923
A0A1B0GV96	CHD9 neighbor protein	CHD9NB	ENSG00000277639	CHD9NB	NA	NA	NA	NA	NA	NA	NA	NA	NA	NA	NA	NA	NA	NA	NA	NA	NA	NA
A0AV96	RNA-binding protein 47	RBM47	ENSG00000163694	RBM47	0.532297	0.169127	0.277723	0.281631	0.00580224	0.0276685	0.997111	0.36844	0.545614	0.41311	0.0491419	0.0853162	0.141218	0.358019	-0.269331	-0.216802	-0.62735	0.410549
A0AVF1	Intraflagellar transport protein 56	IFT56	ENSG00000105948	IFT56	0.865451	0.340511	0.618612	0.158979	0.595415	0.393478	0.997111	0.558362	0.815887	0.271851	0.786404	0.557927	-0.0212605	0.138981	0.0699717	-0.160241	-0.0690092	-0.0912322
A0AVI2	Fer-1-like protein 5	FER1L5	ENSG00000249715	FER1L5	0.229733	0.00181578	0.56195	0.00873566	0.0163967	0.659006	0.997111	0.02725	0.78131	0.0305733	0.093184	0.778286	-0.232596	-0.709803	-0.141855	0.477208	0.567949	-0.090741
A0AVK6	Transcription factor E2F8	E2F8	ENSG00000129173	E2F8	0.828241	0.144364	0.97969	0.0978878	0.109341	0.825013	0.997111	0.334213	0.992412	0.187257	0.298616	0.89479	-0.07511	-0.600368	-0.010016	0.525258	0.590352	-0.065094
A0AVT1	Ubiquitin-like modifier-activating enzyme 6	UBA6	ENSG00000033178	UBA6	0.627743	0.509109	0.108145	0.757985	0.312563	0.119093	0.997111	0.704472	0.334108	0.836007	0.553118	0.24637	-0.047125	-0.0737603	-0.17166	0.0266353	-0.0979	0.124535
A0FGR8	Extended synaptotagmin-2	ESYT2	ENSG00000117868	ESYT2	0.151043	0.309401	0.751662	0.76168	0.129133	0.0303043	0.997111	0.528805	0.887764	0.838427	0.327261	0.0909567	-0.167042	-0.135731	0.0402572	-0.0313104	0.175989	-0.207299
A0JLT2	Mediator of RNA polymerase II transcription subunit 19	MED19	ENSG00000156603	MED19	0.995439	0.932078	0.354541	0.916407	0.265791	0.21773	0.999852	0.96753	0.622219	0.949044	0.501621	0.372623	-0.00172044	-0.0295896	0.315898	0.0278692	0.345487	-0.317618
A0JNW5	Bridge-like lipid transfer protein family member 3B	BLTP3B	ENSG00000111647	BLTP3B	0.398509	0.320346	0.153323	0.0279598	0.676362	0.00383377	0.997111	0.539037	0.397941	0.0731131	0.833276	0.019618	0.0992414	-0.135634	-0.185537	0.234876	-0.0499032	0.284779
A0M8Q6	Immunoglobulin lambda constant 7	IGLC7	NA	NA	0.658574	0.00686376	0.0164866	8.78666e-05	0.624323	0.000233119	0.997111	0.0558127	0.124255	0.00101002	0.802814	0.00245937	0.149761	-1.05778	-0.893134	1.20754	0.164642	1.04289
A0MZ66	Shootin-1	SHTN1	ENSG00000187164	SHTN1	0.168129	0.0766042	0.678985	0.457399	0.0129144	0.0261138	0.997111	0.230464	0.848874	0.58815	0.0819325	0.0816471	0.226399	0.334815	-0.0743608	-0.108416	-0.409176	0.300759
A0PJW6	Transmembrane protein 223	TMEM223	ENSG00000168569	TMEM223	0.780485	0.00155647	0.141844	2.50388e-05	0.0572296	0.0289397	0.997111	0.0250819	0.383872	0.000415223	0.202364	0.0882813	-0.0507922	0.703076	0.311695	-0.753868	-0.39138	-0.362488
A0PJW8	Death-associated protein-like 1	DAPL1	ENSG00000163331	DAPL1	NA	NA	NA	NA	NA	NA	NA	NA	NA	NA	NA	NA	NA	NA	NA	NA	NA	NA
A0PJZ3	Glucoside xylosyltransferase 2	GXYLT2	ENSG00000172986	GXYLT2	0.370031	0.0987369	0.117471	0.253161	0.00105022	0.00502432	0.997111	0.266229	0.348691	0.381264	0.0171463	0.0240372	-0.220577	-0.471457	0.479919	0.25088	0.951376	-0.700496
A0PK00	Transmembrane protein 120B	TMEM120B	ENSG00000188735	TMEM120B	0.978192	0.798304	0.143084	0.771716	0.225216	0.0599772	0.999401	0.89662	0.385699	0.84597	0.455267	0.150272	-0.00403992	-0.0458897	-0.243552	0.0418497	-0.197663	0.239512
A1A4S6	Rho GTPase-activating protein 10	ARHGAP10	ENSG00000071205	ARHGAP10	0.557872	0.00285339	0.0631353	0.00138969	0.154896	0.0761996	0.997111	0.0343779	0.25248	0.00781654	0.364895	0.177609	-0.0948922	-0.561174	-0.331145	0.466282	0.230028	0.236253
A1A5D9	BICD family-like cargo adapter 2	BICDL2	ENSG00000162069	BICDL2	0.0629002	0.379682	0.632793	0.343272	0.646173	0.124458	0.969058	0.595487	0.82328	0.478532	0.814731	0.254241	0.368815	0.200564	0.106354	0.168251	-0.0942099	0.262461
A1IGU5	Rho guanine nucleotide exchange factor 37	ARHGEF37	ENSG00000183111	ARHGEF37	0.197006	0.577189	0.901021	0.460851	0.632247	0.190471	0.997111	0.756701	0.959918	0.591625	0.807938	0.338735	0.246175	0.12086	0.0267043	0.125315	-0.0941559	0.219471
A1L020	RNA-binding protein MEX3A	MEX3A	ENSG00000254726	MEX3A	0.218052	0.00394013	0.246415	0.0187213	0.0533859	0.89441	0.997111	0.0402843	0.511982	0.0545795	0.194053	0.938943	0.345182	1.0261	0.379183	-0.680914	-0.646914	-0.0340006
A1L0T0	2-hydroxyacyl-CoA lyase 2	ILVBL	ENSG00000105135	ILVBL	0.256222	0.979469	0.72196	0.19063	0.717539	0.0636288	0.997111	0.989982	0.871818	0.311248	0.85488	0.15702	-0.164807	0.00428625	0.0565402	-0.169093	0.0522539	-0.221347
A1L170	Uncharacterized protein C1orf226	C1orf226	ENSG00000239887	C1orf226	0.94124	0.456021	0.318761	0.383537	0.0642017	0.149629	0.997245	0.659583	0.589053	0.518778	0.216288	0.288471	0.0269577	0.336229	-0.410522	-0.309272	-0.746752	0.43748
A1L188	NADH dehydrogenase [ubiquinone] 1 alpha subcomplex assembly factor 8	NDUFAF8	ENSG00000224877	NDUFAF8	0.689917	0.922204	0.381483	0.814147	0.487241	0.501629	0.997111	0.962218	0.646619	0.875835	0.70703	0.654635	-0.0676343	-0.0222052	-0.176129	-0.0454291	-0.153923	0.108494
A1L390	Pleckstrin homology domain-containing family G member 3	PLEKHG3	ENSG00000126822	PLEKHG3	0.847432	0.709054	0.0591746	0.489375	0.104528	0.00609751	0.997111	0.842607	0.245326	0.617253	0.290544	0.0276708	0.0261842	-0.0589514	-0.282764	0.0851355	-0.223812	0.308948
A1L4H1	Soluble scavenger receptor cysteine-rich domain-containing protein SSC5D	SSC5D	ENSG00000179954	SSC5D	0.901694	0.00523284	0.926313	0.000582784	0.000992022	0.784244	0.997111	0.0474935	0.969709	0.00409465	0.016721	0.867726	-0.0411911	-1.0893	0.0338874	1.04811	1.12319	-0.0750785
A1X283	SH3 and PX domain-containing protein 2B	SH3PXD2B	ENSG00000174705	SH3PXD2B	0.0650471	0.333031	0.0850917	0.00100322	0.00283412	0.959394	0.970124	0.55156	0.294528	0.00613316	0.0311814	0.976578	0.299247	-0.179895	0.305989	0.479141	0.485884	-0.00674229
A1XBS5	CBY1-interacting BAR domain-containing protein 1	CIBAR1	ENSG00000188343	CIBAR1	0.550102	0.136593	0.44256	0.0112931	0.38847	0.085801	0.997111	0.324067	0.694523	0.0372387	0.623751	0.193509	0.0965747	-0.280144	-0.137132	0.376719	0.143012	0.233707
A1YPR0	Zinc finger and BTB domain-containing protein 7C	ZBTB7C	ENSG00000184828	ZBTB7C	0.0736066	0.00320978	0.0170697	0.0448227	0.770418	0.155538	0.98853	0.0364916	0.126642	0.103791	0.885622	0.295939	0.413805	0.979352	0.864953	-0.565547	-0.114399	-0.451148
A1Z1Q3	ADP-ribose glycohydrolase MACROD2	MACROD2	ENSG00000172264	MACROD2	0.112646	0.634263	0.112904	0.243144	0.22557	0.779265	0.997111	0.796267	0.341976	0.369869	0.455713	0.864302	0.382272	0.131116	0.443619	0.251157	0.312504	-0.0613469
A2AJT9	BCLAF1 and THRAP3 family member 3	BCLAF3	ENSG00000173681	BCLAF3	0.496921	0.562243	0.0404981	0.995081	0.121522	0.0592481	0.997111	0.746784	0.202195	0.997008	0.317504	0.149015	-0.0994718	-0.100311	-0.352301	0.000838877	-0.25199	0.252829
A2IDD5	Coiled-coil domain-containing protein 78	CCDC78	ENSG00000162004	CCDC78	0.636033	0.0184478	0.00072138	0.000512017	0.339817	6.17462e-07	0.997111	0.0991968	0.0226451	0.00373285	0.581688	2.59837e-05	0.106188	-0.620435	-0.836908	0.726622	-0.216473	0.943096
A2RRP1	NBAS subunit of NRZ tethering complex	NBAS	ENSG00000151779	NBAS	0.0742582	0.45537	0.117499	0.294629	0.387101	0.931072	0.98853	0.658996	0.348691	0.427038	0.62243	0.961563	0.144826	0.0693786	0.139095	0.0754479	0.0697168	0.00573117
A2RTX5	Threonine--tRNA ligase 2. cytoplasmic	TARS3	ENSG00000185418	TARS3	0.681249	0.0100217	0.0604733	0.00419626	0.357895	0.0444559	0.997111	0.0696495	0.247291	0.0176898	0.597819	0.120313	-0.0728556	-0.529199	-0.366554	0.456343	0.162645	0.293698
A2RU67	Protein FAM234B	FAM234B	ENSG00000084444	FAM234B	0.999374	0.724132	0.0674043	0.655921	0.121286	0.0201915	0.999852	0.853314	0.261429	0.757371	0.317429	0.0675354	-0.000115748	-0.0615432	-0.316585	0.0614275	-0.255042	0.31647
A2RUC4	tRNA wybutosine-synthesizing protein 5	TYW5	ENSG00000162971	TYW5	0.309132	0.83701	0.192668	0.17209	0.10359	0.614779	0.997111	0.917351	0.4496	0.289159	0.289301	0.746074	-0.123133	0.0291839	-0.17304	-0.152316	-0.202224	0.0499078
A2RUS2	DENN domain-containing protein 3	DENND3	ENSG00000105339	DENND3	0.580197	0.0622343	0.0446851	0.0734179	0.940946	0.0447797	0.997111	0.204231	0.212608	0.150244	0.972396	0.120837	-0.0808253	-0.314414	-0.325285	0.233588	-0.0108718	0.24446
A2VDF0	Fucose mutarotase	FUOM	ENSG00000148803	FUOM	0.512384	0.456891	0.0398289	0.78871	0.199672	0.0456748	0.997111	0.660203	0.200316	0.857639	0.423916	0.122571	-0.147628	-0.206125	-0.522978	0.0584969	-0.316852	0.375349
A2VDJ0	Transmembrane protein 131-like	TMEM131L	ENSG00000121210	TMEM131L	0.714742	0.174248	0.637617	0.191935	0.360747	0.834602	0.997111	0.374745	0.826309	0.312881	0.600086	0.900767	0.0665412	0.304783	0.103581	-0.238242	-0.201202	-0.0370399
A3KMH1	von Willebrand factor A domain-containing protein 8	VWA8	ENSG00000102763	VWA8	0.581704	0.748908	0.104812	0.836857	0.156396	0.133795	0.997111	0.867767	0.328919	0.893353	0.366535	0.267443	-0.0856123	-0.0571532	-0.277119	-0.0284591	-0.219966	0.191507
A3KN83	Protein strawberry notch homolog 1	SBNO1	ENSG00000139697	SBNO1	0.115933	0.0514364	0.133567	0.450132	0.000123089	0.00011273	0.997111	0.182887	0.372371	0.581574	0.00456139	0.00141637	0.14225	0.202897	-0.148764	-0.0606474	-0.351661	0.291014
A4D126	D-ribitol-5-phosphate cytidylyltransferase	CRPPA	ENSG00000214960	CRPPA	0.436752	0.247873	0.0743295	0.0186011	0.531403	0.000890369	0.997111	0.462201	0.275349	0.0543062	0.741551	0.00668102	0.144938	-0.24938	-0.365942	0.394318	-0.116562	0.510881
A4D161	Protein FAM221A	FAM221A	ENSG00000188732	FAM221A	0.947184	0.510126	0.17543	0.445081	0.480862	0.0969153	0.997245	0.705055	0.427742	0.576572	0.703369	0.212164	0.0144692	0.175481	0.354932	-0.161012	0.179451	-0.340463
A4D1E9	GTP-binding protein 10	GTPBP10	ENSG00000105793	GTPBP10	0.67319	0.250392	0.525842	0.0530064	0.0477457	0.735782	0.997111	0.464703	0.75681	0.11729	0.180986	0.833759	-0.0641665	0.20327	-0.107295	-0.267436	-0.310564	0.0431282
A4D1P6	WD repeat-containing protein 91	WDR91	ENSG00000105875	WDR91	0.419058	0.0862544	0.0330593	0.189351	0.709805	0.0613044	0.997111	0.246243	0.182252	0.309881	0.850391	0.152926	-0.0892869	-0.21848	-0.259429	0.129193	-0.0409495	0.170142
A4D1S5	Ras-related protein Rab-19	RAB19	ENSG00000146955	RAB19	0.226678	0.28016	0.798196	0.00544525	0.343044	0.0734587	0.997111	0.497035	0.910791	0.0214323	0.584553	0.172829	0.242057	-0.249091	-0.0572808	0.491148	0.19181	0.299338
A4D1U4	DENN domain-containing protein 11	DENND11	ENSG00000262599	DENND11	0.380206	0.559677	0.0823511	0.0885149	0.225983	0.000925322	0.997111	0.74505	0.289399	0.173398	0.456188	0.00686303	-0.131224	0.102516	0.291983	-0.233739	0.189468	-0.423207
A4D1U4	DENN domain-containing protein 11	DENND11	ENSG00000257093	DENND11	0.380206	0.559677	0.0823511	0.0885149	0.225983	0.000925322	0.997111	0.74505	0.289399	0.173398	0.456188	0.00686303	-0.131224	0.102516	0.291983	-0.233739	0.189468	-0.423207
A4D2B0	Metallo-beta-lactamase domain-containing protein 1	MBLAC1	ENSG00000214309	MBLAC1	0.693976	0.967927	0.921443	0.642338	0.953282	0.564275	0.997111	0.983652	0.968128	0.746522	0.978587	0.706748	0.069866	-0.00855798	-0.0199865	0.078424	-0.0114285	0.0898525
A4FU01	Myotubularin-related protein 11	MTMR11	ENSG00000014914	MTMR11	0.538469	0.46496	0.815418	0.0576701	0.609128	0.325234	0.997111	0.667433	0.920011	0.125235	0.793671	0.491683	0.185352	-0.234078	-0.0838211	0.419429	0.150257	0.269173
A4FU69	EF-hand calcium-binding domain-containing protein 5	EFCAB5	ENSG00000176927	EFCAB5	0.878153	0.0694822	0.00363745	0.0300365	0.258881	0.000233959	0.997111	0.217784	0.0563956	0.077012	0.494586	0.00246316	0.0224899	0.307302	0.472615	-0.284812	0.165313	-0.450125
A5D8V6	Vacuolar protein sorting-associated protein 37C	VPS37C	ENSG00000167987	VPS37C	0.746237	0.0443981	0.872707	0.00326233	0.0322272	0.542747	0.997111	0.166793	0.947872	0.0147893	0.142776	0.689346	0.0403708	-0.289661	-0.021909	0.330031	0.267752	0.0622798
A5D8V7	Outer dynein arm-docking complex subunit 3	ODAD3	ENSG00000198003	ODAD3	0.840771	0.000970098	0.489379	0.000219228	0.00461217	0.53663	0.997111	0.0200177	0.730202	0.00197417	0.042587	0.684287	-0.0460524	-0.89627	-0.176373	0.850217	0.719896	0.130321
A5D8W1	Cilia- and flagella-associated protein 69	CFAP69	ENSG00000105792	CFAP69	0.100595	0.723063	0.401618	0.0929939	0.541491	0.327698	0.997111	0.852739	0.663559	0.180044	0.749555	0.494752	0.767102	0.179948	0.426487	0.587155	0.246539	0.340616
A5PL33	Protein KRBA1	KRBA1	ENSG00000133619	KRBA1	0.252636	0.0730744	0.199542	0.000170683	0.000590899	0.698415	0.997111	0.22398	0.457822	0.00164977	0.012229	0.806818	0.27414	-0.485287	0.353633	0.759427	0.83892	-0.0794935
A5PLL7	Plasmanylethanolamine desaturase 1	PEDS1	ENSG00000240849	PEDS1	0.470043	0.544254	0.0159882	0.98581	0.00110379	5.50096e-05	0.997111	0.732021	0.122569	0.991241	0.0177314	0.000820746	0.194737	0.190345	-0.710483	0.004392	-0.900828	0.90522
A5PLN9	Trafficking protein particle complex subunit 13	TRAPPC13	ENSG00000113597	TRAPPC13	0.518581	0.265917	0.404284	0.0313391	0.713793	0.0580844	0.997111	0.481098	0.665358	0.0794901	0.852483	0.146856	0.0868562	-0.172214	-0.123053	0.25907	0.0491605	0.20991
A5YKK6	CCR4-NOT transcription complex subunit 1	CNOT1	ENSG00000125107	CNOT1	0.464937	0.10553	0.962393	0.202884	0.0697611	0.407625	0.997111	0.277405	0.985527	0.325458	0.227984	0.571089	0.0510236	0.130231	0.00360666	-0.0792076	-0.126625	0.047417
A6H8M9	Cadherin-related family member 4	CDHR4	ENSG00000187492	CDHR4	0.782241	0.826093	0.0680598	0.498196	0.0148966	0.0279299	0.997111	0.911512	0.262743	0.625105	0.0888181	0.0858384	0.0467049	-0.0412094	0.358106	0.0879143	0.399315	-0.311401
A6NC57	Ankyrin repeat domain-containing protein 62	ANKRD62	ENSG00000181626	ANKRD62	0.767661	0.412091	0.942908	0.0973411	0.350242	0.626023	0.997111	0.624002	0.977474	0.186489	0.591271	0.755058	0.138531	-0.408536	-0.0371941	0.547067	0.371342	0.175725
A6NC98	Coiled-coil domain-containing protein 88B	CCDC88B	ENSG00000168071	CCDC88B	0.342826	0.141682	0.201832	0.389851	0.77341	0.565595	0.997111	0.330762	0.460524	0.524553	0.887017	0.707734	-0.192446	-0.342215	-0.28536	0.149769	0.0568551	0.0929136
A6NCE7	Microtubule-associated proteins 1A/1B light chain 3 beta 2;Microtubule-associated proteins 1A/1B light chain 3B	MAP1LC3B2;MAP1LC3B	ENSG00000258102	MAP1LC3B2	0.634515	0.386298	0.740648	0.0991193	0.525039	0.307154	0.997111	0.601083	0.881628	0.189084	0.737952	0.473361	0.103433	-0.216782	-0.0789352	0.320216	0.137847	0.182368
A6NCW0	Ubiquitin carboxyl-terminal hydrolase 17-like protein 3;Ubiquitin carboxyl-terminal hydrolase 17-like protein 5;Ubiquitin carboxyl-terminal hydrolase 17-like protein 15;Ubiquitin carboxyl-terminal hydrolase 17-like protein 10;Ubiquitin carboxyl-terminal hydrolase 17-like protein 13;Ubiquitin carboxyl-terminal hydrolase 17-like protein 12;Ubiquitin carboxyl-terminal hydrolase 17-like protein 11;Ub…	USP17L3;USP17L5;USP17L15;USP17L10;USP17L13;USP17L12;USP17L11;USP17L21;USP17L18;USP17L22;USP17L17;USP17L19;USP17L20;USP17L24;USP17L1	ENSG00000225327	USP17L3	0.722261	0.0162891	0.313415	0.000367949	0.000116693	0.354376	0.997111	0.091671	0.583812	0.00291435	0.00438775	0.522472	0.0867575	-0.668864	0.27372	0.755622	0.942585	-0.186963
A6ND36	Protein FAM83G	FAM83G	ENSG00000188522	FAM83G	0.982761	0.00165774	0.00840746	5.04053e-05	0.454188	0.000423821	0.999401	0.0260593	0.0877177	0.000686077	0.683448	0.00380453	0.00396628	-0.671949	-0.534939	0.675915	0.13701	0.538905
A6ND48	Olfactory receptor 14I1	OR14I1	ENSG00000189181	OR14I1	0.522285	0.00462572	0.0047883	0.00326094	0.768119	0.00224103	0.997111	0.0446549	0.0663319	0.0147893	0.884039	0.0133126	-0.164281	-0.864158	-0.788836	0.699877	0.075322	0.624555
A6NDB9	Paralemmin-3	PALM3	ENSG00000288318	PALM3	0.925318	0.0282261	0.564107	0.00802572	0.0712904	0.405872	0.997178	0.128227	0.783355	0.0286056	0.230699	0.569397	-0.0273184	0.852935	0.191555	-0.880254	-0.66138	-0.218874
A6NDB9	Paralemmin-3	PALM3	ENSG00000187867	PALM3	0.925318	0.0282261	0.564107	0.00802572	0.0712904	0.405872	0.997178	0.128227	0.783355	0.0286056	0.230699	0.569397	-0.0273184	0.852935	0.191555	-0.880254	-0.66138	-0.218874
A6NDG6	Glycerol-3-phosphate phosphatase	PGP	ENSG00000184207	PGP	0.848944	0.101549	0.14564	0.0202993	0.000565621	0.0868972	0.997111	0.271668	0.389626	0.0579133	0.0119322	0.195571	-0.0304261	0.301612	-0.255477	-0.332039	-0.557089	0.225051
A6NDU8	RAB7A-interacting MON1-CCZ1 complex subunit 1	RIMOC1	ENSG00000205765	RIMOC1	0.719197	0.776484	0.33233	0.970167	0.164015	0.0836846	0.997111	0.885217	0.602396	0.981159	0.377831	0.189755	0.0373771	0.0339188	-0.110591	0.00345829	-0.14451	0.147968
A6NEC2	Puromycin-sensitive aminopeptidase-like protein	NPEPPSL1	NA	NA	0.948916	0.645673	0.632245	0.541182	0.252148	0.418642	0.997245	0.805228	0.82328	0.662441	0.48651	0.580724	0.0227687	0.18643	-0.194059	-0.163662	-0.38049	0.216828
A6NED2	RCC1 domain-containing protein 1	RCCD1	ENSG00000166965	RCCD1	0.702185	0.816053	0.756595	0.465427	0.940707	0.382997	0.997111	0.906012	0.890138	0.595637	0.972396	0.547833	0.0569036	-0.0397819	-0.0509006	0.0966855	-0.0111187	0.107804
A6NEY8	Putative prolyl-tRNA synthetase associated domain-containing protein 1	PRORSD1P	NA	NA	0.497745	0.0583708	0.107905	0.00302032	0.652079	0.00505354	0.997111	0.196838	0.33403	0.0139467	0.818588	0.024139	0.186326	-0.640533	-0.500692	0.826859	0.139841	0.687018
A6NFI3	Zinc finger protein 316	ZNF316	ENSG00000205903	ZNF316	0.193266	0.0205204	0.327675	0.116466	0.118506	0.819029	0.997111	0.105111	0.598184	0.214366	0.313429	0.89023	0.182424	0.397756	0.154792	-0.215332	-0.242963	0.0276313
A6NFQ2	TRPM8 channel-associated factor 2	TCAF2	ENSG00000170379	TCAF2	0.637603	0.616918	0.00299597	0.241268	0.00694213	8.25615e-06	0.997111	0.785496	0.0504986	0.367888	0.0555494	0.000191807	0.0831989	-0.101311	-0.579683	0.184509	-0.478372	0.662882
A6NFT4	Cilia- and flagella-associated protein 73	CFAP73	ENSG00000186710	CFAP73	NA	NA	NA	NA	NA	NA	NA	NA	NA	NA	NA	NA	NA	NA	NA	NA	NA	NA
A6NGB9	WAS/WASL-interacting protein family member 3	WIPF3	ENSG00000122574	WIPF3	0.392786	5.54993e-05	0.151559	2.32373e-05	0.00199426	0.385445	0.997111	0.00650279	0.395394	0.00039689	0.0252418	0.550139	-0.269123	-1.47828	-0.497475	1.20915	0.980802	0.228352
A6NHC0	Calpain-8	CAPN8	ENSG00000203697	CAPN8	0.402946	0.0237653	0.0935797	0.0212058	0.470986	0.16666	0.997111	0.115559	0.310772	0.0597463	0.696036	0.309585	-0.326208	-0.955231	-0.721646	0.629023	0.233585	0.395438
A6NHL2	Tubulin alpha chain-like 3	TUBAL3	ENSG00000178462	TUBAL3	0.273739	0.228586	0.881401	0.744365	0.121024	0.125561	0.997111	0.437971	0.952377	0.826037	0.316996	0.255767	0.150298	0.19008	-0.0224256	-0.0397812	-0.212505	0.172724
A6NHQ2	rRNA/tRNA 2'-O-methyltransferase fibrillarin-like protein 1	FBLL1	ENSG00000188573	FBLL1	0.548989	0.0599049	0.362223	0.0842624	0.242623	0.632804	0.997111	0.200218	0.629673	0.167012	0.47588	0.759824	-0.16673	-0.611625	-0.277921	0.444895	0.333704	0.111191
A6NHR9	Structural mainte0ce of chromosomes flexible hinge domain-containing protein 1	SMCHD1	ENSG00000101596	SMCHD1	0.338062	0.568718	0.378322	0.070722	0.104755	0.992614	0.997111	0.750854	0.643653	0.14599	0.290774	0.996205	-0.108318	0.0740061	-0.109175	-0.182324	-0.183181	0.000857173
A6NHS7	MANSC domain-containing protein 4	MANSC4	ENSG00000205693	MANSC4	0.382445	0.392191	0.394841	0.869312	0.066911	0.030313	0.997111	0.606576	0.65868	0.91711	0.221991	0.0909567	0.374665	0.442652	-0.401482	-0.0679864	-0.844134	0.776147
A6NHX0	Cytosolic arginine sensor for mTORC1 subunit 2	CASTOR2	ENSG00000274070	CASTOR2	0.25326	0.31799	0.111048	0.00899692	0.530999	0.000419613	0.997111	0.537045	0.33815	0.0313487	0.741391	0.00377505	0.192656	-0.192314	-0.295723	0.38497	-0.103408	0.488378
A6NI28	Rho GTPase-activating protein 42	ARHGAP42	ENSG00000165895	ARHGAP42	0.063655	0.350642	0.715006	0.00176035	0.160766	0.0996948	0.969058	0.567719	0.868685	0.00934819	0.372519	0.216494	0.231912	-0.138041	0.0517613	0.369954	0.189803	0.180151
A6NI79	Coiled-coil domain-containing protein 69	CCDC69	ENSG00000198624	CCDC69	0.213511	0.289756	0.161838	0.986027	0.755405	0.716602	0.997111	0.506951	0.409927	0.991241	0.876878	0.819716	-0.233873	-0.230901	-0.290397	-0.00297199	-0.0594954	0.0565234
A6NIH7	Protein unc-119 homolog B	UNC119B	ENSG00000175970	UNC119B	0.000421437	0.108739	0.880084	0.05254	0.0442871	8.31653e-06	0.411565	0.28238	0.951756	0.116598	0.17313	0.000192707	0.399023	0.205994	-0.0184219	0.193028	-0.224416	0.417444
A6NIX2	Wilms tumor protein 1-interacting protein	WTIP	ENSG00000142279	WTIP	0.444296	0.143314	0.244358	0.294335	0.700767	0.521189	0.997111	0.332682	0.510239	0.426744	0.846792	0.670454	-0.154668	-0.33904	-0.261806	0.184372	0.0772339	0.107138
A6NJ78	12S rRNA N4-methylcytidine (m4C) methyltransferase	METTL15	ENSG00000169519	METTL15	0.986954	0.319514	0.272628	0.202999	0.0231129	0.15187	0.999852	0.538469	0.538696	0.325568	0.11604	0.291392	-0.0030531	0.220378	-0.225882	-0.223431	-0.446261	0.222829
A6NJG2	Ankyrin repeat domain-containing protein SOWAHD	SOWAHD	ENSG00000187808	SOWAHD	0.98213	0.776545	0.0415513	0.725103	0.0519379	0.00764673	0.999401	0.885217	0.205079	0.810549	0.19034	0.0328563	-0.00521169	-0.0764062	-0.553501	0.0711945	-0.477095	0.548289
A6NK44	Glyoxalase domain-containing protein 5	GLOD5	ENSG00000171433	GLOD5	0.9609	0.866831	0.610781	0.798737	0.743927	0.486633	0.997245	0.934161	0.810978	0.865164	0.870048	0.64169	0.00688367	-0.0301802	-0.08789	0.0370639	-0.0577098	0.0947737
A6NK58	Putative lipoyltransferase 2. mitochondrial	LIPT2	ENSG00000175536	LIPT2	0.704135	0.0492301	0.890647	0.00437765	0.0184192	0.783418	0.997111	0.178757	0.956444	0.0181716	0.101201	0.867319	-0.0780969	0.488503	-0.0311979	-0.5666	-0.5197	-0.046899
A6NKD9	Coiled-coil domain-containing protein 85C	CCDC85C	ENSG00000205476	CCDC85C	0.317849	0.566361	0.231238	0.77275	0.553204	0.656512	0.997111	0.749574	0.493793	0.846471	0.756748	0.776821	0.136814	0.0973161	0.192509	0.0394977	0.095193	-0.0556953
A6NKG5	Retrotransposon-like protein 1	RTL1	ENSG00000254656	RTL1	0.173132	0.142304	0.857771	0.000747834	0.124595	0.0450422	0.997111	0.331332	0.940821	0.00495579	0.322205	0.121264	0.255777	-0.329448	-0.036753	0.585225	0.292695	0.29253
A6NLU0	Ret finger protein-like 4A;Ret finger protein-like 4A-like protein 1	RFPL4A;RFPL4AL1	ENSG00000223638	RFPL4A	0.443027	0.0019586	0.108674	0.00132979	0.0691737	0.206917	0.997111	0.0283569	0.334697	0.00757086	0.227239	0.35921	-0.191068	-0.931369	-0.452979	0.740301	0.47839	0.26191
A6NM28	Zinc finger protein 92 homolog	ZFP92	ENSG00000189420	ZFP92	0.506212	0.179558	0.309979	0.0135115	0.0137445	0.549012	0.997111	0.381134	0.580738	0.0427149	0.0849409	0.693955	0.125864	-0.300096	0.233195	0.425961	0.533291	-0.10733
A6NMZ7	Collagen alpha-6(VI) chain	COL6A6	ENSG00000206384	COL6A6	0.15953	0.934404	0.973544	0.10277	0.899311	0.112914	0.997111	0.968313	0.990135	0.194956	0.95248	0.236931	0.313734	-0.0214817	0.00832891	0.335215	0.0298106	0.305405
A6NNY8	Ubiquitin carboxyl-terminal hydrolase 27	USP27X	ENSG00000273820	USP27X	0.751143	0.325279	0.244022	0.360504	0.878656	0.247766	0.997111	0.543809	0.509921	0.49583	0.943255	0.408894	0.133103	0.505746	0.579916	-0.372643	0.0741696	-0.446812
A6ZKI3	Retrotransposon Gag-like protein 8C	RTL8C	ENSG00000134590	RTL8C	0.409589	0.0187892	0.534286	0.032501	0.000840149	0.0692578	0.997111	0.10042	0.76194	0.0814509	0.0150056	0.165976	-0.24322	-0.802826	0.203739	0.559606	1.00657	-0.446959
A7E2V4	Zinc finger SWIM domain-containing protein 8	ZSWIM8	ENSG00000214655	ZSWIM8	0.521007	0.220957	0.263411	0.0219758	0.863108	0.0244933	0.997111	0.429223	0.528624	0.0613105	0.935373	0.0781245	0.0577324	-0.126714	-0.111139	0.184446	0.0155745	0.168872
A7KAX9	Rho GTPase-activating protein 32	ARHGAP32	ENSG00000134909	ARHGAP32	0.231797	0.328391	0.468709	0.0106294	0.059648	0.639575	0.997111	0.547052	0.713665	0.0355178	0.206714	0.765268	0.165648	-0.156703	0.111177	0.322351	0.267879	0.0544714
A8CG34	Nuclear envelope pore membrane protein POM 121C	POM121C	ENSG00000272391	POM121C	0.726457	0.423706	0.816338	0.510435	0.535357	0.929725	0.997111	0.632908	0.920635	0.636262	0.74464	0.961375	-0.0845825	-0.229727	-0.0656379	0.145144	0.164089	-0.0189446
A8K2U0	Alpha-2-macroglobulin-like protein 1	A2ML1	ENSG00000166535	A2ML1	0.606272	0.123611	0.203714	0.0115248	0.794867	0.0315851	0.997111	0.306119	0.462256	0.0378317	0.900141	0.0935973	0.19587	-0.663755	-0.559151	0.859625	0.104604	0.755021
A8K7I4	Calcium-activated chloride channel regulator 1	CLCA1	ENSG00000016490	CLCA1	0.429608	0.536038	0.51389	0.0916966	0.9999	0.0639171	0.997111	0.725373	0.748575	0.178068	0.9999	0.157447	0.26766	-0.243641	-0.243598	0.511301	4.28259e-05	0.511258
A8K855	EF-hand calcium-binding domain-containing protein 7	EFCAB7	ENSG00000203965	EFCAB7	0.340358	0.173604	0.0397821	0.00804128	0.555334	0.000159634	0.997111	0.374211	0.200178	0.0286511	0.758269	0.00183499	0.192264	-0.333819	-0.463479	0.526083	-0.12966	0.655743
A8K979	ERI1 exoribonuclease 2	ERI2	ENSG00000196678	ERI2	0.813664	0.555572	0.710095	0.299548	0.784695	0.423604	0.997111	0.741702	0.866103	0.432409	0.893896	0.585969	0.056133	-0.165456	-0.0988449	0.221589	0.0666111	0.154978
A8MPS7	Carbohydrate deacetylase	YDJC	ENSG00000161179	YDJC	0.741195	0.627428	0.11632	0.793429	0.250512	0.0877745	0.997111	0.792195	0.347369	0.861311	0.484733	0.197157	-0.0552026	-0.094874	-0.292009	0.0396714	-0.197135	0.236806
A8MSI8	LYR motif-containing protein 9	LYRM9	ENSG00000232859	LYRM9	0.644103	0.694981	0.132717	0.360472	0.282895	0.0220706	0.997111	0.833661	0.371155	0.49583	0.520229	0.0722893	0.0927699	-0.0970863	-0.358577	0.189856	-0.261491	0.451347
A8MT70	Zinc finger B-box domain-containing protein 1	ZBBX	ENSG00000169064	ZBBX	0.912511	0.36585	0.720063	0.154493	0.541666	0.535553	0.997111	0.582887	0.871131	0.266174	0.749555	0.683337	-0.0281025	0.254755	0.105271	-0.282857	-0.149484	-0.133374
A8MVW0	Protein FAM171A2	FAM171A2	ENSG00000161682	FAM171A2	0.345052	0.332724	0.57818	0.763491	0.635015	0.768804	0.997111	0.551229	0.79123	0.839804	0.808839	0.856498	0.187525	0.251664	0.132572	-0.0641395	-0.119092	0.0549524
A8MVX0	Rho guanine nucleotide exchange factor 33	ARHGEF33	ENSG00000214694	ARHGEF33	0.617371	0.249112	0.732402	0.0303221	0.345096	0.278498	0.997111	0.463596	0.877463	0.077469	0.586492	0.443477	0.174521	-0.462118	-0.135258	0.636639	0.32686	0.309779
A8MW92	PHD finger protein 20-like protein 1	PHF20L1	ENSG00000129292	PHF20L1	0.554149	0.270326	0.394797	0.0452444	0.0335146	0.673339	0.997111	0.486226	0.65868	0.104391	0.146084	0.789382	-0.0731851	0.164303	-0.11601	-0.237489	-0.280314	0.0428252
A8MWY0	Endosome/lysosome-associated apoptosis and autophagy regulator family member 2	ELAPOR2	ENSG00000164659	ELAPOR2	0.0931518	0.0672759	0.608361	9.24491e-05	0.0139857	0.229302	0.997111	0.21387	0.809759	0.00104977	0.0856963	0.385804	0.352758	-0.464256	0.124224	0.817014	0.588479	0.228535
A8MXV4	Acyl-coenzyme A diphosphatase NUDT19	NUDT19	ENSG00000213965	NUDT19	0.778222	0.403035	0.885177	0.163188	0.420414	0.591674	0.997111	0.616381	0.953843	0.277614	0.65298	0.729291	-0.0572124	0.195381	0.0321558	-0.252593	-0.163225	-0.0893682
A8MXV6	CMT1A duplicated region transcript 15 protein-like protein	CDRT15L2	ENSG00000214819	CDRT15L2	0.154184	0.810167	0.878087	0.243961	0.905675	0.117963	0.997111	0.903622	0.950498	0.370453	0.954786	0.244972	-0.310887	-0.063462	-0.0361492	-0.247425	0.0273128	-0.274738
A8MYA2	Uncharacterized protein CXorf49	CXorf49	ENSG00000215113	CXorf49B	0.201422	0.0133195	0.155884	0.0693635	0.211487	0.692768	0.997111	0.0822158	0.401745	0.143842	0.438125	0.802807	-0.408883	-0.944528	-0.517448	0.535644	0.427079	0.108565
A8MYA2	Uncharacterized protein CXorf49	CXorf49	ENSG00000215115	CXorf49	0.201422	0.0133195	0.155884	0.0693635	0.211487	0.692768	0.997111	0.0822158	0.401745	0.143842	0.438125	0.802807	-0.408883	-0.944528	-0.517448	0.535644	0.427079	0.108565
A8TX70	Collagen alpha-5(VI) chain	COL6A5	ENSG00000172752	COL6A5	0.607969	0.150561	0.50869	0.210615	0.366946	0.792522	0.997111	0.343598	0.745542	0.334419	0.605928	0.873312	-0.0665609	-0.225449	-0.0963333	0.158888	0.129115	0.0297723
A9UHW6	MIF4G domain-containing protein	MIF4GD	ENSG00000125457	MIF4GD	0.907937	0.00638701	0.497928	0.000288131	0.0159047	0.295438	0.997111	0.0533464	0.737233	0.00241442	0.0917716	0.461243	0.0161566	-0.442014	-0.103859	0.45817	0.338155	0.120016
A9Z1Z3	Fer-1-like protein 4	FER1L4	NA	NA	0.833816	0.19665	0.256176	0.0638449	0.78881	0.0786585	0.997111	0.400743	0.521884	0.135008	0.896541	0.181282	0.0374719	-0.274274	-0.224163	0.311746	0.0501102	0.261635
B0I1T2	Unconventional myosin-Ig	MYO1G	ENSG00000136286	MYO1G	0.271059	0.22737	0.168216	0.738907	0.912966	0.61557	0.997111	0.436498	0.417995	0.821675	0.959221	0.746465	-0.28428	-0.362029	-0.390492	0.0777496	-0.028463	0.106213
B1AJZ9	Forkhead-associated domain-containing protein 1	FHAD1	ENSG00000142621	FHAD1	0.52919	0.435123	0.791915	0.752489	0.262945	0.294741	0.997111	0.641568	0.90898	0.832091	0.498547	0.460649	0.0966202	0.142825	-0.0460367	-0.0462045	-0.188861	0.142657
B1AK53	Espin	ESPN	ENSG00000187017	ESPN	0.357925	0.563328	0.0228711	0.874288	0.126913	0.0480459	0.997111	0.747294	0.148513	0.919713	0.325455	0.127302	0.211518	0.172865	0.58163	0.0386537	0.408765	-0.370111
B1ANS9	WD repeat-containing protein 64	WDR64	ENSG00000162843	WDR64	0.544326	0.0501021	0.0828478	0.0276378	0.795942	0.0680388	0.997111	0.180709	0.290418	0.0724839	0.901009	0.163973	-0.127655	-0.453628	-0.407396	0.325973	0.0462321	0.279741
B2RBV5	MORF4 family associated protein 1 like 2	MRFAP1L2	ENSG00000170846	MRFAP1L2	0.561747	0.0838469	0.546528	0.111584	0.257487	0.860489	0.997111	0.242528	0.769457	0.207088	0.493116	0.918756	0.147155	0.552326	0.191702	-0.405171	-0.360624	-0.0445467
B2RTY4	Unconventional myosin-IXa	MYO9A	ENSG00000066933	MYO9A	0.840318	0.19552	0.0345696	0.152453	0.419494	0.0107573	0.997111	0.399485	0.185769	0.263569	0.652296	0.0422859	-0.0279564	-0.211162	-0.327789	0.183206	-0.116627	0.299833
B2RUZ4	Small integral membrane protein 1	SMIM1	ENSG00000235169	SMIM1	0.724451	0.297138	0.580748	0.338556	0.49937	0.748897	0.997111	0.514702	0.792002	0.474053	0.717984	0.843203	0.0902504	0.344275	0.152278	-0.254025	-0.191997	-0.0620279
B6A8C7	T-cell-interacting. activating receptor on myeloid cells protein 1	TARM1	ENSG00000275384	TARM1	0.19803	0.517978	0.126999	0.579967	0.372687	0.602953	0.997111	0.711787	0.362693	0.69573	0.611319	0.737789	0.446926	0.268211	0.598321	0.178715	0.33011	-0.151395
B6A8C7	T-cell-interacting. activating receptor on myeloid cells protein 1	TARM1	ENSG00000276604	TARM1	0.19803	0.517978	0.126999	0.579967	0.372687	0.602953	0.997111	0.711787	0.362693	0.69573	0.611319	0.737789	0.446926	0.268211	0.598321	0.178715	0.33011	-0.151395
B6A8C7	T-cell-interacting. activating receptor on myeloid cells protein 1	TARM1	ENSG00000277178	TARM1	0.19803	0.517978	0.126999	0.579967	0.372687	0.602953	0.997111	0.711787	0.362693	0.69573	0.611319	0.737789	0.446926	0.268211	0.598321	0.178715	0.33011	-0.151395
B6A8C7	T-cell-interacting. activating receptor on myeloid cells protein 1	TARM1	ENSG00000276145	TARM1	0.19803	0.517978	0.126999	0.579967	0.372687	0.602953	0.997111	0.711787	0.362693	0.69573	0.611319	0.737789	0.446926	0.268211	0.598321	0.178715	0.33011	-0.151395
B6A8C7	T-cell-interacting. activating receptor on myeloid cells protein 1	TARM1	ENSG00000275123	TARM1	0.19803	0.517978	0.126999	0.579967	0.372687	0.602953	0.997111	0.711787	0.362693	0.69573	0.611319	0.737789	0.446926	0.268211	0.598321	0.178715	0.33011	-0.151395
B6A8C7	T-cell-interacting. activating receptor on myeloid cells protein 1	TARM1	ENSG00000274889	TARM1	0.19803	0.517978	0.126999	0.579967	0.372687	0.602953	0.997111	0.711787	0.362693	0.69573	0.611319	0.737789	0.446926	0.268211	0.598321	0.178715	0.33011	-0.151395
B6A8C7	T-cell-interacting. activating receptor on myeloid cells protein 1	TARM1	ENSG00000273875	TARM1	0.19803	0.517978	0.126999	0.579967	0.372687	0.602953	0.997111	0.711787	0.362693	0.69573	0.611319	0.737789	0.446926	0.268211	0.598321	0.178715	0.33011	-0.151395
B6A8C7	T-cell-interacting. activating receptor on myeloid cells protein 1	TARM1	ENSG00000275806	TARM1	0.19803	0.517978	0.126999	0.579967	0.372687	0.602953	0.997111	0.711787	0.362693	0.69573	0.611319	0.737789	0.446926	0.268211	0.598321	0.178715	0.33011	-0.151395
B6A8C7	T-cell-interacting. activating receptor on myeloid cells protein 1	TARM1	ENSG00000276355	TARM1	0.19803	0.517978	0.126999	0.579967	0.372687	0.602953	0.997111	0.711787	0.362693	0.69573	0.611319	0.737789	0.446926	0.268211	0.598321	0.178715	0.33011	-0.151395
B6A8C7	T-cell-interacting. activating receptor on myeloid cells protein 1	TARM1	ENSG00000248385	TARM1	0.19803	0.517978	0.126999	0.579967	0.372687	0.602953	0.997111	0.711787	0.362693	0.69573	0.611319	0.737789	0.446926	0.268211	0.598321	0.178715	0.33011	-0.151395
B6SEH9	Endogenous retrovirus group V member 2 Env polyprotein	ERVV-2	ENSG00000268964	ERVV-2	0.0383163	0.491973	0.331204	0.000517115	0.712596	0.000231338	0.917152	0.68934	0.601629	0.00375567	0.85202	0.0024431	0.588328	-0.20466	-0.298049	0.792987	-0.0933892	0.886376
B7ZAP0	Rab GTPase-activating protein 1-like. isoform 10	RABGAP1L	ENSG00000152061	RABGAP1L	0.431001	0.73979	0.891966	0.168513	0.573188	0.381876	0.997111	0.862262	0.956724	0.28502	0.77097	0.54664	0.178211	-0.0878754	0.0333361	0.266086	0.121211	0.144874
B7ZAQ6	Golgi pH regulator A;Golgi pH regulator B	GPR89A;GPR89B	ENSG00000117262	GPR89A	0.859109	0.0142812	0.731468	0.00310702	0.0142506	0.808501	0.997111	0.0849637	0.877163	0.0142637	0.0866296	0.883746	0.0172122	0.275098	0.0364815	-0.257886	-0.238616	-0.0192692
B7ZBB8	Protein phosphatase 1 regulatory subunit 3G	PPP1R3G	ENSG00000219607	PPP1R3G	0.762845	0.412074	0.0171117	0.468715	0.000613348	0.000407542	0.997111	0.624002	0.126642	0.598356	0.0125419	0.00368908	0.0675701	0.218429	-0.596011	-0.150859	-0.81444	0.663581
C9J7I0	UBAP1-MVB12-associated (UMA)-domain containing protein 1	UMAD1	ENSG00000219545	UMAD1	0.871357	0.000779013	0.0890151	1.33245e-05	0.0556436	0.0181555	0.997111	0.0180696	0.302341	0.000261521	0.19881	0.0622762	0.027231	-0.678056	-0.327475	0.705287	0.350581	0.354706
C9JI98	Transmembrane protein 238	TMEM238	ENSG00000233493	TMEM238	0.490186	0.656117	0.394142	0.146268	0.13226	0.735913	0.997111	0.81169	0.658399	0.255374	0.332417	0.833791	0.138287	-0.101694	0.192514	0.239981	0.294208	-0.0542273
C9JLW8	Mapk-regulated corepressor-interacting protein 1	MCRIP1	ENSG00000288213	MCRIP1	0.785854	0.158974	0.447038	0.0342177	0.015602	0.494742	0.997111	0.355993	0.69815	0.0844745	0.0908117	0.648296	-0.0338638	0.202257	-0.105399	-0.236121	-0.307656	0.0715348
C9JLW8	Mapk-regulated corepressor-interacting protein 1	MCRIP1	ENSG00000225663	MCRIP1	0.785854	0.158974	0.447038	0.0342177	0.015602	0.494742	0.997111	0.355993	0.69815	0.0844745	0.0908117	0.648296	-0.0338638	0.202257	-0.105399	-0.236121	-0.307656	0.0715348
E9PAV3	Nascent polypeptide-associated complex subunit alpha. muscle-specific form	NACA	ENSG00000196531	NACA	0.172975	0.0347317	0.191963	0.236448	0.365364	0.889063	0.997111	0.144633	0.448758	0.363072	0.604477	0.936002	-0.428862	-0.777427	-0.46867	0.348565	0.308757	0.0398087
E9PRG8	Uncharacterized protein C11orf98	C11orf98	ENSG00000278615	C11orf98	0.691511	0.000346084	0.0571884	6.23902e-07	0.0435006	0.00301174	0.997111	0.0129541	0.241183	3.3356e-05	0.17113	0.0164795	-0.0650919	0.685518	0.348273	-0.75061	-0.337245	-0.413365
H7BZ55	Ciliary rootlet coiled-coil protein 2	CROCC2	ENSG00000226321	CROCC2	0.498886	0.0437207	0.872681	0.0642845	0.0316375	0.541402	0.997111	0.165369	0.947872	0.135694	0.141016	0.688187	-0.142749	-0.491506	-0.0370626	0.348757	0.454443	-0.105686
K7EJ46	Small integral membrane protein 22	SMIM22	ENSG00000267795	SMIM22	0.0854965	0.160945	0.23289	0.000138724	0.00574371	0.759954	0.997111	0.357963	0.49596	0.00143116	0.0487669	0.85033	0.685946	-0.626943	0.570597	1.31289	1.19754	0.115349
L0R6Q1	SLC35A4 upstream open reading frame protein	SLC35A4	ENSG00000293600	NA	0.39566	0.412896	0.726798	0.0450497	0.184659	0.569042	0.997111	0.624669	0.874218	0.104152	0.405721	0.71061	-0.116497	0.129058	-0.0524906	-0.245556	-0.181549	-0.0640067
L0R819	ASNSD1 upstream open reading frame protein	ASDURF	ENSG00000286053	ASDURF	0.274064	0.0095584	0.00550886	0.0305505	0.947674	0.0149483	0.997111	0.0676823	0.0714535	0.0778554	0.975951	0.0539348	0.174586	0.480516	0.4909	-0.30593	0.0103838	-0.316313
O00115	Deoxyribonuclease-2-alpha	DNASE2	ENSG00000105612	DNASE2	0.48247	0.00455155	0.0171351	0.00394743	0.521449	0.0197885	0.997111	0.044244	0.126642	0.0170039	0.735258	0.0665123	0.135488	0.63506	0.510821	-0.499572	-0.124239	-0.375333
O00116	Alkyldihydroxyacetonephosphate synthase. peroxisomal	AGPS	ENSG00000018510	AGPS	0.989844	0.988628	0.209085	0.973897	0.162281	0.0966349	0.999852	0.994452	0.470053	0.983973	0.375109	0.211835	-0.00187675	0.00241499	-0.203407	-0.00429174	-0.205822	0.20153
O00124	UBX domain-containing protein 8	UBXN8	ENSG00000104691	UBXN8	0.630699	0.0143929	0.00786514	0.0092942	0.884016	0.00358288	0.997111	0.0851057	0.0852519	0.0321013	0.945866	0.0186294	-0.0841767	-0.503354	-0.530155	0.419177	-0.0268019	0.445979
O00139	Kinesin-like protein KIF2A	KIF2A	ENSG00000068796	KIF2A	0.780229	0.0322267	0.485143	0.0022131	0.00132511	0.553011	0.997111	0.138529	0.726553	0.011136	0.0197708	0.697628	-0.0354639	0.314609	-0.0973099	-0.350073	-0.411919	0.061846
O00142	Thymidine kinase 2. mitochondrial	TK2	ENSG00000166548	TK2	0.999425	0.0209583	0.464233	0.00297526	0.0619521	0.327637	0.999852	0.106503	0.711184	0.0138008	0.211416	0.494733	9.60728e-05	-0.355998	-0.106998	0.356094	0.249	0.107094
O00148	ATP-dependent RNA helicase DDX39A	DDX39A	ENSG00000123136	DDX39A	0.751893	0.000596474	0.0388646	2.33589e-06	0.0840416	0.00178675	0.997111	0.0159559	0.19743	7.82736e-05	0.253338	0.0112662	-0.0609961	0.772563	0.439169	-0.833559	-0.333394	-0.500165
O00151	PDZ and LIM domain protein 1	PDLIM1	ENSG00000107438	PDLIM1	0.198595	0.510484	0.192092	0.550397	0.497659	0.859886	0.997111	0.705359	0.448958	0.670443	0.716339	0.918207	0.258044	0.151581	0.287036	0.106463	0.135455	-0.0289922
O00154	Cytosolic acyl coenzyme A thioester hydrolase	ACOT7	ENSG00000097021	ACOT7	0.98463	0.820216	0.282347	0.752585	0.356953	0.144563	0.999823	0.908254	0.55095	0.832107	0.596859	0.281489	0.00365396	-0.0495463	-0.223859	0.0532002	-0.174313	0.227513
O00159	Unconventional myosin-Ic	MYO1C	ENSG00000197879	MYO1C	0.65541	0.00157304	0.321652	0.000349846	0.0099303	0.434414	0.997111	0.0252695	0.5915	0.00280123	0.0699139	0.595272	-0.0760719	-0.626931	-0.18538	0.550859	0.441552	0.109308
O00160	Unconventional myosin-If	MYO1F	ENSG00000142347	MYO1F	0.342962	0.136604	0.246444	0.389575	0.656844	0.693425	0.997111	0.324067	0.511982	0.52432	0.821163	0.803138	-0.258669	-0.467408	-0.34675	0.208739	0.120658	0.0880807
O00161	Synaptosomal-associated protein 23	SNAP23	ENSG00000092531	SNAP23	0.566061	0.0189976	0.0187883	0.016909	0.903574	0.0144957	0.997111	0.100885	0.132659	0.050581	0.953662	0.0527467	-0.0776649	-0.367211	-0.350878	0.289546	0.0163328	0.273213
O00165	HCLS1-associated protein X-1	HAX1	ENSG00000143575	HAX1	0.727771	0.0125479	0.0668884	0.00509282	0.38372	0.0444618	0.997111	0.0792997	0.260771	0.0204051	0.619613	0.120313	0.0456927	0.387522	0.268467	-0.341829	-0.119055	-0.222774
O00167	Eyes absent homolog 2	EYA2	ENSG00000064655	EYA2	0.511058	0.620794	0.599491	0.997495	0.316628	0.167257	0.997111	0.788181	0.803738	0.998385	0.557111	0.310245	0.218116	0.219272	-0.206626	-0.00115596	-0.425898	0.424742
O00168	Phospholemman	FXYD1	ENSG00000266964	FXYD1	0.635483	0.276237	0.574334	0.371479	0.0640002	0.193542	0.997111	0.493087	0.789334	0.506675	0.215964	0.342594	-0.217693	-0.56798	0.29261	0.350288	0.86059	-0.510302
O00170	AH receptor-interacting protein	AIP	ENSG00000110711	AIP	0.0650466	0.883265	0.563975	0.0239524	0.641616	0.0027229	0.970124	0.941873	0.783278	0.0653043	0.812909	0.0154423	-0.177115	0.0161317	0.0604828	-0.193247	0.0443511	-0.237598
O00178	GTP-binding protein 1	GTPBP1	ENSG00000100226	GTPBP1	0.370703	0.853672	0.29883	0.213835	0.175742	0.765679	0.997111	0.927309	0.570484	0.338111	0.393387	0.854036	-0.0801217	0.0189543	-0.101974	-0.099076	-0.120928	0.0218524
O00180	Potassium channel subfamily K member 1	KCNK1	ENSG00000135750	KCNK1	0.370893	0.476231	0.134959	0.0284239	0.279948	0.00372132	0.997111	0.676207	0.374725	0.0740725	0.516906	0.0191668	0.358714	-0.289743	-0.673024	0.648458	-0.38328	1.03174
O00182	Galectin-9	LGALS9	ENSG00000168961	LGALS9	0.0350245	0.053394	0.577212	0.901018	0.00475404	0.00101585	0.917152	0.187006	0.790747	0.937933	0.0432511	0.00736942	-0.490414	-0.516012	0.141427	0.025598	0.65744	-0.631842
O00186	Syntaxin-binding protein 3	STXBP3	ENSG00000116266	STXBP3	0.347149	0.352311	0.580434	0.0246688	0.0937053	0.682903	0.997111	0.569021	0.792002	0.0667965	0.271412	0.796229	-0.0850505	0.0967034	-0.0547768	-0.181754	-0.15148	-0.0302737
O00187	Man0-binding lectin serine protease 2	MASP2	ENSG00000009724	MASP2	0.499888	0.0313722	0.000471792	0.0418581	0.142043	0.000110829	0.997111	0.136837	0.0174031	0.0982134	0.346912	0.00140451	-0.155442	-0.562485	-0.887598	0.407043	-0.325113	0.732156
O00189	AP-4 complex subunit mu-1	AP4M1	ENSG00000221838	AP4M1	0.305779	0.868169	0.210252	0.172143	0.23706	0.00348467	0.997111	0.935029	0.471104	0.289159	0.469322	0.0182222	0.164869	-0.0311499	-0.224967	0.196019	-0.193818	0.389836
O00192	Splicing regulator ARVCF	ARVCF	ENSG00000099889	ARVCF	0.465344	0.0122047	0.394521	0.0160359	0.0514341	0.802493	0.997111	0.0784481	0.65868	0.0486433	0.189502	0.879615	0.124135	0.497138	0.159438	-0.373003	-0.3377	-0.0353025
O00193	Small acidic protein	SMAP	ENSG00000110696	C11orf58	0.897416	0.0964029	0.516324	0.0223111	0.00980704	0.480727	0.997111	0.263045	0.750186	0.0619821	0.0693315	0.636661	-0.0195333	0.290506	-0.109346	-0.310039	-0.399852	0.0898126
O00194	Ras-related protein Rab-27B	RAB27B	ENSG00000041353	RAB27B	0.118141	0.00434866	0.902087	1.31441e-07	0.000795787	0.0899891	0.997111	0.0429817	0.960573	1.13381e-05	0.0146132	0.200811	0.556729	-1.17366	0.0484508	1.73039	1.22212	0.508279
O00203	AP-3 complex subunit beta-1	AP3B1	ENSG00000132842	AP3B1	0.268209	0.0231319	0.073021	3.93796e-05	0.511785	0.000220038	0.997111	0.113503	0.273163	0.000577474	0.727282	0.00234791	0.098079	-0.232375	-0.174517	0.330454	0.0578581	0.272596
O00204	Sulfotransferase 2B1	SULT2B1	ENSG00000088002	SULT2B1	0.194253	0.0513028	0.0145745	9.75343e-05	0.674679	1.79097e-06	0.997111	0.182665	0.117713	0.00109576	0.832267	6.15471e-05	0.339963	-0.593866	-0.703806	0.933828	-0.10994	1.04377
O00206	Toll-like receptor 4	TLR4	ENSG00000136869	TLR4	0.797521	0.0624545	0.00116971	0.0487352	0.174922	0.000229441	0.997111	0.204625	0.029647	0.110459	0.392513	0.00242805	-0.0420774	-0.360567	-0.605801	0.31849	-0.245234	0.563723
O00213	Amyloid beta precursor protein binding family B member 1	APBB1	ENSG00000166313	APBB1	0.908757	0.102791	0.0372096	0.0419405	0.629976	0.00769806	0.997111	0.273284	0.192713	0.0983595	0.806363	0.032994	-0.0210505	-0.343897	-0.432441	0.322847	-0.0885436	0.41139
O00214	Galectin-8	LGALS8	ENSG00000116977	LGALS8	0.571965	0.5101	0.427722	0.13812	0.909992	0.0811453	0.997111	0.705055	0.683999	0.244197	0.957454	0.185638	0.093966	-0.125883	-0.144607	0.219849	-0.018724	0.238572
O00217	NADH dehydrogenase [ubiquinone] iron-sulfur protein 8. mitochondrial	NDUFS8	ENSG00000110717	NDUFS8	0.792615	0.307046	0.634377	0.305655	0.511896	0.752546	0.997111	0.526007	0.824185	0.438767	0.727282	0.845637	0.0287327	0.128449	0.0569847	-0.099716	-0.0714641	-0.028252
O00221	NF-kappa-B inhibitor epsilon	NFKBIE	ENSG00000146232	NFKBIE	0.908402	0.82396	0.713588	0.874406	0.881751	0.726685	0.997111	0.910206	0.867842	0.919744	0.944978	0.827078	0.0145227	0.0322725	0.0511358	-0.0177498	0.0188632	-0.0366131
O00231	26S proteasome non-ATPase regulatory subunit 11	PSMD11	ENSG00000108671	PSMD11	0.407901	0.898889	0.000155109	0.27414	6.11943e-05	3.77671e-09	0.997111	0.950366	0.00892188	0.404434	0.00302	4.40545e-07	0.0573272	-0.0101072	-0.292216	0.0674344	-0.282109	0.349543
O00232	26S proteasome non-ATPase regulatory subunit 12	PSMD12	ENSG00000197170	PSMD12	0.569417	0.766398	0.00255471	0.306661	0.00287758	3.39301e-06	0.997111	0.879396	0.0474215	0.439893	0.0314908	9.78349e-05	0.0424347	-0.0254604	-0.249408	0.0678951	-0.223948	0.291843
O00233	26S proteasome non-ATPase regulatory subunit 9	PSMD9	ENSG00000110801	PSMD9	0.373939	0.620651	0.347827	0.718263	0.643539	0.864165	0.997111	0.788098	0.617297	0.804532	0.814055	0.921183	0.0867813	0.0554802	0.100459	0.0313011	0.0449787	-0.0136776
O00244	Copper transport protein ATOX1	ATOX1	ENSG00000177556	ATOX1	0.909828	0.233099	0.210501	0.0959788	0.982991	0.0738834	0.997111	0.443506	0.471378	0.184464	0.992459	0.173193	-0.0167482	0.203021	0.206215	-0.219769	0.00319452	-0.222964
O00255	Menin	MEN1	ENSG00000133895	MEN1	0.717541	0.484888	0.699064	0.619337	0.701299	0.939674	0.997111	0.683048	0.860728	0.728152	0.846822	0.966411	-0.036989	-0.0829365	-0.0433328	0.0459475	0.0396037	0.00634382
O00257	E3 SUMO-protein ligase CBX4	CBX4	ENSG00000141582	CBX4	0.563899	0.0327792	0.0510344	0.0358941	8.82038e-06	0.00103839	0.997111	0.140199	0.227275	0.0875809	0.000973561	0.00746959	0.08901	0.388423	-0.331394	-0.299413	-0.719816	0.420404
O00258	Guided entry of tail-anchored proteins factor 1	GET1	ENSG00000182093	GET1	0.437166	0.467245	0.709562	0.937665	0.212641	0.14363	0.997111	0.668843	0.865847	0.961648	0.439452	0.280297	0.0882465	0.0962143	-0.0464503	-0.00796778	-0.142665	0.134697
O00264	Membrane-associated progesterone receptor component 1	PGRMC1	ENSG00000101856	PGRMC1	0.899179	0.425324	0.00135878	0.241549	0.00862972	1.15944e-05	0.997111	0.633773	0.0320513	0.368206	0.0636106	0.000252154	-0.0224657	0.162589	0.630717	-0.185055	0.468128	-0.653183
O00267	Transcription elongation factor SPT5	SUPT5H	ENSG00000196235	SUPT5H	0.210416	0.214107	0.359281	0.00283577	0.0152252	0.761491	0.997111	0.421876	0.627177	0.0133345	0.0898717	0.850752	-0.13363	0.152339	-0.107126	-0.28597	-0.259466	-0.0265042
O00268	Transcription initiation factor TFIID subunit 4	TAF4	ENSG00000130699	TAF4	0.556114	0.199663	0.115442	0.318705	0.00172357	0.00609755	0.997111	0.404234	0.345989	0.45309	0.023188	0.0276708	0.0579777	0.145424	-0.174117	-0.0874466	-0.319542	0.232095
O00273	DNA fragmentation factor subunit alpha	DFFA	ENSG00000160049	DFFA	0.319231	0.156262	0.622095	0.474787	0.273439	0.57758	0.997111	0.352011	0.817636	0.604151	0.510058	0.717315	0.144149	0.236113	0.0781209	-0.0919636	-0.157992	0.0660286
O00287	Regulatory factor X-associated protein	RFXAP	ENSG00000133111	RFXAP	0.747388	0.00442336	0.00532799	0.00107272	0.874052	0.00116849	0.997111	0.0434509	0.0702723	0.00643572	0.940871	0.00814732	0.0464002	0.486191	0.461772	-0.439791	-0.0244194	-0.415372
O00291	Huntingtin-interacting protein 1	HIP1	ENSG00000127946	HIP1	0.753195	0.536105	0.0030907	0.655535	0.0106031	0.000372887	0.997111	0.725373	0.0515436	0.757092	0.0725608	0.00345459	0.0350334	0.0792559	0.365311	-0.0442225	0.286055	-0.330277
O00299	Chloride intracellular channel protein 1	CLIC1	ENSG00000230685	CLIC1	0.384048	0.438333	0.184131	0.0486432	0.569018	0.00489104	0.997111	0.644829	0.438897	0.110347	0.768245	0.0235933	0.116464	-0.119149	-0.195042	0.235613	-0.0758925	0.311505
O00299	Chloride intracellular channel protein 1	CLIC1	ENSG00000213719	CLIC1	0.384048	0.438333	0.184131	0.0486432	0.569018	0.00489104	0.997111	0.644829	0.438897	0.110347	0.768245	0.0235933	0.116464	-0.119149	-0.195042	0.235613	-0.0758925	0.311505
O00299	Chloride intracellular channel protein 1	CLIC1	ENSG00000226651	CLIC1	0.384048	0.438333	0.184131	0.0486432	0.569018	0.00489104	0.997111	0.644829	0.438897	0.110347	0.768245	0.0235933	0.116464	-0.119149	-0.195042	0.235613	-0.0758925	0.311505
O00299	Chloride intracellular channel protein 1	CLIC1	ENSG00000226417	CLIC1	0.384048	0.438333	0.184131	0.0486432	0.569018	0.00489104	0.997111	0.644829	0.438897	0.110347	0.768245	0.0235933	0.116464	-0.119149	-0.195042	0.235613	-0.0758925	0.311505
O00299	Chloride intracellular channel protein 1	CLIC1	ENSG00000226248	CLIC1	0.384048	0.438333	0.184131	0.0486432	0.569018	0.00489104	0.997111	0.644829	0.438897	0.110347	0.768245	0.0235933	0.116464	-0.119149	-0.195042	0.235613	-0.0758925	0.311505
O00299	Chloride intracellular channel protein 1	CLIC1	ENSG00000206394	CLIC1	0.384048	0.438333	0.184131	0.0486432	0.569018	0.00489104	0.997111	0.644829	0.438897	0.110347	0.768245	0.0235933	0.116464	-0.119149	-0.195042	0.235613	-0.0758925	0.311505
O00299	Chloride intracellular channel protein 1	CLIC1	ENSG00000223639	CLIC1	0.384048	0.438333	0.184131	0.0486432	0.569018	0.00489104	0.997111	0.644829	0.438897	0.110347	0.768245	0.0235933	0.116464	-0.119149	-0.195042	0.235613	-0.0758925	0.311505
O00300	Tumor necrosis factor receptor superfamily member 11B	TNFRSF11B	ENSG00000164761	TNFRSF11B	0.354301	0.696789	0.815975	0.00908359	0.752079	0.00776118	0.997111	0.834721	0.920438	0.0315757	0.874895	0.03314	0.718511	-0.318928	-0.184388	1.03744	0.134541	0.902899
O00303	Eukaryotic translation initiation factor 3 subunit F	EIF3F	ENSG00000175390	EIF3F	0.853791	0.675253	0.225812	0.454474	0.394904	0.065872	0.997111	0.822824	0.488148	0.585144	0.629724	0.160383	0.0159893	-0.0417841	-0.115409	0.0577734	-0.0736253	0.131399
O00308	NEDD4-like E3 ubiquitin-protein ligase WWP2	WWP2	ENSG00000198373	WWP2	0.0579006	0.756992	0.64537	0.0213521	0.422892	0.12122	0.95537	0.872602	0.830791	0.0599504	0.655386	0.249463	0.367292	-0.0701833	0.098479	0.437476	0.168662	0.268813
O00329	Phosphatidylinositol 4.5-bisphosphate 3-kinase catalytic subunit delta isoform	PIK3CD	ENSG00000171608	PIK3CD	0.390147	0.341577	0.217188	0.792437	0.793351	0.546047	0.997111	0.559395	0.478214	0.860539	0.899166	0.691911	-0.202208	-0.257248	-0.318624	0.0550394	-0.0613766	0.116416
O00330	Pyruvate dehydrogenase protein X component. mitochondrial	PDHX	ENSG00000110435	PDHX	0.0118618	0.602045	0.0700828	0.0304393	0.162795	0.508445	0.755726	0.774532	0.266542	0.0776578	0.375779	0.659988	-0.337992	-0.0798917	-0.265701	-0.258101	-0.185809	-0.0722912
O00338	Sulfotransferase 1C2	SULT1C2	ENSG00000198203	SULT1C2	0.119185	0.0631513	0.60194	5.62868e-05	0.112622	0.00888706	0.997111	0.205858	0.804614	0.000735095	0.303429	0.0368589	0.314271	-0.44224	-0.115272	0.756511	0.326968	0.429543
O00339	Matrilin-2	MATN2	ENSG00000132561	MATN2	0.919188	0.165758	0.648606	0.0574079	0.0376459	0.628505	0.997111	0.364192	0.833284	0.12485	0.156896	0.756963	0.0293347	-0.461664	0.145441	0.490999	0.607105	-0.116106
O00391	Sulfhydryl oxidase 1	QSOX1	ENSG00000116260	QSOX1	0.0750634	0.0062704	0.13269	7.74561e-08	0.12879	4.00332e-05	0.989555	0.0530517	0.371155	8.03241e-06	0.32722	0.000664953	0.531307	-0.942697	-0.491396	1.474	0.451301	1.0227
O00399	Dynactin subunit 6	DCTN6	ENSG00000104671	DCTN6	0.0499294	0.962484	0.723393	0.0237798	0.737558	0.00441543	0.950671	0.980829	0.872372	0.0649719	0.866756	0.0218366	0.221671	-0.00608277	-0.0436626	0.227754	-0.0375798	0.265333
O00400	Acetyl-coenzyme A transporter 1	SLC33A1	ENSG00000169359	SLC33A1	0.205897	0.794706	0.0123617	0.277071	0.0140974	0.0691193	0.997111	0.89497	0.107354	0.407644	0.0860879	0.165773	-0.163548	-0.0385912	-0.35665	-0.124957	-0.318059	0.193102
O00401	Actin nucleation-promoting factor WASL	WASL	ENSG00000106299	WASL	0.22104	0.00928924	0.905958	3.4951e-06	0.0041597	0.0994181	0.997111	0.066588	0.961659	0.000102128	0.0402165	0.216076	0.146467	-0.360182	-0.0154711	0.506649	0.344711	0.161938
O00408	cGMP-dependent 3'.5'-cyclic phosphodiesterase	PDE2A	ENSG00000186642	PDE2A	0.0490713	0.653327	0.75284	0.106653	0.851985	0.0364237	0.950671	0.809952	0.888515	0.200126	0.929716	0.10357	0.420101	0.112318	0.0728934	0.307783	-0.0394244	0.347208
O00410	Importin-5	IPO5	ENSG00000065150	IPO5	0.149747	0.423463	0.828785	0.556389	0.246137	0.0413666	0.997111	0.632637	0.927145	0.675777	0.479638	0.113994	0.149366	0.0952203	-0.0245203	0.0541457	-0.119741	0.173886
O00411	DNA-directed RNA polymerase. mitochondrial	POLRMT	ENSG00000099821	POLRMT	0.126581	0.348438	0.104122	0.00588562	0.00644187	0.747368	0.997111	0.565937	0.327556	0.0226617	0.0527785	0.842215	-0.267652	0.197054	-0.314341	-0.464706	-0.511395	0.0466891
O00418	Eukaryotic elongation factor 2 kinase	EEF2K	ENSG00000103319	EEF2K	0.994219	0.925705	0.484629	0.899144	0.396447	0.365331	0.999852	0.964022	0.726341	0.936746	0.631131	0.531255	-0.000959993	0.0144947	-0.104599	-0.0154547	-0.119094	0.103639
O00422	Histone deacetylase complex subunit SAP18	SAP18	ENSG00000150459	SAP18	0.706475	0.0050071	0.18132	6.24268e-05	0.0737682	0.0253226	0.997111	0.0464242	0.435598	0.000792103	0.235165	0.0799803	-0.0359538	0.310955	0.140183	-0.346909	-0.170772	-0.176137
O00423	Echinoderm microtubule-associated protein-like 1	EML1	ENSG00000066629	EML1	0.440538	0.53358	0.0292427	0.949782	0.00204131	0.00015826	0.997111	0.72354	0.168733	0.968726	0.0256162	0.00182328	0.109394	0.101453	-0.343074	0.00794087	-0.444527	0.452468
O00425	Insulin-like growth factor 2 mRNA-binding protein 3	IGF2BP3	ENSG00000136231	IGF2BP3	0.640211	0.782771	0.0807847	0.87924	0.0318462	0.0045331	0.997111	0.887567	0.287336	0.923163	0.141767	0.0223554	0.208601	0.144974	-0.857172	0.063627	-1.00215	1.06577
O00429	Dynamin-1-like protein	DNM1L	ENSG00000087470	DNM1L	0.999823	0.0229692	0.673709	0.00344579	0.00216711	0.573352	0.999852	0.113084	0.845661	0.015372	0.0267051	0.714601	2.17525e-05	0.257636	-0.0452187	-0.257615	-0.302855	0.0452405
O00442	RNA 3'-terminal phosphate cyclase	RTCA	ENSG00000137996	RTCA	0.982662	0.34317	0.0246712	0.230382	0.0004224	0.00257419	0.999401	0.56093	0.154515	0.356424	0.0098544	0.014845	0.00245925	0.123423	-0.280455	-0.120964	-0.403878	0.282914
O00443	Phosphatidylinositol 4-phosphate 3-kinase C2 domain-containing subunit alpha	PIK3C2A	ENSG00000011405	PIK3C2A	0.072756	0.437971	0.0669551	0.307236	0.00387217	5.69583e-06	0.98853	0.644463	0.260932	0.440411	0.0383666	0.000145081	0.190875	0.0945131	-0.213663	0.0963619	-0.308176	0.404538
O00453	Leukocyte-specific transcript 1 protein	LST1	ENSG00000204482	LST1	0.708727	0.0439039	0.233038	0.03425	0.347895	0.270257	0.997111	0.165737	0.496088	0.0845337	0.589016	0.434661	-0.105252	-0.678673	-0.385707	0.573421	0.292965	0.280456
O00453	Leukocyte-specific transcript 1 protein	LST1	ENSG00000235915	LST1	0.708727	0.0439039	0.233038	0.03425	0.347895	0.270257	0.997111	0.165737	0.496088	0.0845337	0.589016	0.434661	-0.105252	-0.678673	-0.385707	0.573421	0.292965	0.280456
O00453	Leukocyte-specific transcript 1 protein	LST1	ENSG00000206433	LST1	0.708727	0.0439039	0.233038	0.03425	0.347895	0.270257	0.997111	0.165737	0.496088	0.0845337	0.589016	0.434661	-0.105252	-0.678673	-0.385707	0.573421	0.292965	0.280456
O00453	Leukocyte-specific transcript 1 protein	LST1	ENSG00000234514	LST1	0.708727	0.0439039	0.233038	0.03425	0.347895	0.270257	0.997111	0.165737	0.496088	0.0845337	0.589016	0.434661	-0.105252	-0.678673	-0.385707	0.573421	0.292965	0.280456
O00453	Leukocyte-specific transcript 1 protein	LST1	ENSG00000226182	LST1	0.708727	0.0439039	0.233038	0.03425	0.347895	0.270257	0.997111	0.165737	0.496088	0.0845337	0.589016	0.434661	-0.105252	-0.678673	-0.385707	0.573421	0.292965	0.280456
O00453	Leukocyte-specific transcript 1 protein	LST1	ENSG00000223465	LST1	0.708727	0.0439039	0.233038	0.03425	0.347895	0.270257	0.997111	0.165737	0.496088	0.0845337	0.589016	0.434661	-0.105252	-0.678673	-0.385707	0.573421	0.292965	0.280456
O00453	Leukocyte-specific transcript 1 protein	LST1	ENSG00000230791	LST1	0.708727	0.0439039	0.233038	0.03425	0.347895	0.270257	0.997111	0.165737	0.496088	0.0845337	0.589016	0.434661	-0.105252	-0.678673	-0.385707	0.573421	0.292965	0.280456
O00453	Leukocyte-specific transcript 1 protein	LST1	ENSG00000231048	LST1	0.708727	0.0439039	0.233038	0.03425	0.347895	0.270257	0.997111	0.165737	0.496088	0.0845337	0.589016	0.434661	-0.105252	-0.678673	-0.385707	0.573421	0.292965	0.280456
O00458	Interferon-related developmental regulator 1	IFRD1	ENSG00000006652	IFRD1	0.14584	0.660402	0.83913	0.0330011	0.479234	0.149254	0.997111	0.814298	0.931765	0.0823263	0.702161	0.287987	-0.261254	0.0923614	-0.040727	-0.353616	-0.133088	-0.220527
O00459	Phosphatidylinositol 3-kinase regulatory subunit beta	PIK3R2	ENSG00000105647	PIK3R2	0.773682	0.0766296	0.238271	0.00939314	0.453258	0.0547005	0.997111	0.230473	0.50161	0.0323342	0.682388	0.140586	-0.0330286	0.234629	0.148731	-0.267658	-0.0858976	-0.18176
O00461	Golgi integral membrane protein 4	GOLIM4	ENSG00000173905	GOLIM4	0.139211	0.0033294	0.832878	1.11135e-07	0.000323836	0.128034	0.997111	0.0368279	0.929697	1.00956e-05	0.00835221	0.259033	0.250565	-0.576321	0.03909	0.826887	0.615411	0.211475
O00462	Beta-mannosidase	MANBA	ENSG00000109323	MANBA	0.11292	0.581658	0.108675	0.0131273	0.257285	6.0962e-05	0.997111	0.759976	0.334697	0.0417448	0.492846	0.000892689	0.282481	-0.112526	-0.313389	0.395007	-0.200864	0.59587
O00463	TNF receptor-associated factor 5	TRAF5	ENSG00000082512	TRAF5	0.324119	0.864981	0.587053	0.18469	0.688082	0.0546648	0.997111	0.933325	0.796365	0.304542	0.839257	0.140529	0.211684	-0.0419043	-0.127707	0.253589	-0.0858026	0.339391
O00468	Agrin	AGRN	ENSG00000188157	AGRN	0.58752	0.195451	3.46336e-06	0.287089	1.55745e-10	2.89195e-11	0.997111	0.399423	0.000760986	0.419318	3.99681e-07	7.61176e-09	0.122642	0.33699	-1.18164	-0.214348	-1.51863	1.30429
O00469	Procollagen-lysine.2-oxoglutarate 5-dioxygenase 2	PLOD2	ENSG00000152952	PLOD2	0.773175	0.594825	0.17616	0.716413	0.0363135	0.0314234	0.997111	0.768889	0.428603	0.803099	0.153841	0.0932258	-0.0917496	-0.194628	0.473056	0.102878	0.667684	-0.564805
O00470	Homeobox protein Meis1	MEIS1	ENSG00000143995	MEIS1	0.884264	3.74523e-05	0.000808947	3.56072e-07	0.462838	4.93061e-05	0.997111	0.00587999	0.0243514	2.30119e-05	0.688559	0.000762519	0.0342672	1.19053	0.987461	-1.15627	-0.203073	-0.953194
O00471	Exocyst complex component 5	EXOC5	ENSG00000070367	EXOC5	0.18652	0.0244284	0.0145751	1.6225e-05	0.923914	1.87758e-06	0.997111	0.117364	0.117713	0.00030337	0.964517	6.28091e-05	0.110355	-0.216965	-0.224899	0.32732	-0.0079339	0.335253
O00478	Butyrophilin subfamily 3 member A3	BTN3A3	ENSG00000111801	BTN3A3	0.0170503	0.292924	0.545683	0.192735	0.066068	0.000318827	0.845515	0.510028	0.768864	0.313737	0.220191	0.00313784	-0.395031	-0.200965	0.110449	-0.194067	0.311413	-0.50548
O00479	High mobility group nucleosome-binding domain-containing protein 4	HMGN4	ENSG00000182952	HMGN4	0.352004	0.695991	0.262179	0.587648	0.095082	0.010087	0.997111	0.834523	0.527183	0.701608	0.273624	0.0404465	-0.198909	-0.0958869	0.266469	-0.103022	0.362356	-0.465378
O00479	High mobility group nucleosome-binding domain-containing protein 4	HMGN4	ENSG00000292175	HMGN4	0.352004	0.695991	0.262179	0.587648	0.095082	0.010087	0.997111	0.834523	0.527183	0.701608	0.273624	0.0404465	-0.198909	-0.0958869	0.266469	-0.103022	0.362356	-0.465378
O00481	Butyrophilin subfamily 3 member A1	BTN3A1	ENSG00000026950	BTN3A1	0.825997	0.750097	0.564199	0.8546	0.327348	0.270328	0.997111	0.868067	0.783377	0.90606	0.569144	0.434661	-0.0394247	-0.0699645	0.115619	0.0305398	0.185584	-0.155044
O00483	Cytochrome c oxidase subunit NDUFA4	NDUFA4	ENSG00000189043	NDUFA4	0.469501	0.461561	0.0484711	0.890035	0.184004	0.0781604	0.997111	0.664269	0.221234	0.931032	0.404973	0.180539	0.128294	0.150097	0.385299	-0.0218033	0.235202	-0.257005
O00487	26S proteasome non-ATPase regulatory subunit 14	PSMD14	ENSG00000115233	PSMD14	0.809598	0.628977	0.000855254	0.371145	0.00178759	2.82866e-06	0.997111	0.793175	0.0252275	0.506534	0.0235857	8.46865e-05	0.021164	-0.0487866	-0.325551	0.0699506	-0.276765	0.346715
O00488	Zinc finger protein 593	ZNF593	ENSG00000142684	ZNF593	0.14034	0.23187	0.929359	0.00296815	0.157447	0.106339	0.997111	0.442159	0.971474	0.013774	0.367997	0.226514	-0.274379	0.270777	-0.0184197	-0.545156	-0.289197	-0.255959
O00499	Myc box-dependent-interacting protein 1	BIN1	ENSG00000136717	BIN1	0.950355	0.125567	0.20698	0.0566446	0.703324	0.107541	0.997245	0.308952	0.467059	0.123599	0.847615	0.228269	-0.0107738	-0.305541	-0.239854	0.294767	0.0656868	0.229081
O00505	Importin subunit alpha-4	KPNA3	ENSG00000102753	KPNA3	0.936417	0.0960877	0.10332	0.0255518	0.898149	0.0233443	0.997178	0.262567	0.326068	0.0685007	0.951988	0.07545	0.00909435	-0.218789	-0.204247	0.227884	0.0145421	0.213342
O00506	Serine/threonine-protein kinase 25	STK25	ENSG00000115694	STK25	0.135602	0.215531	0.715542	0.00118725	0.069924	0.188166	0.997111	0.423512	0.869132	0.00693239	0.228316	0.335976	0.182796	-0.174194	0.0491302	0.356989	0.223324	0.133665
O00512	B-cell CLL/lymphoma 9 protein	BCL9	ENSG00000116128	BCL9	0.156768	0.000437369	0.0584284	0.00295397	0.0498156	0.400146	0.997111	0.0140344	0.2439	0.013733	0.186151	0.564605	0.256538	0.776431	0.387883	-0.519893	-0.388547	-0.131345
O00515	Ladinin-1	LAD1	ENSG00000159166	LAD1	0.0308909	0.795191	0.978455	0.00676187	0.746832	0.0114755	0.899725	0.895419	0.991887	0.0252219	0.871361	0.0443677	0.617428	-0.0856735	0.00853386	0.703101	0.0942074	0.608894
O00519	Fatty-acid amide hydrolase 1	FAAH	ENSG00000117480	FAAH	0.135406	0.222868	0.57678	0.929691	0.4254	0.28096	0.997111	0.431568	0.790684	0.956816	0.658011	0.445965	0.347609	0.329083	0.142083	0.0185252	-0.187	0.205525
O00522	Krev interaction trapped protein 1	KRIT1	ENSG00000001631	KRIT1	0.279197	0.915077	0.269434	0.173486	0.178629	0.879292	0.997111	0.957715	0.535005	0.290939	0.397492	0.929293	0.151589	-0.0170881	0.168843	0.168677	0.185931	-0.0172539
O00533	Neural cell adhesion molecule L1-like protein	CHL1	ENSG00000134121	CHL1	0.154906	0.00203665	0.855995	0.0158419	0.00079933	0.13559	0.997111	0.0287401	0.939621	0.0482258	0.0146259	0.269474	-0.38943	-0.979849	-0.0543287	0.590419	0.92552	-0.335101
O00534	von Willebrand factor A domain-containing protein 5A	VWA5A	ENSG00000110002	VWA5A	0.347965	0.957313	0.379641	0.261218	0.304084	0.976225	0.997111	0.978182	0.644455	0.389977	0.543709	0.986119	0.230688	-0.0151035	0.236687	0.245791	0.251791	-0.00599949
O00541	Pescadillo homolog	PES1	ENSG00000100029	PES1	0.705175	0.0171456	0.939496	0.00051402	0.00474931	0.71886	0.997111	0.0946641	0.976106	0.00374214	0.0432511	0.821452	-0.0433251	0.315896	-0.00952654	-0.359221	-0.325422	-0.0337985
O00559	Receptor-binding cancer antigen expressed on SiSo cells	EBAG9	ENSG00000147654	EBAG9	0.718048	0.1189	0.443794	0.0178338	0.344999	0.149939	0.997111	0.298932	0.695609	0.0526197	0.586424	0.288874	-0.0624342	0.317314	0.147263	-0.379748	-0.17005	-0.209698
O00560	Syntenin-1	SDCBP	ENSG00000137575	SDCBP	0.283451	0.0757322	0.020365	0.000543406	0.608422	1.50026e-05	0.997111	0.228914	0.139179	0.00388715	0.793477	0.000306982	0.230416	-0.439581	-0.549138	0.669997	-0.109557	0.779554
O00562	Membrane-associated phosphatidylinositol transfer protein 1	PITPNM1	ENSG00000110697	PITPNM1	0.778526	0.403723	0.0124705	0.163797	0.000241622	0.00279032	0.997111	0.617055	0.108025	0.278476	0.00687051	0.0156602	-0.0366769	0.125245	-0.359963	-0.161922	-0.485207	0.323286
O00566	U3 small nucleolar ribonucleoprotein protein MPP10	MPHOSPH10	ENSG00000124383	MPHOSPH10	0.470922	0.0890282	0.438784	0.00286345	0.271462	0.0585622	0.997111	0.250217	0.691877	0.0134032	0.50924	0.147737	-0.0794458	0.216008	0.0941612	-0.295454	-0.121847	-0.173607
O00567	Nucleolar protein 56	NOP56	ENSG00000101361	NOP56	0.246084	0.114692	0.904501	0.000951407	0.0514657	0.20978	0.997111	0.291703	0.96115	0.0059186	0.189502	0.362585	-0.149424	0.233884	-0.0169146	-0.383308	-0.250799	-0.132509
O00571	ATP-dependent RNA helicase DDX3X	DDX3X	ENSG00000215301	DDX3X	0.202909	0.084367	0.616224	0.4219	0.0114404	0.0269116	0.997111	0.243334	0.813889	0.554947	0.076158	0.0835614	0.116525	0.18183	-0.050194	-0.0653053	-0.232024	0.166719
O00584	Ribonuclease T2	RNASET2	ENSG00000026297	RNASET2	0.370672	0.633937	4.33006e-05	0.105808	7.33361e-05	2.25338e-10	0.997111	0.796105	0.00426391	0.19897	0.00327302	4.36433e-08	0.232578	-0.142082	-1.1882	0.374659	-1.04612	1.42078
O00585	C-C motif chemokine 21	CCL21	ENSG00000137077	CCL21	0.859045	0.658345	0.998643	0.381655	0.598722	0.827392	0.997111	0.81281	0.999139	0.51671	0.787429	0.896035	-0.101641	0.262559	0.0010777	-0.3642	-0.261482	-0.102719
O00592	Podocalyxin	PODXL	ENSG00000128567	PODXL	0.571479	0.0948739	0.111498	0.00594754	0.846597	0.00515569	0.997111	0.260535	0.338919	0.0228092	0.926778	0.0244628	-0.154094	0.52959	0.476413	-0.683684	-0.0531771	-0.630507
O00602	Ficolin-1	FCN1	ENSG00000085265	FCN1	0.824018	0.450501	0.998664	0.217538	0.384367	0.7842	0.997111	0.654828	0.999139	0.342331	0.619781	0.867726	0.104293	-0.405769	-0.000863489	0.510062	0.404905	0.105156
O00622	CCN family member 1	CCN1	ENSG00000142871	CCN1	0.955562	0.0198885	0.0012363	0.00369346	0.413346	2.35425e-05	0.997245	0.103231	0.0306536	0.0161954	0.647193	0.000441495	-0.0116398	-0.573599	-0.747157	0.561959	-0.173558	0.735517
O00623	Peroxisome assembly protein 12	PEX12	ENSG00000108733	PEX12	0.619572	0.344856	0.408632	0.500315	0.84839	0.608789	0.997111	0.562165	0.668251	0.626997	0.927398	0.741307	-0.0904867	-0.216928	-0.1755	0.126442	0.0414281	0.0850136
O00625	Pirin	PIR	ENSG00000087842	PIR	0.443642	0.289721	0.792447	0.611613	0.131586	0.199081	0.997111	0.506951	0.90898	0.722428	0.331698	0.349446	0.169418	0.269279	-0.0637513	-0.0998615	-0.333031	0.233169
O00628	Peroxisomal targeting signal 2 receptor	PEX7	ENSG00000112357	PEX7	0.164643	0.168624	0.388334	0.00240881	0.496448	0.00579931	0.997111	0.367735	0.653163	0.0118706	0.715754	0.0266802	0.288415	-0.349911	-0.195703	0.638326	0.154208	0.484118
O00629	Importin subunit alpha-3	KPNA4	ENSG00000186432	KPNA4	0.747236	0.064062	0.881335	0.0423883	0.0487345	0.846546	0.997111	0.20764	0.952377	0.0992283	0.18338	0.909301	0.0319587	0.211918	0.0162252	-0.17996	-0.195693	0.0157335
O00635	E3 ubiquitin-protein ligase TRIM38	TRIM38	ENSG00000112343	TRIM38	0.338826	0.591607	0.6385	0.701742	0.918729	0.589592	0.997111	0.766773	0.826309	0.792179	0.962322	0.727012	-0.109282	-0.0703935	-0.058789	-0.0388888	0.0116044	-0.0504933
O00712	Nuclear factor 1 B-type	NFIB	ENSG00000147862	NFIB	0.726407	0.538572	0.00069291	0.241162	0.00266017	2.73338e-06	0.997111	0.72706	0.0220562	0.36778	0.0299228	8.32587e-05	-0.0754573	0.153635	0.85173	-0.229092	0.698095	-0.927187
O00716	Transcription factor E2F3	E2F3	ENSG00000112242	E2F3	0.404148	0.00223831	0.126473	0.00307031	0.0713111	0.301657	0.997111	0.0304321	0.362131	0.0141204	0.230699	0.467822	0.143648	0.647484	0.299624	-0.503836	-0.34786	-0.155976
O00743	Serine/threonine-protein phosphatase 6 catalytic subunit	PPP6C	ENSG00000119414	PPP6C	0.949783	0.394077	0.0759434	0.30309	0.329556	0.022009	0.997245	0.608667	0.278281	0.436295	0.571338	0.0721798	-0.00504535	-0.0785385	-0.156472	0.0734932	-0.0779331	0.151426
O00746	Nucleoside diphosphate kinase. mitochondrial	NME4	ENSG00000103202	NME4	0.0136207	0.091449	0.663428	0.47631	0.173376	0.0267136	0.787195	0.25488	0.840752	0.605564	0.390947	0.0830955	0.62822	0.474482	0.124818	0.153738	-0.349664	0.503401
O00748	Cocaine esterase	CES2	ENSG00000172831	CES2	0.244875	0.000297563	0.307526	5.88776e-09	0.00189902	0.0054561	0.997111	0.0120518	0.577525	1.09887e-06	0.0243763	0.0255339	0.420481	-1.52189	-0.402498	1.94237	1.11939	0.822979
O00750	Phosphatidylinositol 4-phosphate 3-kinase C2 domain-containing subunit beta	PIK3C2B	ENSG00000133056	PIK3C2B	0.100931	0.419818	0.638817	0.00610011	0.172625	0.213901	0.997111	0.62985	0.826309	0.0232434	0.389801	0.36782	0.22383	-0.12967	0.0730077	0.3535	0.202678	0.150822
O00754	Lysosomal alpha-mannosidase	MAN2B1	ENSG00000104774	MAN2B1	0.10009	0.365859	0.0619824	0.00278727	0.309235	1.03801e-05	0.997111	0.582887	0.250259	0.013191	0.549295	0.000232279	0.237088	-0.149482	-0.295275	0.386571	-0.145793	0.532364
O00755	Protein Wnt-7a	WNT7A	ENSG00000154764	WNT7A	0.756939	0.663701	0.0607886	0.414874	0.0219743	0.0351789	0.997111	0.815912	0.247715	0.547608	0.112727	0.10101	-0.108009	0.189714	-0.681105	-0.297724	-0.870819	0.573095
O00757	Fructose-1.6-bisphosphatase isozyme 2	FBP2	ENSG00000130957	FBP2	0.599921	0.00579639	0.421735	0.00301906	0.0221016	0.664242	0.997111	0.0504237	0.67888	0.0139467	0.112962	0.782021	-0.156809	-0.954762	-0.264582	0.797952	0.69018	0.107773
O00762	Ubiquitin-conjugating enzyme E2 C	UBE2C	ENSG00000175063	UBE2C	0.594731	0.0204722	0.915042	0.0169113	0.013838	0.626689	0.997111	0.104916	0.966686	0.050581	0.0852113	0.75558	0.110309	0.596444	0.0250543	-0.486134	-0.571389	0.0852551
O00763	Acetyl-CoA carboxylase 2	ACACB	ENSG00000076555	ACACB	0.860459	0.247625	0.0470295	0.0877986	0.388205	0.00378361	0.997111	0.461949	0.217973	0.172324	0.623423	0.0194486	0.0338857	-0.257495	-0.422771	0.29138	-0.165276	0.456657
O00764	Pyridoxal kinase	PDXK	ENSG00000160209	PDXK	0.539302	0.871944	0.0236261	0.629828	0.00764237	0.00019265	0.997111	0.93752	0.151329	0.737025	0.0587192	0.00211193	0.0843157	0.0254336	-0.342791	0.0588821	-0.368225	0.427107
O00767	Stearoyl-CoA desaturase	SCD	ENSG00000099194	SCD	0.227664	0.562253	0.677582	0.607614	0.296913	0.0611501	0.997111	0.746784	0.847823	0.719457	0.535831	0.152652	0.241817	0.141573	-0.096509	0.100244	-0.238082	0.338326
O14492	SH2B adapter protein 2	SH2B2	ENSG00000160999	SH2B2	0.853015	0.200869	0.00689862	0.0859931	0.22588	0.000216734	0.997111	0.405173	0.0801975	0.169558	0.456138	0.00231989	0.0388563	-0.341752	-0.636821	0.380608	-0.29507	0.675678
O14493	Claudin-4	CLDN4	ENSG00000189143	CLDN4	0.0794672	0.103216	0.968219	0.883474	0.0702275	0.0403964	0.992785	0.273988	0.98795	0.925772	0.22849	0.111891	0.545582	0.586408	0.0136596	-0.0408267	-0.572749	0.531922
O14494	Phospholipid phosphatase 1	PLPP1	ENSG00000067113	PLPP1	0.767222	0.0242133	0.00076604	0.00128023	0.25548	1.72651e-06	0.997111	0.116799	0.0234316	0.00736637	0.490921	6.04867e-05	0.057025	-0.502153	-0.720797	0.559178	-0.218643	0.777822
O14495	Phospholipid phosphatase 3	PLPP3	ENSG00000162407	PLPP3	0.36456	0.929839	0.82041	0.257566	0.726295	0.428752	0.997111	0.966322	0.923417	0.3861	0.8599	0.590599	0.192995	-0.0215164	0.0532735	0.214511	0.0747899	0.139721
O14497	AT-rich interactive domain-containing protein 1A	ARID1A	ENSG00000117713	ARID1A	0.890561	0.0439168	0.060661	0.0060557	0.792665	0.00774193	0.997111	0.165737	0.247558	0.0231343	0.898686	0.0331119	-0.0169436	0.286615	0.254356	-0.303558	-0.0322588	-0.271299
O14498	Immunoglobulin superfamily containing leucine-rich repeat protein	ISLR	ENSG00000288508	ISLR	0.665674	0.0417931	0.468801	0.00198936	0.00181598	0.65852	0.997111	0.161159	0.713665	0.0102824	0.0238376	0.778051	0.194389	-1.05771	0.357413	1.2521	1.41512	-0.163024
O14498	Immunoglobulin superfamily containing leucine-rich repeat protein	ISLR	ENSG00000129009	ISLR	0.665674	0.0417931	0.468801	0.00198936	0.00181598	0.65852	0.997111	0.161159	0.713665	0.0102824	0.0238376	0.778051	0.194389	-1.05771	0.357413	1.2521	1.41512	-0.163024
O14521	Succinate dehydrogenase [ubiquinone] cytochrome b small subunit. mitochondrial	SDHD	ENSG00000204370	SDHD	0.660305	0.466292	0.840181	0.152078	0.288655	0.78986	0.997111	0.668411	0.932384	0.263335	0.526924	0.87135	-0.0691606	0.131815	-0.0347812	-0.200975	-0.166596	-0.0343794
O14522	Receptor-type tyrosine-protein phosphatase T	PTPRT	ENSG00000196090	PTPRT	0.570236	0.529242	0.325213	0.844673	0.746919	0.533231	0.997111	0.720418	0.595171	0.898877	0.871364	0.681221	-0.185841	-0.247888	-0.364135	0.0620469	-0.116248	0.178295
O14523	Phospholipid transfer protein C2CD2L	C2CD2L	ENSG00000172375	C2CD2L	0.582065	0.320119	0.306641	0.498349	0.981136	0.47833	0.997111	0.539037	0.576602	0.625144	0.99201	0.634292	-0.0814742	-0.169916	-0.166442	0.0884418	0.00347354	0.0849683
O14524	Nuclear envelope integral membrane protein 1	NEMP1	ENSG00000166881	NEMP1	0.915582	0.168716	0.505246	0.0621092	0.413835	0.320512	0.997111	0.367778	0.74335	0.132272	0.647564	0.487271	0.0164532	-0.251259	-0.116816	0.267712	0.134443	0.133269
O14525	Astrotactin-1	ASTN1	ENSG00000152092	ASTN1	0.999302	0.0925236	0.748904	0.0183114	0.0161313	0.646103	0.999852	0.25669	0.885861	0.0536894	0.0924042	0.769759	0.000218879	-0.47791	0.0886708	0.478129	0.566581	-0.0884519
O14526	F-BAR domain only protein 1	FCHO1	ENSG00000130475	FCHO1	0.964049	0.0200921	0.0143245	0.00229493	0.993975	0.000757679	0.997245	0.103963	0.116607	0.0114301	0.997376	0.00589657	-0.0101574	-0.627717	-0.625978	0.617559	0.00173874	0.61582
O14529	Homeobox protein cut-like 2	CUX2	ENSG00000111249	CUX2	0.891163	0.696807	0.315169	0.507995	0.487123	0.158785	0.997111	0.834721	0.585432	0.633913	0.70703	0.299896	0.0260499	-0.0840775	-0.227131	0.110127	-0.143053	0.253181
O14530	Thioredoxin domain-containing protein 9	TXNDC9	ENSG00000115514	TXNDC9	0.217636	0.73022	0.07283	0.346276	0.0181574	0.000121839	0.997111	0.856584	0.272648	0.481317	0.100207	0.00149782	0.122175	0.0392058	-0.195296	0.0829694	-0.234502	0.317472
O14531	Dihydropyrimidinase-related protein 4	DPYSL4	ENSG00000151640	DPYSL4	0.376549	0.073561	0.449894	0.00106986	0.00405789	0.945296	0.997111	0.224739	0.699934	0.00642229	0.0394453	0.96957	0.195926	-0.457028	0.183473	0.652953	0.6405	0.012453
O14544	Suppressor of cytokine signaling 6	SOCS6	ENSG00000170677	SOCS6	0.390503	0.76831	0.530148	0.632674	0.354823	0.0835329	0.997111	0.880508	0.759521	0.738588	0.595278	0.189495	0.200939	0.0857822	-0.168343	0.115157	-0.254125	0.369282
O14545	TRAF-type zinc finger domain-containing protein 1	TRAFD1	ENSG00000135148	TRAFD1	0.673011	0.479875	0.473438	0.65817	0.117355	0.144598	0.997111	0.678687	0.716157	0.759199	0.311577	0.281489	0.0457036	0.0898039	-0.0857158	-0.0441002	-0.17552	0.131419
O14548	Cytochrome c oxidase subunit 7A-related protein. mitochondrial	COX7A2L	ENSG00000115944	COX7A2L	0.330462	0.190767	0.0161883	0.549632	0.249974	0.0414132	0.997111	0.392982	0.123272	0.669909	0.484057	0.114092	0.185843	0.287413	0.506447	-0.101571	0.219034	-0.320605
O14556	Glyceraldehyde-3-phosphate dehydrogenase. testis-specific	GAPDHS	ENSG00000105679	GAPDHS	0.684788	0.209492	0.427184	0.038108	0.554293	0.112534	0.997111	0.416429	0.683682	0.0914823	0.757733	0.236424	0.060993	-0.223588	-0.132348	0.284581	0.0912404	0.193341
O14558	Heat shock protein beta-6	HSPB6	ENSG00000004776	HSPB6	0.912314	0.0396032	0.588528	0.00477199	0.0721883	0.38435	0.997111	0.156877	0.797409	0.0193871	0.232511	0.549079	0.0504383	-1.08268	-0.27235	1.13312	0.810327	0.322788
O14561	Acyl carrier protein. mitochondrial	NDUFAB1	ENSG00000004779	NDUFAB1	0.330842	0.0147614	0.860308	2.98084e-05	0.00276598	0.34159	0.997111	0.0864389	0.941396	0.000478848	0.0306949	0.510073	-0.121396	0.352023	-0.0240555	-0.473419	-0.376079	-0.0973403
O14562	Ubiquitin domain-containing protein UBFD1	UBFD1	ENSG00000103353	UBFD1	0.724007	0.156875	0.925642	0.026643	0.0831219	0.759671	0.997111	0.352659	0.969709	0.0705055	0.251884	0.850199	-0.0465334	0.214915	-0.0134806	-0.261448	-0.228395	-0.0330528
O14569	Transmembrane reductase CYB561D2	CYB561D2	ENSG00000114395	CYB561D2	0.940999	0.869121	0.161274	0.7672	0.176521	0.0501979	0.997245	0.935563	0.409467	0.842549	0.394396	0.131906	0.01619	-0.0414249	-0.336719	0.0576149	-0.295294	0.352909
O14576	Cytoplasmic dynein 1 intermediate chain 1	DYNC1I1	ENSG00000158560	DYNC1I1	0.526326	0.322451	0.294484	0.544189	0.896141	0.484645	0.997111	0.541375	0.564739	0.664889	0.951183	0.64002	-0.220331	-0.358301	-0.392963	0.137971	-0.0346613	0.172632
O14578	Citron Rho-interacting kinase	CIT	ENSG00000122966	CIT	0.453723	0.982334	0.420774	0.384003	0.36235	0.870659	0.997111	0.991705	0.678087	0.519341	0.60167	0.924246	0.10692	-0.00362915	0.125959	0.110549	0.129588	-0.0190387
O14579	Coatomer subunit epsilon	COPE	ENSG00000105669	COPE	0.624446	0.175833	0.0220661	0.230065	0.332604	0.0137126	0.997111	0.376575	0.146134	0.356202	0.574141	0.0507241	-0.0434487	-0.138353	-0.224121	0.0949042	-0.0857679	0.180672
O14593	DNA-binding protein RFXANK	RFXANK	ENSG00000064490	RFXANK	0.311736	0.0815897	0.951837	0.245523	0.0620002	0.272521	0.997111	0.239359	0.981674	0.372329	0.211509	0.436543	-0.186078	-0.380181	-0.012714	0.194103	0.367467	-0.173364
O14595	Carboxy-terminal domain RNA polymerase II polypeptide A small phosphatase 2	CTDSP2	ENSG00000175215	CTDSP2	0.393224	0.7803	0.233993	0.241935	0.14159	0.574552	0.997111	0.88682	0.497605	0.368575	0.346141	0.715228	-0.112673	0.0464016	-0.174615	-0.159075	-0.221016	0.0619414
O14613	Cdc42 effector protein 2	CDC42EP2	ENSG00000149798	CDC42EP2	0.615531	0.000218331	0.138115	3.75863e-05	0.0219299	0.180153	0.997111	0.0107056	0.378145	0.000559976	0.112668	0.326265	-0.0884021	-0.797701	-0.318809	0.709298	0.478891	0.230407
O14617	AP-3 complex subunit delta-1	AP3D1	ENSG00000065000	AP3D1	0.122654	0.737345	0.122029	0.0306913	0.188052	0.000101387	0.997111	0.860878	0.354763	0.0781171	0.409581	0.0013174	0.129458	-0.0322312	-0.142153	0.16169	-0.109921	0.271611
O14618	Copper chaperone for superoxide dismutase	CCS	ENSG00000173992	CCS	0.125924	0.0590398	0.0947044	0.469022	0.732132	0.711387	0.997111	0.198345	0.312173	0.598488	0.863555	0.815727	-0.193473	-0.274723	-0.23172	0.0812502	0.0430039	0.0382463
O14628	Zinc finger protein 195	ZNF195	ENSG00000005801	ZNF195	0.242319	0.805527	0.173108	0.141198	0.110956	0.572609	0.997111	0.90093	0.424804	0.248739	0.300963	0.713936	-0.290682	0.0757164	-0.441032	-0.366398	-0.516748	0.15035
O14638	Ectonucleotide pyrophosphatase/phosphodiesterase family member 3	ENPP3	ENSG00000154269	ENPP3	0.0518971	0.511256	0.892896	0.0125509	0.409191	0.0428677	0.950671	0.705856	0.956724	0.040349	0.642691	0.117031	0.657698	-0.288863	0.0505855	0.946561	0.339448	0.607113
O14639	Actin-binding LIM protein 1	ABLIM1	ENSG00000099204	ABLIM1	0.126604	0.130701	0.447503	0.000294889	0.0103832	0.394451	0.997111	0.316019	0.698543	0.00245104	0.071952	0.558554	0.423506	-0.481508	0.230329	0.905014	0.711838	0.193176
O14640	Segment polarity protein dishevelled homolog DVL-1	DVL1	ENSG00000107404	DVL1	0.703283	0.0795629	0.0437978	0.0841674	0.936536	0.0349543	0.997111	0.235772	0.210352	0.16692	0.970211	0.100454	-0.077165	-0.429125	-0.446615	0.35196	-0.01749	0.36945
O14641	Segment polarity protein dishevelled homolog DVL-2	DVL2	ENSG00000004975	DVL2	0.994393	0.467053	0.458801	0.343635	0.100736	0.328887	0.999852	0.668818	0.707145	0.478747	0.283768	0.49611	0.000949184	-0.112965	0.110494	0.113915	0.22346	-0.109545
O14645	Axonemal dynein light intermediate polypeptide 1	DNALI1	ENSG00000163879	DNALI1	0.422948	0.376392	0.738558	0.0933859	0.241327	0.700498	0.997111	0.593252	0.881069	0.180567	0.474746	0.808388	0.266481	-0.42509	0.138702	0.69157	0.563792	0.127778
O14646	Chromodomain-helicase-DNA-binding protein 1	CHD1	ENSG00000153922	CHD1	0.144808	0.395815	0.14964	0.585561	0.0111403	0.000291821	0.997111	0.610146	0.393355	0.700239	0.0750853	0.00294258	0.168889	0.112832	-0.184156	0.0560571	-0.296987	0.353044
O14647	Chromodomain-helicase-DNA-binding protein 2	CHD2	ENSG00000173575	CHD2	0.273989	0.219267	0.696594	0.00520826	0.065685	0.415588	0.997111	0.427184	0.858903	0.0207331	0.219699	0.577837	-0.115584	0.149238	-0.0451038	-0.264822	-0.194342	-0.0704806
O14653	Golgi SNAP receptor complex member 2	GOSR2	ENSG00000108433	GOSR2	0.988196	0.0688215	0.0518487	0.0182499	0.966651	0.00911712	0.999852	0.216789	0.228611	0.0535703	0.985761	0.0375702	0.00165078	-0.234302	-0.23895	0.235952	-0.00464881	0.240601
O14656	Torsin-1A	TOR1A	ENSG00000136827	TOR1A	0.929895	0.621296	0.725563	0.589675	0.854252	0.717325	0.997178	0.788351	0.873245	0.703103	0.931114	0.820337	-0.0112734	-0.072775	-0.0493165	0.0615016	0.0234585	0.0380431
O14657	Torsin-1B	TOR1B	ENSG00000136816	TOR1B	0.890065	0.156463	0.16592	0.0492321	0.900209	0.0439035	0.997111	0.35229	0.415003	0.111437	0.952645	0.119194	0.0226296	-0.269972	-0.249241	0.292601	0.0207303	0.271871
O14662	Syntaxin-16	STX16	ENSG00000124222	STX16	0.551783	0.943129	0.0308309	0.564064	0.021924	0.0303942	0.997111	0.972401	0.174754	0.682153	0.112668	0.0911736	-0.0583812	-0.00803981	-0.233473	-0.0503414	-0.225433	0.175091
O14672	Disintegrin and metalloproteinase domain-containing protein 10	ADAM10	ENSG00000137845	ADAM10	0.499667	0.362625	0.138527	0.0539185	0.560107	0.00539505	0.997111	0.579333	0.378791	0.118924	0.761725	0.025334	0.0910229	-0.141153	-0.219443	0.232175	-0.0782903	0.310466
O14678	Lysosomal cobalamin transporter ABCD4	ABCD4	ENSG00000119688	ABCD4	0.0778417	0.00458024	0.000542756	0.0786737	0.684954	0.0104489	0.992603	0.0444808	0.0189503	0.158226	0.837374	0.0414012	-0.261514	-0.504844	-0.566626	0.243329	-0.0617817	0.305111
O14681	Etoposide-induced protein 2.4 homolog	EI24	ENSG00000149547	EI24	0.627797	0.861266	0.860376	0.749484	0.994648	0.725975	0.997111	0.931442	0.941396	0.829704	0.997745	0.826454	-0.0633874	-0.0262529	-0.0253722	-0.0371345	0.00088079	-0.0380153
O14682	Ectoderm-neural cortex protein 1	ENC1	ENSG00000171617	ENC1	0.131981	0.429271	0.871691	0.00703317	0.508509	0.0689451	0.997111	0.636773	0.94737	0.0259696	0.725218	0.165433	0.337384	-0.196362	-0.041579	0.533746	0.154783	0.378963
O14683	Tumor protein p53-inducible protein 11	TP53I11	ENSG00000175274	TP53I11	0.833148	0.406572	0.543915	0.405157	0.778005	0.580766	0.997111	0.619024	0.767356	0.538932	0.889433	0.719903	-0.0450667	-0.206257	-0.144361	0.16119	0.0618967	0.0992938
O14686	Histone-lysine N-methyltransferase 2D	KMT2D	ENSG00000167548	KMT2D	0.563441	0.375791	0.542555	0.620267	0.0934522	0.132939	0.997111	0.59273	0.76633	0.729079	0.271292	0.266215	0.059869	0.105541	-0.0696427	-0.0456722	-0.175184	0.129512
O14727	Apoptotic protease-activating factor 1	APAF1	ENSG00000120868	APAF1	0.202704	0.114769	0.284923	0.000609024	0.518138	0.00311763	0.997111	0.291753	0.553612	0.00423265	0.73337	0.0168611	0.192492	-0.274186	-0.177022	0.466678	0.0971646	0.369514
O14730	Serine/threonine-protein kinase RIO3	RIOK3	ENSG00000101782	RIOK3	0.74091	0.308584	4.61649e-05	0.347575	0.00116348	6.50253e-07	0.997111	0.528047	0.00438781	0.482771	0.0182896	2.72443e-05	-0.0473567	-0.171295	-0.657781	0.123939	-0.486485	0.610424
O14732	Inositol monophosphatase 2	IMPA2	ENSG00000141401	IMPA2	0.757647	0.0273899	9.98232e-05	0.0016368	0.0743375	5.41683e-08	0.997111	0.12608	0.00701839	0.00883372	0.235999	3.61064e-06	0.0793033	-0.65533	-1.1123	0.734633	-0.456966	1.1916
O14733	Dual specificity mitogen-activated protein kinase kinase 7	MAP2K7	ENSG00000076984	MAP2K7	0.587577	0.592617	0.264305	0.934968	0.065876	0.0320275	0.997111	0.767792	0.529415	0.959456	0.219836	0.0945262	0.0952494	0.107993	-0.215162	-0.0127441	-0.323156	0.310412
O14734	Acyl-coenzyme A thioesterase 8	ACOT8	ENSG00000101473	ACOT8	0.797565	0.0358128	0.334195	0.00286787	0.000569414	0.327784	0.997111	0.147519	0.603547	0.0134178	0.011953	0.494809	-0.0542316	0.512839	-0.224065	-0.567071	-0.736904	0.169833
O14735	CDP-diacylglycerol--inositol 3-phosphatidyltransferase	CDIPT	ENSG00000103502	CDIPT	0.282818	0.279767	0.364019	0.849826	0.803549	0.922789	0.997111	0.497025	0.630304	0.902758	0.906023	0.956885	-0.165125	-0.190986	-0.152925	0.0258612	0.0380614	-0.0122003
O14737	Programmed cell death protein 5	PDCD5	ENSG00000105185	PDCD5	0.316183	0.169576	0.612562	0.00401869	0.303377	0.0583876	0.997111	0.368713	0.812527	0.0172026	0.54282	0.147477	-0.16714	0.263529	0.0924844	-0.43067	-0.171045	-0.259625
O14744	Protein arginine N-methyltransferase 5	PRMT5	ENSG00000100462	PRMT5	0.0617859	0.727233	0.266122	0.0111231	0.104781	0.424671	0.969058	0.855144	0.531467	0.0367966	0.290774	0.58663	-0.197371	0.042182	-0.12845	-0.239553	-0.170632	-0.0689214
O14745	Na(+)/H(+) exchange regulatory cofactor NHE-RF1	NHERF1	ENSG00000109062	NHERF1	0.226853	0.0944334	0.00627737	0.419893	0.272485	0.0279275	0.997111	0.259743	0.0770268	0.552944	0.509585	0.0858384	0.265521	0.423021	0.663214	-0.1575	0.240193	-0.397693
O14756	17-beta-hydroxysteroid dehydrogenase type 6	HSD17B6	ENSG00000025423	HSD17B6	0.762434	0.390748	0.134608	0.50192	0.498371	0.161467	0.997111	0.605073	0.374165	0.628394	0.716997	0.303485	-0.089979	-0.284599	-0.508936	0.19462	-0.224337	0.418957
O14763	Tumor necrosis factor receptor superfamily member 10B	TNFRSF10B	ENSG00000120889	TNFRSF10B	0.00512753	0.838031	0.78992	0.00316942	0.951826	0.00203772	0.658446	0.917686	0.908518	0.0144789	0.97793	0.012399	0.630637	0.0517154	0.0648248	0.578922	0.0131095	0.565812
O14772	Fucose-1-phosphate guanylyltransferase	FPGT	ENSG00000254685	FPGT	0.112061	0.633039	0.133516	0.240881	0.0283363	0.000103871	0.997111	0.795851	0.372371	0.367461	0.131319	0.00133782	0.180829	0.0622662	-0.187107	0.118562	-0.249374	0.367936
O14773	Tripeptidyl-peptidase 1	TPP1	ENSG00000166340	TPP1	0.952567	0.407937	0.102888	0.256373	0.398568	0.0246922	0.997245	0.620091	0.325568	0.384691	0.633191	0.0785453	0.00781006	-0.124981	-0.235537	0.132791	-0.110556	0.243347
O14775	Guanine nucleotide-binding protein subunit beta-5	GNB5	ENSG00000069966	GNB5	0.219247	0.000838395	0.0261744	0.00263097	0.226136	0.124167	0.997111	0.018777	0.159742	0.0127074	0.456408	0.253747	-0.22228	-0.714409	-0.476739	0.492128	0.23767	0.254458
O14776	Transcription elongation regulator 1	TCERG1	ENSG00000113649	TCERG1	0.801166	0.0281227	0.0170874	0.0107849	0.924568	0.00405152	0.997111	0.128018	0.126642	0.0359206	0.964669	0.0204569	0.0205316	0.206952	0.214644	-0.18642	0.00769194	-0.194112
O14777	Kinetochore protein NDC80 homolog	NDC80	ENSG00000080986	NDC80	0.542157	0.0143075	0.0617131	0.0148112	0.438532	0.0813799	0.997111	0.0850412	0.249699	0.0458356	0.669871	0.185967	0.0950868	0.478734	0.338887	-0.383647	-0.139847	-0.2438
O14786	Neuropilin-1	NRP1	ENSG00000099250	NRP1	0.796347	6.0703e-05	0.0165316	1.23467e-06	0.0400982	0.0039413	0.997111	0.00681527	0.12432	4.93148e-05	0.163466	0.020057	-0.0572563	-1.04333	-0.58712	0.986078	0.456215	0.529864
O14787	Transportin-2	TNPO2	ENSG00000105576	TNPO2	0.302436	0.0438041	0.000383865	0.146193	0.103878	0.000449348	0.997111	0.165434	0.0155133	0.255374	0.289522	0.00397208	0.132855	0.299619	0.508837	-0.166765	0.209217	-0.375982
O14791	Apolipoprotein L1	APOL1	ENSG00000100342	APOL1	0.909713	0.00124777	0.00209099	5.94739e-05	0.729175	7.92813e-05	0.997111	0.0223455	0.0421418	0.000767924	0.861333	0.00107791	-0.0309655	-1.0263	-0.932068	0.99533	0.0942275	0.901102
O14795	Protein unc-13 homolog B	UNC13B	ENSG00000198722	UNC13B	0.00550098	0.615471	0.796886	0.000233105	0.397403	0.00304657	0.658446	0.784499	0.910591	0.00208071	0.632162	0.0166169	0.364976	-0.0759161	0.0372396	0.440892	0.113156	0.327736
O14802	DNA-directed RNA polymerase III subunit RPC1	POLR3A	ENSG00000148606	POLR3A	0.967064	0.0120854	0.459982	0.00107587	0.0363984	0.299507	0.997881	0.0780723	0.707815	0.00644328	0.153947	0.465683	-0.00403909	0.284397	0.0792864	-0.288436	-0.205111	-0.0833255
O14807	Ras-related protein M-Ras	MRAS	ENSG00000158186	MRAS	0.387838	0.0124145	0.0338751	0.0222709	0.569731	0.0702409	0.997111	0.0787605	0.183886	0.0618871	0.768808	0.16791	-0.176185	-0.597625	-0.480254	0.42144	0.117371	0.304069
O14810	Complexin-1	CPLX1	ENSG00000168993	CPLX1	0.245255	0.555111	0.52434	0.961207	0.868327	0.698871	0.997111	0.74128	0.75656	0.975654	0.937855	0.807237	0.35386	0.328875	0.236598	0.0249848	-0.0922771	0.117262
O14815	Calpain-9	CAPN9	ENSG00000135773	CAPN9	0.965477	0.0634326	0.312939	0.0246256	0.397146	0.219774	0.997245	0.206368	0.583341	0.0667322	0.631949	0.37502	0.0101668	-0.47778	-0.267808	0.487947	0.209972	0.277975
O14817	Tetraspanin-4	TSPAN4	ENSG00000214063	TSPAN4	0.327244	4.94528e-05	0.0074337	2.49781e-05	0.0917371	0.0159256	0.997111	0.00638792	0.0829423	0.000415097	0.268056	0.0565465	-0.297097	-1.43235	-0.91717	1.13525	0.515179	0.620073
O14818	Proteasome subunit alpha type-7	PSMA7	ENSG00000101182	PSMA7	0.765606	0.980408	0.0621737	0.713758	0.0377491	0.0332833	0.997111	0.990443	0.250279	0.80056	0.157198	0.0970044	-0.0281835	0.00266776	-0.1941	-0.0308513	-0.196768	0.165917
O14827	Ras-specific guanine nucleotide-releasing factor 2	RASGRF2	ENSG00000113319	RASGRF2	0.895899	0.015619	0.987452	0.000462034	0.00449748	0.852662	0.997111	0.0892811	0.994781	0.00346948	0.0420461	0.913135	0.0344682	-0.717639	-0.00462371	0.752107	0.713015	0.0390919
O14828	Secretory carrier-associated membrane protein 3	SCAMP3	ENSG00000263290	SCAMP3	0.846603	0.0674916	0.497445	0.0102269	0.00457599	0.501999	0.997111	0.214209	0.736729	0.0344534	0.0423558	0.654793	-0.0274894	0.299834	-0.105747	-0.327324	-0.405582	0.078258
O14828	Secretory carrier-associated membrane protein 3	SCAMP3	ENSG00000116521	SCAMP3	0.846603	0.0674916	0.497445	0.0102269	0.00457599	0.501999	0.997111	0.214209	0.736729	0.0344534	0.0423558	0.654793	-0.0274894	0.299834	-0.105747	-0.327324	-0.405582	0.078258
O14832	Phytanoyl-CoA dioxygenase. peroxisomal	PHYH	ENSG00000107537	PHYH	0.017286	0.00876029	0.401325	0.424917	9.51426e-05	4.73674e-05	0.85308	0.0643909	0.663382	0.55749	0.00393062	0.000748659	0.58317	0.759604	-0.224405	-0.176433	-0.984008	0.807575
O14841	5-oxoprolinase	OPLAH	ENSG00000178814	OPLAH	0.0766386	0.991071	0.0354227	0.0483936	0.021532	0.509438	0.99205	0.995337	0.187526	0.109854	0.11165	0.660697	-0.41721	-0.00301887	-0.54424	-0.414191	-0.541221	0.12703
O14867	Transcription regulator protein BACH1	BACH1	ENSG00000156273	BACH1	0.507598	0.295302	0.00192136	0.0387489	0.0280561	1.37142e-06	0.997111	0.512419	0.0403327	0.0927606	0.130848	5.00983e-05	0.0865681	-0.158849	-0.452555	0.245417	-0.293707	0.539123
O14874	[3-methyl-2-oxobutanoate dehydrogenase [lipoamide]] kinase. mitochondrial	BCKDK	ENSG00000103507	BCKDK	0.688774	0.0471002	0.00316009	0.00275391	7.35309e-08	0.000562236	0.997111	0.173106	0.052068	0.0130789	4.1933e-05	0.00468834	-0.0522994	0.29937	-0.427083	-0.35167	-0.726454	0.374784
O14879	Interferon-induced protein with tetratricopeptide repeats 3	IFIT3	ENSG00000119917	IFIT3	0.00653171	0.572633	0.836383	0.000178252	0.380356	0.00239254	0.684163	0.752828	0.930146	0.00170686	0.617289	0.0139939	-0.81744	0.19315	-0.067416	-1.01059	-0.260566	-0.750024
O14880	Glutathione S-transferase 3. mitochondrial	MGST3	ENSG00000143198	MGST3	0.0622156	0.823976	0.851481	0.0175138	0.959662	0.0119188	0.969058	0.910206	0.937716	0.0519143	0.982071	0.0455666	0.34132	-0.0465909	-0.0374052	0.387911	0.00918569	0.378726
O14893	Gem-associated protein 2	GEMIN2	ENSG00000092208	GEMIN2	0.53508	0.472897	0.134773	0.101647	0.0133254	0.205226	0.997111	0.673085	0.37446	0.193223	0.0833154	0.357154	-0.0871382	0.11633	-0.231402	-0.203469	-0.347733	0.144264
O14896	Interferon regulatory factor 6	IRF6	ENSG00000117595	IRF6	0.00105806	0.00578543	0.00752284	0.918279	0.799833	0.673254	0.625242	0.050371	0.0835305	0.950215	0.903605	0.789373	0.812735	0.790011	0.726987	0.022724	-0.0630238	0.0857478
O14907	Tax1-binding protein 3	TAX1BP3	ENSG00000213977	TAX1BP3	0.187324	0.836914	0.190949	0.0810522	0.0942958	0.888205	0.997111	0.917343	0.447702	0.162183	0.272562	0.93548	0.206431	-0.0369592	0.224438	0.243391	0.261397	-0.0180065
O14908	PDZ domain-containing protein GIPC1	GIPC1	ENSG00000123159	GIPC1	0.212796	0.14008	0.397112	0.61147	0.439293	0.697064	0.997111	0.328782	0.660245	0.722428	0.670435	0.805965	0.190182	0.259052	0.141546	-0.0688699	-0.117506	0.0486361
O14910	Protein lin-7 homolog A	LIN7A	ENSG00000111052	LIN7A	0.751076	0.0846164	0.31199	0.0717444	0.390145	0.35188	0.997111	0.243711	0.582286	0.147675	0.625341	0.520093	-0.0617014	-0.398699	-0.218968	0.336997	0.179731	0.157267
O14920	Inhibitor of nuclear factor kappa-B kinase subunit beta	IKBKB	ENSG00000104365	IKBKB	0.883999	0.846265	0.338361	0.931085	0.406521	0.270517	0.997111	0.922569	0.607854	0.957211	0.639923	0.434661	-0.015882	-0.0242565	-0.114373	0.00837458	-0.0901165	0.098491
O14924	Regulator of G-protein signaling 12	RGS12	ENSG00000159788	RGS12	0.770015	0.928537	0.739689	0.671323	0.803056	0.442453	0.997111	0.965893	0.881462	0.770475	0.90571	0.601799	-0.0466787	0.0172078	0.0611102	-0.0638865	0.0439024	-0.107789
O14925	Mitochondrial import inner membrane translocase subunit Tim23	TIMM23	ENSG00000265354	TIMM23	0.891602	0.070852	0.135406	0.0319285	0.692322	0.0753994	0.997111	0.220326	0.375051	0.0804481	0.842424	0.175823	-0.0203044	-0.316402	-0.253484	0.296098	0.0629187	0.233179
O14929	Histone acetyltransferase type B catalytic subunit	HAT1	ENSG00000128708	HAT1	0.458773	4.57283e-05	0.075576	9.29209e-06	0.00494904	0.139698	0.997111	0.00625869	0.277817	0.000206011	0.044563	0.274956	0.13709	0.884667	0.361624	-0.747577	-0.523043	-0.224534
O14933	Ubiquitin/ISG15-conjugating enzyme E2 L6	UBE2L6	ENSG00000156587	UBE2L6	0.0081043	0.120865	0.10934	1.14685e-06	0.978198	1.77152e-07	0.705006	0.301867	0.335717	4.6573e-05	0.991626	9.6158e-06	-0.573612	0.383989	0.378141	-0.957601	-0.00584844	-0.951753
O14936	Peripheral plasma membrane protein CASK	CASK	ENSG00000147044	CASK	0.346904	0.0399759	0.54718	0.000248709	0.00261777	0.731441	0.997111	0.157646	0.769952	0.00217956	0.0297532	0.830379	0.123935	-0.31234	0.0868927	0.436275	0.399233	0.0370422
O14939	Phospholipase D2	PLD2	ENSG00000129219	PLD2	0.880028	0.299054	0.975796	0.134324	0.249662	0.824119	0.997111	0.516626	0.990733	0.238966	0.483908	0.894342	0.024806	-0.198373	-0.00550259	0.223179	0.192871	0.0303086
O14949	Cytochrome b-c1 complex subunit 8	UQCRQ	ENSG00000164405	UQCRQ	0.375295	0.209292	0.0794942	0.530474	0.627316	0.204561	0.997111	0.416272	0.285018	0.653628	0.804523	0.356324	0.157338	0.256323	0.342127	-0.0989845	0.0858037	-0.184788
O14950	Myosin regulatory light chain 12B	MYL12B	ENSG00000118680	MYL12B	0.86516	0.399689	0.860876	0.201529	0.440596	0.661628	0.997111	0.613612	0.941396	0.323826	0.671225	0.780107	0.0767404	-0.43779	-0.0874064	0.514531	0.350384	0.164147
O14957	Cytochrome b-c1 complex subunit 10	UQCR11	ENSG00000127540	UQCR11	0.623527	0.691245	0.0982262	0.969103	0.172629	0.10649	0.997111	0.832039	0.318081	0.980495	0.389801	0.226789	0.0823902	0.0766081	0.305197	0.00578214	0.228589	-0.222807
O14960	Leukocyte cell-derived chemotaxin-2	LECT2	ENSG00000145826	LECT2	0.489379	0.0738043	0.970053	0.107509	0.0293358	0.366899	0.997111	0.225141	0.988093	0.201383	0.134307	0.532554	-0.275027	-0.760847	0.0164779	0.48582	0.777325	-0.291505
O14964	Hepatocyte growth factor-regulated tyrosine kinase substrate	HGS	ENSG00000185359	HGS	0.841859	0.0201105	0.0964255	0.00134752	0.388193	0.0140867	0.997111	0.103963	0.314925	0.00765486	0.623423	0.0516982	0.0139758	-0.188382	-0.128092	0.202358	0.06029	0.142068
O14965	Aurora kinase A	AURKA	ENSG00000087586	AURKA	0.58484	0.0267628	0.629763	0.0231086	0.0525612	0.985091	0.997111	0.124009	0.822138	0.0635781	0.191804	0.992117	0.0969494	0.504131	0.0998153	-0.407181	-0.404315	-0.00286588
O14966	Ras-related protein Rab-7L1	RAB29	ENSG00000117280	RAB29	0.0327823	0.513281	0.615926	0.126005	0.840009	0.0559472	0.911203	0.7077	0.813809	0.227519	0.923496	0.142825	0.334568	0.118306	0.0862887	0.216262	-0.0320175	0.24828
O14967	Calmegin	CLGN	ENSG00000153132	CLGN	0.492275	0.536066	0.209548	0.880286	0.636239	0.374653	0.997111	0.725373	0.47017	0.923489	0.809694	0.539461	0.231054	0.289949	0.500582	-0.0588948	0.210633	-0.269528
O14972	Vacuolar protein sorting-associated protein 26C	VPS26C	ENSG00000157538	VPS26C	0.69134	0.820515	0.345912	0.878196	0.194668	0.0819838	0.997111	0.908291	0.615695	0.922407	0.418135	0.187181	0.0393887	0.025865	-0.102598	0.0135237	-0.128463	0.141986
O14974	Protein phosphatase 1 regulatory subunit 12A	PPP1R12A	ENSG00000058272	PPP1R12A	0.941045	0.0666775	0.508078	0.0225491	0.168795	0.428951	0.997245	0.213156	0.745036	0.0623899	0.385289	0.59074	-0.00933937	-0.26728	-0.0922833	0.25794	0.174996	0.0829439
O14975	Long-chain fatty acid transport protein 2	SLC27A2	ENSG00000140284	SLC27A2	0.463587	0.0113929	0.29183	5.43668e-05	0.0761256	0.0219817	0.997111	0.075111	0.561506	0.00072196	0.239335	0.0721133	0.150031	-0.599685	-0.2367	0.749716	0.362985	0.386731
O14976	Cyclin-G-associated kinase	GAK	ENSG00000178950	GAK	0.0297326	0.4924	0.954596	0.117437	0.393092	0.00657601	0.897389	0.689686	0.982662	0.215689	0.628322	0.0292854	0.219121	0.0791123	-0.0062547	0.140008	-0.085367	0.225375
O14979	Heterogeneous nuclear ribonucleoprotein D-like	HNRNPDL	ENSG00000152795	HNRNPDL	0.782379	0.247148	0.135007	0.236022	0.755213	0.0966674	0.997111	0.461268	0.374756	0.362635	0.876878	0.211847	0.0392582	0.189338	0.233497	-0.15008	0.0441598	-0.194239
O14980	Exportin-1	XPO1	ENSG00000082898	XPO1	0.510784	0.000598442	0.439881	3.93604e-07	0.00175722	0.0675127	0.997111	0.0159559	0.692907	2.37667e-05	0.0234563	0.163178	-0.0621506	0.378175	0.0800377	-0.440325	-0.298137	-0.142188
O14981	TATA-binding protein-associated factor 172	BTAF1	ENSG00000095564	BTAF1	0.0821369	0.0491475	0.518134	0.553782	0.00309296	0.00307702	0.997111	0.17871	0.751858	0.674007	0.0326974	0.0166943	0.161293	0.210002	-0.0655117	-0.0487092	-0.275513	0.226804
O14983	Sarcoplasmic/endoplasmic reticulum calcium ATPase 1	ATP2A1	ENSG00000196296	ATP2A1	0.0148886	0.994435	0.652351	0.00339541	0.603879	0.0109059	0.803043	0.996698	0.835262	0.01522	0.790797	0.042745	0.544472	0.001746	0.108487	0.542726	0.106741	0.435985
O15013	Rho guanine nucleotide exchange factor 10	ARHGEF10	ENSG00000104728	ARHGEF10	0.205945	0.166942	0.329121	0.00150776	0.617388	0.00554502	0.997111	0.365308	0.599731	0.00832106	0.797871	0.0258843	0.181588	-0.228142	-0.155593	0.40973	0.0725488	0.337181
O15013	Rho guanine nucleotide exchange factor 10	ARHGEF10	ENSG00000274726	ARHGEF10	0.205945	0.166942	0.329121	0.00150776	0.617388	0.00554502	0.997111	0.365308	0.599731	0.00832106	0.797871	0.0258843	0.181588	-0.228142	-0.155593	0.40973	0.0725488	0.337181
O15014	Zinc finger protein 609	ZNF609	ENSG00000180357	ZNF609	0.863579	0.635896	0.716823	0.677134	0.878395	0.781731	0.997111	0.797005	0.86973	0.775238	0.943172	0.866137	0.0246069	0.0827982	0.0585676	-0.0581913	-0.0242306	-0.0339607
O15018	PDZ domain-containing protein 2	PDZD2	ENSG00000133401	PDZD2	0.375251	0.0292632	0.0675276	0.0559788	0.602577	0.149791	0.997111	0.131478	0.261574	0.122547	0.790095	0.288643	-0.22831	-0.643727	-0.516531	0.415417	0.127196	0.288221
O15020	Spectrin beta chain. non-erythrocytic 2	SPTBN2	ENSG00000173898	SPTBN2	0.725377	0.000374381	0.000125728	9.00171e-07	0.897821	5.24209e-08	0.997111	0.0133492	0.00824789	4.04121e-05	0.951988	3.54013e-06	-0.0820375	0.970029	0.999911	-1.05207	0.0298821	-1.08195
O15021	Microtubule-associated serine/threonine-protein kinase 4	MAST4	ENSG00000069020	MAST4	0.463381	0.038083	0.853212	0.000669129	0.0421979	0.294959	0.997111	0.153622	0.938817	0.0045578	0.167892	0.460649	0.118834	-0.396373	-0.0347796	0.515207	0.361594	0.153614
O15027	Protein transport protein Sec16A	SEC16A	ENSG00000148396	SEC16A	0.165195	0.165479	0.316006	0.00092091	0.61794	0.00265861	0.997111	0.363877	0.585826	0.0057782	0.798183	0.0152122	0.133704	-0.15356	-0.105774	0.287264	0.0477864	0.239478
O15031	Plexin-B2	PLXNB2	ENSG00000196576	PLXNB2	0.615898	0.0883176	0.510733	0.00600128	0.212608	0.136826	0.997111	0.249197	0.746714	0.0229606	0.439452	0.270986	0.0488176	-0.191243	-0.0701737	0.240061	0.121069	0.118991
O15033	Apoptosis-resistant E3 ubiquitin protein ligase 1	AREL1	ENSG00000119682	AREL1	0.869441	0.509653	0.565775	0.332047	0.890861	0.356678	0.997111	0.704687	0.78437	0.466465	0.949081	0.524166	-0.0314953	0.161834	0.129947	-0.193329	-0.0318864	-0.161443
O15034	RIMS-binding protein 2	RIMBP2	ENSG00000060709	RIMBP2	0.0392552	0.241899	0.0776652	0.310999	0.439764	0.958484	0.917152	0.454696	0.281112	0.444935	0.67066	0.975785	0.651429	0.407938	0.638107	0.243491	0.230168	0.0133225
O15037	Protein KHNYN	KHNYN	ENSG00000100441	KHNYN	0.318107	0.07241	0.0294026	0.228391	0.741493	0.088369	0.997111	0.222942	0.169044	0.354386	0.868808	0.198145	-0.112223	-0.232746	-0.269658	0.120523	-0.0369119	0.157434
O15040	Tectonin beta-propeller repeat-containing protein 2	TECPR2	ENSG00000196663	TECPR2	0.677388	0.0690864	0.112491	0.059828	0.734389	0.107221	0.997111	0.216977	0.341029	0.128695	0.864607	0.227732	-0.055603	-0.280333	-0.234779	0.22473	0.0455542	0.179176
O15042	U2 snRNP-associated SURP motif-containing protein	U2SURP	ENSG00000163714	U2SURP	0.696013	0.000119248	0.0416777	6.54988e-06	0.0241706	0.0246801	0.997111	0.00897108	0.205092	0.000160175	0.118854	0.0785312	0.040641	0.468553	0.233408	-0.427912	-0.235144	-0.192767
O15047	Histone-lysine N-methyltransferase SETD1A	SETD1A	ENSG00000099381	SETD1A	0.993322	0.00729067	0.846334	0.000637604	0.00438922	0.804394	0.999852	0.0579247	0.935281	0.00439466	0.0414111	0.88104	0.000843503	0.316794	0.0215554	-0.315951	-0.295239	-0.0207119
O15050	TPR and ankyrin repeat-containing protein 1	TRANK1	ENSG00000168016	TRANK1	0.323026	0.0211825	0.101026	0.0619551	0.419186	0.313817	0.997111	0.107218	0.322857	0.132053	0.652138	0.480178	-0.127365	-0.358348	-0.242925	0.230983	0.115423	0.11556
O15056	Synaptojanin-2	SYNJ2	ENSG00000078269	SYNJ2	0.352484	0.269574	0.96361	0.0140565	0.229394	0.243528	0.997111	0.485469	0.985989	0.0439916	0.460628	0.404567	0.12464	-0.170172	-0.00679004	0.294811	0.163382	0.13143
O15061	Synemin	SYNM	ENSG00000182253	SYNM	0.214623	0.954489	0.649384	0.186508	0.572365	0.0364683	0.997111	0.976877	0.833762	0.306959	0.770879	0.103669	0.410613	0.0216602	-0.165724	0.388953	-0.187384	0.576337
O15063	Granule associated Rac and RHOG effector protein 1	GARRE1	ENSG00000166398	GARRE1	0.622187	0.78158	0.154427	0.362127	0.060498	0.192894	0.997111	0.887441	0.399352	0.497156	0.208393	0.341683	-0.0590438	0.0381742	-0.188735	-0.0972179	-0.226909	0.129691
O15066	Kinesin-like protein KIF3B	KIF3B	ENSG00000101350	KIF3B	0.924274	0.683587	0.239505	0.526626	0.409218	0.0919508	0.997128	0.827004	0.503588	0.650363	0.642691	0.203993	0.00852535	-0.0420217	-0.11585	0.050547	-0.073828	0.124375
O15067	Phosphoribosylformylglycinamidine synthase	PFAS	ENSG00000178921	PFAS	0.922569	0.22226	0.138954	0.142511	0.824389	0.0632886	0.997128	0.430634	0.378983	0.250296	0.916994	0.156481	-0.0112863	-0.163185	-0.188864	0.151899	-0.0256792	0.177578
O15068	Guanine nucleotide exchange factor DBS	MCF2L	ENSG00000126217	MCF2L	0.0279163	0.905488	0.254004	0.00593739	0.244487	2.62018e-05	0.892713	0.953963	0.519441	0.0227925	0.478292	0.000480289	0.376959	-0.0229684	-0.21582	0.399928	-0.192852	0.59278
O15072	A disintegrin and metalloproteinase with thrombospondin motifs 3	ADAMTS3	ENSG00000156140	ADAMTS3	0.378997	0.937298	0.639935	0.374893	0.545076	0.0903605	0.997111	0.970111	0.827113	0.510111	0.751336	0.201387	-0.150876	-0.0154904	0.0878829	-0.135385	0.103373	-0.238759
O15075	Serine/threonine-protein kinase DCLK1	DCLK1	ENSG00000133083	DCLK1	0.210799	0.583461	0.0937787	0.483721	0.223392	0.468353	0.997111	0.761311	0.31103	0.612082	0.453449	0.6251	0.435274	0.218854	0.644288	0.21642	0.425434	-0.209014
O15078	Centrosomal protein of 290 kDa	CEP290	ENSG00000198707	CEP290	0.686899	0.283683	0.0889228	0.0784394	0.565384	0.00721578	0.997111	0.500775	0.302341	0.157909	0.765756	0.0314656	0.0594258	-0.189775	-0.281227	0.249201	-0.0914522	0.340653
O15084	Serine/threonine-protein phosphatase 6 regulatory ankyrin repeat subunit A	ANKRD28	ENSG00000206560	ANKRD28	0.372042	0.130718	0.137459	0.00338356	0.00084055	0.367788	0.997111	0.316019	0.377377	0.0151935	0.0150056	0.53324	-0.100946	0.196782	-0.184453	-0.297728	-0.381236	0.0835079
O15085	Rho guanine nucleotide exchange factor 11	ARHGEF11	ENSG00000132694	ARHGEF11	0.481548	0.0579535	0.948797	0.00132622	0.0242745	0.439822	0.997111	0.196127	0.980312	0.00755474	0.119167	0.599651	0.0635942	-0.197663	0.00635678	0.261257	0.20402	0.0572374
O15091	Mitochondrial ribonuclease P catalytic subunit	PRORP	ENSG00000100890	PRORP	0.994458	0.0933037	0.661153	0.0299582	0.0160858	0.563634	0.999852	0.257941	0.840246	0.0768801	0.0922975	0.706365	-0.00115336	0.321422	-0.0798097	-0.322575	-0.401232	0.0786563
O15111	Inhibitor of nuclear factor kappa-B kinase subunit alpha	CHUK	ENSG00000213341	CHUK	0.48399	0.153226	0.0152366	0.288646	0.299987	0.0165288	0.997111	0.347901	0.119487	0.420815	0.538761	0.0581652	-0.095241	-0.223799	-0.364456	0.128558	-0.140657	0.269215
O15116	U6 snRNA-associated Sm-like protein LSm1	LSM1	ENSG00000175324	LSM1	0.373408	0.402335	0.000559005	0.935198	0.00427596	0.000399727	0.997111	0.616028	0.0192557	0.959597	0.0406791	0.00364523	-0.102634	-0.110966	-0.442319	0.0083321	-0.331354	0.339686
O15117	FYN-binding protein 1	FYB1	ENSG00000082074	FYB1	0.0104529	0.0612507	0.000487448	0.654612	0.0931589	0.116446	0.731585	0.202623	0.0175567	0.756114	0.270746	0.242556	-0.601711	-0.507363	-0.902931	-0.0943482	-0.395569	0.30122
O15118	NPC intracellular cholesterol transporter 1	NPC1	ENSG00000141458	NPC1	0.0765886	0.334603	0.000277328	0.00135225	0.00349184	1.90449e-11	0.99205	0.552853	0.0125408	0.00767323	0.0354537	5.54236e-09	0.314439	-0.196363	-0.716725	0.510802	-0.520362	1.03116
O15120	1-acyl-sn-glycerol-3-phosphate acyltransferase beta	AGPAT2	ENSG00000169692	AGPAT2	0.507569	0.44262	0.885041	0.083414	0.480931	0.333117	0.997111	0.648145	0.953843	0.16584	0.703369	0.500796	0.121121	-0.161322	-0.02958	0.282443	0.131742	0.150701
O15121	Sphingolipid delta(4)-desaturase DES1	DEGS1	ENSG00000143753	DEGS1	0.719223	0.0501922	0.00320039	0.00355742	8.8012e-08	0.000479625	0.997111	0.180831	0.0522289	0.0157536	4.506e-05	0.00417233	-0.0590161	0.371198	-0.536218	-0.430214	-0.907416	0.477202
O15123	Angiopoietin-2	ANGPT2	ENSG00000091879	ANGPT2	0.384324	0.209553	0.48065	0.502534	0.0224674	0.0333744	0.997111	0.416468	0.72295	0.629011	0.114003	0.0971055	0.211962	0.356313	-0.184382	-0.144351	-0.540695	0.396344
O15126	Secretory carrier-associated membrane protein 1	SCAMP1	ENSG00000085365	SCAMP1	0.0844037	0.922832	0.976898	0.0392879	0.885845	0.03913	0.997111	0.962252	0.991189	0.0936368	0.946223	0.109209	0.201603	-0.0129575	0.00369466	0.214561	0.0166521	0.197909
O15127	Secretory carrier-associated membrane protein 2	SCAMP2	ENSG00000140497	SCAMP2	0.787793	0.0264399	0.0565637	0.00164151	0.639284	0.00424173	0.997111	0.123072	0.239919	0.00885447	0.811657	0.0211571	0.0410372	-0.391295	-0.320073	0.432332	0.0712221	0.36111
O15131	Importin subunit alpha-6	KPNA5	ENSG00000196911	KPNA5	0.287806	0.929368	0.0563527	0.240869	0.0455064	0.188778	0.997111	0.966202	0.239429	0.367461	0.175941	0.336834	-0.175442	0.0182314	-0.37364	-0.193673	-0.391871	0.198198
O15143	Actin-related protein 2/3 complex subunit 1B	ARPC1B	ENSG00000130429	ARPC1B	0.807072	0.223947	0.362221	0.194736	0.687907	0.357259	0.997111	0.432596	0.629673	0.315892	0.83924	0.524644	-0.0372727	-0.2137	-0.152593	0.176428	0.061107	0.115321
O15144	Actin-related protein 2/3 complex subunit 2	ARPC2	ENSG00000163466	ARPC2	0.477294	0.0300321	0.170594	0.0444331	0.314965	0.333075	0.997111	0.133339	0.42176	0.102982	0.555288	0.500796	-0.080213	-0.28294	-0.16984	0.202727	0.1131	0.0896265
O15145	Actin-related protein 2/3 complex subunit 3	ARPC3	ENSG00000111229	ARPC3	0.41642	0.0257128	0.50058	0.0481925	0.065871	0.927585	0.997111	0.121107	0.739561	0.109494	0.219836	0.959508	-0.089652	-0.284344	-0.0814379	0.194692	0.202906	-0.00821409
O15155	BET1 homolog	BET1	ENSG00000105829	BET1	0.519087	0.223669	0.0439484	0.394985	0.000415901	0.000627299	0.997111	0.432303	0.210907	0.529241	0.0097471	0.0051105	0.0879244	0.192872	-0.304583	-0.104948	-0.497456	0.392508
O15160	DNA-directed RNA polymerases I and III subunit RPAC1	POLR1C	ENSG00000171453	POLR1C	0.666669	0.096519	0.936927	0.00889215	0.0454672	0.674812	0.997111	0.263051	0.974606	0.0310153	0.175922	0.790455	-0.0471546	0.209788	-0.00949472	-0.256942	-0.219282	-0.0376599
O15162	Phospholipid scramblase 1	PLSCR1	ENSG00000188313	PLSCR1	0.052597	0.44589	0.128159	0.229634	0.424859	0.737594	0.950671	0.650336	0.36452	0.355766	0.65742	0.834775	-0.472659	-0.212794	-0.405974	-0.259865	-0.193179	-0.0666852
O15164	Transcription intermediary factor 1-alpha	TRIM24	ENSG00000122779	TRIM24	0.118675	0.0282291	0.00389952	0.270928	0.529561	0.0475958	0.997111	0.128227	0.0584578	0.400856	0.740538	0.126409	0.22767	0.372721	0.465107	-0.145052	0.0923851	-0.237437
O15169	Axin-1	AXIN1	ENSG00000103126	AXIN1	0.762352	0.814525	0.63854	0.98022	0.444297	0.31698	0.997111	0.905611	0.826309	0.988308	0.673864	0.482974	-0.0389142	-0.035951	0.0670946	-0.00296311	0.103046	-0.106009
O15173	Membrane-associated progesterone receptor component 2	PGRMC2	ENSG00000164040	PGRMC2	0.759533	0.0343044	0.117902	0.00223142	0.466107	0.0142162	0.997111	0.143935	0.349314	0.0112117	0.691615	0.0520406	0.0321847	-0.257174	-0.180762	0.289359	0.0764118	0.212947
O15182	Centrin-3	CETN3	ENSG00000153140	CETN3	0.832713	0.0172317	0.597624	0.00140997	0.00140811	0.654905	0.997111	0.0948946	0.803003	0.00790891	0.0205187	0.775939	-0.0231643	0.316241	-0.0643549	-0.339405	-0.380596	0.0411907
O15194	CTD small phosphatase-like protein	CTDSPL	ENSG00000144677	CTDSPL	0.737213	0.119415	0.0917902	0.0205734	0.942606	0.010731	0.997111	0.299502	0.308522	0.0583853	0.972838	0.0422853	0.0527475	-0.295964	-0.308604	0.348711	-0.0126406	0.361352
O15195	Villin-like protein	VILL	ENSG00000136059	VILL	0.0827742	0.000935345	0.345532	3.3419e-10	0.00759961	0.00126011	0.997111	0.019661	0.61532	1.42936e-07	0.0585856	0.00865218	0.709569	-1.5205	-0.438857	2.23007	1.08164	1.14843
O15204	ADAM DEC1	ADAMDEC1	ENSG00000134028	ADAMDEC1	0.0755955	0.149472	0.46458	6.37594e-06	0.348637	0.000347678	0.989555	0.342103	0.711184	0.000156952	0.589485	0.00330149	0.9447	-0.845919	-0.424099	1.79062	0.42182	1.3688
O15211	Ral guanine nucleotide dissociation stimulator-like 2	RGL2	ENSG00000237441	RGL2	0.878771	0.221625	0.71162	0.0807025	0.326036	0.50267	0.997111	0.429727	0.866624	0.161641	0.567536	0.655273	0.0202234	-0.186592	-0.0544857	0.206816	0.132106	0.0747092
O15211	Ral guanine nucleotide dissociation stimulator-like 2	RGL2	ENSG00000237825	RGL2	0.878771	0.221625	0.71162	0.0807025	0.326036	0.50267	0.997111	0.429727	0.866624	0.161641	0.567536	0.655273	0.0202234	-0.186592	-0.0544857	0.206816	0.132106	0.0747092
O15211	Ral guanine nucleotide dissociation stimulator-like 2	RGL2	ENSG00000206282	RGL2	0.878771	0.221625	0.71162	0.0807025	0.326036	0.50267	0.997111	0.429727	0.866624	0.161641	0.567536	0.655273	0.0202234	-0.186592	-0.0544857	0.206816	0.132106	0.0747092
O15211	Ral guanine nucleotide dissociation stimulator-like 2	RGL2	ENSG00000224841	RGL2	0.878771	0.221625	0.71162	0.0807025	0.326036	0.50267	0.997111	0.429727	0.866624	0.161641	0.567536	0.655273	0.0202234	-0.186592	-0.0544857	0.206816	0.132106	0.0747092
O15211	Ral guanine nucleotide dissociation stimulator-like 2	RGL2	ENSG00000228736	RGL2	0.878771	0.221625	0.71162	0.0807025	0.326036	0.50267	0.997111	0.429727	0.866624	0.161641	0.567536	0.655273	0.0202234	-0.186592	-0.0544857	0.206816	0.132106	0.0747092
O15212	Prefoldin subunit 6	PFDN6	ENSG00000204220	PFDN6	0.669023	0.0813327	0.9061	0.00661402	0.0601492	0.497254	0.997111	0.239098	0.961659	0.0247785	0.20754	0.650313	-0.0458407	0.21558	0.0138631	-0.26142	-0.201717	-0.0597038
O15212	Prefoldin subunit 6	PFDN6	ENSG00000237335	PFDN6	0.669023	0.0813327	0.9061	0.00661402	0.0601492	0.497254	0.997111	0.239098	0.961659	0.0247785	0.20754	0.650313	-0.0458407	0.21558	0.0138631	-0.26142	-0.201717	-0.0597038
O15212	Prefoldin subunit 6	PFDN6	ENSG00000206283	PFDN6	0.669023	0.0813327	0.9061	0.00661402	0.0601492	0.497254	0.997111	0.239098	0.961659	0.0247785	0.20754	0.650313	-0.0458407	0.21558	0.0138631	-0.26142	-0.201717	-0.0597038
O15212	Prefoldin subunit 6	PFDN6	ENSG00000235692	PFDN6	0.669023	0.0813327	0.9061	0.00661402	0.0601492	0.497254	0.997111	0.239098	0.961659	0.0247785	0.20754	0.650313	-0.0458407	0.21558	0.0138631	-0.26142	-0.201717	-0.0597038
O15212	Prefoldin subunit 6	PFDN6	ENSG00000224782	PFDN6	0.669023	0.0813327	0.9061	0.00661402	0.0601492	0.497254	0.997111	0.239098	0.961659	0.0247785	0.20754	0.650313	-0.0458407	0.21558	0.0138631	-0.26142	-0.201717	-0.0597038
O15213	WD repeat-containing protein 46	WDR46	ENSG00000227057	WDR46	0.0921479	0.282126	0.114561	0.00116238	0.617846	4.30428e-05	0.997111	0.499311	0.344344	0.00682598	0.798162	0.000701324	-0.168988	0.12377	0.173495	-0.292758	0.0497255	-0.342484
O15213	WD repeat-containing protein 46	WDR46	ENSG00000226916	WDR46	0.0921479	0.282126	0.114561	0.00116238	0.617846	4.30428e-05	0.997111	0.499311	0.344344	0.00682598	0.798162	0.000701324	-0.168988	0.12377	0.173495	-0.292758	0.0497255	-0.342484
O15213	WD repeat-containing protein 46	WDR46	ENSG00000204221	WDR46	0.0921479	0.282126	0.114561	0.00116238	0.617846	4.30428e-05	0.997111	0.499311	0.344344	0.00682598	0.798162	0.000701324	-0.168988	0.12377	0.173495	-0.292758	0.0497255	-0.342484
O15213	WD repeat-containing protein 46	WDR46	ENSG00000236222	WDR46	0.0921479	0.282126	0.114561	0.00116238	0.617846	4.30428e-05	0.997111	0.499311	0.344344	0.00682598	0.798162	0.000701324	-0.168988	0.12377	0.173495	-0.292758	0.0497255	-0.342484
O15213	WD repeat-containing protein 46	WDR46	ENSG00000206284	WDR46	0.0921479	0.282126	0.114561	0.00116238	0.617846	4.30428e-05	0.997111	0.499311	0.344344	0.00682598	0.798162	0.000701324	-0.168988	0.12377	0.173495	-0.292758	0.0497255	-0.342484
O15217	Glutathione S-transferase A4	GSTA4	ENSG00000170899	GSTA4	0.390549	0.647153	0.596743	0.123241	0.301193	0.823868	0.997111	0.805899	0.802804	0.223945	0.53976	0.894258	0.304447	-0.188129	0.227991	0.492576	0.41612	0.0764564
O15226	NF-kappa-B-repressing factor	NKRF	ENSG00000186416	NKRF	0.645581	0.00358065	0.218244	0.00118221	0.0425517	0.277232	0.997111	0.0382072	0.47957	0.00691081	0.169121	0.442076	0.0490454	0.360763	0.144167	-0.311718	-0.216596	-0.0951219
O15228	Dihydroxyacetone phosphate acyltransferase	GNPAT	ENSG00000116906	GNPAT	0.259799	0.114013	0.645312	0.436093	0.0203912	0.0474452	0.997111	0.290652	0.830791	0.568155	0.108173	0.126074	0.166512	0.268807	-0.0744592	-0.102295	-0.343266	0.240972
O15229	Kynurenine 3-monooxygenase	KMO	ENSG00000117009	KMO	0.902783	0.209916	0.0483789	0.13628	0.492518	0.0112955	0.997111	0.417029	0.221016	0.241673	0.712372	0.04392	-0.0294201	-0.360085	-0.531811	0.330665	-0.171726	0.502391
O15230	Laminin subunit alpha-5	LAMA5	ENSG00000130702	LAMA5	0.160338	0.103148	1.17796e-05	0.595917	9.83839e-11	5.19088e-13	0.997111	0.27395	0.00168218	0.709049	3.36637e-07	3.5523e-10	0.368298	0.491792	-1.28777	-0.123495	-1.77956	1.65606
O15231	Zinc finger protein 185	ZNF185	ENSG00000292196	ZNF185	0.3056	0.188922	0.816573	0.00472043	0.0772888	0.34723	0.997111	0.390781	0.920707	0.0192359	0.241513	0.515149	-0.228709	0.337356	-0.0566929	-0.566065	-0.394049	-0.172016
O15231	Zinc finger protein 185	ZNF185	ENSG00000147394	ZNF185	0.3056	0.188922	0.816573	0.00472043	0.0772888	0.34723	0.997111	0.390781	0.920707	0.0192359	0.241513	0.515149	-0.228709	0.337356	-0.0566929	-0.566065	-0.394049	-0.172016
O15234	Protein CASC3	CASC3	ENSG00000108349	CASC3	0.0540579	0.0590168	0.603547	0.67341	0.119405	0.118844	0.950671	0.198345	0.805959	0.771835	0.315006	0.246104	0.246764	0.301818	0.0742033	-0.0550546	-0.227615	0.172561
O15235	Small ribosomal subunit protein uS12m	MRPS12	ENSG00000283018	MRPS12	0.56753	0.0648637	0.801848	0.00345032	0.0196769	0.727335	0.997111	0.209379	0.912818	0.0153855	0.105917	0.827406	-0.0876202	0.337174	-0.0427342	-0.424794	-0.379909	-0.044886
O15235	Small ribosomal subunit protein uS12m	MRPS12	ENSG00000128626	MRPS12	0.56753	0.0648637	0.801848	0.00345032	0.0196769	0.727335	0.997111	0.209379	0.912818	0.0153855	0.105917	0.827406	-0.0876202	0.337174	-0.0427342	-0.424794	-0.379909	-0.044886
O15239	NADH dehydrogenase [ubiquinone] 1 alpha subcomplex subunit 1	NDUFA1	ENSG00000125356	NDUFA1	0.624034	0.208427	0.957433	0.0163269	0.150947	0.632616	0.997111	0.415581	0.984084	0.0493219	0.359006	0.759775	0.116165	-0.334745	0.0151467	0.45091	0.349892	0.101018
O15243	Leptin receptor gene-related protein	LEPROT	ENSG00000213625	LEPROT	0.490628	0.460655	0.0405349	0.12268	0.246986	0.000525693	0.997111	0.663471	0.202246	0.223163	0.480993	0.00448192	0.141991	-0.193651	-0.469218	0.335642	-0.275568	0.61121
O15247	Chloride intracellular channel protein 2	CLIC2	ENSG00000155962	CLIC2	0.0821913	0.010448	0.0455919	0.170359	0.455652	0.569112	0.997111	0.071167	0.215429	0.287243	0.684512	0.710612	-0.473569	-0.805421	-0.601847	0.331852	0.203574	0.128278
O15254	Peroxisomal acyl-coenzyme A oxidase 3	ACOX3	ENSG00000087008	ACOX3	0.0156173	0.0204448	0.393557	0.781633	0.0809154	0.0685836	0.813489	0.10488	0.657957	0.852743	0.248384	0.16494	0.445486	0.490596	0.171227	-0.0451097	-0.31937	0.27426
O15258	Protein RER1	RER1	ENSG00000157916	RER1	0.723452	0.218222	0.000759449	0.232588	0.0204091	5.11714e-05	0.997111	0.426108	0.0234236	0.358405	0.108207	0.000781658	-0.0396431	-0.158814	-0.419409	0.119171	-0.260596	0.379766
O15259	Nephrocystin-1	NPHP1	ENSG00000144061	NPHP1	0.894813	0.456901	0.339123	0.349704	0.909705	0.223955	0.997111	0.660203	0.608542	0.48503	0.957364	0.379543	0.0281574	-0.214835	-0.248726	0.242992	-0.0338913	0.276884
O15260	Surfeit locus protein 4	SURF4	ENSG00000280951	SURF4	0.807573	0.182378	0.293305	0.0465486	0.701272	0.0895279	0.997111	0.383629	0.563385	0.106752	0.846822	0.200131	0.0298462	-0.188206	-0.141355	0.218052	0.0468509	0.171201
O15260	Surfeit locus protein 4	SURF4	ENSG00000148248	SURF4	0.807573	0.182378	0.293305	0.0465486	0.701272	0.0895279	0.997111	0.383629	0.563385	0.106752	0.846822	0.200131	0.0298462	-0.188206	-0.141355	0.218052	0.0468509	0.171201
O15264	Mitogen-activated protein kinase 13	MAPK13	ENSG00000156711	MAPK13	0.810638	0.910799	0.6386	0.678881	0.518519	0.737024	0.997111	0.955868	0.826309	0.776199	0.73337	0.834313	0.052488	-0.0282039	0.112806	0.0806919	0.14101	-0.060318
O15265	Ataxin-7	ATXN7	ENSG00000163635	ATXN7	0.835814	0.53321	0.145064	0.571081	0.373629	0.0972879	0.997111	0.723421	0.388591	0.688611	0.612473	0.212776	-0.0765522	-0.265078	-0.603057	0.188526	-0.337979	0.526505
O15269	Serine palmitoyltransferase 1	SPTLC1	ENSG00000090054	SPTLC1	0.387562	0.982692	0.65226	0.31783	0.602607	0.651224	0.997111	0.99173	0.835261	0.45225	0.790095	0.773258	-0.08879	0.00255968	-0.0507271	-0.0913496	-0.0532868	-0.0380629
O15270	Serine palmitoyltransferase 2	SPTLC2	ENSG00000100596	SPTLC2	0.194815	0.865397	0.000192992	0.215344	9.53459e-05	0.00058971	0.997111	0.933512	0.0100054	0.339607	0.00393062	0.00487782	-0.158986	-0.0238405	-0.508931	-0.135145	-0.48509	0.349945
O15294	UDP-N-acetylglucosamine--peptide N-acetylglucosaminyltransferase 110 kDa subunit	OGT	ENSG00000147162	OGT	0.941426	0.053554	0.572148	0.0102641	0.00465894	0.505692	0.997245	0.18716	0.787807	0.0345558	0.0428209	0.657912	-0.00551433	0.16728	-0.0464907	-0.172795	-0.213771	0.0409763
O15296	Polyunsaturated fatty acid lipoxygenase ALOX15B	ALOX15B	ENSG00000179593	ALOX15B	0.604951	0.649333	0.152698	0.959763	0.353257	0.192889	0.997111	0.807429	0.397246	0.974839	0.59419	0.341683	-0.147696	-0.162093	-0.460187	0.0143978	-0.298093	0.312491
O15297	Protein phosphatase 1D	PPM1D	ENSG00000170836	PPM1D	0.598313	0.0312155	0.342606	0.0300219	0.157424	0.509569	0.997111	0.136468	0.612479	0.0770052	0.367997	0.660778	-0.105852	-0.565312	-0.222461	0.45946	0.342852	0.116608
O15304	Apoptosis regulatory protein Siva	SIVA1	ENSG00000184990	SIVA1	0.928843	0.353827	0.229448	0.201541	0.80562	0.0918234	0.997178	0.570447	0.491402	0.323826	0.906963	0.203783	0.0233605	-0.282046	-0.348071	0.305407	-0.0660251	0.371432
O15305	Phosphomannomutase 2	PMM2	ENSG00000140650	PMM2	0.706347	0.17929	0.0321955	0.189381	0.414025	0.0162517	0.997111	0.380879	0.178885	0.309881	0.647763	0.057408	-0.0567427	-0.232932	-0.355607	0.176189	-0.122675	0.298864
O15321	Transmembrane 9 superfamily member 1	TM9SF1	ENSG00000285465	TM9SF1	0.159632	0.11626	0.21079	0.652306	0.661641	0.965648	0.997111	0.294305	0.471819	0.75413	0.824541	0.979872	-0.221164	-0.284061	-0.215624	0.062897	0.0684365	-0.00553949
O15321	Transmembrane 9 superfamily member 1	TM9SF1	ENSG00000100926	TM9SF1	0.159632	0.11626	0.21079	0.652306	0.661641	0.965648	0.997111	0.294305	0.471819	0.75413	0.824541	0.979872	-0.221164	-0.284061	-0.215624	0.062897	0.0684365	-0.00553949
O15327	Inositol polyphosphate 4-phosphatase type II	INPP4B	ENSG00000109452	INPP4B	0.0447036	0.0301322	0.201118	8.18155e-07	0.269277	4.38754e-05	0.921815	0.133552	0.459692	3.90621e-05	0.50625	0.000711503	0.457792	-0.56879	-0.318615	1.02658	0.250176	0.776406
O15344	E3 ubiquitin-protein ligase Midline-1	MID1	ENSG00000101871	MID1	0.0541513	0.11663	0.434476	0.930457	0.330433	0.184931	0.950671	0.295023	0.687986	0.957124	0.572048	0.331621	0.409546	0.39265	0.181914	0.0168961	-0.210736	0.227632
O15347	High mobility group protein B3	HMGB3	ENSG00000029993	HMGB3	0.808503	3.98243e-05	0.0353577	6.04799e-07	0.0126658	0.0119588	0.997111	0.00587999	0.187376	3.28479e-05	0.0812593	0.0456711	0.0476942	0.94915	0.456435	-0.901455	-0.492715	-0.408741
O15355	Protein phosphatase 1G	PPM1G	ENSG00000115241	PPM1G	0.232014	3.11091e-06	0.000109329	2.44938e-06	0.234447	0.000181029	0.997111	0.00161353	0.00757298	8.05861e-05	0.466667	0.00202425	0.151188	0.695615	0.545733	-0.544427	-0.149882	-0.394545
O15357	Phosphatidylinositol 3.4.5-trisphosphate 5-phosphatase 2	INPPL1	ENSG00000165458	INPPL1	0.0395448	0.265687	0.924208	0.00021402	0.165464	0.0173227	0.917152	0.480837	0.96895	0.00193902	0.379778	0.0601753	-0.214816	0.132993	-0.0108256	-0.347809	-0.143819	-0.203991
O15371	Eukaryotic translation initiation factor 3 subunit D	EIF3D	ENSG00000100353	EIF3D	0.934698	0.138579	0.878503	0.0689125	0.0611099	0.760913	0.997178	0.326788	0.950646	0.143109	0.209867	0.850752	0.00564132	0.11752	-0.0115379	-0.111879	-0.129058	0.0171792
O15372	Eukaryotic translation initiation factor 3 subunit H	EIF3H	ENSG00000147677	EIF3H	0.830759	0.845874	0.149733	0.991323	0.17342	0.0960292	0.997111	0.92224	0.3934	0.994714	0.390947	0.210898	-0.0132996	-0.0139016	-0.0985104	0.000602018	-0.0846088	0.0852108
O15379	Histone deacetylase 3	HDAC3	ENSG00000171720	HDAC3	0.868892	0.794475	0.291228	0.601714	0.389048	0.107587	0.997111	0.894907	0.560839	0.71431	0.624191	0.228273	0.0161305	-0.0292588	-0.113217	0.0453893	-0.083958	0.129347
O15381	Nuclear valosin-containing protein-like	NVL	ENSG00000143748	NVL	0.138825	0.00269853	0.386765	0.0252517	0.0115325	0.51461	0.997111	0.033374	0.651413	0.067838	0.0763939	0.664964	0.156028	0.366605	0.0998296	-0.210577	-0.266775	0.0561984
O15382	Branched-chain-amino-acid aminotransferase. mitochondrial	BCAT2	ENSG00000105552	BCAT2	0.318929	0.5023	0.0264486	0.799099	0.0936185	0.0780771	0.997111	0.698092	0.16008	0.865164	0.271407	0.180508	-0.149508	-0.115582	-0.366795	-0.0339259	-0.251213	0.217287
O15392	Baculoviral IAP repeat-containing protein 5	BIRC5	ENSG00000089685	BIRC5	0.761343	0.212882	0.827971	0.220368	0.261576	0.95698	0.997111	0.420777	0.926612	0.345672	0.497441	0.975141	0.0733481	0.423896	0.0616788	-0.350548	-0.362217	0.0116693
O15393	Transmembrane protease serine 2	TMPRSS2	ENSG00000184012	TMPRSS2	0.518659	0.0106108	0.0794851	0.0156594	0.423358	0.157978	0.997111	0.0719893	0.285018	0.0478228	0.655669	0.29903	-0.227203	-0.934825	-0.674404	0.707622	0.260421	0.447201
O15394	Neural cell adhesion molecule 2	NCAM2	ENSG00000154654	NCAM2	0.629273	0.2604	0.137878	0.0628199	0.638778	0.0295017	0.997111	0.476203	0.378041	0.133324	0.811501	0.0895101	0.15665	-0.413415	-0.591056	0.570064	-0.177641	0.747706
O15397	Importin-8	IPO8	ENSG00000133704	IPO8	0.640418	0.697305	0.576474	0.981947	0.28833	0.188824	0.997111	0.834944	0.790476	0.989326	0.526544	0.336858	-0.0592921	-0.0567375	0.0777276	-0.00255457	0.134465	-0.13702
O15400	Syntaxin-7	STX7	ENSG00000079950	STX7	0.443779	0.00287183	0.045942	3.67604e-06	0.204952	0.000371781	0.997111	0.0344787	0.216128	0.000105996	0.430189	0.00344745	0.103541	-0.468084	-0.297078	0.571624	0.171005	0.400619
O15403	Monocarboxylate transporter 7	SLC16A6	ENSG00000108932	SLC16A6	0.918051	0.00292941	0.0120873	0.000694442	0.769779	0.00542322	0.997111	0.0349231	0.105867	0.00467746	0.885255	0.0254198	-0.0454804	-1.45266	-1.3149	1.40718	0.137764	1.26942
O15417	Trinucleotide repeat-containing gene 18 protein	TNRC18	ENSG00000182095	TNRC18	0.07124	0.966154	0.951003	0.0524853	0.985196	0.0390683	0.98853	0.982959	0.981307	0.116539	0.993397	0.109096	0.248544	0.00675727	0.00936969	0.241787	0.00261242	0.239175
O15427	Monocarboxylate transporter 4	SLC16A3	ENSG00000141526	SLC16A3	0.432162	0.679154	0.0535787	0.735223	0.0104771	0.000470453	0.997111	0.824824	0.232518	0.81882	0.0722279	0.00411697	0.226325	0.138255	-0.612059	0.0880696	-0.750314	0.838384
O15431	High affinity copper uptake protein 1	SLC31A1	ENSG00000136868	SLC31A1	0.32319	0.970124	0.626767	0.259636	0.573253	0.598321	0.997111	0.984316	0.820005	0.388395	0.77097	0.733696	0.250831	-0.0111673	0.138214	0.261998	0.149381	0.112617
O15438	ATP-binding cassette sub-family C member 3	ABCC3	ENSG00000108846	ABCC3	0.0394214	0.000761843	0.0173331	1.60111e-10	0.193876	3.54518e-08	0.917152	0.0178955	0.127359	7.14584e-08	0.417296	2.61807e-06	0.559248	-1.05991	-0.709511	1.61916	0.3504	1.26876
O15439	ATP-binding cassette sub-family C member 4	ABCC4	ENSG00000125257	ABCC4	0.973794	0.0932428	0.491398	0.0334134	0.236726	0.379085	0.9994	0.257849	0.732185	0.0829677	0.46902	0.543859	0.00738912	0.435462	0.169767	-0.428073	-0.265695	-0.162378
O15440	ATP-binding cassette sub-family C member 5	ABCC5	ENSG00000114770	ABCC5	0.553516	0.000116042	0.0668063	1.29727e-05	0.0159883	0.0744157	0.997111	0.00897108	0.26055	0.000256579	0.0919955	0.174128	-0.125626	-1.01639	-0.451229	0.890763	0.56516	0.325603
O15446	DNA-directed RNA polymerase I subunit RPA34	POLR1G	ENSG00000117877	POLR1G	0.428567	0.141203	0.78756	0.308359	0.174222	0.564675	0.997111	0.330021	0.907228	0.441773	0.391777	0.707135	0.11013	0.240627	0.0419522	-0.130497	-0.198675	0.0681778
O15455	Toll-like receptor 3	TLR3	ENSG00000164342	TLR3	0.503732	0.328549	0.920957	0.0431065	0.210187	0.483908	0.997111	0.547138	0.967875	0.100726	0.437014	0.639377	-0.140999	0.237292	-0.022782	-0.378291	-0.260074	-0.118217
O15460	Prolyl 4-hydroxylase subunit alpha-2	P4HA2	ENSG00000072682	P4HA2	0.95386	0.332394	0.592611	0.188219	0.595965	0.432117	0.997245	0.551127	0.799679	0.308983	0.786542	0.593403	-0.0145344	0.280162	0.147387	-0.294696	-0.132774	-0.161921
O15484	Calpain-5	CAPN5	ENSG00000149260	CAPN5	0.569052	5.77174e-05	0.760521	5.55899e-06	8.82036e-07	0.27104	0.997111	0.00658299	0.891588	0.000141596	0.000201202	0.43481	-0.142108	-1.17695	0.0833572	1.03484	1.2603	-0.225465
O15488	Glycogenin-2	GYG2	ENSG00000056998	GYG2	0.27289	0.966931	0.704087	0.202147	0.645068	0.416936	0.997111	0.983312	0.863391	0.324579	0.814435	0.57913	0.189489	-0.00836436	0.073289	0.197854	0.0816534	0.1162
O15498	Synaptobrevin homolog YKT6	YKT6	ENSG00000106636	YKT6	0.560907	0.786286	0.620736	0.761453	0.816754	0.961907	0.997111	0.88966	0.816915	0.8383	0.912393	0.977684	0.0566454	0.0303452	0.0528323	0.0263002	0.022487	0.00381314
O15504	Nucleoporin NUP42	NUP42	ENSG00000136243	NUP42	0.528486	0.0238142	0.769825	0.0271972	0.0236705	0.710805	0.997111	0.115559	0.897786	0.0715478	0.117551	0.815151	0.0707742	0.296359	0.0362426	-0.225585	-0.260116	0.0345316
O15511	Actin-related protein 2/3 complex subunit 5	ARPC5	ENSG00000162704	ARPC5	0.649011	0.0441991	0.381458	0.0366613	0.172082	0.538076	0.997111	0.166422	0.646619	0.0887567	0.389344	0.685449	-0.0612178	-0.312556	-0.129136	0.251338	0.18342	0.0679185
O15514	DNA-directed RNA polymerase II subunit RPB4	POLR2D	ENSG00000144231	POLR2D	0.950372	0.0559338	0.689107	0.0166852	0.0771387	0.646265	0.997245	0.192067	0.854501	0.0500799	0.241338	0.769863	0.0068094	0.24146	0.0479906	-0.234651	-0.193469	-0.0411812
O15516	Circadian locomoter output cycles protein kaput	CLOCK	ENSG00000134852	CLOCK	0.751201	0.0842128	0.0105008	0.0172594	0.544849	0.000269126	0.997111	0.243026	0.0976369	0.051338	0.751197	0.00275982	0.0507074	-0.34598	-0.455099	0.396687	-0.10912	0.505806
O15519	CASP8 and FADD-like apoptosis regulator	CFLAR	ENSG00000003402	CFLAR	0.808662	0.257901	0.1597	0.0896235	0.00544572	0.11453	0.997111	0.474096	0.407588	0.174902	0.047226	0.239684	-0.0334173	0.183042	-0.212745	-0.21646	-0.395788	0.179328
O15522	Homeobox protein Nkx-2.8;Homeobox protein Nkx-2.2	NKX2-8;NKX2-2	ENSG00000136327	NKX2-8	0.268698	0.414722	0.92004	0.848796	0.406395	0.224518	0.997111	0.626508	0.967777	0.901955	0.639823	0.380247	0.442102	0.374408	0.0439169	0.0676936	-0.330491	0.398185
O15525	Transcription factor MafG	MAFG	ENSG00000197063	MAFG	0.655734	0.921639	0.786099	0.562766	0.863376	0.406346	0.997111	0.961907	0.906618	0.681196	0.935373	0.569905	0.0761878	-0.0203672	-0.0540055	0.096555	-0.0336383	0.130193
O15530	3-phosphoinositide-dependent protein kinase 1	PDPK1	ENSG00000140992	PDPK1	0.743263	0.341214	0.211778	0.114082	0.787224	0.0405743	0.997111	0.558889	0.473187	0.210659	0.895816	0.112206	0.0427827	-0.144453	-0.180333	0.187235	-0.0358803	0.223116
O15533	Tapasin	TAPBP	ENSG00000206281	TAPBP	0.00501052	0.610535	0.115201	0.000159602	0.0208776	0.179882	0.658446	0.780871	0.345771	0.00157379	0.109502	0.325947	-0.70264	0.145158	-0.429422	-0.847799	-0.574581	-0.273218
O15533	Tapasin	TAPBP	ENSG00000112493	TAPBP	0.00501052	0.610535	0.115201	0.000159602	0.0208776	0.179882	0.658446	0.780871	0.345771	0.00157379	0.109502	0.325947	-0.70264	0.145158	-0.429422	-0.847799	-0.574581	-0.273218
O15533	Tapasin	TAPBP	ENSG00000236490	TAPBP	0.00501052	0.610535	0.115201	0.000159602	0.0208776	0.179882	0.658446	0.780871	0.345771	0.00157379	0.109502	0.325947	-0.70264	0.145158	-0.429422	-0.847799	-0.574581	-0.273218
O15533	Tapasin	TAPBP	ENSG00000206208	TAPBP	0.00501052	0.610535	0.115201	0.000159602	0.0208776	0.179882	0.658446	0.780871	0.345771	0.00157379	0.109502	0.325947	-0.70264	0.145158	-0.429422	-0.847799	-0.574581	-0.273218
O15533	Tapasin	TAPBP	ENSG00000231925	TAPBP	0.00501052	0.610535	0.115201	0.000159602	0.0208776	0.179882	0.658446	0.780871	0.345771	0.00157379	0.109502	0.325947	-0.70264	0.145158	-0.429422	-0.847799	-0.574581	-0.273218
O15541	E3 ubiquitin-protein ligase RNF113A	RNF113A	ENSG00000125352	RNF113A	0.999467	0.115312	0.863394	0.0482248	0.131613	0.824657	0.999852	0.292627	0.942734	0.109519	0.331698	0.894642	0.000108268	-0.307523	-0.0323416	0.307631	0.275181	0.0324498
O15550	Lysine-specific demethylase 6A	KDM6A	ENSG00000147050	KDM6A	0.686662	0.461079	0.507486	0.614878	0.9012	0.690686	0.997111	0.663811	0.744617	0.724682	0.952808	0.801208	-0.0535721	-0.113629	-0.0969753	0.060057	0.0166538	0.0434032
O15551	Claudin-3	CLDN3	ENSG00000165215	CLDN3	0.733669	0.000758813	0.0916659	8.49198e-05	0.040319	0.0667317	0.997111	0.0178955	0.308205	0.000989024	0.163975	0.1619	0.128475	1.49744	0.705305	-1.36896	-0.79213	-0.57683
O15553	Pyrin	MEFV	ENSG00000103313	MEFV	0.879534	0.84349	0.610069	0.682277	0.755618	0.392312	0.997111	0.920619	0.810766	0.778348	0.876927	0.556902	0.0510992	-0.0796954	-0.191791	0.130795	-0.112096	0.242891
O15554	Intermediate conductance calcium-activated potassium channel protein 4	KCNN4	ENSG00000104783	KCNN4	0.962791	0.70002	0.183533	0.718725	0.343997	0.180442	0.997245	0.836228	0.437952	0.804812	0.585546	0.326386	-0.0159925	-0.150493	-0.593974	0.1345	-0.443481	0.577981
O43143	ATP-dependent RNA helicase DHX15	DHX15	ENSG00000109606	DHX15	0.520727	0.00599546	0.885578	0.00461216	0.00264074	0.554503	0.997111	0.0514577	0.953843	0.0189073	0.029808	0.698316	0.0640149	0.317644	0.0157159	-0.253629	-0.301928	0.048299
O43148	mRNA cap guanine-N7 methyltransferase	RNMT	ENSG00000101654	RNMT	0.532526	0.104204	0.571077	0.00542302	0.0129891	0.996844	0.997111	0.275542	0.787468	0.0213714	0.082152	0.998497	-0.0657681	0.197323	-0.0654265	-0.263091	-0.262749	-0.000341599
O43149	Zinc finger ZZ-type and EF-hand domain-containing protein 1	ZZEF1	ENSG00000074755	ZZEF1	0.492868	0.0181722	0.0390173	0.000159497	0.645122	0.000379155	0.997111	0.0981776	0.197573	0.00157379	0.814435	0.00350104	0.0803198	-0.320011	-0.266271	0.40033	0.0537392	0.346591
O43150	Arf-GAP with SH3 domain. ANK repeat and PH domain-containing protein 2	ASAP2	ENSG00000151693	ASAP2	0.141076	0.933748	0.66447	0.0785032	0.702983	0.0181107	0.997111	0.968205	0.841213	0.158007	0.847615	0.0621855	0.225501	-0.0145987	-0.0726705	0.2401	-0.0580719	0.298172
O43155	Leucine-rich repeat transmembrane protein FLRT2	FLRT2	ENSG00000185070	FLRT2	0.573262	0.0417265	0.619958	0.00106266	0.0884568	0.19722	0.997111	0.161139	0.816596	0.00639404	0.261599	0.347072	0.134905	-0.562657	-0.136248	0.697562	0.426409	0.271153
O43156	TELO2-interacting protein 1 homolog	TTI1	ENSG00000101407	TTI1	0.750597	0.125698	0.120433	0.106451	0.000697386	0.0148321	0.997111	0.3092	0.352393	0.199875	0.0135838	0.0536473	0.0400636	0.224678	-0.216652	-0.184615	-0.44133	0.256715
O43157	Plexin-B1	PLXNB1	ENSG00000164050	PLXNB1	0.950164	0.704468	0.539486	0.674675	0.812078	0.456879	0.997245	0.83954	0.764682	0.77294	0.909148	0.615566	-0.00885129	-0.0617448	-0.0953002	0.0528935	-0.0335554	0.0864489
O43159	Ribosomal RNA-processing protein 8	RRP8	ENSG00000132275	RRP8	0.971931	0.234323	0.564884	0.118004	0.456925	0.41672	0.998688	0.444853	0.784115	0.216498	0.685221	0.578997	-0.00418349	0.164422	0.0750505	-0.168606	-0.0893719	-0.079234
O43164	E3 ubiquitin-protein ligase Praja-2	PJA2	ENSG00000198961	PJA2	0.32179	0.00705474	0.0828674	0.0176875	0.247882	0.260129	0.997111	0.0567529	0.290418	0.0523084	0.48228	0.422771	-0.134019	-0.431158	-0.265551	0.297138	0.165606	0.131532
O43166	Signal-induced proliferation-associated 1-like protein 1	SIPA1L1	ENSG00000197555	SIPA1L1	0.83058	0.306531	0.600495	0.279872	0.545673	0.660422	0.997111	0.525561	0.80408	0.410823	0.751856	0.779043	-0.0313928	-0.172645	-0.084255	0.141252	0.0883896	0.0528623
O43169	Cytochrome b5 type B	CYB5B	ENSG00000103018	CYB5B	0.545359	0.556238	0.0320861	0.150759	0.0917261	0.000367147	0.997111	0.741969	0.178511	0.261498	0.268056	0.00343512	0.0863431	-0.0965573	-0.337253	0.1829	-0.240696	0.423596
O43172	U4/U6 small nuclear ribonucleoprotein Prp4	PRPF4	ENSG00000136875	PRPF4	0.401299	0.000223019	0.132734	0.000125389	0.00807426	0.322192	0.997111	0.0107056	0.371155	0.00131742	0.0609191	0.488884	0.0773985	0.397654	0.152277	-0.320256	-0.245378	-0.0748781
O43174	Cytochrome P450 26A1	CYP26A1	ENSG00000095596	CYP26A1	0.29768	0.00143779	0.60849	0.0021168	0.000108048	0.0779398	0.997111	0.0239205	0.809759	0.0107569	0.00421716	0.180273	-0.524325	-1.8591	0.31068	1.33478	2.16978	-0.835005
O43175	D-3-phosphoglycerate dehydrogenase	PHGDH	ENSG00000092621	PHGDH	0.707422	0.00668944	9.22216e-05	0.00208993	0.220185	2.18468e-06	0.997111	0.0549582	0.00676182	0.0106626	0.449282	7.03706e-05	0.103846	0.870217	1.20885	-0.766371	0.338636	-1.10501
O43181	NADH dehydrogenase [ubiquinone] iron-sulfur protein 4. mitochondrial	NDUFS4	ENSG00000164258	NDUFS4	0.852345	0.725713	0.870799	0.807188	0.562032	0.659537	0.997111	0.854392	0.947116	0.870447	0.762928	0.778535	-0.0258044	-0.0559063	0.0248838	0.030102	0.0807901	-0.0506881
O43182	Rho GTPase-activating protein 6	ARHGAP6	ENSG00000047648	ARHGAP6	0.87346	0.000211614	0.0861523	3.02896e-06	0.0147482	0.0323904	0.997111	0.0107056	0.296506	9.36829e-05	0.0884289	0.0950508	-0.0394225	-1.07467	-0.472349	1.03525	0.602326	0.432927
O43184	Disintegrin and metalloproteinase domain-containing protein 12	ADAM12	ENSG00000148848	ADAM12	0.240163	0.568565	0.454078	0.577294	0.863471	0.705599	0.997111	0.750749	0.703139	0.693538	0.935373	0.811628	0.189031	0.106458	0.135713	0.0825724	0.029255	0.0533174
O43189	PHD finger protein 1	PHF1	ENSG00000112511	PHF1	0.156178	0.840732	0.195417	0.189796	0.239599	0.970641	0.997111	0.919328	0.452505	0.310331	0.472376	0.983382	-0.188816	-0.0309802	-0.192977	-0.157836	-0.161997	0.00416108
O43189	PHD finger protein 1	PHF1	ENSG00000225553	PHF1	0.156178	0.840732	0.195417	0.189796	0.239599	0.970641	0.997111	0.919328	0.452505	0.310331	0.472376	0.983382	-0.188816	-0.0309802	-0.192977	-0.157836	-0.161997	0.00416108
O43194	G-protein coupled receptor 39	GPR39	ENSG00000183840	GPR39	0.149348	0.126048	0.506576	0.683238	0.318884	0.424066	0.997111	0.309764	0.744182	0.778925	0.559545	0.586441	0.374496	0.476691	0.193387	-0.102195	-0.283304	0.181109
O43236	Septin-4	SEPTIN4	ENSG00000108387	SEPTIN4	0.963481	0.00107032	0.485509	1.25319e-05	0.00210491	0.308106	0.997245	0.0209307	0.7266	0.000251249	0.0261269	0.474241	0.0107998	-0.89706	-0.181244	0.907859	0.715816	0.192044
O43237	Cytoplasmic dynein 1 light intermediate chain 2	DYNC1LI2	ENSG00000135720	DYNC1LI2	0.45004	0.0913113	0.596499	0.00265997	0.171166	0.104244	0.997111	0.254595	0.802804	0.0127821	0.388276	0.223536	0.0802113	-0.206664	-0.0616089	0.286875	0.145055	0.14182
O43240	Kallikrein-10	KLK10	ENSG00000129451	KLK10	0.812687	0.170969	0.254609	0.0858111	0.735809	0.150594	0.997111	0.37033	0.519904	0.169316	0.865385	0.289702	-0.132806	-0.905112	-0.72407	0.772306	0.181041	0.591265
O43242	26S proteasome non-ATPase regulatory subunit 3	PSMD3	ENSG00000108344	PSMD3	0.257243	0.821852	0.00189342	0.325389	0.000255761	7.19784e-08	0.997111	0.909304	0.0399095	0.459392	0.00717318	4.50523e-06	0.0805817	0.0183775	-0.244774	0.0622042	-0.263151	0.325356
O43251	RNA binding protein fox-1 homolog 2	RBFOX2	ENSG00000100320	RBFOX2	0.216	0.560307	0.509833	0.0364835	0.97378	0.0152479	0.997111	0.745573	0.746278	0.0884873	0.989381	0.0547412	0.244784	-0.135281	-0.141848	0.380065	-0.00656718	0.386633
O43251	RNA binding protein fox-1 homolog 2	RBFOX2	ENSG00000277564	RBFOX2	0.216	0.560307	0.509833	0.0364835	0.97378	0.0152479	0.997111	0.745573	0.746278	0.0884873	0.989381	0.0547412	0.244784	-0.135281	-0.141848	0.380065	-0.00656718	0.386633
O43252	Bifunctional 3'-phosphoadenosine 5'-phosphosulfate synthase 1	PAPSS1	ENSG00000138801	PAPSS1	0.604162	0.661516	0.976334	0.986282	0.636729	0.553465	0.997111	0.814843	0.991008	0.991388	0.810174	0.697628	0.0726954	0.0705512	0.00455853	0.00214417	-0.0659927	0.0681369
O43264	Centromere/kinetochore protein zw10 homolog	ZW10	ENSG00000086827	ZW10	0.517759	0.22309	0.325709	0.396056	0.744982	0.598816	0.997111	0.431738	0.59576	0.530115	0.870603	0.734158	0.0468349	0.101526	0.0780643	-0.0546914	-0.023462	-0.0312294
O43272	Proline dehydrogenase 1. mitochondrial	PRODH	ENSG00000100033	PRODH	0.667182	0.103941	6.77246e-07	0.103466	0.000234428	5.3838e-10	0.997111	0.275202	0.000309238	0.195884	0.00673989	8.63511e-08	-0.190894	-0.837881	-2.43936	0.646987	-1.60148	2.24847
O43278	Kunitz-type protease inhibitor 1	SPINT1	ENSG00000166145	SPINT1	0.630978	0.139568	0.107386	0.170529	0.000594825	0.00652387	0.997111	0.328294	0.333328	0.287388	0.0122608	0.0291601	0.110696	0.392248	-0.407937	-0.281553	-0.800185	0.518632
O43281	Embryonal Fyn-associated substrate	EFS	ENSG00000100842	EFS	0.807373	0.721835	0.98125	0.443104	0.723462	0.767566	0.997111	0.851781	0.992759	0.574446	0.858437	0.855583	0.0631539	-0.103379	-0.00720167	0.166533	0.0961777	0.0703555
O43286	Beta-1.4-galactosyltransferase 5	B4GALT5	ENSG00000158470	B4GALT5	0.763836	0.578365	0.00611169	0.704353	0.000349569	7.82769e-05	0.997111	0.757839	0.0759919	0.793393	0.00879255	0.00107059	0.046533	0.0997143	-0.472181	-0.0531813	-0.571895	0.518714
O43290	U4/U6.U5 tri-snRNP-associated protein 1	SART1	ENSG00000175467	SART1	0.674782	0.0207241	0.330012	0.000606213	0.107959	0.0705577	0.997111	0.105804	0.60042	0.00421597	0.29631	0.168319	-0.040252	0.256671	0.102535	-0.296923	-0.154136	-0.142787
O43291	Kunitz-type protease inhibitor 2	SPINT2	ENSG00000167642	SPINT2	0.0151741	0.842415	0.0993455	0.00341106	0.044476	0.454114	0.80706	0.919935	0.319563	0.0152507	0.173658	0.613111	-0.7772	0.0733087	-0.579753	-0.850508	-0.653061	-0.197447
O43292	Glycosylphosphatidylinositol anchor attachment 1 protein	GPAA1	ENSG00000197858	GPAA1	0.881997	0.663443	0.00218643	0.466197	0.000123041	0.000100747	0.997111	0.815763	0.0430098	0.596037	0.00456139	0.00131172	-0.0145461	0.04902	-0.333006	-0.0635661	-0.382026	0.31846
O43293	Death-associated protein kinase 3	DAPK3	ENSG00000167657	DAPK3	0.787073	0.00353869	0.0989006	0.000555502	0.121396	0.0616842	0.997111	0.0380163	0.319039	0.00396263	0.317504	0.153724	-0.0445278	-0.558493	-0.301213	0.513966	0.25728	0.256686
O43294	Transforming growth factor beta-1-induced transcript 1 protein	TGFB1I1	ENSG00000140682	TGFB1I1	0.756717	0.0362664	0.773529	0.00242312	0.0374194	0.449866	0.997111	0.148553	0.899697	0.0119239	0.156359	0.609218	0.107487	-0.839526	-0.110181	0.947013	0.729344	0.217669
O43295	SLIT-ROBO Rho GTPase-activating protein 3	SRGAP3	ENSG00000196220	SRGAP3	0.665572	0.0145253	0.0499107	0.00834594	0.501537	0.038208	0.997111	0.0854943	0.224216	0.0294504	0.719435	0.107424	0.0716659	0.477916	0.362213	-0.40625	-0.115703	-0.290547
O43298	Zinc finger and BTB domain-containing protein 43	ZBTB43	ENSG00000169155	ZBTB43	0.371356	0.0857462	0.612747	0.205128	0.189634	0.752075	0.997111	0.245651	0.812527	0.32821	0.411962	0.845384	0.113298	0.279288	0.0763635	-0.16599	-0.202924	0.0369343
O43299	AP-5 complex subunit zeta-1	AP5Z1	ENSG00000242802	AP5Z1	0.592449	0.127557	0.0547897	0.17095	0.000136584	0.0014151	0.997111	0.311513	0.23535	0.287956	0.00481922	0.00943859	0.0567769	0.186229	-0.224261	-0.129453	-0.410491	0.281038
O43301	Heat shock 70 kDa protein 12A	HSPA12A	ENSG00000165868	HSPA12A	0.578509	0.0109067	0.891781	0.000110312	0.00538704	0.390367	0.997111	0.0730793	0.956724	0.00119826	0.0469714	0.555003	0.177746	-0.943328	-0.0476984	1.12107	0.89563	0.225444
O43303	Centriolar coiled-coil protein of 110 kDa	CCP110	ENSG00000103540	CCP110	0.642566	0.847183	0.202011	0.814392	0.277068	0.256495	0.997111	0.92308	0.460602	0.876007	0.514119	0.419321	0.0895931	0.0453146	0.276334	0.0442785	0.231019	-0.18674
O43306	Adenylate cyclase type 6	ADCY6	ENSG00000174233	ADCY6	0.660192	0.0127486	0.523896	0.000239353	0.0327112	0.172649	0.997111	0.079981	0.756477	0.00212356	0.144112	0.317114	0.0931442	-0.61115	-0.150118	0.704294	0.461032	0.243262
O43310	CBP80/20-dependent translation initiation factor	CTIF	ENSG00000134030	CTIF	0.333096	0.00367273	0.87323	2.0984e-06	0.00182916	0.173429	0.997111	0.0388266	0.948013	7.18234e-05	0.0238682	0.317732	0.176797	-0.615712	-0.0323551	0.792509	0.583357	0.209152
O43310	CBP80/20-dependent translation initiation factor	CTIF	ENSG00000282825	CTIF	0.333096	0.00367273	0.87323	2.0984e-06	0.00182916	0.173429	0.997111	0.0388266	0.948013	7.18234e-05	0.0238682	0.317732	0.176797	-0.615712	-0.0323551	0.792509	0.583357	0.209152
O43312	Protein MTSS 1	MTSS1	ENSG00000170873	MTSS1	0.735113	0.0648218	0.0118123	0.00596705	0.513889	0.000184854	0.997111	0.209373	0.1048	0.0228551	0.729392	0.00205311	0.062703	-0.394941	-0.515554	0.457644	-0.120613	0.578257
O43313	ATM interactor	ATMIN	ENSG00000166454	ATMIN	0.000360481	0.0383492	0.00810721	0.232358	0.696002	0.363569	0.411148	0.153995	0.0865078	0.358287	0.844607	0.529953	0.838371	0.576064	0.66983	0.262308	0.0937658	0.168542
O43313	ATM interactor	ATMIN	ENSG00000291953	ATMIN	0.000360481	0.0383492	0.00810721	0.232358	0.696002	0.363569	0.411148	0.153995	0.0865078	0.358287	0.844607	0.529953	0.838371	0.576064	0.66983	0.262308	0.0937658	0.168542
O43314	Inositol hexakisphosphate and diphosphoinositol-pentakisphosphate kinase 2	PPIP5K2	ENSG00000145725	PPIP5K2	0.082518	0.530975	0.428058	0.00609214	0.88111	0.00165182	0.997111	0.721532	0.683999	0.0232302	0.944839	0.010644	0.209838	-0.0867367	-0.104683	0.296575	-0.0179458	0.314521
O43318	Mitogen-activated protein kinase kinase kinase 7	MAP3K7	ENSG00000135341	MAP3K7	0.593493	0.205696	0.193552	0.299954	0.0041624	0.017494	0.997111	0.411833	0.450611	0.432812	0.0402165	0.0605858	0.0576804	0.157426	-0.154285	-0.0997453	-0.311711	0.211966
O43324	Eukaryotic translation elongation factor 1 epsilon-1	EEF1E1	ENSG00000124802	EEF1E1	0.173823	0.0836795	0.00292419	0.000206968	2.78444e-07	0.0190766	0.997111	0.242441	0.0501227	0.0019037	8.66131e-05	0.0645424	-0.154475	0.226121	-0.373774	-0.380596	-0.599895	0.219299
O43325	LYR motif-containing protein 1	LYRM1	ENSG00000102897	LYRM1	0.425732	0.111117	0.453636	0.00495355	0.0114724	0.954919	0.997111	0.286298	0.702784	0.0199701	0.076271	0.973798	-0.158456	0.390677	-0.167867	-0.549133	-0.558544	0.00941077
O43347	RNA-binding protein Musashi homolog 1	MSI1	ENSG00000135097	MSI1	0.91741	0.00176347	0.0158342	4.8704e-05	0.330118	0.000993296	0.997111	0.0269395	0.121843	0.000669629	0.57185	0.00723646	-0.029306	1.05033	0.763636	-1.07963	-0.286691	-0.792942
O43353	Receptor-interacting serine/threonine-protein kinase 2	RIPK2	ENSG00000104312	RIPK2	0.624455	0.545572	1.7915e-06	0.183956	5.06672e-09	1.00156e-08	0.997111	0.732736	0.000540876	0.303694	4.72817e-06	9.01846e-07	-0.0847793	0.120316	-0.93286	-0.205095	-1.05318	0.848081
O43374	Ras GTPase-activating protein 4	RASA4	ENSG00000105808	RASA4	0.552662	0.0841068	0.81529	0.121278	0.121831	0.740229	0.997111	0.242857	0.919969	0.221162	0.318131	0.836918	-0.160861	-0.552891	-0.0754403	0.392031	0.477451	-0.0854203
O43379	WD repeat-containing protein 62	WDR62	ENSG00000075702	WDR62	0.0657652	0.00105589	0.0102493	0.0171414	0.262736	0.175791	0.971337	0.0209307	0.0966107	0.0511351	0.498427	0.320686	-0.408674	-0.940285	-0.656593	0.531611	0.283691	0.24792
O43390	Heterogeneous nuclear ribonucleoprotein R	HNRNPR	ENSG00000282958	HNRNPR	0.711708	0.00381173	5.43038e-05	0.000914227	0.246831	9.29834e-07	0.997111	0.0395756	0.00484444	0.00576033	0.480874	3.67106e-05	0.0353635	0.321506	0.432108	-0.286143	0.110602	-0.396745
O43390	Heterogeneous nuclear ribonucleoprotein R	HNRNPR	ENSG00000125944	HNRNPR	0.711708	0.00381173	5.43038e-05	0.000914227	0.246831	9.29834e-07	0.997111	0.0395756	0.00484444	0.00576033	0.480874	3.67106e-05	0.0353635	0.321506	0.432108	-0.286143	0.110602	-0.396745
O43395	U4/U6 small nuclear ribonucleoprotein Prp3	PRPF3	ENSG00000117360	PRPF3	0.922868	0.0361421	0.427842	0.00956819	0.120606	0.346309	0.997128	0.14834	0.683999	0.0327392	0.316595	0.514452	0.00894383	0.223674	0.0803514	-0.21473	-0.143323	-0.0714076
O43396	Thioredoxin-like protein 1	TXNL1	ENSG00000091164	TXNL1	0.328766	0.716826	0.582251	0.118071	0.306611	0.647921	0.997111	0.848796	0.792588	0.216506	0.546323	0.770823	0.108665	-0.0463344	0.0670427	0.154999	0.113377	0.041622
O43399	Tumor protein D54	TPD52L2	ENSG00000101150	TPD52L2	0.533613	0.902203	0.0379738	0.39088	0.0155677	0.0434365	0.997111	0.952202	0.195178	0.525228	0.0907555	0.118113	-0.0989401	0.0224355	-0.363338	-0.121376	-0.385773	0.264397
O43402	ER membrane protein complex subunit 8	EMC8	ENSG00000131148	EMC8	0.699031	0.699192	0.0433577	0.350852	0.0749303	0.00164987	0.997111	0.835822	0.209049	0.485819	0.237053	0.010644	0.0471481	-0.0541562	-0.271408	0.101304	-0.217252	0.318556
O43414	ERI1 exoribonuclease 3	ERI3	ENSG00000117419	ERI3	0.754942	0.655735	0.69856	0.821855	0.932546	0.889497	0.997111	0.811391	0.860314	0.880988	0.968687	0.936192	0.0317101	0.0520588	0.0434209	-0.0203488	-0.00863794	-0.0117108
O43422	52 kDa repressor of the inhibitor of the protein kinase	THAP12	ENSG00000137492	THAP12	0.113392	0.614099	0.144024	0.0205579	0.32648	0.000224584	0.997111	0.783169	0.386815	0.0583853	0.56802	0.00238649	-0.17494	0.0659369	0.182169	-0.240877	0.116232	-0.357109
O43426	Synaptojanin-1	SYNJ1	ENSG00000159082	SYNJ1	0.750125	0.336554	0.0620352	0.113644	0.353543	0.00417727	0.997111	0.554953	0.250259	0.210002	0.59419	0.0209373	0.0409557	-0.143598	-0.264184	0.184554	-0.120586	0.30514
O43427	Acidic fibroblast growth factor intracellular-binding protein	FIBP	ENSG00000172500	FIBP	0.988286	0.888883	0.478318	0.843831	0.535935	0.334392	0.999852	0.945434	0.720883	0.898354	0.744907	0.502053	-0.00130626	0.0142866	0.0691929	-0.0155929	0.0549063	-0.0704992
O43432	Eukaryotic translation initiation factor 4 gamma 3	EIF4G3	ENSG00000075151	EIF4G3	0.124404	0.312513	0.545002	0.00266101	0.0680468	0.285318	0.997111	0.531822	0.768256	0.0127821	0.224806	0.450444	0.134105	-0.101135	0.0577637	0.23524	0.158899	0.0763415
O43435	T-box transcription factor TBX1	TBX1	ENSG00000184058	TBX1	0.321802	0.877637	0.362624	0.281438	0.503941	0.0182806	0.997111	0.939173	0.629688	0.412885	0.721297	0.0625067	-0.164949	0.0339161	0.168486	-0.198866	0.13457	-0.333435
O43447	Peptidyl-prolyl cis-trans isomerase H	PPIH	ENSG00000171960	PPIH	0.61136	0.0633427	0.0503818	0.0031976	0.990329	0.001342	0.997111	0.20622	0.225444	0.0145719	0.99599	0.00907581	-0.0658577	0.277686	0.279252	-0.343544	0.00156507	-0.345109
O43451	Maltase-glucoamylase	MGAM	ENSG00000257335	MGAM	0.242285	0.932455	0.357027	0.14351	0.34783	0.00880436	0.997111	0.967713	0.625273	0.251567	0.589016	0.0365602	0.335029	-0.0273273	-0.289791	0.362356	-0.262463	0.624819
O43464	Serine protease HTRA2. mitochondrial	HTRA2	ENSG00000115317	HTRA2	0.980054	0.00496002	0.0855422	0.000344239	0.170399	0.0236817	0.999401	0.046244	0.295355	0.00276496	0.387178	0.0762398	0.00313322	0.408699	0.237083	-0.405565	-0.171616	-0.23395
O43482	Protein Mis18-beta	OIP5	ENSG00000104147	OIP5	0.373863	0.0427171	0.84786	0.104756	0.0239315	0.240582	0.997111	0.162887	0.936139	0.197634	0.118161	0.400319	0.20736	0.624375	-0.0532786	-0.417015	-0.677654	0.260639
O43488	Aflatoxin B1 aldehyde reductase member 2	AKR7A2	ENSG00000053371	AKR7A2	0.93416	0.149977	0.541498	0.0513922	0.321479	0.359425	0.997178	0.342909	0.766114	0.1148	0.56189	0.526414	0.00972385	-0.195252	-0.0788154	0.204976	0.116437	0.0885392
O43490	Prominin-1	PROM1	ENSG00000007062	PROM1	0.0274386	0.471273	0.111191	0.000865348	0.365341	2.52076e-06	0.89132	0.671984	0.338285	0.00553791	0.604477	7.81739e-05	0.60707	-0.228922	-0.479252	0.835992	-0.25033	1.08632
O43491	Band 4.1-like protein 2	EPB41L2	ENSG00000079819	EPB41L2	0.552697	0.155647	0.555246	0.0128755	0.0228487	0.948489	0.997111	0.351069	0.776555	0.0411242	0.115474	0.970844	0.125753	-0.346348	0.136967	0.472101	0.483315	-0.0112143
O43493	Trans-Golgi network integral membrane protein 2	TGOLN2	ENSG00000292253	TGOLN2	0.778284	0.00134038	9.91624e-05	1.06024e-05	0.537043	5.32519e-08	0.997111	0.0231758	0.00701839	0.000226737	0.745392	3.57275e-06	0.0391162	-0.518706	-0.604202	0.557822	-0.0854962	0.643318
O43493	Trans-Golgi network integral membrane protein 2	TGOLN2	ENSG00000152291	TGOLN2	0.778284	0.00134038	9.91624e-05	1.06024e-05	0.537043	5.32519e-08	0.997111	0.0231758	0.00701839	0.000226737	0.745392	3.57275e-06	0.0391162	-0.518706	-0.604202	0.557822	-0.0854962	0.643318
O43497	Voltage-dependent T-type calcium channel subunit alpha-1G	CACNA1G	ENSG00000006283	CACNA1G	0.205288	0.508966	0.592765	0.0254519	0.89248	0.0378643	0.997111	0.7044	0.79978	0.0682507	0.949208	0.106604	0.391504	-0.237173	-0.192016	0.628677	0.0451569	0.58352
O43504	Ragulator complex protein LAMTOR5	LAMTOR5	ENSG00000134248	LAMTOR5	0.933798	0.776706	0.30092	0.78483	0.143571	0.138305	0.997178	0.885217	0.572386	0.854907	0.348901	0.273231	0.00887517	0.0348291	-0.121321	-0.025954	-0.15615	0.130196
O43505	Beta-1.4-glucuronyltransferase 1	B4GAT1	ENSG00000174684	B4GAT1	0.927029	0.0058595	0.0145624	0.000212682	0.613498	0.000618225	0.997178	0.0507388	0.117713	0.00193031	0.795046	0.00504859	0.0150434	-0.522093	-0.44142	0.537137	0.0806737	0.456463
O43508	Tumor necrosis factor ligand superfamily member 12	TNFSF12	ENSG00000239697	TNFSF12	0.647829	0.0306351	0.194028	0.00041536	0.354522	0.0249324	0.997111	0.134676	0.451224	0.00321871	0.595121	0.0791132	0.162246	-0.828521	-0.522182	0.990767	0.306338	0.684428
O43513	Mediator of RNA polymerase II transcription subunit 7	MED7	ENSG00000155868	MED7	0.899693	0.0150289	0.2416	0.00265815	0.144117	0.160453	0.997111	0.0872576	0.506682	0.0127821	0.349868	0.30199	0.013774	0.312141	0.145163	-0.298367	-0.166978	-0.131389
O43516	WAS/WASL-interacting protein family member 1	WIPF1	ENSG00000115935	WIPF1	0.111368	0.0127751	0.0345977	0.148983	0.606186	0.363218	0.997111	0.0800097	0.185769	0.259205	0.791868	0.529757	-0.343859	-0.620989	-0.508493	0.277129	0.112496	0.164633
O43520	Phospholipid-transporting ATPase IC	ATP8B1	ENSG00000081923	ATP8B1	0.260332	0.212125	0.926345	0.00446442	0.179124	0.130538	0.997111	0.420035	0.969709	0.0184573	0.397971	0.262585	0.212977	-0.274643	-0.0191452	0.48762	0.255498	0.232122
O43521	Bcl-2-like protein 11	BCL2L11	ENSG00000153094	BCL2L11	0.843316	0.0155846	0.236386	0.00205423	0.113905	0.0693361	0.997111	0.0892811	0.500032	0.0105525	0.305923	0.16606	-0.0310837	0.505785	0.207463	-0.536869	-0.298322	-0.238547
O43524	Forkhead box protein O3	FOXO3	ENSG00000118689	FOXO3	0.574495	0.402165	0.247919	0.631896	0.753726	0.36476	0.997111	0.615968	0.5136	0.738435	0.876202	0.53095	0.09147	0.160294	0.212665	-0.0688237	0.0523717	-0.121195
O43526	Potassium voltage-gated channel subfamily KQT member 2	KCNQ2	ENSG00000075043	KCNQ2	0.73087	0.560338	0.29568	0.210201	0.598823	0.0433977	0.997111	0.745573	0.566261	0.334065	0.787461	0.11807	0.101419	-0.194849	-0.335026	0.296267	-0.140177	0.436445
O43548	Protein-glutamine gamma-glutamyltransferase 5	TGM5	ENSG00000104055	TGM5	0.302884	0.323108	0.5131	0.922728	0.682361	0.699601	0.997111	0.542034	0.748256	0.952823	0.836751	0.807807	-0.370212	-0.398998	-0.259342	0.0287855	0.139655	-0.11087
O43556	Epsilon-sarcoglycan	SGCE	ENSG00000127990	SGCE	0.990544	0.0300763	0.976622	0.00546611	0.012866	0.957833	0.999852	0.133371	0.991009	0.0214815	0.0818953	0.975472	-0.00363765	-0.769747	0.00999687	0.766109	0.779743	-0.0136345
O43566	Regulator of G-protein signaling 14	RGS14	ENSG00000169220	RGS14	0.562929	0.591027	0.132504	0.21652	0.335855	0.0147689	0.997111	0.766699	0.371155	0.341004	0.577479	0.0534942	0.155038	-0.176843	-0.488919	0.331881	-0.312076	0.643957
O43567	E3 ubiquitin-protein ligase RNF13	RNF13	ENSG00000082996	RNF13	0.790143	0.192663	0.227771	0.0475721	0.864251	0.0532732	0.997111	0.395458	0.48934	0.108469	0.935717	0.137815	0.0575111	-0.328798	-0.290982	0.386309	0.0378165	0.348493
O43570	Carbonic anhydrase 12	CA12	ENSG00000074410	CA12	0.0504568	0.740197	0.462782	0.0123268	0.680852	0.00157011	0.950671	0.862579	0.710084	0.0397907	0.836098	0.0102015	0.781699	-0.151387	-0.320081	0.933086	-0.168693	1.10178
O43572	A-kinase anchor protein 10. mitochondrial	AKAP10	ENSG00000108599	AKAP10	0.331405	0.000550596	0.0318307	0.000577165	0.0977241	0.0829369	0.997111	0.015514	0.178061	0.00407326	0.278524	0.188727	-0.122323	-0.514479	-0.302161	0.392156	0.212318	0.179838
O43581	Synaptotagmin-7	SYT7	ENSG00000011347	SYT7	0.20249	0.862408	0.661578	0.210634	0.491857	0.0374996	0.997111	0.931889	0.840335	0.334419	0.712017	0.106042	0.281996	0.0433677	-0.108196	0.238628	-0.151563	0.390191
O43583	Density-regulated protein	DENR	ENSG00000139726	DENR	0.583483	0.667636	0.353252	0.950794	0.598378	0.566483	0.997111	0.818329	0.621557	0.969109	0.787199	0.708542	0.0498577	0.0448675	0.0925976	0.00499018	0.0477301	-0.0427399
O43586	Proline-serine-threonine phosphatase-interacting protein 1	PSTPIP1	ENSG00000140368	PSTPIP1	0.206918	0.111353	0.533978	0.504457	0.25102	0.484263	0.997111	0.286712	0.761714	0.630788	0.485258	0.63968	-0.322887	-0.466044	-0.178072	0.143157	0.287972	-0.144815
O43592	Exportin-T	XPOT	ENSG00000184575	XPOT	0.787482	0.0395532	0.813399	0.0185802	0.034436	0.989457	0.997111	0.156823	0.919389	0.0542605	0.148899	0.994435	0.035481	0.312989	0.0340551	-0.277508	-0.278934	0.0014259
O43598	2'-deoxynucleoside 5'-phosphate N-hydrolase 1	DNPH1	ENSG00000112667	DNPH1	0.0264401	0.751388	0.745026	0.00385994	0.469859	0.0229463	0.884065	0.86907	0.883514	0.0167112	0.695219	0.0744214	-0.310282	0.0505896	-0.0495323	-0.360872	-0.100122	-0.26075
O43609	Protein sprouty homolog 1	SPRY1	ENSG00000164056	SPRY1	0.71796	0.00240641	0.0380108	0.000455829	0.233051	0.0206732	0.997111	0.0317532	0.195188	0.0034405	0.465103	0.0688549	-0.0905379	-0.884506	-0.581108	0.793968	0.303398	0.49057
O43615	Mitochondrial import inner membrane translocase subunit TIM44	TIMM44	ENSG00000104980	TIMM44	0.956943	0.00264759	0.613586	0.000146267	6.84874e-05	0.458891	0.997245	0.0330225	0.81257	0.00148363	0.00315376	0.617367	0.00735506	0.476004	-0.0754326	-0.468649	-0.551437	0.0827877
O43617	Trafficking protein particle complex subunit 3	TRAPPC3	ENSG00000054116	TRAPPC3	0.470867	0.589633	0.640607	0.132625	0.256752	0.798217	0.997111	0.765665	0.827566	0.236607	0.49241	0.87693	0.0642863	-0.0552496	0.0456088	0.119536	0.100858	0.0186775
O43633	Charged multivesicular body protein 2a	CHMP2A	ENSG00000130724	CHMP2A	0.745723	0.0932247	0.0389283	0.0711853	0.733228	0.0181083	0.997111	0.257849	0.19743	0.146819	0.863939	0.0621855	-0.0489217	-0.292036	-0.343278	0.243114	-0.0512422	0.294356
O43639	Cytoplasmic protein NCK2	NCK2	ENSG00000071051	NCK2	0.173574	0.160365	0.659001	0.000948096	0.0359993	0.283784	0.997111	0.357711	0.838558	0.00590547	0.153215	0.448712	0.1474	-0.174787	0.0522899	0.322187	0.227077	0.0951096
O43657	Tetraspanin-6	TSPAN6	ENSG00000000003	TSPAN6	0.176692	0.928462	0.717546	0.102552	0.616117	0.24369	0.997111	0.965893	0.86973	0.194655	0.797018	0.404769	0.222227	-0.0169336	0.0650881	0.239161	0.0820218	0.157139
O43660	Pleiotropic regulator 1	PLRG1	ENSG00000171566	PLRG1	0.647504	0.0337073	0.0272934	0.0256912	0.984056	0.0166609	0.997111	0.142509	0.163069	0.0688026	0.993053	0.05851	0.0352411	0.189124	0.18759	-0.153883	-0.00153454	-0.152348
O43663	Protein regulator of cytokinesis 1	PRC1	ENSG00000198901	PRC1	0.850921	0.756924	0.222811	0.567565	0.371595	0.0779207	0.997111	0.872602	0.484897	0.685358	0.610487	0.18027	-0.0372285	0.0760547	0.283945	-0.113283	0.20789	-0.321174
O43665	Regulator of G-protein signaling 10	RGS10	ENSG00000148908	RGS10	0.164927	0.60702	0.225151	0.368562	0.457582	0.941711	0.997111	0.778688	0.487693	0.503886	0.685532	0.967828	-0.257202	-0.109253	-0.246125	-0.147949	-0.136872	-0.0110771
O43670	BUB3-interacting and GLEBS motif-containing protein ZNF207	ZNF207	ENSG00000010244	ZNF207	0.998127	0.0696975	0.172259	0.0193107	0.551672	0.0680856	0.999852	0.218257	0.423734	0.0558852	0.756064	0.164022	-0.000287902	0.256746	0.183955	-0.257034	-0.0727906	-0.184243
O43674	NADH dehydrogenase [ubiquinone] 1 beta subcomplex subunit 5. mitochondrial	NDUFB5	ENSG00000136521	NDUFB5	0.764738	0.889411	0.708207	0.875413	0.80152	0.892269	0.997111	0.945485	0.865406	0.920614	0.904456	0.93786	-0.0365148	-0.0194972	-0.0500627	-0.0170176	-0.0305656	0.0135479
O43676	NADH dehydrogenase [ubiquinone] 1 beta subcomplex subunit 3	NDUFB3	ENSG00000119013	NDUFB3	0.249806	0.740804	0.972351	0.0860314	0.682013	0.191656	0.997111	0.862759	0.989313	0.169601	0.836623	0.340078	-0.240071	0.0791843	-0.00808343	-0.319256	-0.0872677	-0.231988
O43677	NADH dehydrogenase [ubiquinone] 1 subunit C1. mitochondrial	NDUFC1	ENSG00000109390	NDUFC1	0.528455	0.146114	0.313651	0.0133408	0.562124	0.0377233	0.997111	0.336895	0.583954	0.042345	0.762952	0.106353	0.101798	-0.289912	-0.185587	0.39171	0.104325	0.287385
O43678	NADH dehydrogenase [ubiquinone] 1 alpha subcomplex subunit 2	NDUFA2	ENSG00000131495	NDUFA2	0.893856	0.249098	0.230831	0.101865	0.998329	0.0800161	0.997111	0.463596	0.493333	0.193565	0.999485	0.183586	-0.0216163	0.214952	0.214611	-0.236568	-0.000340942	-0.236227
O43681	ATPase GET3	GET3	ENSG00000198356	GET3	0.422933	0.00477669	0.0466534	0.00588563	0.277472	0.0912425	0.997111	0.0452528	0.217483	0.0226617	0.514681	0.20286	0.0909632	0.371522	0.248587	-0.280559	-0.122936	-0.157624
O43684	Mitotic checkpoint protein BUB3	BUB3	ENSG00000154473	BUB3	0.555357	0.010557	0.271354	0.008192	0.0793174	0.451625	0.997111	0.0716718	0.537421	0.0290369	0.245434	0.610876	0.0525667	0.263987	0.107592	-0.21142	-0.156396	-0.0550248
O43688	Phospholipid phosphatase 2	PLPP2	ENSG00000141934	PLPP2	0.230965	0.59146	0.0611152	0.0453628	0.00868592	0.292277	0.997111	0.766773	0.248258	0.104593	0.0636864	0.457961	0.283421	-0.147155	0.489937	0.430576	0.637093	-0.206517
O43704	Sulfotransferase 1B1	SULT1B1	ENSG00000173597	SULT1B1	0.333127	0.0258995	0.525474	2.62391e-05	0.0534954	0.041974	0.997111	0.121452	0.756627	0.000430268	0.194245	0.115277	0.364739	-0.876446	-0.255983	1.24119	0.620463	0.620722
O43707	Alpha-actinin-4	ACTN4	ENSG00000282844	ACTN4	0.106354	0.0113235	0.0389121	0.140727	0.509171	0.424134	0.997111	0.074798	0.19743	0.248078	0.725283	0.586441	-0.21987	-0.398209	-0.308879	0.178339	0.0893293	0.0890099
O43707	Alpha-actinin-4	ACTN4	ENSG00000130402	ACTN4	0.106354	0.0113235	0.0389121	0.140727	0.509171	0.424134	0.997111	0.074798	0.19743	0.248078	0.725283	0.586441	-0.21987	-0.398209	-0.308879	0.178339	0.0893293	0.0890099
O43708	Maleylacetoacetate isomerase	GSTZ1	ENSG00000100577	GSTZ1	0.190055	0.994963	0.145806	0.138808	0.108212	0.72778	0.997111	0.996913	0.389658	0.245201	0.296688	0.827774	-0.258676	0.00142923	-0.314901	-0.260105	-0.31633	0.0562249
O43709	Probable 18S rRNA (guanine-N(7))-methyltransferase	BUD23	ENSG00000071462	BUD23	0.650973	0.0026369	0.164091	1.97065e-05	0.0534198	0.0179438	0.997111	0.0329292	0.412943	0.000350585	0.194108	0.0617783	-0.0704561	0.55575	0.241382	-0.626206	-0.314369	-0.311838
O43715	TP53-regulated inhibitor of apoptosis 1	TRIAP1	ENSG00000170855	TRIAP1	0.27747	0.882054	0.975787	0.171443	0.845334	0.230128	0.997111	0.941433	0.990733	0.288454	0.925993	0.386875	0.168456	-0.0269588	0.00535254	0.195415	0.0323114	0.163104
O43716	Glutamyl-tRNA(Gln) amidotransferase subunit C. mitochondrial	GATC	ENSG00000257218	GATC	0.789144	0.423875	0.0483803	0.464765	0.00254304	0.00360449	0.997111	0.632927	0.221016	0.594939	0.0292978	0.0187153	0.0339395	0.117896	-0.279822	-0.0839567	-0.397718	0.313762
O43719	HIV Tat-specific factor 1	HTATSF1	ENSG00000102241	HTATSF1	0.608717	0.0015051	0.0026193	0.000429494	0.719845	0.000685923	0.997111	0.0246017	0.0480126	0.00329012	0.856422	0.00548364	0.0603438	0.435308	0.393181	-0.374964	-0.0421272	-0.332837
O43731	ER lumen protein-retaining receptor 3	KDELR3	ENSG00000100196	KDELR3	0.490547	0.0399347	0.417383	0.00072055	0.137897	0.0550164	0.997111	0.157548	0.675246	0.00481539	0.341253	0.141053	0.167528	-0.582187	-0.21709	0.749715	0.365097	0.384618
O43734	E3 ubiquitin ligase TRAF3IP2	TRAF3IP2	ENSG00000056972	TRAF3IP2	0.964143	0.838546	0.677154	0.844195	0.561084	0.585665	0.997245	0.917802	0.847823	0.898648	0.762145	0.723757	0.0139326	0.0836408	-0.155159	-0.0697082	-0.238799	0.169091
O43739	Cytohesin-3	CYTH3	ENSG00000008256	CYTH3	0.404322	0.631514	0.660985	0.745459	0.301729	0.11268	0.997111	0.794821	0.840145	0.826713	0.540344	0.23659	0.138362	0.0917427	-0.082248	0.0466188	-0.173991	0.22061
O43741	5'-AMP-activated protein kinase subunit beta-2	PRKAB2	ENSG00000131791	PRKAB2	0.0112505	0.800026	0.466063	0.00157919	0.610053	6.08109e-05	0.746248	0.897712	0.711895	0.00859511	0.793671	0.000892689	0.38693	-0.0440861	-0.121069	0.431016	-0.0769826	0.507999
O43747	AP-1 complex subunit gamma-1	AP1G1	ENSG00000166747	AP1G1	0.130768	0.801386	0.035306	0.169084	0.00942406	5.19149e-06	0.997111	0.898575	0.187376	0.285749	0.0673194	0.0001356	0.158932	0.0303231	-0.243337	0.128609	-0.27366	0.402269
O43752	Syntaxin-6	STX6	ENSG00000135823	STX6	0.235713	0.00855181	0.467162	0.0375177	0.000150759	0.0162196	0.997111	0.0635766	0.712544	0.0903568	0.00510739	0.0573699	0.120315	0.308772	-0.0807851	-0.188457	-0.389557	0.2011
O43759	Synaptogyrin-1	SYNGR1	ENSG00000100321	SYNGR1	0.3406	0.183178	0.0440046	0.00572667	0.485593	0.000167727	0.997111	0.384525	0.210972	0.0222331	0.706636	0.00190245	0.255103	-0.409005	-0.596009	0.664108	-0.187004	0.851112
O43760	Synaptogyrin-2	SYNGR2	ENSG00000108639	SYNGR2	0.412788	0.446796	0.183074	0.957744	0.529875	0.415975	0.997111	0.651379	0.437513	0.973824	0.740628	0.578196	-0.203176	-0.214269	-0.364149	0.0110932	-0.14988	0.160974
O43765	Small glutamine-rich tetratricopeptide repeat-containing protein alpha	SGTA	ENSG00000104969	SGTA	0.0679016	0.521477	0.69237	0.218767	0.760843	0.0889969	0.97484	0.71428	0.856138	0.343848	0.87961	0.199086	0.189968	0.0763841	0.0449497	0.113584	-0.0314344	0.145019
O43766	Lipoyl synthase. mitochondrial	LIAS	ENSG00000121897	LIAS	0.443459	0.321566	0.851355	0.0402269	0.374202	0.265622	0.997111	0.540241	0.937678	0.0952547	0.61263	0.429253	0.133424	-0.203477	-0.0368574	0.336901	0.16662	0.170282
O43768	Alpha-endosulfine	ENSA	ENSG00000143420	ENSA	0.526356	0.30813	0.190097	0.544835	0.00965965	0.0127447	0.997111	0.527511	0.44643	0.665484	0.0685254	0.047921	-0.115988	-0.2146	0.265157	0.098612	0.479757	-0.381145
O43772	Mitochondrial carnitine/acylcarnitine carrier protein	SLC25A20	ENSG00000178537	SLC25A20	0.228804	0.869796	0.411334	0.118245	0.474631	0.0108076	0.997111	0.936094	0.670533	0.216708	0.698808	0.0424243	0.16519	-0.0258128	-0.123499	0.191003	-0.0976862	0.288689
O43776	Asparagine--tRNA ligase. cytoplasmic	NARS1	ENSG00000134440	NARS1	0.752486	0.081084	0.910159	0.0575584	0.059174	0.815144	0.997111	0.238813	0.963901	0.125045	0.20608	0.888548	0.0389964	0.248827	0.0152938	-0.209831	-0.233533	0.0237026
O43790	Keratin. type II cuticular Hb6	KRT86	ENSG00000170442	KRT86	0.31127	0.014227	0.254959	0.0475369	0.111506	0.762927	0.997111	0.0848529	0.520309	0.108437	0.30167	0.851892	-0.295352	-0.956035	-0.374285	0.660684	0.581751	0.0789329
O43795	Unconventional myosin-Ib	MYO1B	ENSG00000128641	MYO1B	0.0218724	0.408734	0.632713	0.000314776	0.140114	0.0305615	0.869678	0.620843	0.82328	0.00256851	0.344743	0.0915104	0.373895	-0.153958	0.0849037	0.527853	0.238862	0.288991
O43805	Microtubule nucleation factor SSNA1	SSNA1	ENSG00000176101	SSNA1	0.507298	0.471734	0.559545	0.853557	0.143982	0.116161	0.997111	0.672268	0.780196	0.905235	0.34975	0.242041	0.136603	0.170417	-0.132652	-0.0338135	-0.303068	0.269255
O43808	Peroxisomal membrane protein PMP34	SLC25A17	ENSG00000100372	SLC25A17	0.65087	0.00828012	0.344783	0.00424681	7.56701e-05	0.070447	0.997111	0.0624348	0.614551	0.017786	0.00334808	0.168199	0.0574668	0.401433	-0.131627	-0.343967	-0.533061	0.189094
O43809	Cleavage and polyadenylation specificity factor subunit 5	NUDT21	ENSG00000167005	NUDT21	0.534044	0.000206182	0.172779	4.28055e-05	0.00475121	0.286118	0.997111	0.0107056	0.424402	0.00061204	0.0432511	0.451152	0.0609345	0.425073	0.146716	-0.364139	-0.278357	-0.0857818
O43813	Glutathione S-transferase LANCL1	LANCL1	ENSG00000115365	LANCL1	0.997242	0.242281	0.417943	0.132322	0.646255	0.281013	0.999852	0.455164	0.67568	0.236223	0.814731	0.44598	-0.000528811	-0.205923	-0.135938	0.205394	0.0699854	0.135409
O43815	Striatin	STRN	ENSG00000115808	STRN	0.464979	0.569803	0.00679315	0.930394	0.0196311	0.00624096	0.997111	0.751513	0.0799675	0.957124	0.105817	0.0281722	-0.0632158	-0.0564971	-0.258919	-0.00671873	-0.202422	0.195703
O43818	U3 small nucleolar RNA-interacting protein 2	RRP9	ENSG00000114767	RRP9	0.263003	0.163723	0.461608	0.00245737	0.0162661	0.702251	0.997111	0.361618	0.709392	0.0120253	0.0928678	0.809591	-0.148437	0.212439	-0.106928	-0.360876	-0.319367	-0.0415091
O43819	Protein SCO2 homolog. mitochondrial	SCO2	ENSG00000284194	SCO2	0.916722	0.431461	0.218722	0.260885	0.66527	0.0770486	0.997111	0.638371	0.480356	0.389639	0.82597	0.178897	0.018512	-0.161789	-0.239151	0.180301	-0.0773611	0.257663
O43822	Cilia- and flagella-associated protein 410	CFAP410	ENSG00000160226	CFAP410	0.16473	0.0571982	0.62488	8.05601e-05	0.00690168	0.299175	0.997111	0.194633	0.818447	0.000954906	0.0553333	0.465379	0.257696	-0.41111	0.0998881	0.668805	0.510998	0.157808
O43823	A-kinase anchor protein 8	AKAP8	ENSG00000105127	AKAP8	0.481662	0.000120457	0.140625	2.95959e-05	0.00465206	0.264923	0.997111	0.00897108	0.381579	0.000476926	0.0428209	0.428663	0.0922087	0.589706	0.213542	-0.497498	-0.376164	-0.121334
O43824	Putative GTP-binding protein 6	GTPBP6	ENSG00000292358	GTPBP6	0.103525	0.393968	0.146844	0.00435766	0.0117981	0.972982	0.997111	0.60859	0.390694	0.0181289	0.0775834	0.984366	-0.279273	0.171519	-0.274523	-0.450792	-0.446042	-0.00474994
O43824	Putative GTP-binding protein 6	GTPBP6	ENSG00000178605	GTPBP6	0.103525	0.393968	0.146844	0.00435766	0.0117981	0.972982	0.997111	0.60859	0.390694	0.0181289	0.0775834	0.984366	-0.279273	0.171519	-0.274523	-0.450792	-0.446042	-0.00474994
O43826	Glucose-6-phosphate exchanger SLC37A4	SLC37A4	ENSG00000281500	SLC37A4	0.982318	0.389167	0.782929	0.255719	0.195532	0.73288	0.999401	0.603991	0.905143	0.384102	0.419113	0.831637	-0.00412927	0.184568	-0.0562755	-0.188697	-0.240843	0.0521462
O43829	Zinc finger and BTB domain-containing protein 14	ZBTB14	ENSG00000198081	ZBTB14	0.647553	0.721051	0.225837	0.364696	0.413682	0.0296687	0.997111	0.85158	0.488148	0.499747	0.647543	0.0896789	0.111675	-0.110025	-0.337325	0.2217	-0.227299	0.448999
O43837	Isocitrate dehydrogenase [NAD] subunit beta. mitochondrial	IDH3B	ENSG00000101365	IDH3B	0.0470184	0.470557	0.110734	0.190866	0.354289	0.767856	0.937172	0.671337	0.337695	0.311481	0.595023	0.85572	-0.291373	-0.121138	-0.256038	-0.170234	-0.1349	-0.0353344
O43847	Nardilysin	NRDC	ENSG00000078618	NRDC	0.289563	0.00452958	0.73913	0.0126708	0.000302059	0.0832281	0.997111	0.0440722	0.881409	0.0406212	0.00799133	0.189054	0.108917	0.338457	-0.037494	-0.22954	-0.375951	0.146411
O43852	Calumenin	CALU	ENSG00000128595	CALU	0.261028	0.0194378	0.799447	0.0771354	0.0156723	0.302114	0.997111	0.102375	0.911712	0.155752	0.0910038	0.468246	-0.173757	-0.417419	-0.0429907	0.243662	0.374428	-0.130766
O43854	EGF-like repeat and discoidin I-like domain-containing protein 3	EDIL3	ENSG00000164176	EDIL3	0.18356	0.00233847	0.340269	1.12512e-07	0.0129296	0.00457191	0.997111	0.0314193	0.609681	1.0131e-05	0.0819778	0.0224764	0.38875	-0.998057	-0.302152	1.38681	0.695905	0.690902
O43861	Probable phospholipid-transporting ATPase IIB	ATP9B	ENSG00000166377	ATP9B	0.561765	0.467098	0.0423729	0.772481	0.149115	0.0424854	0.997111	0.668818	0.207024	0.846377	0.356965	0.116204	-0.0828445	-0.118657	-0.324583	0.0358123	-0.205927	0.241739
O43865	S-adenosylhomocysteine hydrolase-like protein 1	AHCYL1	ENSG00000168710	AHCYL1	0.292059	0.0716894	0.0604855	0.000521901	0.990847	0.000183154	0.997111	0.222055	0.247291	0.00378195	0.996235	0.00203692	-0.130978	0.258014	0.256595	-0.388992	-0.00141916	-0.387573
O43866	CD5 antigen-like	CD5L	ENSG00000073754	CD5L	0.823638	0.132242	0.229522	0.0287074	0.695211	0.0643551	0.997111	0.317954	0.491456	0.0744898	0.844338	0.158041	0.0757714	-0.589835	-0.454846	0.665607	0.134989	0.530618
O43896	Kinesin-like protein KIF1C	KIF1C	ENSG00000129250	KIF1C	0.951842	0.415016	0.0664651	0.253569	0.26343	0.0110642	0.997245	0.626627	0.259715	0.381466	0.499005	0.0432497	0.00786063	-0.121311	-0.26541	0.129171	-0.144099	0.273271
O43909	Exostosin-like 3	EXTL3	ENSG00000012232	EXTL3	0.466892	0.670488	0.517834	0.175678	0.828505	0.0813204	0.997111	0.819548	0.751635	0.293656	0.918225	0.185914	0.13384	-0.0905586	-0.130699	0.224399	-0.04014	0.264539
O43913	Origin recognition complex subunit 5	ORC5	ENSG00000164815	ORC5	0.902738	0.000644373	0.0599526	2.24883e-05	0.056639	0.018245	0.997111	0.016495	0.246758	0.00038667	0.20127	0.0624539	0.0156798	0.5106	0.265764	-0.49492	-0.244836	-0.250084
O43914	TYRO protein tyrosine kinase-binding protein	TYROBP	ENSG00000011600	TYROBP	0.371816	0.73859	0.673455	0.574562	0.934869	0.619011	0.997111	0.861646	0.845661	0.691347	0.96948	0.74931	-0.273136	-0.117809	-0.143539	-0.155327	-0.0257296	-0.129597
O43920	NADH dehydrogenase [ubiquinone] iron-sulfur protein 5	NDUFS5	ENSG00000168653	NDUFS5	0.391867	0.47816	0.191514	0.962918	0.534587	0.481254	0.997111	0.677449	0.448255	0.976715	0.744174	0.637017	0.110288	0.104965	0.184646	0.00532262	0.0796804	-0.0743578
O43924	Retinal rod rhodopsin-sensitive cGMP 3'.5'-cyclic phosphodiesterase subunit delta	PDE6D	ENSG00000156973	PDE6D	0.196264	0.9024	0.0637874	0.107654	0.0577203	6.67351e-05	0.997111	0.952214	0.253819	0.201581	0.20305	0.00094749	0.130753	-0.0142306	-0.206057	0.144984	-0.191827	0.33681
O43929	Origin recognition complex subunit 4	ORC4	ENSG00000115947	ORC4	0.627301	0.00025498	0.146581	2.30951e-07	0.00771312	0.0117941	0.997111	0.0114291	0.390506	1.75609e-05	0.0589979	0.045224	-0.055808	0.491187	0.183348	-0.546996	-0.307839	-0.239156
O43933	Peroxisomal ATPase PEX1	PEX1	ENSG00000127980	PEX1	0.859948	0.350174	0.122102	0.167393	0.00680869	0.0643147	0.997111	0.567319	0.354763	0.28336	0.0547521	0.158041	-0.0251325	0.156297	-0.24213	-0.181429	-0.398427	0.216998
O60216	Double-strand-break repair protein rad21 homolog	RAD21	ENSG00000164754	RAD21	0.633444	0.078878	0.108383	0.0053074	0.792853	0.00672566	0.997111	0.234641	0.334399	0.0210025	0.898726	0.0297592	-0.0435035	0.184896	0.161027	-0.228399	-0.023869	-0.20453
O60218	Aldo-keto reductase family 1 member B10	AKR1B10	ENSG00000198074	AKR1B10	0.00202706	0.0198937	0.515378	3.13883e-11	0.0418841	2.76084e-06	0.658446	0.103231	0.74953	1.79001e-08	0.167162	8.3599e-05	1.39542	-1.14722	-0.315712	2.54265	0.831513	1.71113
O60220	Mitochondrial import inner membrane translocase subunit Tim8 A	TIMM8A	ENSG00000126953	TIMM8A	0.638415	0.00107786	0.0838753	2.913e-06	0.0692001	0.00500868	0.997111	0.0209986	0.292155	9.14433e-05	0.227239	0.0239917	-0.0847697	0.686944	0.350447	-0.771714	-0.336497	-0.435217
O60229	Kalirin	KALRN	ENSG00000160145	KALRN	0.259276	0.00128032	0.993121	1.20338e-07	0.000234583	0.177905	0.997111	0.0227707	0.997194	1.05579e-05	0.00673989	0.323197	0.197035	-0.65392	0.00165915	0.850955	0.655579	0.195376
O60231	Pre-mRNA-splicing factor ATP-dependent RNA helicase DHX16	DHX16	ENSG00000204560	DHX16	0.363512	0.00925513	0.791658	1.62562e-05	0.00670366	0.144641	0.997111	0.0664363	0.90898	0.000303401	0.0543118	0.28152	-0.0934897	0.310033	0.0297642	-0.403523	-0.280269	-0.123254
O60231	Pre-mRNA-splicing factor ATP-dependent RNA helicase DHX16	DHX16	ENSG00000231377	DHX16	0.363512	0.00925513	0.791658	1.62562e-05	0.00670366	0.144641	0.997111	0.0664363	0.90898	0.000303401	0.0543118	0.28152	-0.0934897	0.310033	0.0297642	-0.403523	-0.280269	-0.123254
O60231	Pre-mRNA-splicing factor ATP-dependent RNA helicase DHX16	DHX16	ENSG00000233418	DHX16	0.363512	0.00925513	0.791658	1.62562e-05	0.00670366	0.144641	0.997111	0.0664363	0.90898	0.000303401	0.0543118	0.28152	-0.0934897	0.310033	0.0297642	-0.403523	-0.280269	-0.123254
O60231	Pre-mRNA-splicing factor ATP-dependent RNA helicase DHX16	DHX16	ENSG00000233561	DHX16	0.363512	0.00925513	0.791658	1.62562e-05	0.00670366	0.144641	0.997111	0.0664363	0.90898	0.000303401	0.0543118	0.28152	-0.0934897	0.310033	0.0297642	-0.403523	-0.280269	-0.123254
O60231	Pre-mRNA-splicing factor ATP-dependent RNA helicase DHX16	DHX16	ENSG00000233049	DHX16	0.363512	0.00925513	0.791658	1.62562e-05	0.00670366	0.144641	0.997111	0.0664363	0.90898	0.000303401	0.0543118	0.28152	-0.0934897	0.310033	0.0297642	-0.403523	-0.280269	-0.123254
O60231	Pre-mRNA-splicing factor ATP-dependent RNA helicase DHX16	DHX16	ENSG00000206486	DHX16	0.363512	0.00925513	0.791658	1.62562e-05	0.00670366	0.144641	0.997111	0.0664363	0.90898	0.000303401	0.0543118	0.28152	-0.0934897	0.310033	0.0297642	-0.403523	-0.280269	-0.123254
O60231	Pre-mRNA-splicing factor ATP-dependent RNA helicase DHX16	DHX16	ENSG00000226171	DHX16	0.363512	0.00925513	0.791658	1.62562e-05	0.00670366	0.144641	0.997111	0.0664363	0.90898	0.000303401	0.0543118	0.28152	-0.0934897	0.310033	0.0297642	-0.403523	-0.280269	-0.123254
O60232	Protein ZNRD2	ZNRD2	ENSG00000173465	ZNRD2	0.0290058	0.259872	0.0419958	0.00011671	0.000552218	0.913341	0.897389	0.476014	0.206093	0.00125007	0.0117361	0.951187	-0.324184	0.191401	-0.337856	-0.515585	-0.529257	0.0136717
O60234	Glia maturation factor gamma	GMFG	ENSG00000130755	GMFG	0.644422	0.339017	0.118234	0.473252	0.535576	0.126626	0.997111	0.557082	0.349561	0.60302	0.744735	0.257401	-0.134473	-0.320447	-0.50037	0.185974	-0.179923	0.365897
O60234	Glia maturation factor gamma	GMFG	ENSG00000291873	GMFG	0.644422	0.339017	0.118234	0.473252	0.535576	0.126626	0.997111	0.557082	0.349561	0.60302	0.744735	0.257401	-0.134473	-0.320447	-0.50037	0.185974	-0.179923	0.365897
O60237	Protein phosphatase 1 regulatory subunit 12B	PPP1R12B	ENSG00000077157	PPP1R12B	0.544779	0.022904	0.271062	0.000343108	0.159902	0.029033	0.997111	0.112925	0.536945	0.00276236	0.37108	0.0884342	0.215814	-0.9375	-0.433309	1.15331	0.504191	0.649123
O60238	BCL2/adenovirus E1B 19 kDa protein-interacting protein 3-like	BNIP3L	ENSG00000104765	BNIP3L	0.419939	0.761969	0.580485	0.210153	0.358278	0.835154	0.997111	0.876174	0.792002	0.334065	0.598296	0.901173	0.234543	-0.104567	0.182468	0.33911	0.287035	0.0520752
O60239	SH3 domain-binding protein 5	SH3BP5	ENSG00000131370	SH3BP5	0.585726	0.0486673	0.0411357	0.0526578	0.872392	0.033672	0.997111	0.177278	0.204187	0.116746	0.939626	0.0976944	-0.12875	-0.571591	-0.531539	0.442842	0.040052	0.40279
O60243	Heparan-sulfate 6-O-sulfotransferase 1	HS6ST1	ENSG00000136720	HS6ST1	0.56602	0.544287	0.0644872	0.169544	0.00999714	0.0735686	0.997111	0.732021	0.255091	0.286362	0.0702881	0.173008	-0.123349	0.157732	-0.455447	-0.281081	-0.613179	0.332098
O60244	Mediator of RNA polymerase II transcription subunit 14	MED14	ENSG00000180182	MED14	0.540336	0.383225	0.521125	0.657948	0.764684	0.908047	0.997111	0.598752	0.753827	0.759147	0.882174	0.947661	0.0671398	0.111036	0.0776434	-0.0438963	-0.0333926	-0.0105036
O60245	Protocadherin-7	PCDH7	ENSG00000169851	PCDH7	0.665438	0.347924	0.0620648	0.467063	0.325856	0.0497941	0.997111	0.56546	0.250259	0.596912	0.567318	0.130994	-0.0856758	-0.213923	-0.409684	0.128247	-0.195762	0.324009
O60256	Phosphoribosyl pyrophosphate synthase-associated protein 2	PRPSAP2	ENSG00000141127	PRPSAP2	0.872639	0.468186	0.378519	0.264321	0.894615	0.170434	0.997111	0.66963	0.643721	0.393396	0.950349	0.31413	0.0183571	-0.0955322	-0.110649	0.113889	-0.0151167	0.129006
O60262	Guanine nucleotide-binding protein G(I)/G(S)/G(O) subunit gamma-7	GNG7	ENSG00000176533	GNG7	0.998645	0.130276	0.44894	0.0472809	0.373016	0.310431	0.999852	0.315546	0.699628	0.108076	0.611663	0.476675	0.00037984	-0.387103	-0.188522	0.387483	0.198582	0.188901
O60264	SWI/SNF-related matrix-associated actin-dependent regulator of chromatin subfamily A member 5	SMARCA5	ENSG00000153147	SMARCA5	0.939759	3.14375e-06	0.00298594	5.06396e-09	0.027164	0.000118488	0.997245	0.00161353	0.0504123	1.00337e-06	0.1284	0.0014654	0.00793343	0.578019	0.34549	-0.570085	-0.232529	-0.337556
O60266	Adenylate cyclase type 3	ADCY3	ENSG00000138031	ADCY3	0.218496	0.129446	0.0225294	0.00115227	0.480853	5.98053e-06	0.997111	0.314501	0.147773	0.00678536	0.703369	0.000150836	0.196023	-0.283683	-0.39691	0.479707	-0.113226	0.592933
O60268	Uncharacterized protein KIAA0513	KIAA0513	ENSG00000135709	KIAA0513	0.675674	0.00145321	6.21483e-06	5.94346e-06	0.164746	1.68337e-10	0.997111	0.0240988	0.00115994	0.000148846	0.37892	3.38818e-08	0.0827316	-0.731193	-1.00273	0.813925	-0.271532	1.08546
O60271	C-Jun-amino-terminal kinase-interacting protein 4	SPAG9	ENSG00000008294	SPAG9	0.651901	0.000336237	1.59956e-06	4.43262e-07	0.21901	1.46996e-11	0.997111	0.0126892	0.000513108	2.60005e-05	0.447746	4.71534e-09	0.0527651	-0.489745	-0.633253	0.54251	-0.143508	0.686018
O60279	Sushi domain-containing protein 5	SUSD5	ENSG00000173705	SUSD5	0.883765	0.206041	0.378703	0.0315782	0.712733	0.157783	0.997111	0.412317	0.643821	0.0799186	0.85202	0.298767	0.0468271	-0.438419	-0.329865	0.485246	0.108554	0.376692
O60281	Zinc finger protein 292	ZNF292	ENSG00000188994	ZNF292	0.657092	0.0409172	0.16567	0.0328038	0.412752	0.191216	0.997111	0.159459	0.414681	0.0819695	0.646756	0.339766	-0.069853	-0.375323	-0.242977	0.30547	0.132346	0.173124
O60282	Kinesin heavy chain isoform 5C	KIF5C	ENSG00000168280	KIF5C	0.354949	0.418949	0.986903	0.996737	0.350067	0.261809	0.997111	0.629098	0.994655	0.998023	0.591221	0.424694	-0.181356	-0.182068	0.00357299	0.000712453	0.185641	-0.184929
O60287	Nucleolar pre-ribosomal-associated protein 1	URB1	ENSG00000142207	URB1	0.993767	0.124539	0.593982	0.0486371	0.234852	0.482057	0.999852	0.307241	0.800863	0.110347	0.466748	0.63767	0.00125022	0.283335	0.0935481	-0.282085	-0.189787	-0.0922979
O60291	E3 ubiquitin-protein ligase MGRN1	MGRN1	ENSG00000102858	MGRN1	0.758746	0.633564	0.116342	0.352311	0.26248	0.0150618	0.997111	0.795918	0.347369	0.486935	0.498242	0.0542488	0.039981	-0.0736672	-0.227896	0.113648	-0.154229	0.267877
O60292	Signal-induced proliferation-associated 1-like protein 3	SIPA1L3	ENSG00000105738	SIPA1L3	0.797897	0.0675076	0.00965877	0.0388163	0.451452	0.00176993	0.997111	0.214209	0.0942464	0.0928471	0.680892	0.011215	-0.069087	-0.567964	-0.770084	0.498877	-0.20212	0.700997
O60293	Zinc finger C3H1 domain-containing protein	ZFC3H1	ENSG00000133858	ZFC3H1	0.851587	0.91647	0.38934	0.942171	0.415835	0.363179	0.997111	0.958391	0.65464	0.964496	0.649209	0.529757	-0.0197803	-0.0128409	-0.101779	-0.00693942	-0.0889382	0.0819988
O60294	tRNA wybutosine-synthesizing protein 4	LCMT2	ENSG00000168806	LCMT2	0.67196	0.665759	0.451159	0.917493	0.748556	0.602107	0.997111	0.817368	0.700777	0.949594	0.872579	0.737366	-0.0835065	-0.102224	-0.169863	0.0187179	-0.0676388	0.0863567
O60296	Trafficking kinesin-binding protein 2	TRAK2	ENSG00000115993	TRAK2	0.298976	0.95374	0.0572203	0.303471	0.085142	0.000197189	0.997111	0.976877	0.241218	0.436721	0.25555	0.00215105	0.230189	-0.0169355	-0.476263	0.247124	-0.459328	0.706452
O60299	Leucine zipper putative tumor suppressor 3	LZTS3	ENSG00000088899	LZTS3	0.199668	0.0256663	0.970285	0.000647931	0.0247793	0.164794	0.997111	0.120995	0.988093	0.00443756	0.121124	0.307451	-0.263835	0.710853	0.00910338	-0.974689	-0.70175	-0.272939
O60303	Katanin-interacting protein	KATNIP	ENSG00000047578	KATNIP	0.267578	0.0130782	0.142465	0.0408858	0.244507	0.495665	0.997111	0.081362	0.384776	0.0963924	0.478292	0.649145	-0.241375	-0.638788	-0.369866	0.397413	0.268921	0.128492
O60306	RNA helicase aquarius	AQR	ENSG00000021776	AQR	0.499883	0.139992	0.131661	0.249709	0.965241	0.231742	0.997111	0.328782	0.369566	0.377077	0.984984	0.388761	0.0634344	0.15982	0.155739	-0.0963853	-0.00408089	-0.0923044
O60307	Microtubule-associated serine/threonine-protein kinase 3	MAST3	ENSG00000099308	MAST3	0.890607	0.313819	0.222463	0.251639	0.843972	0.147231	0.997111	0.533159	0.48473	0.379509	0.925614	0.285049	-0.0254518	-0.214495	-0.251402	0.189044	-0.0369064	0.22595
O60308	Centrosomal protein of 104 kDa	CEP104	ENSG00000116198	CEP104	0.550093	0.867411	0.105827	0.373689	0.11081	0.00470976	0.997111	0.934506	0.330991	0.508742	0.300677	0.0229533	0.0819248	-0.0260775	-0.244927	0.108002	-0.21885	0.326852
O60313	Dynamin-like 120 kDa protein. mitochondrial	OPA1	ENSG00000198836	OPA1	0.213201	0.427132	0.711499	0.0159091	0.610421	0.0449022	0.997111	0.63516	0.866624	0.0483871	0.793864	0.121077	-0.126603	0.0927147	0.0411609	-0.219318	-0.0515539	-0.167764
O60315	Zinc finger E-box-binding homeobox 2	ZEB2	ENSG00000169554	ZEB2	0.753791	0.00031245	0.386635	2.20045e-05	0.00221132	0.444415	0.997111	0.0123358	0.651413	0.000379623	0.0269587	0.603908	-0.048699	-0.659736	-0.152852	0.611037	0.506884	0.104153
O60318	Germinal-center associated nuclear protein	MCM3AP	ENSG00000160294	MCM3AP	0.934887	0.212634	0.367601	0.0915972	0.0165238	0.269388	0.997178	0.42074	0.633975	0.177942	0.0935042	0.433564	-0.00648083	0.114987	-0.0784279	-0.121468	-0.193415	0.0719471
O60331	Phosphatidylinositol 4-phosphate 5-kinase type-1 gamma	PIP5K1C	ENSG00000186111	PIP5K1C	0.894168	0.0406709	0.0605398	0.00542677	0.764694	0.00784031	0.997111	0.158947	0.247291	0.021376	0.882174	0.0334084	0.0200904	-0.357136	-0.312085	0.377227	0.0450517	0.332175
O60333	Kinesin-like protein KIF1B	KIF1B	ENSG00000054523	KIF1B	0.786247	0.2247	0.0224009	0.208111	0.273321	0.00658945	0.997111	0.433642	0.147306	0.331862	0.510058	0.0293071	-0.0369639	-0.192433	-0.343418	0.155469	-0.150985	0.306454
O60336	Mitogen-activated protein kinase-binding protein 1	MAPKBP1	ENSG00000137802	MAPKBP1	0.835633	0.00137566	0.119223	2.85583e-05	0.051376	0.0244991	0.997111	0.0233407	0.350868	0.000463113	0.189502	0.0781245	0.0359841	-0.660444	-0.301834	0.696429	0.358611	0.337818
O60341	Lysine-specific histone demethylase 1A	KDM1A	ENSG00000004487	KDM1A	0.484694	2.82883e-05	0.0160687	3.87991e-06	0.0241575	0.0176691	0.997111	0.0053774	0.12291	0.00011002	0.118854	0.0609658	0.0723582	0.509102	0.275093	-0.436744	-0.234008	-0.202735
O60343	TBC1 domain family member 4	TBC1D4	ENSG00000136111	TBC1D4	0.461543	0.00038272	0.995309	1.16974e-07	4.47593e-05	0.373524	0.997111	0.0133492	0.998227	1.03512e-05	0.0025366	0.53844	0.136257	-0.766952	0.00119179	0.903209	0.768144	0.135065
O60353	Frizzled-6	FZD6	ENSG00000164930	FZD6	0.393141	0.503001	0.923553	0.96842	0.502372	0.348117	0.997111	0.698877	0.968804	0.980313	0.720029	0.516092	0.180151	0.172263	0.0224149	0.00788752	-0.149848	0.157736
O60381	HMG box-containing protein 1	HBP1	ENSG00000283847	HBP1	0.710272	0.456196	0.274968	0.588575	0.0687246	0.0855479	0.997111	0.659647	0.541444	0.702281	0.226326	0.193042	-0.0620526	-0.154983	0.219326	0.0929303	0.374309	-0.281379
O60381	HMG box-containing protein 1	HBP1	ENSG00000105856	HBP1	0.710272	0.456196	0.274968	0.588575	0.0687246	0.0855479	0.997111	0.659647	0.541444	0.702281	0.226326	0.193042	-0.0620526	-0.154983	0.219326	0.0929303	0.374309	-0.281379
O60427	Acyl-CoA (8-3)-desaturase	FADS1	ENSG00000149485	FADS1	0.473085	0.870726	0.357104	0.32377	0.244298	0.703344	0.997111	0.93668	0.625273	0.457719	0.478208	0.810124	0.250372	-0.0677709	0.359742	0.318143	0.427513	-0.109369
O60437	Periplakin	PPL	ENSG00000118898	PPL	0.32232	0.000977913	0.557497	0.00155752	0.0015315	0.671639	0.997111	0.0200751	0.778672	0.00853147	0.0217138	0.787929	0.281856	1.09257	0.182973	-0.810718	-0.909602	0.0988831
O60443	Gasdermin-E	GSDME	ENSG00000105928	GSDME	0.42058	0.0152727	0.109608	6.81297e-05	0.293118	0.00199017	0.997111	0.0880261	0.335717	0.000840566	0.531318	0.0121602	0.166282	-0.579392	-0.362968	0.745674	0.216424	0.529251
O60447	Ecotropic viral integration site 5 protein homolog	EVI5	ENSG00000067208	EVI5	0.198189	0.229386	0.434061	0.00331831	0.649006	0.0157835	0.997111	0.438765	0.687986	0.014974	0.816328	0.0561975	0.184179	-0.198096	-0.128772	0.382275	0.0693247	0.312951
O60449	Lymphocyte antigen 75	LY75	ENSG00000054219	LY75	0.0676753	0.194048	0.313773	0.703111	0.0100203	0.000468218	0.974315	0.397427	0.583954	0.792863	0.0704028	0.00410441	0.327851	0.267257	-0.198884	0.0605937	-0.466141	0.526735
O60462	Neuropilin-2	NRP2	ENSG00000118257	NRP2	0.436662	0.0294267	0.679341	0.000268766	0.0393355	0.134145	0.997111	0.131906	0.848874	0.00228953	0.16142	0.267691	0.204992	-0.663027	-0.119353	0.868019	0.543674	0.324345
O60476	Mannosyl-oligosaccharide 1.2-alpha-mannosidase IB	MAN1A2	ENSG00000198162	MAN1A2	0.890075	0.0450191	0.0131558	0.00629105	0.670717	0.000546381	0.997111	0.168419	0.111064	0.023803	0.83044	0.00459718	0.0146272	-0.245037	-0.289887	0.259664	-0.0448507	0.304515
O60486	Plexin-C1	PLXNC1	ENSG00000136040	PLXNC1	0.728844	0.0160011	0.0235367	0.0065361	0.770902	0.00926324	0.997111	0.0905965	0.151329	0.0245223	0.885653	0.0380022	-0.0764034	-0.614537	-0.550583	0.538134	0.0639545	0.474179
O60487	Myelin protein zero-like protein 2	MPZL2	ENSG00000149573	MPZL2	0.461873	0.441942	0.677505	0.84621	0.658718	0.731682	0.997111	0.647429	0.847823	0.899903	0.821801	0.830464	0.196416	0.244474	0.122223	-0.0480578	-0.122251	0.0741931
O60488	Long-chain-fatty-acid--CoA ligase 4	ACSL4	ENSG00000068366	ACSL4	0.190777	0.225853	0.684485	0.92533	0.0659803	0.0331488	0.997111	0.435376	0.85124	0.954241	0.21997	0.0967507	0.259687	0.276202	-0.0882473	-0.0165148	-0.364449	0.347934
O60493	Sorting nexin-3	SNX3	ENSG00000112335	SNX3	0.869653	0.000177853	0.00757251	3.86559e-06	0.151993	0.000794774	0.997111	0.0102565	0.0837628	0.00011002	0.360242	0.00611623	-0.0179778	-0.480395	-0.323597	0.462417	0.156797	0.305619
O60494	Cubilin	CUBN	ENSG00000107611	CUBN	0.129221	0.126871	0.122071	0.616599	0.898628	0.686544	0.997111	0.311042	0.354763	0.725759	0.951988	0.79884	-0.429859	-0.598357	-0.547751	0.168497	0.0506063	0.117891
O60496	Docking protein 2	DOK2	ENSG00000147443	DOK2	0.227087	0.0243441	0.142859	0.118157	0.319177	0.625366	0.997111	0.117134	0.385326	0.216614	0.559642	0.7546	-0.279808	-0.602228	-0.372401	0.322419	0.229826	0.0925931
O60499	Syntaxin-10	STX10	ENSG00000104915	STX10	0.85665	0.47052	0.627151	0.256761	0.774841	0.391454	0.997111	0.671337	0.820403	0.385161	0.887672	0.556163	-0.0211554	0.0971901	0.0632428	-0.118346	-0.0339473	-0.0843982
O60502	Protein O-GlcNAcase	OGA	ENSG00000198408	OGA	0.109605	0.00901832	0.662467	0.111111	0.0111929	0.170475	0.997111	0.0655631	0.840335	0.20636	0.0751625	0.31413	0.192559	0.363137	0.0574179	-0.170579	-0.305719	0.135141
O60503	Adenylate cyclase type 9	ADCY9	ENSG00000162104	ADCY9	0.359994	0.010406	0.00118599	0.0221671	0.510741	0.0013543	0.997111	0.0709886	0.0299121	0.0616821	0.726446	0.00912798	-0.138906	-0.454622	-0.557903	0.315716	-0.103281	0.418997
O60504	Vinexin	SORBS3	ENSG00000120896	SORBS3	0.59887	0.0727152	0.573108	0.00386825	0.145914	0.163911	0.997111	0.223413	0.788258	0.0167402	0.352102	0.306251	0.112759	-0.443766	-0.132415	0.556524	0.31135	0.245174
O60506	Heterogeneous nuclear ribonucleoprotein Q	SYNCRIP	ENSG00000135316	SYNCRIP	0.20349	0.648052	0.950012	0.0442259	0.647324	0.102581	0.997111	0.80653	0.980679	0.102641	0.815106	0.220984	-0.12796	0.0526952	0.00690119	-0.180655	-0.045794	-0.134861
O60507	Protein-tyrosine sulfotransferase 1	TPST1	ENSG00000169902	TPST1	0.938137	0.0135798	0.0044899	0.0020127	0.758044	0.000250656	0.997231	0.0829248	0.0634832	0.0103821	0.877497	0.00259636	-0.0127435	-0.469393	-0.520214	0.45665	-0.050821	0.507471
O60508	Pre-mRNA-processing factor 17	CDC40	ENSG00000168438	CDC40	0.324047	0.56215	0.880711	0.718347	0.404775	0.161087	0.997111	0.746784	0.952175	0.804532	0.638776	0.302904	0.0850118	0.0573816	-0.0141642	0.0276302	-0.0715458	0.099176
O60513	Beta-1.4-galactosyltransferase 4	B4GALT4	ENSG00000121578	B4GALT4	0.365455	0.00340207	0.433716	2.48734e-06	0.0113387	0.0323517	0.997111	0.0371514	0.687986	8.13138e-05	0.0757269	0.0950508	0.203159	-0.763033	-0.192592	0.966192	0.570441	0.395752
O60518	Ran-binding protein 6	RANBP6	ENSG00000137040	RANBP6	0.652764	0.856642	0.553797	0.460059	0.657677	0.180963	0.997111	0.928949	0.77586	0.590978	0.821392	0.327154	0.0646054	-0.0298058	-0.0932146	0.0944112	-0.0634088	0.15782
O60524	Ribosome quality control complex subunit NEMF	NEMF	ENSG00000165525	NEMF	0.559454	0.753394	0.0403855	0.80227	0.0579924	0.0421243	0.997111	0.870187	0.201731	0.866965	0.203727	0.115507	-0.0510782	-0.0315891	-0.197601	-0.0194891	-0.166011	0.146522
O60547	GDP-mannose 4.6 dehydratase	GMDS	ENSG00000112699	GMDS	0.3072	3.4786e-06	0.994063	5.96638e-12	1.16452e-07	0.209666	0.997111	0.00170037	0.997659	4.37463e-09	4.79394e-05	0.362511	0.19057	-1.02143	-0.00152031	1.212	1.01991	0.192091
O60551	Glycylpeptide N-tetradecanoyltransferase 2	NMT2	ENSG00000152465	NMT2	0.657504	0.863249	0.157243	0.782591	0.174474	0.176437	0.997111	0.932077	0.403829	0.853516	0.391934	0.321293	-0.0630368	-0.0281387	-0.220949	-0.0348981	-0.19281	0.157912
O60563	Cyclin-T1	CCNT1	ENSG00000129315	CCNT1	0.188305	0.0460561	0.545865	0.258442	0.106796	0.441606	0.997111	0.170427	0.768946	0.387004	0.294219	0.601045	0.158063	0.2853	0.0805057	-0.127237	-0.204794	0.0775573
O60566	Mitotic checkpoint serine/threonine-protein kinase BUB1 beta	BUB1B	ENSG00000156970	BUB1B	0.410771	0.29137	0.519937	0.63364	0.647036	0.941881	0.997111	0.508881	0.752879	0.739211	0.815106	0.967877	0.142065	0.220224	0.130625	-0.0781584	-0.0895984	0.0114401
O60568	Multifunctional procollagen lysine hydroxylase and glycosyltransferase LH3	PLOD3	ENSG00000106397	PLOD3	0.754876	0.530311	0.403757	0.245999	0.845272	0.135201	0.997111	0.721034	0.665358	0.37283	0.925993	0.269064	0.0411058	-0.0949884	-0.120592	0.136094	-0.0256031	0.161697
O60573	Eukaryotic translation initiation factor 4E type 2	EIF4E2	ENSG00000135930	EIF4E2	0.582378	0.540656	0.359262	0.863135	0.087422	0.0588306	0.997111	0.729114	0.627177	0.912445	0.259861	0.148195	0.0433597	0.0554477	-0.079294	-0.0120879	-0.134742	0.122654
O60583	Cyclin-T2	CCNT2	ENSG00000082258	CCNT2	0.281384	0.0589696	0.912698	0.213284	0.0411331	0.244623	0.997111	0.198337	0.96557	0.337344	0.165774	0.405488	0.179037	0.368589	0.0199905	-0.189552	-0.348599	0.159046
O60602	Toll-like receptor 5	TLR5	ENSG00000187554	TLR5	0.976099	0.501695	0.627725	0.390919	0.186406	0.485977	0.999401	0.697451	0.820685	0.525228	0.407689	0.641367	-0.00661762	-0.169792	0.118941	0.163174	0.288733	-0.125559
O60603	Toll-like receptor 2	TLR2	ENSG00000137462	TLR2	0.264604	0.297417	0.479334	0.926691	0.671109	0.677192	0.997111	0.514925	0.721844	0.954877	0.830693	0.792124	-0.260025	-0.279074	-0.180573	0.0190493	0.0985014	-0.0794522
O60610	Protein diaphanous homolog 1	DIAPH1	ENSG00000131504	DIAPH1	0.997047	0.133233	0.385597	0.0523592	0.0076346	0.248234	0.999852	0.319095	0.65088	0.11636	0.0587035	0.409337	-0.000564546	0.263949	-0.145207	-0.264514	-0.409156	0.144642
O60613	Selenoprotein F	SELENOF	ENSG00000183291	SELENOF	0.969704	0.630652	0.0701086	0.563002	0.0112555	0.0139286	0.998294	0.794383	0.266542	0.681196	0.0753668	0.0512809	-0.00434237	-0.0631982	0.227944	0.0588558	0.291142	-0.232286
O60635	Tetraspanin-1	TSPAN1	ENSG00000117472	TSPAN1	0.0304431	0.00179397	0.0968358	1.01297e-09	0.0780174	5.31391e-06	0.897984	0.0271911	0.315162	3.46603e-07	0.242608	0.000137844	1.0818	-1.71266	-0.883751	2.79445	0.828904	1.96555
O60636	Tetraspanin-2	TSPAN2	ENSG00000134198	TSPAN2	0.154495	0.873565	0.679323	0.165776	0.782146	0.281169	0.997111	0.937994	0.848874	0.281178	0.891981	0.446159	0.64604	0.0793192	0.206123	0.566721	0.126804	0.439917
O60637	Tetraspanin-3	TSPAN3	ENSG00000140391	TSPAN3	0.768496	0.0563225	0.575582	0.00493689	0.00718663	0.690229	0.997111	0.192968	0.790476	0.0199203	0.0565293	0.801116	0.0574204	-0.431533	0.126015	0.488953	0.557548	-0.0685951
O60641	Clathrin coat assembly protein AP180	SNAP91	ENSG00000065609	SNAP91	0.553935	0.0642313	0.756106	0.0868415	0.0812283	0.772467	0.997111	0.207992	0.890072	0.170903	0.248601	0.85918	-0.148923	-0.543374	-0.0870384	0.394451	0.456335	-0.0618848
O60645	Exocyst complex component 3	EXOC3	ENSG00000180104	EXOC3	0.628172	0.251078	0.128017	0.0434501	0.723969	0.00907583	0.997111	0.465723	0.364519	0.101298	0.858658	0.0374654	0.040139	-0.109474	-0.138639	0.149613	-0.0291651	0.178778
O60658	High affinity cAMP-specific and IBMX-insensitive 3'.5'-cyclic phosphodiesterase 8A	PDE8A	ENSG00000073417	PDE8A	0.641421	0.00674733	0.00161202	9.56811e-05	0.678538	5.80068e-06	0.997111	0.0551005	0.0358945	0.0010793	0.834697	0.00014666	0.0891209	-0.601898	-0.683989	0.691019	-0.0820912	0.77311
O60664	Perilipin-3	PLIN3	ENSG00000105355	PLIN3	0.180618	0.115549	0.429357	0.000476525	0.00766149	0.562648	0.997111	0.293131	0.684723	0.00354202	0.0587643	0.705687	0.202303	-0.273528	0.130712	0.475831	0.404239	0.0715912
O60669	Monocarboxylate transporter 2	SLC16A7	ENSG00000118596	SLC16A7	0.898791	0.384352	0.972119	0.105054	0.243447	0.806324	0.997111	0.599419	0.989223	0.198085	0.476995	0.882306	0.0527648	-0.382552	-0.0155992	0.435317	0.366953	0.068364
O60671	Cell cycle checkpoint protein RAD1	RAD1	ENSG00000113456	RAD1	0.949451	0.0508021	0.245112	0.0113846	0.355045	0.11392	0.997245	0.181765	0.510878	0.037487	0.595415	0.238699	-0.00637811	0.234409	0.133395	-0.240787	-0.101014	-0.139774
O60673	DNA polymerase zeta catalytic subunit	REV3L	ENSG00000009413	REV3L	0.902659	0.139397	0.738636	0.038068	0.177873	0.546024	0.997111	0.328266	0.881069	0.0914278	0.39641	0.691911	0.0412187	-0.574533	-0.123882	0.615751	0.45065	0.165101
O60674	Tyrosine-protein kinase JAK2	JAK2	ENSG00000096968	JAK2	0.127421	0.0208583	0.304669	0.196099	0.141696	0.669484	0.997111	0.106279	0.574961	0.317551	0.346312	0.78621	-0.255755	-0.451748	-0.194107	0.195993	0.257641	-0.0616479
O60678	Protein arginine N-methyltransferase 3	PRMT3	ENSG00000185238	PRMT3	0.595219	0.0418628	0.779745	0.0426444	0.00849178	0.307357	0.997111	0.161307	0.902885	0.0997595	0.0631653	0.473513	0.060684	0.271111	-0.0350062	-0.210427	-0.306117	0.0956902
O60683	Peroxisome biogenesis factor 10	PEX10	ENSG00000157911	PEX10	0.631127	0.928342	0.372309	0.663925	0.270377	0.0709438	0.997111	0.965893	0.637915	0.76412	0.507761	0.168859	0.102704	0.0221383	-0.211958	0.0805653	-0.234096	0.314662
O60684	Importin subunit alpha-7	KPNA6	ENSG00000025800	KPNA6	0.807372	0.284988	0.00244703	0.0986069	7.10724e-06	0.000188284	0.997111	0.50236	0.0464302	0.188421	0.000889705	0.00208719	-0.0240455	0.12135	-0.331331	-0.145395	-0.45268	0.307285
O60687	Sushi repeat-containing protein SRPX2	SRPX2	ENSG00000102359	SRPX2	0.757513	0.00787069	0.464729	0.00228711	0.0244628	0.553997	0.997111	0.0610156	0.711184	0.0114048	0.119862	0.698054	-0.106076	-1.05138	-0.275372	0.945302	0.776006	0.169296
O60701	UDP-glucose 6-dehydrogenase	UGDH	ENSG00000109814	UGDH	0.361806	0.137599	2.47712e-06	0.00352072	0.000379002	1.12799e-12	0.997111	0.325524	0.000669147	0.0156451	0.00919897	5.5137e-10	0.198672	-0.372407	-1.15563	0.571079	-0.783227	1.35431
O60704	Protein-tyrosine sulfotransferase 2	TPST2	ENSG00000128294	TPST2	0.874663	0.0598129	0.00484295	0.0113111	0.365758	0.000127986	0.997111	0.199993	0.0665501	0.037274	0.604724	0.00155846	0.0328945	-0.461762	-0.658069	0.494656	-0.196308	0.690964
O60706	ATP-binding cassette sub-family C member 9	ABCC9	ENSG00000069431	ABCC9	0.261912	0.597448	0.365121	0.616665	0.732657	0.892588	0.997111	0.770705	0.630951	0.725759	0.863657	0.938099	0.323043	0.183464	0.290133	0.139579	0.10667	0.0329092
O60711	Leupaxin	LPXN	ENSG00000110031	LPXN	0.0250866	0.188643	0.863568	0.423042	0.193177	0.0147908	0.869678	0.390571	0.942734	0.555879	0.416406	0.0535548	-0.591699	-0.401376	-0.0501271	-0.190323	0.351249	-0.541572
O60716	Catenin delta-1	CTNND1	ENSG00000198561	CTNND1	0.863363	0.519437	0.402857	0.522894	0.858995	0.363583	0.997111	0.712837	0.664635	0.647215	0.933478	0.529953	0.0162318	0.0698658	0.0865641	-0.053634	0.0166984	-0.0703324
O60725	Protein-S-isoprenylcysteine O-methyltransferase	ICMT	ENSG00000116237	ICMT	0.763352	0.528148	0.89177	0.249358	0.383942	0.855641	0.997111	0.719596	0.956724	0.376697	0.619716	0.914817	0.0490662	-0.118198	0.0244684	0.167264	0.142666	0.0245978
O60733	85/88 kDa calcium-independent phospholipase A2	PLA2G6	ENSG00000184381	PLA2G6	0.889924	0.0956694	0.0519803	0.0377394	0.787271	0.0127418	0.997111	0.26193	0.228611	0.0907885	0.895816	0.047921	-0.0242052	-0.340872	-0.389088	0.316667	-0.0482163	0.364883
O60739	Eukaryotic translation initiation factor 1b	EIF1B	ENSG00000114784	EIF1B	0.905634	0.114024	0.229169	0.0301299	0.633634	0.083948	0.997111	0.290652	0.491198	0.0771056	0.808211	0.190185	-0.020716	0.318394	0.233977	-0.33911	-0.0844175	-0.254692
O60749	Sorting nexin-2	SNX2	ENSG00000205302	SNX2	0.142167	0.0561456	1.46504e-06	0.410148	0.00136949	2.57371e-06	0.997111	0.192561	0.000496504	0.543251	0.020198	7.95593e-05	-0.145819	-0.218479	-0.538641	0.0726602	-0.320162	0.392822
O60760	Hematopoietic prostaglandin D synthase	HPGDS	ENSG00000163106	HPGDS	0.831017	0.00337777	0.514779	0.00052712	0.0147896	0.558775	0.997111	0.0371229	0.749391	0.00380512	0.0885222	0.702489	-0.0533836	-0.837411	-0.187805	0.784028	0.649606	0.134422
O60762	Dolichol-phosphate mannosyltransferase subunit 1	DPM1	ENSG00000000419	DPM1	0.914651	0.882145	0.54188	0.943355	0.61697	0.493482	0.997111	0.941433	0.766173	0.964784	0.797531	0.647277	0.0113618	0.0180631	0.0709189	-0.00670127	0.0528558	-0.0595571
O60763	General vesicular transport factor p115	USO1	ENSG00000138768	USO1	0.574401	0.0652894	0.0457447	0.079575	0.941247	0.0466745	0.997111	0.210489	0.215795	0.159703	0.972436	0.124542	-0.0538602	-0.203963	-0.211005	0.150103	-0.00704165	0.157144
O60783	Small ribosomal subunit protein uS14m	MRPS14	ENSG00000120333	MRPS14	0.57459	0.18781	0.458872	0.0203089	0.0202461	0.759531	0.997111	0.389861	0.707149	0.0579246	0.107794	0.850135	-0.0830489	0.224364	-0.120172	-0.307413	-0.344536	0.0371231
O60784	Target of Myb1 membrane trafficking protein	TOM1	ENSG00000100284	TOM1	0.0667966	0.752443	0.249385	0.0139728	0.36578	0.000197583	0.974315	0.869801	0.515181	0.0438223	0.604724	0.00215306	0.244915	-0.0482373	-0.168277	0.293152	-0.120039	0.413192
O60825	6-phosphofructo-2-kinase/fructose-2.6-bisphosphatase 2	PFKFB2	ENSG00000123836	PFKFB2	0.0894259	0.213667	0.697937	0.000515534	0.313155	0.00998394	0.997111	0.421612	0.859857	0.0037505	0.553562	0.0401588	0.333502	-0.280162	-0.0832541	0.613664	0.196908	0.416756
O60826	Coiled-coil domain-containing protein 22	CCDC22	ENSG00000101997	CCDC22	0.840959	0.259358	0.4044	0.0931403	0.70038	0.174674	0.997111	0.475485	0.665358	0.18019	0.84672	0.319247	0.0148162	-0.0958597	-0.0675414	0.110676	0.0283183	0.0823576
O60828	Polyglutamine-binding protein 1	PQBP1	ENSG00000102103	PQBP1	0.302949	0.000387617	0.0137479	0.000567868	0.18309	0.0409677	0.997111	0.0133492	0.113959	0.00402845	0.403761	0.113199	0.144224	0.579574	0.388809	-0.435349	-0.190764	-0.244585
O60828	Polyglutamine-binding protein 1	PQBP1	ENSG00000292208	PQBP1	0.302949	0.000387617	0.0137479	0.000567868	0.18309	0.0409677	0.997111	0.0133492	0.113959	0.00402845	0.403761	0.113199	0.144224	0.579574	0.388809	-0.435349	-0.190764	-0.244585
O60830	Mitochondrial import inner membrane translocase subunit Tim17-B	TIMM17B	ENSG00000126768	TIMM17B	0.669863	0.154814	0.0779024	0.0221962	0.000455027	0.066005	0.997111	0.350035	0.281276	0.0617462	0.0102882	0.160669	-0.0545669	0.211862	-0.248274	-0.266428	-0.460136	0.193708
O60830	Mitochondrial import inner membrane translocase subunit Tim17-B	TIMM17B	ENSG00000292215	TIMM17B	0.669863	0.154814	0.0779024	0.0221962	0.000455027	0.066005	0.997111	0.350035	0.281276	0.0617462	0.0102882	0.160669	-0.0545669	0.211862	-0.248274	-0.266428	-0.460136	0.193708
O60831	PRA1 family protein 2	PRAF2	ENSG00000243279	PRAF2	0.636894	0.978087	0.00705663	0.571385	0.0034187	3.76215e-05	0.997111	0.989266	0.080844	0.688897	0.035023	0.00063102	-0.0666373	0.00445511	0.420621	-0.0710924	0.416166	-0.487259
O60831	PRA1 family protein 2	PRAF2	ENSG00000292222	PRAF2	0.636894	0.978087	0.00705663	0.571385	0.0034187	3.76215e-05	0.997111	0.989266	0.080844	0.688897	0.035023	0.00063102	-0.0666373	0.00445511	0.420621	-0.0710924	0.416166	-0.487259
O60832	H/ACA ribonucleoprotein complex subunit DKC1	DKC1	ENSG00000130826	DKC1	0.639904	0.0104021	0.0611122	0.000148266	0.363177	0.00229123	0.997111	0.0709886	0.248258	0.00149799	0.602541	0.0135169	-0.0580933	0.368581	0.255968	-0.426674	-0.112613	-0.314061
O60840	Voltage-dependent L-type calcium channel subunit alpha-1F	CACNA1F	ENSG00000102001	CACNA1F	0.291319	0.67136	0.900928	0.0670948	0.732427	0.153244	0.997111	0.820418	0.959918	0.140185	0.863555	0.292934	0.479106	-0.21927	-0.0643169	0.698376	0.154953	0.543423
O60841	Eukaryotic translation initiation factor 5B	EIF5B	ENSG00000158417	EIF5B	0.55777	0.000855443	0.677961	0.00026507	2.06545e-05	0.204819	0.997111	0.018777	0.848071	0.00227885	0.00150368	0.356608	0.0535613	0.354933	-0.0415859	-0.301372	-0.396519	0.0951472
O60858	E3 ubiquitin-protein ligase TRIM13	TRIM13	ENSG00000204977	TRIM13	0.841677	0.0226217	0.0152397	0.00690609	0.998431	0.00267099	0.997111	0.112071	0.119487	0.0256109	0.999485	0.0152575	-0.0298717	-0.409058	-0.409369	0.379187	-0.000310323	0.379497
O60861	Growth arrest-specific protein 7	GAS7	ENSG00000007237	GAS7	0.763497	0.0534694	0.557341	0.0316669	0.120624	0.677299	0.997111	0.187006	0.778672	0.0801037	0.316595	0.792124	-0.0480035	-0.354937	-0.103843	0.306934	0.251095	0.0558395
O60869	Endothelial differentiation-related factor 1	EDF1	ENSG00000107223	EDF1	0.788647	0.0453491	0.694032	0.00410729	0.00718106	0.840383	0.997111	0.168989	0.856999	0.0174654	0.0565288	0.905103	-0.0374093	0.322606	-0.0610221	-0.360015	-0.383628	0.0236129
O60870	DNA/RNA-binding protein KIN17	KIN	ENSG00000151657	KIN	0.80795	0.39532	0.946942	0.174606	0.297845	0.838001	0.997111	0.609899	0.979282	0.292339	0.53657	0.903219	-0.0345487	0.140355	-0.0104376	-0.174904	-0.150792	-0.0241111
O60879	Protein diaphanous homolog 2	DIAPH2	ENSG00000147202	DIAPH2	0.192741	0.654695	0.150231	0.0418956	0.0365177	0.736485	0.997111	0.810844	0.394188	0.0982766	0.154261	0.834052	0.164568	-0.0648225	0.199359	0.22939	0.264182	-0.0347915
O60880	SH2 domain-containing protein 1A	SH2D1A	ENSG00000183918	SH2D1A	0.305958	0.707646	0.177578	0.492785	0.278545	0.52069	0.997111	0.841608	0.430728	0.620263	0.515647	0.670121	-0.461074	-0.199077	-0.681391	-0.261997	-0.482314	0.220317
O60884	DnaJ homolog subfamily A member 2	DNAJA2	ENSG00000069345	DNAJA2	0.488237	0.232128	0.312953	0.0208634	0.787855	0.0289962	0.997111	0.442405	0.583341	0.058998	0.895816	0.0884271	-0.0637038	0.126367	0.101732	-0.190071	-0.0246348	-0.165436
O60885	Bromodomain-containing protein 4	BRD4	ENSG00000141867	BRD4	0.829539	0.0127592	0.0176217	0.00300331	0.790874	0.00370422	0.997111	0.079981	0.128562	0.0138904	0.897747	0.0190979	0.0275686	0.369356	0.335515	-0.341787	-0.0338404	-0.307947
O60888	Protein CutA	CUTA	ENSG00000112514	CUTA	0.94489	0.0602376	0.000907351	0.012548	0.128658	7.89969e-06	0.997245	0.200549	0.0261628	0.040349	0.327142	0.000185987	-0.0110488	0.346709	0.589433	-0.357758	0.242723	-0.600481
O60888	Protein CutA	CUTA	ENSG00000226492	CUTA	0.94489	0.0602376	0.000907351	0.012548	0.128658	7.89969e-06	0.997245	0.200549	0.0261628	0.040349	0.327142	0.000185987	-0.0110488	0.346709	0.589433	-0.357758	0.242723	-0.600481
O60890	Oligophrenin-1	OPHN1	ENSG00000079482	OPHN1	0.312626	0.680082	0.0923966	0.0810866	0.149225	0.000400534	0.997111	0.824988	0.309446	0.162221	0.356978	0.00364816	0.17889	-0.0828578	-0.329037	0.261748	-0.246179	0.507927
O60906	Sphingomyelin phosphodiesterase 2	SMPD2	ENSG00000135587	SMPD2	0.249385	0.280503	0.0253816	0.895728	0.245989	0.113416	0.997111	0.497386	0.156793	0.93496	0.479638	0.237838	-0.210032	-0.232416	-0.456581	0.0223843	-0.224165	0.246549
O60907	F-box-like/WD repeat-containing protein TBL1X	TBL1X	ENSG00000101849	TBL1X	0.700054	0.451776	0.0509248	0.583972	0.00290574	0.00239148	0.997111	0.65603	0.227026	0.699146	0.0316304	0.0139939	0.0616817	0.139043	-0.352734	-0.0773609	-0.491777	0.414416
O60911	Cathepsin L2	CTSV	ENSG00000136943	CTSV	0.107248	0.668334	0.54412	0.0205879	0.86031	0.00774459	0.997111	0.818636	0.76754	0.0583853	0.93387	0.0331119	0.392255	-0.120155	-0.16417	0.512411	-0.0440149	0.556425
O60921	Checkpoint protein HUS1	HUS1	ENSG00000136273	HUS1	0.965841	0.00790983	0.511851	0.000892986	0.0211384	0.414181	0.99742	0.0611403	0.747359	0.00567234	0.110395	0.576664	0.00564698	0.41465	0.0961881	-0.409003	-0.318462	-0.0905412
O60925	Prefoldin subunit 1	PFDN1	ENSG00000113068	PFDN1	0.964268	0.304578	0.437933	0.20227	0.74017	0.326085	0.997245	0.523087	0.691279	0.324727	0.868048	0.492679	0.00547199	0.144313	0.10394	-0.138841	-0.0403728	-0.0984684
O60927	E3 ubiquitin-protein ligase PPP1R11	PPP1R11	ENSG00000204619	PPP1R11	0.223573	0.0674834	0.149262	0.310251	0.61018	0.638567	0.997111	0.214209	0.392766	0.44405	0.793671	0.764465	-0.132384	-0.233904	-0.175806	0.10152	0.0580986	0.0434216
O60927	E3 ubiquitin-protein ligase PPP1R11	PPP1R11	ENSG00000233314	PPP1R11	0.223573	0.0674834	0.149262	0.310251	0.61018	0.638567	0.997111	0.214209	0.392766	0.44405	0.793671	0.764465	-0.132384	-0.233904	-0.175806	0.10152	0.0580986	0.0434216
O60927	E3 ubiquitin-protein ligase PPP1R11	PPP1R11	ENSG00000234058	PPP1R11	0.223573	0.0674834	0.149262	0.310251	0.61018	0.638567	0.997111	0.214209	0.392766	0.44405	0.793671	0.764465	-0.132384	-0.233904	-0.175806	0.10152	0.0580986	0.0434216
O60927	E3 ubiquitin-protein ligase PPP1R11	PPP1R11	ENSG00000237403	PPP1R11	0.223573	0.0674834	0.149262	0.310251	0.61018	0.638567	0.997111	0.214209	0.392766	0.44405	0.793671	0.764465	-0.132384	-0.233904	-0.175806	0.10152	0.0580986	0.0434216
O60927	E3 ubiquitin-protein ligase PPP1R11	PPP1R11	ENSG00000236560	PPP1R11	0.223573	0.0674834	0.149262	0.310251	0.61018	0.638567	0.997111	0.214209	0.392766	0.44405	0.793671	0.764465	-0.132384	-0.233904	-0.175806	0.10152	0.0580986	0.0434216
O60927	E3 ubiquitin-protein ligase PPP1R11	PPP1R11	ENSG00000206501	PPP1R11	0.223573	0.0674834	0.149262	0.310251	0.61018	0.638567	0.997111	0.214209	0.392766	0.44405	0.793671	0.764465	-0.132384	-0.233904	-0.175806	0.10152	0.0580986	0.0434216
O60927	E3 ubiquitin-protein ligase PPP1R11	PPP1R11	ENSG00000227720	PPP1R11	0.223573	0.0674834	0.149262	0.310251	0.61018	0.638567	0.997111	0.214209	0.392766	0.44405	0.793671	0.764465	-0.132384	-0.233904	-0.175806	0.10152	0.0580986	0.0434216
O60927	E3 ubiquitin-protein ligase PPP1R11	PPP1R11	ENSG00000237829	PPP1R11	0.223573	0.0674834	0.149262	0.310251	0.61018	0.638567	0.997111	0.214209	0.392766	0.44405	0.793671	0.764465	-0.132384	-0.233904	-0.175806	0.10152	0.0580986	0.0434216
O60930	Ribonuclease H1	RNASEH1	ENSG00000171865	RNASEH1	0.296213	0.0200943	0.0213395	0.0632351	0.934362	0.0673085	0.997111	0.103963	0.143202	0.133892	0.96948	0.1628	0.116236	0.309833	0.299712	-0.193597	-0.0101207	-0.183476
O60934	Nibrin	NBN	ENSG00000104320	NBN	0.512524	0.210012	0.237463	0.376063	0.883344	0.433962	0.997111	0.417135	0.500954	0.511099	0.945716	0.594981	0.0638479	0.140654	0.126406	-0.076806	-0.0142484	-0.0625576
O60936	Nucleolar protein 3	NOL3	ENSG00000140939	NOL3	0.322397	0.733318	0.423494	0.487875	0.197865	0.0235063	0.997111	0.858435	0.680521	0.61607	0.421737	0.0757974	0.186709	0.073037	-0.16625	0.113672	-0.239287	0.35296
O60941	Dystrobrevin beta	DTNB	ENSG00000138101	DTNB	0.351242	0.0402275	0.313794	0.107429	0.209093	0.828417	0.997111	0.158344	0.583954	0.201308	0.435628	0.896581	0.156062	0.400346	0.186137	-0.244283	-0.214209	-0.0300749
O60942	mRNA-capping enzyme	RNGTT	ENSG00000111880	RNGTT	0.26496	0.910561	0.0533035	0.273009	0.0475827	0.210589	0.997111	0.955716	0.231848	0.403112	0.180645	0.36331	-0.15058	-0.0176562	-0.285891	-0.132924	-0.268234	0.135311
O75015	Low affinity immunoglobulin gamma Fc region receptor III-B	FCGR3B	ENSG00000162747	FCGR3B	0.0839746	0.486968	0.840064	0.00326895	0.550991	0.0142337	0.997111	0.684851	0.932384	0.0148018	0.755433	0.0520406	0.678016	-0.306671	-0.0857164	0.984687	0.220955	0.763733
O75023	Leukocyte immunoglobulin-like receptor subfamily B member 5	LILRB5	ENSG00000277414	LILRB5	0.413757	0.104304	0.608353	0.00142631	0.190934	0.0890783	0.997111	0.275606	0.809759	0.00797011	0.413577	0.19917	0.214551	-0.47636	-0.149738	0.690911	0.326623	0.364288
O75023	Leukocyte immunoglobulin-like receptor subfamily B member 5	LILRB5	ENSG00000273991	LILRB5	0.413757	0.104304	0.608353	0.00142631	0.190934	0.0890783	0.997111	0.275606	0.809759	0.00797011	0.413577	0.19917	0.214551	-0.47636	-0.149738	0.690911	0.326623	0.364288
O75023	Leukocyte immunoglobulin-like receptor subfamily B member 5	LILRB5	ENSG00000274311	LILRB5	0.413757	0.104304	0.608353	0.00142631	0.190934	0.0890783	0.997111	0.275606	0.809759	0.00797011	0.413577	0.19917	0.214551	-0.47636	-0.149738	0.690911	0.326623	0.364288
O75023	Leukocyte immunoglobulin-like receptor subfamily B member 5	LILRB5	ENSG00000278437	LILRB5	0.413757	0.104304	0.608353	0.00142631	0.190934	0.0890783	0.997111	0.275606	0.809759	0.00797011	0.413577	0.19917	0.214551	-0.47636	-0.149738	0.690911	0.326623	0.364288
O75023	Leukocyte immunoglobulin-like receptor subfamily B member 5	LILRB5	ENSG00000105609	LILRB5	0.413757	0.104304	0.608353	0.00142631	0.190934	0.0890783	0.997111	0.275606	0.809759	0.00797011	0.413577	0.19917	0.214551	-0.47636	-0.149738	0.690911	0.326623	0.364288
O75027	Iron-sulfur clusters transporter ABCB7. mitochondrial	ABCB7	ENSG00000131269	ABCB7	0.745887	0.324378	0.610554	0.363126	0.563747	0.775035	0.997111	0.543064	0.810842	0.498161	0.764244	0.861058	0.0432711	0.151398	0.0745592	-0.108127	-0.0768388	-0.031288
O75030	Microphthalmia-associated transcription factor	MITF	ENSG00000187098	MITF	0.7774	0.623958	0.261884	0.375246	0.541885	0.0800076	0.997111	0.789562	0.527003	0.510524	0.749555	0.183586	0.0820933	-0.166433	-0.350489	0.248526	-0.184056	0.432582
O75037	Kinesin-like protein KIF21B	KIF21B	ENSG00000116852	KIF21B	0.393617	0.0108837	0.342861	0.0197047	0.0625466	0.812822	0.997111	0.0730498	0.612701	0.0567426	0.212526	0.88743	-0.129666	-0.447097	-0.159908	0.31743	0.287189	0.0302416
O75044	SLIT-ROBO Rho GTPase-activating protein 2	SRGAP2	ENSG00000266028	SRGAP2	0.768804	0.526512	0.823796	0.251335	0.336138	0.955885	0.997111	0.718373	0.924384	0.379127	0.577869	0.974395	0.0404456	-0.100197	0.0340512	0.140643	0.134248	0.00639443
O75051	Plexin-A2	PLXNA2	ENSG00000076356	PLXNA2	0.415358	0.0100836	0.863082	2.99478e-05	0.0059203	0.226437	0.997111	0.0699381	0.942684	0.000479705	0.0497315	0.382612	0.127938	-0.46804	-0.0298692	0.595978	0.438171	0.157807
O75052	Carboxyl-terminal PDZ ligand of neuronal nitric oxide synthase protein	NOS1AP	ENSG00000198929	NOS1AP	0.197704	0.366397	0.761837	0.00955489	0.189308	0.289942	0.997111	0.583282	0.892287	0.0327233	0.411791	0.455744	0.254848	-0.204675	0.0686089	0.459523	0.273284	0.186239
O75054	Immunoglobulin superfamily member 3	IGSF3	ENSG00000143061	IGSF3	0.217814	0.834668	0.000358221	0.270139	3.94684e-05	9.34175e-10	0.997111	0.916643	0.0148874	0.400083	0.0023832	1.38976e-07	0.274618	0.0539807	-0.885055	0.220638	-0.939036	1.15967
O75056	Syndecan-3	SDC3	ENSG00000162512	SDC3	0.422823	0.0867731	0.572577	0.20622	0.275601	0.917504	0.997111	0.247171	0.78808	0.329599	0.512438	0.953933	-0.220679	-0.544671	-0.191347	0.323992	0.353325	-0.0293325
O75063	Glycosaminoglycan xylosylkinase	FAM20B	ENSG00000116199	FAM20B	0.10036	0.556101	0.812069	0.00954535	0.350385	0.0959179	0.997111	0.741969	0.918454	0.0327213	0.591271	0.210699	0.178322	-0.0732018	0.0283803	0.251524	0.101582	0.149942
O75064	DENN domain-containing protein 4B	DENND4B	ENSG00000198837	DENND4B	0.878559	0.849377	0.374757	0.677261	0.233616	0.32092	0.997111	0.924881	0.640612	0.775272	0.465735	0.487675	-0.0236554	0.033714	-0.151446	-0.0573695	-0.18516	0.12779
O75071	EF-hand calcium-binding domain-containing protein 14	EFCAB14	ENSG00000159658	EFCAB14	0.849023	0.955175	0.335626	0.887576	0.261266	0.129371	0.997111	0.977067	0.605164	0.929027	0.497016	0.260952	0.0231734	0.00786367	-0.128629	0.0153097	-0.136493	0.151803
O75083	WD repeat-containing protein 1	WDR1	ENSG00000071127	WDR1	0.237163	0.660515	0.823374	0.0587409	0.794039	0.0825411	0.997111	0.814339	0.924384	0.126893	0.899483	0.18816	0.158632	-0.0676347	-0.0327796	0.226267	0.0348551	0.191411
O75084	Frizzled-7	FZD7	ENSG00000155760	FZD7	0.765075	0.690291	0.914085	0.361303	0.781071	0.66291	0.997111	0.831671	0.966332	0.496489	0.891052	0.78108	0.0983367	-0.14916	-0.0451396	0.247497	0.10402	0.143476
O75093	Slit homolog 1 protein	SLIT1	ENSG00000187122	SLIT1	0.180026	0.364654	0.5094	0.00168557	0.0439596	0.36594	0.997111	0.581545	0.745827	0.00904938	0.172297	0.531914	0.326973	-0.247003	0.174808	0.573977	0.421811	0.152165
O75094	Slit homolog 3 protein	SLIT3	ENSG00000184347	SLIT3	0.549696	0.295064	0.285046	0.488219	0.985934	0.47352	0.997111	0.512236	0.553747	0.616353	0.993581	0.629867	-0.194057	-0.390968	-0.385257	0.196911	0.00571083	0.1912
O75095	Multiple epidermal growth factor-like domains protein 6	MEGF6	ENSG00000162591	MEGF6	0.592427	0.0773756	0.437279	0.0750145	0.202268	0.678963	0.997111	0.231833	0.690777	0.152692	0.427512	0.793257	-0.139415	-0.537284	-0.219878	0.397869	0.317406	0.0804629
O75110	Probable phospholipid-transporting ATPase IIA	ATP9A	ENSG00000054793	ATP9A	0.673038	0.325501	0.00606106	0.0847697	0.0617399	3.6493e-05	0.997111	0.544003	0.075698	0.167629	0.211042	0.0006202	0.065315	-0.176823	-0.470028	0.242138	-0.293205	0.535343
O75112	LIM domain-binding protein 3	LDB3	ENSG00000122367	LDB3	0.887951	0.130712	0.805265	0.0841633	0.0523859	0.639831	0.997111	0.316019	0.914486	0.16692	0.191444	0.765486	-0.0589772	-0.699673	0.113599	0.640696	0.813272	-0.172576
O75113	NEDD4-binding protein 1	N4BP1	ENSG00000102921	N4BP1	0.940513	0.271197	0.182737	0.13278	0.843043	0.0617427	0.997245	0.487367	0.437452	0.236753	0.925148	0.153758	0.0105329	-0.178756	-0.206608	0.189289	-0.0278518	0.217141
O75116	Rho-associated protein kinase 2	ROCK2	ENSG00000134318	ROCK2	0.0839862	0.200851	0.321049	0.000386981	0.0107674	0.431568	0.997111	0.405173	0.590816	0.00304863	0.0731154	0.592886	0.16632	-0.141255	0.104435	0.307576	0.245691	0.061885
O75122	CLIP-associating protein 2	CLASP2	ENSG00000163539	CLASP2	0.73372	0.829217	0.0448332	0.91736	0.0143536	0.00211178	0.997111	0.913687	0.212963	0.949552	0.0868235	0.0127514	0.0298723	0.0217676	-0.194071	0.00810471	-0.215838	0.223943
O75127	Pentatricopeptide repeat-containing protein 1. mitochondrial	PTCD1	ENSG00000106246	PTCD1	0.659235	0.00581173	0.413976	0.00240398	7.49637e-05	0.106606	0.997111	0.0505144	0.673235	0.0118525	0.00333118	0.226893	0.0760125	0.563169	-0.155496	-0.487157	-0.718665	0.231508
O75128	Protein cordon-bleu	COBL	ENSG00000106078	COBL	0.445367	0.525628	0.916464	0.0943536	0.40773	0.448094	0.997111	0.717686	0.966853	0.182022	0.641335	0.607437	0.158249	-0.151223	0.0243393	0.309472	0.175562	0.13391
O75131	Copine-3	CPNE3	ENSG00000085719	CPNE3	0.152431	0.0704094	0.220994	0.463077	0.000687894	0.000832193	0.997111	0.219408	0.483071	0.59374	0.0134756	0.00633244	0.199992	0.291053	-0.187374	-0.0910611	-0.478427	0.387366
O75140	GATOR1 complex protein DEPDC5	DEPDC5	ENSG00000100150	DEPDC5	0.937375	0.754582	0.110425	0.626385	0.0369415	0.0426141	0.997178	0.871096	0.337508	0.734001	0.155348	0.116482	-0.0112237	0.0517206	-0.250199	-0.0629444	-0.30192	0.238976
O75143	Autophagy-related protein 13	ATG13	ENSG00000175224	ATG13	0.205074	0.437494	0.0753181	0.67199	0.00485405	0.000135894	0.997111	0.644038	0.27721	0.770553	0.0439002	0.00162582	0.15028	0.106067	-0.237354	0.0442135	-0.34342	0.387634
O75144	ICOS ligand	ICOSLG	ENSG00000160223	ICOSLG	0.786892	0.244582	0.635192	0.237176	0.425944	0.761737	0.997111	0.457977	0.824826	0.3637	0.6583	0.850892	-0.0407678	-0.205248	-0.0797603	0.16448	0.125488	0.0389925
O75146	Huntingtin-interacting protein 1-related protein	HIP1R	ENSG00000130787	HIP1R	0.0175796	0.775224	0.0156304	0.0212477	0.00293158	3.53218e-09	0.863421	0.884775	0.121041	0.0598047	0.0318441	4.21603e-07	0.460659	0.0632285	-0.514276	0.397431	-0.577504	0.974935
O75147	Obscurin-like protein 1	OBSL1	ENSG00000124006	OBSL1	0.888833	0.0195914	0.0435132	0.00437781	0.632512	0.0116665	0.997111	0.102507	0.209308	0.0181716	0.807938	0.0449033	0.0219545	0.424238	0.34937	-0.402283	-0.074868	-0.327415
O75150	E3 ubiquitin-protein ligase BRE1B	RNF40	ENSG00000103549	RNF40	0.360424	4.22702e-05	0.00331378	1.91817e-05	0.128717	0.00484099	0.997111	0.00611131	0.0533928	0.00034423	0.327156	0.02344	0.0798699	0.419413	0.285876	-0.339543	-0.133537	-0.206006
O75151	Lysine-specific demethylase PHF2	PHF2	ENSG00000197724	PHF2	0.600942	0.914608	0.271772	0.474179	0.190048	0.405087	0.997111	0.957531	0.537832	0.603612	0.41244	0.568885	0.0616296	-0.0146605	0.144095	0.0762901	0.158755	-0.0824651
O75152	Zinc finger CCCH domain-containing protein 11A	ZC3H11A	ENSG00000058673	ZC3H11A	0.157295	0.000281445	0.00711575	0.00170211	0.204572	0.0582785	0.997111	0.0118403	0.0809039	0.00910959	0.429698	0.147238	0.165393	0.495114	0.347332	-0.329721	-0.147782	-0.181939
O75153	Clustered mitochondria protein homolog	CLUH	ENSG00000132361	CLUH	0.798635	0.0536448	0.35027	0.0056978	0.00127261	0.348254	0.997111	0.187305	0.619395	0.0221909	0.0193817	0.51622	-0.0385476	0.336645	-0.154872	-0.375193	-0.491518	0.116325
O75155	Cullin-associated NEDD8-dissociated protein 2	CAND2	ENSG00000144712	CAND2	0.174812	0.0643361	0.0622397	0.380029	0.936057	0.392493	0.997111	0.208266	0.250349	0.514984	0.969981	0.556945	-0.214454	-0.334688	-0.322391	0.120234	0.0122971	0.107937
O75157	TSC22 domain family protein 2	TSC22D2	ENSG00000196428	TSC22D2	0.194554	0.187065	0.000119681	0.769258	0.00879645	0.000281522	0.997111	0.388584	0.0080824	0.844193	0.0641672	0.00284992	-0.187319	-0.226768	-0.624557	0.0394495	-0.397788	0.437238
O75161	Nephrocystin-4	NPHP4	ENSG00000131697	NPHP4	0.136631	0.381041	0.955787	0.603102	0.300773	0.0718341	0.997111	0.597055	0.983336	0.715621	0.539573	0.170083	0.246246	0.167534	-0.0101771	0.078712	-0.177711	0.256423
O75164	Lysine-specific demethylase 4A	KDM4A	ENSG00000066135	KDM4A	0.357902	0.0292749	0.281375	0.0713031	0.194814	0.726929	0.997111	0.131478	0.55005	0.147003	0.418273	0.827161	0.148527	0.421382	0.196723	-0.272855	-0.224659	-0.0481954
O75165	DnaJ homolog subfamily C member 13	DNAJC13	ENSG00000138246	DNAJC13	0.140865	0.86359	0.739524	0.0610042	0.866872	0.0256492	0.997111	0.932346	0.881462	0.130487	0.936827	0.0805328	0.178492	-0.0238695	-0.0440642	0.202361	-0.0201947	0.222556
O75167	Phosphatase and actin regulator 2	PHACTR2	ENSG00000112419	PHACTR2	0.723018	0.00318735	0.00510199	3.22181e-05	0.799722	5.10045e-05	0.997111	0.0363939	0.068471	0.000501202	0.903605	0.00078027	0.0620943	-0.600393	-0.554947	0.662488	0.045446	0.617042
O75170	Serine/threonine-protein phosphatase 6 regulatory subunit 2	PPP6R2	ENSG00000100239	PPP6R2	0.215378	0.166927	0.0275649	0.00165676	0.400881	1.23612e-05	0.997111	0.365308	0.16421	0.00891799	0.635332	0.000265456	0.11822	-0.151648	-0.231449	0.269869	-0.0798006	0.349669
O75173	A disintegrin and metalloproteinase with thrombospondin motifs 4	ADAMTS4	ENSG00000158859	ADAMTS4	0.772276	0.866909	0.865693	0.562953	0.998715	0.551329	0.997111	0.934161	0.94425	0.681196	0.999592	0.696284	0.102992	-0.0671783	-0.0666322	0.17017	0.000546167	0.169624
O75175	CCR4-NOT transcription complex subunit 3	CNOT3	ENSG00000274176	CNOT3	0.478218	0.148518	0.429874	0.00815345	0.0117543	0.848713	0.997111	0.340299	0.684723	0.0289402	0.0774444	0.91073	0.0607702	-0.142572	0.0741653	0.203342	0.216737	-0.0133951
O75175	CCR4-NOT transcription complex subunit 3	CNOT3	ENSG00000274941	CNOT3	0.478218	0.148518	0.429874	0.00815345	0.0117543	0.848713	0.997111	0.340299	0.684723	0.0289402	0.0774444	0.91073	0.0607702	-0.142572	0.0741653	0.203342	0.216737	-0.0133951
O75175	CCR4-NOT transcription complex subunit 3	CNOT3	ENSG00000277114	CNOT3	0.478218	0.148518	0.429874	0.00815345	0.0117543	0.848713	0.997111	0.340299	0.684723	0.0289402	0.0774444	0.91073	0.0607702	-0.142572	0.0741653	0.203342	0.216737	-0.0133951
O75175	CCR4-NOT transcription complex subunit 3	CNOT3	ENSG00000273943	CNOT3	0.478218	0.148518	0.429874	0.00815345	0.0117543	0.848713	0.997111	0.340299	0.684723	0.0289402	0.0774444	0.91073	0.0607702	-0.142572	0.0741653	0.203342	0.216737	-0.0133951
O75175	CCR4-NOT transcription complex subunit 3	CNOT3	ENSG00000276082	CNOT3	0.478218	0.148518	0.429874	0.00815345	0.0117543	0.848713	0.997111	0.340299	0.684723	0.0289402	0.0774444	0.91073	0.0607702	-0.142572	0.0741653	0.203342	0.216737	-0.0133951
O75175	CCR4-NOT transcription complex subunit 3	CNOT3	ENSG00000274616	CNOT3	0.478218	0.148518	0.429874	0.00815345	0.0117543	0.848713	0.997111	0.340299	0.684723	0.0289402	0.0774444	0.91073	0.0607702	-0.142572	0.0741653	0.203342	0.216737	-0.0133951
O75175	CCR4-NOT transcription complex subunit 3	CNOT3	ENSG00000275979	CNOT3	0.478218	0.148518	0.429874	0.00815345	0.0117543	0.848713	0.997111	0.340299	0.684723	0.0289402	0.0774444	0.91073	0.0607702	-0.142572	0.0741653	0.203342	0.216737	-0.0133951
O75175	CCR4-NOT transcription complex subunit 3	CNOT3	ENSG00000277615	CNOT3	0.478218	0.148518	0.429874	0.00815345	0.0117543	0.848713	0.997111	0.340299	0.684723	0.0289402	0.0774444	0.91073	0.0607702	-0.142572	0.0741653	0.203342	0.216737	-0.0133951
O75175	CCR4-NOT transcription complex subunit 3	CNOT3	ENSG00000277600	CNOT3	0.478218	0.148518	0.429874	0.00815345	0.0117543	0.848713	0.997111	0.340299	0.684723	0.0289402	0.0774444	0.91073	0.0607702	-0.142572	0.0741653	0.203342	0.216737	-0.0133951
O75175	CCR4-NOT transcription complex subunit 3	CNOT3	ENSG00000088038	CNOT3	0.478218	0.148518	0.429874	0.00815345	0.0117543	0.848713	0.997111	0.340299	0.684723	0.0289402	0.0774444	0.91073	0.0607702	-0.142572	0.0741653	0.203342	0.216737	-0.0133951
O75177	Calcium-responsive transactivator	SS18L1	ENSG00000184402	SS18L1	0.950312	0.187007	0.415785	0.098705	0.540158	0.306476	0.997245	0.388584	0.673616	0.188549	0.748882	0.472652	0.0120487	0.301436	0.177773	-0.289387	-0.123663	-0.165724
O75179	Ankyrin repeat domain-containing protein 17	ANKRD17	ENSG00000132466	ANKRD17	0.712451	0.118639	0.785443	0.109022	0.133242	0.931793	0.997111	0.298495	0.906009	0.203332	0.334081	0.961778	0.0421132	0.205518	0.034096	-0.163404	-0.171422	0.00801718
O75182	Paired amphipathic helix protein Sin3b	SIN3B	ENSG00000127511	SIN3B	0.597486	0.259244	0.701594	0.0410731	0.37846	0.248228	0.997111	0.475485	0.861983	0.0967896	0.615552	0.409337	0.0634932	-0.156108	-0.0504999	0.219601	0.105608	0.113993
O75185	Calcium-transporting ATPase type 2C member 2	ATP2C2	ENSG00000064270	ATP2C2	0.334981	0.304177	0.405733	0.840462	0.830118	0.962704	0.997111	0.52254	0.666163	0.896066	0.91845	0.978155	-0.214515	-0.251553	-0.205739	0.037038	0.0458145	-0.00877658
O75190	DnaJ homolog subfamily B member 6	DNAJB6	ENSG00000105993	DNAJB6	0.822866	0.301705	0.264611	0.113496	0.970987	0.0784089	0.997111	0.51963	0.529748	0.209878	0.987949	0.18095	-0.0239549	0.127177	0.131055	-0.151132	0.0038783	-0.15501
O75191	Xylulose kinase	XYLB	ENSG00000093217	XYLB	0.51974	0.498838	0.0189042	0.115111	0.0743445	0.000120142	0.997111	0.694692	0.133003	0.212291	0.235999	0.00148228	0.096749	-0.11799	-0.391924	0.214739	-0.273934	0.488673
O75197	Low-density lipoprotein receptor-related protein 5	LRP5	ENSG00000162337	LRP5	0.180182	0.00143181	0.139384	0.00650877	0.0372567	0.710542	0.997111	0.0239205	0.379918	0.0244466	0.156225	0.815031	-0.28815	-0.794261	-0.352506	0.506111	0.441754	0.0643564
O75208	Ubiquinone biosynthesis protein COQ9. mitochondrial	COQ9	ENSG00000088682	COQ9	0.327999	0.33959	0.802636	0.0203301	0.408277	0.12747	0.997111	0.557405	0.912818	0.0579643	0.641997	0.258389	-0.160349	0.179911	0.0448641	-0.34026	-0.135047	-0.205214
O75223	Gamma-glutamylcyclotransferase	GGCT	ENSG00000006625	GGCT	0.043784	0.000244541	0.00995205	0.0116902	0.149982	0.316286	0.920853	0.0111565	0.0955294	0.0382178	0.358241	0.482419	0.38412	0.812709	0.540063	-0.428589	-0.272646	-0.155943
O75251	NADH dehydrogenase [ubiquinone] iron-sulfur protein 7. mitochondrial	NDUFS7	ENSG00000115286	NDUFS7	0.984924	0.154847	0.470972	0.0634955	0.395029	0.323989	0.999823	0.350035	0.714321	0.134388	0.629724	0.490523	-0.00211622	0.183575	0.0885621	-0.185691	-0.0950129	-0.0906783
O75298	Reticulon-2	RTN2	ENSG00000125744	RTN2	0.785282	0.0427632	0.214058	0.0171714	0.000208324	0.0420118	0.997111	0.162941	0.475504	0.0511799	0.00632678	0.115277	0.0429342	0.367876	-0.217509	-0.324942	-0.585385	0.260443
O75306	NADH dehydrogenase [ubiquinone] iron-sulfur protein 2. mitochondrial	NDUFS2	ENSG00000158864	NDUFS2	0.886144	0.777939	0.993217	0.838833	0.752104	0.870309	0.997111	0.885217	0.997194	0.894703	0.874895	0.924246	-0.0119181	-0.026979	-0.000775687	0.0150609	0.0262033	-0.0111424
O75312	Zinc finger protein ZPR1	ZPR1	ENSG00000109917	ZPR1	0.350596	0.388709	0.681058	0.0313654	0.587426	0.0923102	0.997111	0.603564	0.849977	0.0794977	0.780472	0.204658	-0.115824	0.122902	0.0558583	-0.238725	-0.0670434	-0.171682
O75317	Ubiquitin carboxyl-terminal hydrolase 12	USP12	ENSG00000152484	USP12	0.66997	0.0396115	0.0871301	0.0237204	0.659828	0.0699288	0.997111	0.156877	0.298528	0.0648787	0.822882	0.16736	-0.105306	-0.580475	-0.473861	0.475169	0.106615	0.368555
O75319	RNA/RNP complex-1-interacting phosphatase	DUSP11	ENSG00000291483	DUSP11	0.462653	0.122802	0.0813145	0.00720604	0.904203	0.00210471	0.997111	0.304926	0.287825	0.0264273	0.954116	0.0127221	-0.0864065	0.218719	0.234293	-0.305125	0.0155746	-0.3207
O75319	RNA/RNP complex-1-interacting phosphatase	DUSP11	ENSG00000144048	DUSP11	0.462653	0.122802	0.0813145	0.00720604	0.904203	0.00210471	0.997111	0.304926	0.287825	0.0264273	0.954116	0.0127221	-0.0864065	0.218719	0.234293	-0.305125	0.0155746	-0.3207
O75323	Protein NipSnap homolog 2	NIPSNAP2	ENSG00000146729	NIPSNAP2	0.66751	0.0133442	0.0226363	0.000269584	0.725012	0.000406932	0.997111	0.0822689	0.14819	0.0022946	0.859071	0.00368908	-0.0550908	0.367446	0.322491	-0.422536	-0.0449544	-0.377582
O75326	Semaphorin-7A	SEMA7A	ENSG00000288455	SEMA7A	0.662832	0.0265775	0.0664383	0.00100135	0.597443	0.00363037	0.997111	0.123391	0.259715	0.00612605	0.786754	0.0188211	0.113461	-0.660937	-0.524196	0.774398	0.136741	0.637657
O75326	Semaphorin-7A	SEMA7A	ENSG00000138623	SEMA7A	0.662832	0.0265775	0.0664383	0.00100135	0.597443	0.00363037	0.997111	0.123391	0.259715	0.00612605	0.786754	0.0188211	0.113461	-0.660937	-0.524196	0.774398	0.136741	0.637657
O75330	Hyaluro0 mediated motility receptor	HMMR	ENSG00000072571	HMMR	0.676226	0.291304	0.990959	0.0957455	0.264935	0.63005	0.997111	0.508881	0.996297	0.184188	0.500805	0.758113	0.0731003	-0.237829	-0.00228219	0.310929	0.235547	0.0753825
O75334	Liprin-alpha-2	PPFIA2	ENSG00000139220	PPFIA2	0.246548	0.230734	0.909653	0.0059201	0.149005	0.238304	0.997111	0.440402	0.963631	0.0227347	0.356913	0.397496	0.278303	-0.32898	0.0303552	0.607283	0.359335	0.247948
O75339	Cartilage intermediate layer protein 1	CILP	ENSG00000138615	CILP	0.975709	0.161288	0.699374	0.0762636	0.237977	0.633451	0.999401	0.358592	0.861007	0.154554	0.470228	0.7603	-0.0151942	-0.805326	-0.212695	0.790131	0.59263	0.197501
O75340	Programmed cell death protein 6	PDCD6	ENSG00000249915	PDCD6	0.707737	0.0378181	0.42098	0.00205629	0.129064	0.126118	0.997111	0.152776	0.678179	0.0105539	0.327261	0.256713	-0.0418002	0.267527	0.0984199	-0.309327	-0.169107	-0.14022
O75347	Tubulin-specific chaperone A	TBCA	ENSG00000171530	TBCA	0.45291	0.900328	0.441106	0.314984	0.481987	0.0526728	0.997111	0.951103	0.693896	0.449491	0.703524	0.136813	0.101454	-0.0194435	-0.114147	0.120897	-0.0947031	0.2156
O75348	V-type proton ATPase subunit G 1	ATP6V1G1	ENSG00000136888	ATP6V1G1	0.266612	0.827957	0.328525	0.126774	0.185563	0.96086	0.997111	0.912598	0.599095	0.228545	0.406862	0.977378	-0.138956	0.0311954	-0.133931	-0.170151	-0.165126	-0.0050253
O75351	Vacuolar protein sorting-associated protein 4B	VPS4B	ENSG00000119541	VPS4B	0.161428	0.414101	0.0415516	0.00901835	0.19086	1.38573e-05	0.997111	0.625663	0.205079	0.0314127	0.413503	0.000289115	0.143164	-0.0958077	-0.229038	0.238971	-0.13323	0.372202
O75352	Mannose-P-dolichol utilization defect 1 protein	MPDU1	ENSG00000129255	MPDU1	0.538509	0.832017	0.985124	0.334737	0.82267	0.438423	0.997111	0.915398	0.993709	0.469473	0.916409	0.598857	0.102989	-0.0408022	-0.00342086	0.143791	0.0373813	0.10641
O75354	Ectonucleoside triphosphate diphosphohydrolase 6	ENTPD6	ENSG00000197586	ENTPD6	0.065151	0.610945	0.0228883	0.00585634	0.0514692	1.57798e-07	0.970124	0.780893	0.148513	0.0225913	0.189502	8.70858e-06	0.343947	-0.108633	-0.465303	0.45258	-0.35667	0.80925
O75355	Ectonucleoside triphosphate diphosphohydrolase 3	ENTPD3	ENSG00000168032	ENTPD3	0.218956	0.0242529	0.347417	7.11142e-05	0.0015037	0.939087	0.997111	0.116826	0.61704	0.000869277	0.0214493	0.966292	0.241913	-0.538359	0.226915	0.780272	0.765275	0.0149974
O75356	Nucleoside diphosphate phosphatase ENTPD5	ENTPD5	ENSG00000187097	ENTPD5	0.294396	7.92554e-05	0.000436871	1.15591e-09	0.47636	6.52915e-09	0.997111	0.00761595	0.0167331	3.82756e-07	0.699947	6.57076e-07	0.223763	-0.985814	-0.834468	1.20958	0.151346	1.05823
O75362	Zinc finger protein 217	ZNF217	ENSG00000171940	ZNF217	0.402218	0.0227136	0.0137928	0.000305711	1.20183e-06	0.0234674	0.997111	0.112256	0.11418	0.00250849	0.000251772	0.0757048	-0.162563	0.550172	-0.539178	-0.712735	-1.08935	0.376615
O75363	Breast carcinoma-amplified sequence 1	BCAS1	ENSG00000064787	BCAS1	0.838448	5.08832e-07	0.302537	5.33213e-11	3.74708e-06	0.118306	0.997111	0.000602619	0.573189	2.73672e-08	0.000591751	0.245336	0.0906419	-2.52034	-0.504295	2.61098	2.01604	0.594937
O75365	Protein tyrosine phosphatase type IVA 3	PTP4A3	ENSG00000291470	PTP4A3	0.0374361	0.288958	0.39773	0.000415783	0.766302	0.00039984	0.917152	0.505947	0.660311	0.00321871	0.883204	0.00364523	-0.423611	0.255173	0.191479	-0.678785	-0.0636942	-0.615091
O75365	Protein tyrosine phosphatase type IVA 3	PTP4A3	ENSG00000184489	PTP4A3	0.0374361	0.288958	0.39773	0.000415783	0.766302	0.00039984	0.917152	0.505947	0.660311	0.00321871	0.883204	0.00364523	-0.423611	0.255173	0.191479	-0.678785	-0.0636942	-0.615091
O75365	Protein tyrosine phosphatase type IVA 3	PTP4A3	ENSG00000275575	PTP4A3	0.0374361	0.288958	0.39773	0.000415783	0.766302	0.00039984	0.917152	0.505947	0.660311	0.00321871	0.883204	0.00364523	-0.423611	0.255173	0.191479	-0.678785	-0.0636942	-0.615091
O75366	Advillin	AVIL	ENSG00000135407	AVIL	0.848219	0.135352	0.945049	0.0391685	0.132089	0.770869	0.997111	0.321916	0.978874	0.0934818	0.332326	0.85796	0.0564843	-0.502053	-0.0233834	0.558538	0.47867	0.0798677
O75367	Core histone macro-H2A.1	MACROH2A1	ENSG00000113648	MACROH2A1	0.188361	0.00326098	0.00963975	0.0190692	0.576586	0.0609466	0.997111	0.0366867	0.0942464	0.0553811	0.772814	0.152255	0.150466	0.39014	0.326603	-0.239674	-0.0635367	-0.176137
O75368	Adapter SH3BGRL	SH3BGRL	ENSG00000131171	SH3BGRL	0.201408	0.30917	0.0141141	0.00635612	0.000131558	0.0821434	0.997111	0.528596	0.115905	0.0239892	0.00473838	0.18742	0.234186	-0.214088	0.495919	0.448274	0.710006	-0.261733
O75369	Filamin-B	FLNB	ENSG00000136068	FLNB	0.181152	0.00698348	0.0105899	1.0897e-06	0.760447	8.37871e-07	0.997111	0.0564008	0.0980507	4.54706e-05	0.879251	3.35967e-05	0.21582	-0.503846	-0.454911	0.719665	0.0489348	0.670731
O75376	Nuclear receptor corepressor 1	NCOR1	ENSG00000141027	NCOR1	0.807787	0.0291216	0.520344	0.0110431	0.0723066	0.574144	0.997111	0.131111	0.753042	0.0365702	0.232746	0.714894	0.0258072	0.267581	0.0752851	-0.241774	-0.192296	-0.049478
O75379	Vesicle-associated membrane protein 4	VAMP4	ENSG00000117533	VAMP4	0.244884	0.543429	0.816112	0.0362338	0.662611	0.0875273	0.997111	0.731292	0.920491	0.0881426	0.824953	0.196687	0.184409	-0.112563	-0.0414409	0.296972	0.0711224	0.22585
O75380	NADH dehydrogenase [ubiquinone] iron-sulfur protein 6. mitochondrial	NDUFS6	ENSG00000145494	NDUFS6	0.959164	0.757777	0.0374351	0.648464	0.0528192	0.00485814	0.997245	0.873022	0.193685	0.751636	0.192539	0.0235009	-0.00845391	0.0585273	0.381245	-0.0669812	0.322718	-0.389699
O75381	Peroxisomal membrane protein PEX14	PEX14	ENSG00000142655	PEX14	0.913889	0.00225541	0.688244	5.56548e-05	8.5546e-05	0.685782	0.997111	0.030624	0.853755	0.000732336	0.00367418	0.798226	-0.0184565	0.606208	-0.0750868	-0.624664	-0.681294	0.0566303
O75382	Tripartite motif-containing protein 3	TRIM3	ENSG00000110171	TRIM3	0.0941193	0.1504	0.633033	0.00022706	0.0306742	0.165696	0.997111	0.343461	0.82328	0.00203383	0.138283	0.308352	0.192358	-0.18974	0.0603479	0.382098	0.250088	0.13201
O75385	Serine/threonine-protein kinase ULK1	ULK1	ENSG00000177169	ULK1	0.0249577	0.791948	0.0128879	0.0395381	0.0198742	0.400987	0.869678	0.892937	0.110197	0.0940795	0.106587	0.565093	0.349622	0.0493895	0.471266	0.300233	0.421876	-0.121644
O75386	Tubby-related protein 3	TULP3	ENSG00000078246	TULP3	0.842675	0.366876	0.797087	0.163803	0.475819	0.573476	0.997111	0.58369	0.910639	0.278476	0.699553	0.714669	0.0320188	-0.168999	-0.047589	0.201018	0.12141	0.0796078
O75387	Large neutral amino acids transporter small subunit 3	SLC43A1	ENSG00000149150	SLC43A1	0.40932	0.809992	0.00742382	0.481574	0.00341648	0.0119595	0.997111	0.903622	0.0829222	0.610291	0.035023	0.0456711	-0.417807	-0.128907	-1.44488	-0.2889	-1.31597	1.02707
O75390	Citrate synthase. mitochondrial	CS	ENSG00000062485	CS	0.876384	0.0778334	0.274785	0.0356888	0.00135956	0.0996763	0.997111	0.232526	0.541291	0.0871835	0.0201383	0.216494	0.0187346	0.24503	-0.144397	-0.226295	-0.389426	0.163131
O75391	Sperm-associated antigen 7	SPAG7	ENSG00000091640	SPAG7	0.967853	0.798355	0.71466	0.707435	0.487976	0.661625	0.99811	0.89662	0.868662	0.795641	0.707596	0.780107	-0.00484268	0.0352842	-0.0484898	-0.0401269	-0.083774	0.0436471
O75394	Large ribosomal subunit protein bL33m	MRPL33	ENSG00000243147	MRPL33	0.541014	0.359191	0.405529	0.078396	0.0634039	0.708481	0.997111	0.575641	0.665934	0.157878	0.214587	0.813906	-0.0964281	0.175931	-0.146667	-0.272359	-0.322598	0.0502385
O75396	Vesicle-trafficking protein SEC22b	SEC22B	ENSG00000265808	SEC22B	0.599264	0.180237	0.175576	0.253323	0.955747	0.241197	0.997111	0.38157	0.427994	0.381452	0.979605	0.401148	-0.0471243	-0.13838	-0.133423	0.0912562	0.00495778	0.0862984
O75400	Pre-mRNA-processing factor 40 homolog A	PRPF40A	ENSG00000196504	PRPF40A	0.962601	0.0101977	0.0284769	0.00115282	0.573475	0.00423905	0.997245	0.0701601	0.166088	0.00678536	0.770991	0.021154	0.0037719	0.239484	0.194338	-0.235712	-0.0451452	-0.190566
O75410	Transforming acidic coiled-coil-containing protein 1	TACC1	ENSG00000147526	TACC1	0.818476	0.019375	0.819717	0.00113083	0.00334677	0.980216	0.997111	0.102149	0.922935	0.00669816	0.0345322	0.989276	0.0347188	-0.409299	0.0377943	0.444018	0.447093	-0.00307556
O75414	Nucleoside diphosphate kinase 6	NME6	ENSG00000172113	NME6	0.0445869	0.0328829	0.673605	0.61515	0.0453783	0.0587049	0.921815	0.140411	0.845661	0.724682	0.175801	0.147981	0.32491	0.396912	0.0743258	-0.0720017	-0.322586	0.250584
O75420	GRB10-interacting GYF protein 1	GIGYF1	ENSG00000146830	GIGYF1	0.740263	0.0363097	0.160699	0.0203767	0.00010787	0.0232298	0.997111	0.148612	0.408715	0.0579732	0.00421716	0.0751747	0.0321066	0.236617	-0.149276	-0.20451	-0.385892	0.181382
O75427	Leucine-rich repeat and calponin homology domain-containing protein 4	LRCH4	ENSG00000077454	LRCH4	0.559024	0.313314	0.712967	0.0509444	0.447838	0.229106	0.997111	0.532654	0.867545	0.114055	0.677932	0.38579	-0.0701644	0.139274	0.0484137	-0.209438	-0.0908599	-0.118578
O75431	Metaxin-2	MTX2	ENSG00000128654	MTX2	0.58507	0.172333	0.211393	0.0180547	0.841357	0.0200993	0.997111	0.372499	0.472756	0.0531341	0.924323	0.067327	-0.0683609	0.196766	0.1718	-0.265127	-0.0249663	-0.240161
O75436	Vacuolar protein sorting-associated protein 26A	VPS26A	ENSG00000122958	VPS26A	0.896519	0.98893	9.83461e-05	0.869638	1.84796e-05	6.06208e-07	0.997111	0.994452	0.00701839	0.917266	0.00147049	2.58204e-05	-0.0124751	0.0015295	-0.417402	-0.0140046	-0.418932	0.404927
O75438	NADH dehydrogenase [ubiquinone] 1 beta subcomplex subunit 1	NDUFB1	ENSG00000183648	NDUFB1	0.709352	0.270786	0.382772	0.0663473	0.0272598	0.476329	0.997111	0.486712	0.64776	0.138991	0.128595	0.632702	0.0691199	-0.235026	0.178759	0.304146	0.413785	-0.109639
O75439	Mitochondrial-processing peptidase subunit beta	PMPCB	ENSG00000105819	PMPCB	0.572904	0.0414569	0.739782	0.0451013	0.0467661	0.807438	0.997111	0.160587	0.881469	0.104195	0.178666	0.883055	0.071671	0.299334	0.0462743	-0.227663	-0.25306	0.0253967
O75443	Alpha-tectorin	TECTA	ENSG00000109927	TECTA	0.486424	0.205937	0.917854	0.0258286	0.199648	0.349775	0.997111	0.412236	0.967133	0.0690085	0.423916	0.517977	0.162539	-0.361389	-0.0268386	0.523928	0.334551	0.189377
O75446	Histone deacetylase complex subunit SAP30	SAP30	ENSG00000164105	SAP30	0.204905	0.0725625	0.431219	0.334428	0.261138	0.688584	0.997111	0.223144	0.686273	0.469104	0.497016	0.800398	0.175134	0.294274	0.126829	-0.11914	-0.167446	0.0483052
O75448	Mediator of RNA polymerase II transcription subunit 24	MED24	ENSG00000008838	MED24	0.284658	0.042785	0.689594	0.154843	0.0573956	0.440054	0.997111	0.162964	0.854501	0.266644	0.202741	0.599739	0.0935184	0.204265	0.0382224	-0.110747	-0.166043	0.055296
O75449	Katanin p60 ATPase-containing subunit A1	KATNA1	ENSG00000186625	KATNA1	0.84123	0.698622	0.169861	0.783261	0.051766	0.0393648	0.997111	0.835822	0.420759	0.853884	0.190024	0.109685	0.0225031	0.0499944	-0.170566	-0.0274913	-0.22056	0.193069
O75460	Serine/threonine-protein kinase/endoribonuclease IRE1	ERN1	ENSG00000178607	ERN1	0.196235	0.420494	0.0809921	0.0141191	0.320276	0.000165926	0.997111	0.630464	0.287634	0.0441331	0.560551	0.00189038	0.197443	-0.141915	-0.297189	0.339358	-0.155274	0.494632
O75461	Transcription factor E2F6	E2F6	ENSG00000169016	E2F6	0.769166	0.448728	0.66235	0.48872	0.194495	0.356291	0.997111	0.65299	0.840335	0.616758	0.417852	0.523973	0.0720421	0.221884	-0.127782	-0.149841	-0.349665	0.199824
O75475	PC4 and SFRS1-interacting protein	PSIP1	ENSG00000164985	PSIP1	0.461209	0.00387098	6.21495e-06	7.31364e-06	0.083993	2.03774e-11	0.997111	0.0398551	0.00115994	0.000174569	0.253297	5.65336e-09	-0.147571	0.671389	1.01732	-0.81896	0.345928	-1.16489
O75477	Erlin-1	ERLIN1	ENSG00000107566	ERLIN1	0.0885561	0.394582	0.0459838	0.00280448	0.222046	3.51478e-06	0.997111	0.609263	0.216128	0.0132436	0.451885	0.00010022	0.255588	-0.146438	-0.328742	0.402026	-0.182304	0.58433
O75486	Transcription initiation protein SPT3 homolog	SUPT3H	ENSG00000196284	SUPT3H	0.302586	0.162315	0.61176	0.486458	0.311272	0.603354	0.997111	0.359821	0.812172	0.614584	0.551753	0.738104	0.126745	0.212239	0.0708141	-0.0854937	-0.141425	0.0559309
O75487	Glypican-4	GPC4	ENSG00000076716	GPC4	0.0826567	0.319288	0.0337543	0.503121	0.231536	0.465785	0.997111	0.538329	0.18381	0.629591	0.463479	0.622482	0.513435	0.337769	0.689805	0.175666	0.352036	-0.17637
O75489	NADH dehydrogenase [ubiquinone] iron-sulfur protein 3. mitochondrial	NDUFS3	ENSG00000213619	NDUFS3	0.996464	0.0743021	0.188887	0.0211972	0.536694	0.0785787	0.999852	0.226123	0.445116	0.0597444	0.745297	0.181179	-0.000446489	0.20746	0.145406	-0.207906	-0.0620533	-0.145853
O75494	Serine/arginine-rich splicing factor 10	SRSF10	ENSG00000188529	SRSF10	0.9817	0.072034	0.082278	0.0191307	0.869419	0.0190924	0.999401	0.222597	0.289241	0.0555364	0.938344	0.0645745	-0.00284559	0.257526	0.237201	-0.260372	-0.0203251	-0.240047
O75503	Ceroid-lipofuscinosis neuronal protein 5	CLN5	ENSG00000102805	CLN5	0.164121	0.681592	0.500776	0.286682	0.21627	0.00828772	0.997111	0.825746	0.739707	0.418796	0.443824	0.0348662	0.268816	0.0903648	-0.141748	0.178451	-0.232113	0.410564
O75506	Heat shock factor-binding protein 1	HSBP1	ENSG00000230989	HSBP1	0.829536	0.090655	0.122334	0.0520886	0.799804	0.0715558	0.997111	0.253286	0.355094	0.115909	0.903605	0.169963	-0.0262709	-0.238115	-0.207276	0.211844	0.0308389	0.181005
O75508	Claudin-11	CLDN11	ENSG00000013297	CLDN11	0.615883	0.000211654	0.365254	4.16417e-05	0.00421252	0.553246	0.997111	0.0107056	0.630951	0.000601198	0.0403955	0.697628	-0.20155	-1.71972	-0.433454	1.51817	1.28626	0.231904
O75521	Enoyl-CoA delta isomerase 2	ECI2	ENSG00000198721	ECI2	0.381889	0.498405	0.350277	0.913405	0.804631	0.855057	0.997111	0.69421	0.619395	0.947176	0.906545	0.914439	0.145975	0.12984	0.170955	0.016135	0.0411153	-0.0249803
O75525	KH domain-containing. RNA-binding. signal transduction-associated protein 3	KHDRBS3	ENSG00000131773	KHDRBS3	0.698151	0.0827162	0.0162686	0.0658696	0.493504	0.00581266	0.997111	0.241147	0.123449	0.138159	0.713294	0.0267086	0.0905339	0.474831	0.640832	-0.384297	0.166001	-0.550298
O75528	Transcriptional adapter 3	TADA3	ENSG00000171148	TADA3	0.933046	0.0414158	0.600182	0.0056384	0.0827836	0.424617	0.997178	0.160488	0.803871	0.0220321	0.251556	0.58663	0.0112258	-0.313062	-0.078679	0.324288	0.234383	0.0899047
O75529	TAF5-like RNA polymerase II p300/CBP-associated factor-associated factor 65 kDa subunit 5L	TAF5L	ENSG00000135801	TAF5L	0.342043	0.248383	0.429915	0.0118955	0.637338	0.0276278	0.997111	0.462984	0.684723	0.0387518	0.810691	0.0852163	0.174448	-0.246134	-0.158811	0.420583	0.0873231	0.33326
O75530	Polycomb protein EED	EED	ENSG00000074266	EED	0.99307	0.0123853	0.919308	0.00135083	0.00562685	0.900643	0.999852	0.0786501	0.967569	0.00766941	0.0482134	0.942801	0.00118776	0.396158	0.0151863	-0.39497	-0.380971	-0.0139986
O75531	Barrier-to-autointegration factor	BANF1	ENSG00000175334	BANF1	0.103316	0.670315	0.0682245	0.0177644	0.128816	1.44225e-05	0.997111	0.819434	0.263151	0.0524602	0.32722	0.000297882	-0.258696	0.0774591	0.317719	-0.336155	0.24026	-0.576416
O75533	Splicing factor 3B subunit 1	SF3B1	ENSG00000115524	SF3B1	0.782158	0.00438688	0.159991	7.7991e-05	0.0779193	0.0273157	0.997111	0.0432163	0.407925	0.000931988	0.242504	0.0844821	-0.0236927	0.283402	0.132295	-0.307094	-0.151107	-0.155987
O75534	Cold shock domain-containing protein E1	CSDE1	ENSG00000009307	CSDE1	0.213534	0.129236	0.728676	0.57247	0.17074	0.291548	0.997111	0.314199	0.875657	0.689753	0.387668	0.457395	0.103588	0.145339	0.0316102	-0.0417506	-0.113728	0.0719778
O75554	WW domain-binding protein 4	WBP4	ENSG00000120688	WBP4	0.429032	0.409847	0.684396	0.834358	0.179155	0.14421	0.997111	0.621877	0.85124	0.891226	0.397971	0.281055	0.112493	0.139762	-0.0662692	-0.027269	-0.206031	0.178762
O75556	Mammaglobin-B	SCGB2A1	ENSG00000124939	SCGB2A1	0.415398	0.701209	0.481943	0.294097	0.893936	0.0535807	0.997111	0.83681	0.724008	0.426459	0.950021	0.138366	0.406911	-0.289517	-0.382344	0.696428	-0.0928271	0.789256
O75558	Syntaxin-11	STX11	ENSG00000135604	STX11	0.07769	0.213816	0.00288385	0.700043	0.0614318	0.0643557	0.992603	0.421676	0.0500891	0.791297	0.21048	0.158041	-0.472553	-0.38104	-0.879391	-0.0915123	-0.49835	0.406838
O75563	Src kinase-associated phosphoprotein 2	SKAP2	ENSG00000005020	SKAP2	0.185339	0.0268816	0.0334463	0.16535	0.811871	0.215554	0.997111	0.124465	0.183205	0.280548	0.909016	0.369516	-0.33952	-0.661211	-0.599738	0.321691	0.0614729	0.260218
O75569	Interferon-inducible double-stranded RNA-dependent protein kinase activator A	PRKRA	ENSG00000180228	PRKRA	0.695697	0.101574	0.0173442	0.0110441	0.45877	0.000293867	0.997111	0.271668	0.127359	0.0365702	0.685884	0.0029603	-0.0416015	0.200774	0.279341	-0.242375	0.0785676	-0.320943
O75570	Peptide chain release factor 1. mitochondrial	MTRF1	ENSG00000120662	MTRF1	0.546784	0.462185	0.000836454	0.78082	0.00559359	0.000268295	0.997111	0.664658	0.0248876	0.852228	0.0480125	0.00275648	-0.110569	-0.15758	-0.698717	0.0470117	-0.541137	0.588149
O75581	Low-density lipoprotein receptor-related protein 6	LRP6	ENSG00000281324	LRP6	0.354515	0.594845	0.0577347	0.0893811	0.00909976	0.158152	0.997111	0.768889	0.242292	0.174552	0.0656258	0.299249	0.181444	-0.120605	0.428025	0.30205	0.54863	-0.246581
O75581	Low-density lipoprotein receptor-related protein 6	LRP6	ENSG00000070018	LRP6	0.354515	0.594845	0.0577347	0.0893811	0.00909976	0.158152	0.997111	0.768889	0.242292	0.174552	0.0656258	0.299249	0.181444	-0.120605	0.428025	0.30205	0.54863	-0.246581
O75582	Ribosomal protein S6 kinase alpha-5	RPS6KA5	ENSG00000100784	RPS6KA5	0.379533	0.595493	0.0378899	0.77	0.00462329	0.000190618	0.997111	0.769097	0.195153	0.844721	0.0426397	0.00210171	0.145429	0.101685	-0.382713	0.0437442	-0.484397	0.528141
O75586	Mediator of RNA polymerase II transcription subunit 6	MED6	ENSG00000133997	MED6	0.158327	0.188882	0.225013	0.877621	0.929606	0.966081	0.997111	0.390781	0.487599	0.921992	0.967239	0.980116	0.19538	0.214013	0.200672	-0.018633	-0.0133412	-0.00529182
O75592	E3 ubiquitin-protein ligase MYCBP2	MYCBP2	ENSG00000005810	MYCBP2	0.894038	0.341666	0.311234	0.168744	0.986052	0.1301	0.997111	0.559452	0.581934	0.285316	0.993602	0.262115	0.0143498	-0.117866	-0.119743	0.132216	-0.00187695	0.134093
O75594	Peptidoglycan recognition protein 1	PGLYRP1	ENSG00000008438	PGLYRP1	0.339385	0.989366	0.883625	0.258036	0.852352	0.151373	0.997111	0.994793	0.953175	0.38662	0.929816	0.29061	0.641973	0.0101289	-0.107339	0.631844	-0.117468	0.749312
O75600	2-amino-3-ketobutyrate coenzyme A ligase. mitochondrial	GCAT	ENSG00000100116	GCAT	0.0549392	0.249415	0.436157	0.511943	0.638479	0.19691	0.952323	0.463596	0.689642	0.637368	0.811501	0.346763	-0.602992	-0.420161	-0.270958	-0.182832	0.149202	-0.332034
O75604	Ubiquitin carboxyl-terminal hydrolase 2	USP2	ENSG00000036672	USP2	0.692037	0.00488997	0.00193981	0.00187162	0.871077	0.00038169	0.997111	0.0458826	0.0403909	0.00981213	0.938888	0.0035108	-0.0944265	-0.781469	-0.820794	0.687043	-0.0393253	0.726368
O75607	Nucleoplasmin-3	NPM3	ENSG00000107833	NPM3	0.320933	0.0019501	0.43447	0.00370217	0.00633745	0.867926	0.997111	0.0283569	0.687986	0.0162266	0.0521684	0.923154	0.186629	0.676717	0.161023	-0.490087	-0.515694	0.0256069
O75608	Acyl-protein thioesterase 1	LYPLA1	ENSG00000120992	LYPLA1	0.958362	0.130748	4.98267e-05	0.058674	0.00542331	1.26955e-07	0.997245	0.316019	0.00456671	0.126824	0.0471782	7.20949e-06	-0.00729659	-0.243418	-0.63449	0.236122	-0.391072	0.627194
O75610	Left-right determination factor 1	LEFTY1	ENSG00000243709	LEFTY1	0.127539	0.581919	0.22301	0.235875	0.0250916	0.00227039	0.997111	0.760071	0.484897	0.362491	0.121665	0.0134404	1.75059	0.553704	-1.10908	1.19689	-1.66279	2.85967
O75616	GTPase Era. mitochondrial	ERAL1	ENSG00000132591	ERAL1	0.288635	0.245116	0.310439	0.72667	0.0171461	0.00821467	0.997111	0.458643	0.581152	0.81176	0.0959678	0.0346583	0.163143	0.213223	-0.172498	-0.0500802	-0.385721	0.33564
O75618	Death effector domain-containing protein	DEDD	ENSG00000158796	DEDD	0.505641	0.338951	0.327324	0.0792836	0.999832	0.069655	0.997111	0.557082	0.597862	0.159265	0.9999	0.166746	0.141391	-0.247064	-0.24701	0.388455	5.44024e-05	0.3884
O75629	Protein CREG1	CREG1	ENSG00000143162	CREG1	0.822961	0.291463	0.00113582	0.268412	0.017938	6.49037e-05	0.997111	0.508881	0.0291479	0.39809	0.0993169	0.000926615	-0.038563	-0.211338	-0.636747	0.172775	-0.425409	0.598184
O75635	Serpin B7	SERPINB7	ENSG00000166396	SERPINB7	0.891301	0.707576	0.154177	0.745008	0.288152	0.086579	0.997111	0.841608	0.398975	0.82649	0.526407	0.19494	-0.0405185	-0.132301	-0.463207	0.0917826	-0.330906	0.422689
O75636	Ficolin-3	FCN3	ENSG00000142748	FCN3	0.854283	0.0307976	0.00200117	0.0028913	0.342278	1.87123e-05	0.997111	0.135102	0.040839	0.0135027	0.584011	0.00036587	0.0486142	-0.660921	-0.913749	0.709535	-0.252828	0.962363
O75643	U5 small nuclear ribonucleoprotein 200 kDa helicase	SNRNP200	ENSG00000144028	SNRNP200	0.781431	0.00204673	0.194906	0.00025502	0.0309887	0.163073	0.997111	0.0287675	0.451729	0.0022147	0.138877	0.305471	0.0230012	0.297277	0.118031	-0.274276	-0.179245	-0.0950302
O75648	Mitochondrial tRNA-specific 2-thiouridylase 1	TRMU	ENSG00000100416	TRMU	0.299911	0.142413	0.114384	0.447029	0.000536476	0.000532604	0.997111	0.331332	0.344024	0.578585	0.0114967	0.00451645	0.164803	0.269451	-0.27564	-0.104648	-0.54509	0.440443
O75663	TIP41-like protein	TIPRL	ENSG00000143155	TIPRL	0.316717	0.872327	0.0827641	0.358477	0.0366689	0.000471114	0.997111	0.937545	0.290274	0.494327	0.154518	0.00411924	0.0904362	0.0166621	-0.172213	0.0737741	-0.188875	0.262649
O75665	Centriole and centriolar satellite protein OFD1	OFD1	ENSG00000046651	OFD1	0.0145012	0.0149005	0.0472194	0.568236	0.488104	0.805709	0.791782	0.0868071	0.218533	0.685825	0.707682	0.881915	0.371883	0.458029	0.339843	-0.0861462	-0.118186	0.0320398
O75674	TOM1-like protein 1	TOM1L1	ENSG00000141198	TOM1L1	0.0046945	0.718473	0.870824	0.000299325	0.552223	0.00126751	0.658446	0.849624	0.947116	0.00247788	0.756266	0.00867977	0.442786	-0.0642488	0.0276391	0.507034	0.0918879	0.415147
O75676	Ribosomal protein S6 kinase alpha-4	RPS6KA4	ENSG00000162302	RPS6KA4	0.0528092	0.000324284	0.203677	0.0119435	0.00587228	0.515389	0.950671	0.012632	0.462256	0.0388466	0.049409	0.665352	-0.25306	-0.546261	-0.182825	0.2932	0.363435	-0.0702349
O75683	Surfeit locus protein 6	SURF6	ENSG00000281309	SURF6	0.149955	0.433525	0.056573	0.567823	0.245727	0.41859	0.997111	0.640122	0.239919	0.685488	0.479359	0.580724	0.233248	0.148232	0.343246	0.0850164	0.195014	-0.109998
O75683	Surfeit locus protein 6	SURF6	ENSG00000148296	SURF6	0.149955	0.433525	0.056573	0.567823	0.245727	0.41859	0.997111	0.640122	0.239919	0.685488	0.479359	0.580724	0.233248	0.148232	0.343246	0.0850164	0.195014	-0.109998
O75688	Protein phosphatase 1B	PPM1B	ENSG00000138032	PPM1B	0.303984	0.555231	0.214533	0.693247	0.0415546	0.00388214	0.997111	0.741343	0.47569	0.786145	0.166443	0.0198358	0.123606	0.0814565	-0.16371	0.0421493	-0.245166	0.287315
O75689	Arf-GAP with dual PH domain-containing protein 1	ADAP1	ENSG00000105963	ADAP1	0.113205	0.0403356	0.0790504	1.67409e-05	0.632653	2.17478e-05	0.997111	0.158577	0.28394	0.000310752	0.807938	0.00041572	0.307663	-0.460892	-0.369277	0.768556	0.0916153	0.67694
O75691	Small subunit processome component 20 homolog	UTP20	ENSG00000120800	UTP20	0.442592	0.171333	0.252665	0.364573	0.748296	0.552207	0.997111	0.370894	0.518277	0.499674	0.872374	0.696963	0.090763	0.186139	0.148361	-0.0953762	-0.0377778	-0.0575984
O75694	Nuclear pore complex protein Nup155	NUP155	ENSG00000113569	NUP155	0.800424	0.000872301	0.790714	6.46137e-05	0.000393551	0.962915	0.997111	0.0188907	0.908923	0.000811823	0.0093514	0.978155	0.020781	0.318879	0.0239147	-0.298098	-0.294964	-0.00313365
O75695	Protein XRP2	RP2	ENSG00000102218	RP2	0.474926	0.0613416	0.875472	0.00142206	0.0490582	0.285268	0.997111	0.202858	0.949017	0.00795065	0.184193	0.450444	0.101551	-0.306785	-0.0245653	0.408335	0.282219	0.126116
O75716	Serine/threonine-protein kinase 16	STK16	ENSG00000115661	STK16	0.386618	0.90707	0.31484	0.302813	0.25036	0.752158	0.997111	0.954583	0.585264	0.435967	0.48453	0.845385	0.120141	-0.0196712	0.158518	0.139812	0.17819	-0.0383777
O75717	WD repeat and HMG-box DNA-binding protein 1	WDHD1	ENSG00000198554	WDHD1	0.934892	0.233589	0.877501	0.112203	0.133754	0.915497	0.997178	0.443899	0.950163	0.208086	0.334793	0.952522	-0.0140505	0.243056	-0.0293982	-0.257106	-0.272454	0.0153477
O75718	Cartilage-associated protein	CRTAP	ENSG00000170275	CRTAP	0.665434	0.0157067	0.447736	0.000354285	0.0498604	0.123877	0.997111	0.0896717	0.698602	0.00282794	0.186213	0.253407	0.0708735	-0.458268	-0.136469	0.529142	0.321799	0.207343
O75746	Electrogenic aspartate/glutamate antiporter SLC25A12. mitochondrial	SLC25A12	ENSG00000115840	SLC25A12	0.0606855	0.0522851	0.306529	6.21817e-06	0.262377	0.000309553	0.969058	0.184944	0.576497	0.000154178	0.498205	0.00306419	-0.271927	0.323452	0.161993	-0.59538	-0.16146	-0.43392
O75746	Electrogenic aspartate/glutamate antiporter SLC25A12. mitochondrial	SLC25A12	ENSG00000292099	SLC25A12	0.0606855	0.0522851	0.306529	6.21817e-06	0.262377	0.000309553	0.969058	0.184944	0.576497	0.000154178	0.498205	0.00306419	-0.271927	0.323452	0.161993	-0.59538	-0.16146	-0.43392
O75752	UDP-GalNAc:beta-1.3-N-acetylgalactosaminyltransferase 1	B3GALNT1	ENSG00000169255	B3GALNT1	0.565342	0.812309	0.87666	0.726256	0.921458	0.628232	0.997111	0.904482	0.949653	0.811475	0.963773	0.756813	0.105633	0.049826	0.0317647	0.0558068	-0.0180612	0.0738681
O75764	Transcription elongation factor A protein 3	TCEA3	ENSG00000282941	TCEA3	0.263446	0.210811	0.759154	0.711578	0.0802339	0.0831981	0.997111	0.418079	0.891057	0.799099	0.247211	0.189028	0.217083	0.280308	-0.0667364	-0.0632249	-0.347044	0.283819
O75764	Transcription elongation factor A protein 3	TCEA3	ENSG00000204219	TCEA3	0.263446	0.210811	0.759154	0.711578	0.0802339	0.0831981	0.997111	0.418079	0.891057	0.799099	0.247211	0.189028	0.217083	0.280308	-0.0667364	-0.0632249	-0.347044	0.283819
O75781	Paralemmin-1	PALM	ENSG00000099864	PALM	0.958398	0.0947056	0.834381	0.0270097	0.0924315	0.73316	0.997245	0.260143	0.929854	0.0712674	0.269414	0.831681	0.0164543	-0.607938	-0.072787	0.624392	0.535151	0.0892412
O75787	Renin receptor	ATP6AP2	ENSG00000182220	ATP6AP2	0.982451	0.818131	0.00110585	0.74763	0.00012793	1.76811e-05	0.999401	0.907438	0.0286215	0.828039	0.00466045	0.000349705	-0.00442666	0.0531883	-0.729352	-0.057615	-0.78254	0.724925
O75791	GRB2-related adapter protein 2	GRAP2	ENSG00000100351	GRAP2	0.0373096	0.0203154	0.0347674	0.484301	0.76753	0.712461	0.917152	0.104451	0.185976	0.612613	0.883658	0.816508	-0.458767	-0.592963	-0.526702	0.134196	0.0662609	0.0679355
O75792	Ribonuclease H2 subunit A	RNASEH2A	ENSG00000104889	RNASEH2A	0.768994	0.136818	0.446015	0.0248804	0.378442	0.169259	0.997111	0.324501	0.697387	0.0671567	0.615552	0.312715	-0.0431339	0.251793	0.12277	-0.294927	-0.129023	-0.165903
O75794	Cell division cycle protein 123 homolog	CDC123	ENSG00000151465	CDC123	0.761995	0.0685273	0.13564	0.00738023	0.000222886	0.103987	0.997111	0.216254	0.375296	0.0269218	0.00663165	0.223312	-0.0362083	0.251295	-0.19609	-0.287503	-0.447385	0.159882
O75800	Zinc finger MYND domain-containing protein 10	ZMYND10	ENSG00000004838	ZMYND10	0.595766	0.368885	0.562159	0.54772	0.669341	0.870844	0.997111	0.585256	0.781436	0.668078	0.829475	0.924332	-0.200028	-0.496907	-0.261277	0.296878	0.23563	0.0612483
O75808	Calpain-15	CAPN15	ENSG00000103326	CAPN15	0.0324633	0.0812918	0.031302	0.984137	0.737596	0.653751	0.911203	0.239098	0.17645	0.990409	0.866756	0.775272	-0.358932	-0.362243	-0.428394	0.00331117	-0.0661511	0.0694623
O75815	Breast cancer anti-estrogen resistance protein 3	BCAR3	ENSG00000137936	BCAR3	0.270088	0.709215	0.183146	0.425678	0.0516197	0.0013908	0.997111	0.842701	0.437513	0.558084	0.189711	0.00931891	0.192121	0.0743769	-0.257221	0.117745	-0.331598	0.449343
O75817	Ribonuclease P protein subunit p20	POP7	ENSG00000172336	POP7	0.257902	0.546214	0.0267228	0.0496621	0.00284737	0.110332	0.997111	0.733406	0.161133	0.112163	0.0311985	0.232989	0.115496	-0.0730277	0.254486	0.188524	0.327514	-0.138991
O75818	Ribonuclease P protein subunit p40	RPP40	ENSG00000124787	RPP40	0.640912	0.0121605	0.260728	0.00687321	0.0936242	0.34927	0.997111	0.0782272	0.526328	0.0255351	0.271407	0.517353	0.0495346	0.31149	0.131107	-0.261955	-0.180383	-0.0815719
O75820	Zinc finger protein 189	ZNF189	ENSG00000136870	ZNF189	0.252096	0.994995	0.843307	0.242409	0.845347	0.335549	0.997111	0.996913	0.933723	0.368859	0.925993	0.503348	0.197381	0.00128806	0.0399361	0.196093	0.038648	0.157444
O75821	Eukaryotic translation initiation factor 3 subunit G	EIF3G	ENSG00000130811	EIF3G	0.737084	0.418685	0.769541	0.50426	0.210116	0.423357	0.997111	0.629044	0.897786	0.630709	0.436961	0.58584	0.0301292	0.0834692	-0.0288221	-0.0533399	-0.112291	0.0589513
O75822	Eukaryotic translation initiation factor 3 subunit J	EIF3J	ENSG00000104131	EIF3J	0.0912557	0.0822424	0.01089	0.727562	0.417192	0.17327	0.997111	0.240449	0.0997538	0.812403	0.650601	0.31761	-0.172232	-0.203732	-0.28596	0.0314991	-0.0822286	0.113728
O75828	Carbonyl reductase [NADPH] 3	CBR3	ENSG00000159231	CBR3	0.200865	0.155843	0.966565	0.69117	0.118062	0.142615	0.997111	0.351349	0.987331	0.784739	0.312963	0.278793	-0.31895	-0.406912	-0.0115929	0.0879616	0.395319	-0.307357
O75832	26S proteasome non-ATPase regulatory subunit 10	PSMD10	ENSG00000101843	PSMD10	0.40932	0.279989	0.0841228	0.638833	0.00182993	0.00103664	0.997111	0.497035	0.292329	0.743579	0.0238682	0.00746741	0.0894913	0.134752	-0.20596	-0.0452603	-0.340712	0.295451
O75841	Uroplakin-1b	UPK1B	ENSG00000114638	UPK1B	0.404079	0.302509	0.602108	0.67211	0.0778287	0.0911972	0.997111	0.520405	0.804614	0.770603	0.242315	0.202803	0.347315	0.486209	-0.25472	-0.138894	-0.740929	0.602035
O75843	AP-1 complex subunit gamma-like 2	AP1G2	ENSG00000213983	AP1G2	0.190839	0.594036	0.942897	0.0338592	0.490028	0.133919	0.997111	0.76837	0.977474	0.0837686	0.70997	0.267554	0.201387	-0.0950762	0.0120626	0.296463	0.107139	0.189324
O75844	CAAX prenyl protease 1 homolog	ZMPSTE24	ENSG00000084073	ZMPSTE24	0.56551	0.424386	0.128156	0.0942944	0.00991484	0.181605	0.997111	0.633371	0.36452	0.181976	0.0698907	0.32797	-0.0669105	0.106936	-0.194667	-0.173846	-0.301603	0.127757
O75864	Protein phosphatase 1 regulatory subunit 37	PPP1R37	ENSG00000104866	PPP1R37	0.642953	0.210078	0.00503261	0.0346499	0.103756	2.10817e-05	0.997111	0.417135	0.0683105	0.0852545	0.289464	0.00040525	0.0618326	-0.194387	-0.414192	0.25622	-0.219805	0.476025
O75865	Trafficking protein particle complex subunit 6A	TRAPPC6A	ENSG00000007255	TRAPPC6A	0.452543	0.488097	0.101622	0.0912005	0.335368	0.00246663	0.997111	0.685874	0.323598	0.177306	0.577416	0.0143131	0.10265	-0.11256	-0.252591	0.21521	-0.14003	0.35524
O75874	Isocitrate dehydrogenase [NADP] cytoplasmic	IDH1	ENSG00000138413	IDH1	0.288467	0.243566	0.810438	0.753418	0.108319	0.106982	0.997111	0.456575	0.917409	0.832745	0.296742	0.227368	-0.175988	-0.222262	0.0435353	0.0462739	0.265797	-0.219524
O75879	Glutamyl-tRNA(Gln) amidotransferase subunit B. mitochondrial	GATB	ENSG00000059691	GATB	0.993035	0.530173	0.17438	0.420869	0.0278503	0.0641858	0.999852	0.721034	0.426388	0.553803	0.130362	0.157813	0.00136783	0.114693	-0.234416	-0.113325	-0.349109	0.235784
O75880	Protein SCO1 homolog. mitochondrial	SCO1	ENSG00000133028	SCO1	0.300534	0.573141	0.374612	0.0594289	0.104744	0.939305	0.997111	0.753016	0.640499	0.128051	0.290774	0.966348	-0.135807	0.0848625	-0.127628	-0.220669	-0.212491	-0.00817856
O75881	Cytochrome P450 7B1	CYP7B1	ENSG00000172817	CYP7B1	0.930213	0.049504	0.620744	0.0152754	0.0876013	0.582009	0.997178	0.179498	0.816915	0.0469608	0.260118	0.720579	-0.0176507	-0.456235	-0.109833	0.438584	0.346402	0.0921823
O75882	Attractin	ATRN	ENSG00000088812	ATRN	0.471552	0.00294922	0.0222896	4.85136e-06	0.349571	0.000104483	0.997111	0.0350086	0.147021	0.000128523	0.590576	0.00134232	0.156024	-0.748253	-0.546143	0.904277	0.20211	0.702167
O75884	Serine hydrolase RBBP9	RBBP9	ENSG00000089050	RBBP9	0.0039455	0.0996406	0.589332	0.255191	0.190668	0.00506757	0.658446	0.267962	0.797409	0.383478	0.413262	0.0241835	0.431134	0.281061	0.0876189	0.150073	-0.193442	0.343515
O75886	Signal transducing adapter molecule 2	STAM2	ENSG00000115145	STAM2	0.939373	0.00966654	0.0539226	0.00118562	0.379761	0.0132464	0.997245	0.0681504	0.233284	0.00692679	0.616693	0.0493914	-0.00629865	-0.248351	-0.175793	0.242052	0.0725573	0.169495
O75888	Tumor necrosis factor ligand superfamily member 13	TNFSF13	ENSG00000161955	TNFSF13	0.876765	0.079077	0.386687	0.00789398	0.29184	0.164101	0.997111	0.234806	0.651413	0.0283229	0.530077	0.306551	0.0432131	-0.53733	-0.268291	0.580543	0.26904	0.311504
O75891	Cytosolic 10-formyltetrahydrofolate dehydrogenase	ALDH1L1	ENSG00000144908	ALDH1L1	0.512505	0.00741153	0.0580336	0.00482776	0.312739	0.0731822	0.997111	0.0584776	0.242851	0.0195722	0.553118	0.172376	-0.214801	-1.00394	-0.685824	0.789139	0.318116	0.471023
O75896	Tumor suppressor candidate 2	TUSC2	ENSG00000114383	TUSC2	0.210076	0.680272	0.000460193	0.390449	0.000836814	0.00148386	0.997111	0.825121	0.0173604	0.524876	0.0150056	0.00978282	-0.202745	-0.0772383	-0.633941	-0.125506	-0.556703	0.431197
O75897	Sulfotransferase 1C4	SULT1C4	ENSG00000198075	SULT1C4	0.863808	0.506318	0.0223492	0.246276	0.0539606	0.000294173	0.997111	0.701868	0.147155	0.373029	0.1949	0.00296047	0.0527252	-0.231499	-0.764796	0.284224	-0.533297	0.817522
O75900	Matrix metalloproteinase-23	MMP23B	ENSG00000189409	MMP23B	0.637932	0.00339714	0.784144	0.000531749	0.00855587	0.899685	0.997111	0.0371514	0.905695	0.00382215	0.0634123	0.942557	-0.117976	-0.82035	-0.0863859	0.702374	0.733964	-0.0315904
O75901	Ras association domain-containing protein 9	RASSF9	ENSG00000198774	RASSF9	0.748211	0.472822	0.00231413	0.560247	0.0155595	0.00023627	0.997111	0.673075	0.0445675	0.679197	0.0907555	0.00247986	-0.0648026	-0.175605	-0.716401	0.110803	-0.540796	0.651598
O75907	Diacylglycerol O-acyltransferase 1	DGAT1	ENSG00000285482	DGAT1	0.248945	0.254568	0.246012	0.860186	0.969832	0.884592	0.997111	0.470327	0.511922	0.910477	0.987549	0.933159	-0.21012	-0.238631	-0.231774	0.0285118	0.00685729	0.0216546
O75907	Diacylglycerol O-acyltransferase 1	DGAT1	ENSG00000185000	DGAT1	0.248945	0.254568	0.246012	0.860186	0.969832	0.884592	0.997111	0.470327	0.511922	0.910477	0.987549	0.933159	-0.21012	-0.238631	-0.231774	0.0285118	0.00685729	0.0216546
O75909	Cyclin-K	CCNK	ENSG00000090061	CCNK	0.439781	0.0404581	0.495731	0.074278	0.0020154	0.0648477	0.997111	0.158916	0.735358	0.151495	0.0253842	0.158793	0.0818344	0.250584	-0.0790884	-0.16875	-0.329673	0.160923
O75911	Short-chain dehydrogenase/reductase 3	DHRS3	ENSG00000162496	DHRS3	0.0609638	0.542669	0.0972969	0.00388976	0.253433	1.57052e-05	0.969058	0.730749	0.316061	0.0168049	0.488138	0.000318605	0.428411	-0.158795	-0.422426	0.587206	-0.263631	0.850837
O75915	PRA1 family protein 3	ARL6IP5	ENSG00000144746	ARL6IP5	0.763086	0.352611	0.0126319	0.38843	0.000163296	0.00024672	0.997111	0.569171	0.108872	0.523121	0.0053689	0.00256334	-0.044583	-0.15816	0.407485	0.113577	0.565645	-0.452068
O75923	Dysferlin	DYSF	ENSG00000135636	DYSF	0.475133	0.292498	0.0143506	0.0313586	0.135254	4.4471e-05	0.997111	0.509588	0.116726	0.0794977	0.337068	0.000717976	0.172829	-0.293	-0.654018	0.465829	-0.361019	0.826847
O75925	E3 SUMO-protein ligase PIAS1	PIAS1	ENSG00000033800	PIAS1	0.170452	0.629434	0.347402	0.0389504	0.127759	0.706467	0.997111	0.793513	0.61704	0.0930694	0.326002	0.812354	0.177055	-0.0738114	0.135739	0.250866	0.209551	0.0413156
O75928	E3 SUMO-protein ligase PIAS2	PIAS2	ENSG00000078043	PIAS2	0.552709	0.264621	0.893899	0.41107	0.232082	0.474572	0.997111	0.480036	0.956917	0.543883	0.46421	0.631021	0.102302	0.254905	-0.0304041	-0.152603	-0.28531	0.132706
O75934	Pre-mRNA-splicing factor SPF27	BCAS2	ENSG00000116752	BCAS2	0.789941	0.0082884	0.00926745	0.00191337	0.853391	0.00166491	0.997111	0.0624348	0.0928101	0.00998129	0.930437	0.0107154	0.02217	0.25472	0.239394	-0.23255	-0.0153257	-0.217224
O75935	Dynactin subunit 3	DCTN3	ENSG00000137100	DCTN3	0.713322	0.312215	0.398911	0.371711	0.811736	0.496331	0.997111	0.531585	0.661522	0.506924	0.909016	0.649686	-0.0496399	-0.1571	-0.125032	0.10746	0.032068	0.0753924
O75936	Gamma-butyrobetaine dioxygenase	BBOX1	ENSG00000129151	BBOX1	0.527259	0.00133207	0.00858068	0.000657811	0.366196	0.00507388	0.997111	0.0231757	0.0890168	0.00448965	0.605119	0.0242023	0.182768	1.28937	0.946687	-1.1066	-0.342683	-0.763919
O75937	DnaJ homolog subfamily C member 8	DNAJC8	ENSG00000126698	DNAJC8	0.633867	0.476854	0.137822	0.700996	0.414921	0.160039	0.997111	0.676439	0.378041	0.791783	0.648245	0.301375	0.0494526	0.0849167	0.169319	-0.0354641	0.0844025	-0.119867
O75940	Survival of motor neuron-related-splicing factor 30	SMNDC1	ENSG00000119953	SMNDC1	0.260184	0.00940992	0.102008	0.0353768	0.242429	0.407967	0.997111	0.0670783	0.324082	0.0865531	0.47588	0.571236	0.142053	0.37915	0.229698	-0.237098	-0.149452	-0.0876454
O75943	Cell cycle checkpoint protein RAD17	RAD17	ENSG00000152942	RAD17	0.0930718	0.39456	0.456733	0.408127	0.894731	0.314203	0.997111	0.609263	0.705549	0.541731	0.950374	0.480514	0.288539	0.169061	0.146123	0.119479	-0.022938	0.142417
O75943	Cell cycle checkpoint protein RAD17	RAD17	ENSG00000276618	RAD17	0.0930718	0.39456	0.456733	0.408127	0.894731	0.314203	0.997111	0.609263	0.705549	0.541731	0.950374	0.480514	0.288539	0.169061	0.146123	0.119479	-0.022938	0.142417
O75947	ATP synthase subunit d. mitochondrial	ATP5PD	ENSG00000167863	ATP5PD	0.71304	0.0806128	0.810292	0.0079174	0.0230905	0.898416	0.997111	0.237997	0.917409	0.0283771	0.116017	0.94191	-0.0405964	0.222459	-0.029044	-0.263055	-0.251503	-0.0115524
O75953	DnaJ homolog subfamily B member 5	DNAJB5	ENSG00000137094	DNAJB5	0.340682	0.00936602	0.186416	0.0191639	0.146085	0.510479	0.997111	0.0668118	0.441115	0.0555873	0.352215	0.661325	0.264891	0.860658	0.424758	-0.595767	-0.435901	-0.159867
O75954	Tetraspanin-9	TSPAN9	ENSG00000011105	TSPAN9	0.920699	0.0112272	0.813162	0.00163202	0.0102977	0.846337	0.997127	0.0745573	0.919285	0.00882186	0.0716168	0.909301	-0.0211562	-0.624499	-0.0567068	0.603343	0.567792	0.0355506
O75955	Flotillin-1	FLOT1	ENSG00000206480	FLOT1	0.318419	0.485965	0.72519	0.824133	0.234579	0.0924843	0.997111	0.683945	0.873103	0.882838	0.466721	0.204911	0.175388	0.140675	-0.0676673	0.0347134	-0.208342	0.243056
O75955	Flotillin-1	FLOT1	ENSG00000232280	FLOT1	0.318419	0.485965	0.72519	0.824133	0.234579	0.0924843	0.997111	0.683945	0.873103	0.882838	0.466721	0.204911	0.175388	0.140675	-0.0676673	0.0347134	-0.208342	0.243056
O75955	Flotillin-1	FLOT1	ENSG00000206379	FLOT1	0.318419	0.485965	0.72519	0.824133	0.234579	0.0924843	0.997111	0.683945	0.873103	0.882838	0.466721	0.204911	0.175388	0.140675	-0.0676673	0.0347134	-0.208342	0.243056
O75955	Flotillin-1	FLOT1	ENSG00000230143	FLOT1	0.318419	0.485965	0.72519	0.824133	0.234579	0.0924843	0.997111	0.683945	0.873103	0.882838	0.466721	0.204911	0.175388	0.140675	-0.0676673	0.0347134	-0.208342	0.243056
O75955	Flotillin-1	FLOT1	ENSG00000137312	FLOT1	0.318419	0.485965	0.72519	0.824133	0.234579	0.0924843	0.997111	0.683945	0.873103	0.882838	0.466721	0.204911	0.175388	0.140675	-0.0676673	0.0347134	-0.208342	0.243056
O75962	Triple functional domain protein	TRIO	ENSG00000038382	TRIO	0.129675	0.775831	0.863836	0.0389148	0.605222	0.105465	0.997111	0.884977	0.942926	0.0930067	0.791415	0.225541	0.173241	-0.0373092	0.0214303	0.21055	0.0587396	0.151811
O75964	ATP synthase subunit g. mitochondrial	ATP5MG	ENSG00000167283	ATP5MG	0.29487	0.309812	0.249228	0.0133713	0.0153346	0.791994	0.997111	0.529165	0.515065	0.0424155	0.0900213	0.873142	-0.147813	0.164695	-0.178286	-0.312508	-0.342981	0.0304732
O75970	Multiple PDZ domain protein	MPDZ	ENSG00000107186	MPDZ	0.197808	0.84228	0.90659	0.242177	0.924917	0.180713	0.997111	0.919908	0.961677	0.368726	0.964669	0.326818	0.208997	0.0374036	0.0214524	0.171594	-0.0159513	0.187545
O75976	Carboxypeptidase D	CPD	ENSG00000108582	CPD	0.0251636	0.212787	0.0511049	4.91495e-05	0.474104	2.13071e-07	0.869678	0.420777	0.227363	0.000672693	0.698132	1.10463e-05	0.422421	-0.268993	-0.402823	0.691414	-0.13383	0.825244
O75995	SAM and SH3 domain-containing protein 3	SASH3	ENSG00000122122	SASH3	0.0331992	0.0602378	0.0476944	0.956845	0.992506	0.96162	0.911203	0.200549	0.219446	0.973344	0.996974	0.97766	-0.556124	-0.56883	-0.566368	0.0127063	0.00246235	0.010244
O76003	Glutaredoxin-3	GLRX3	ENSG00000108010	GLRX3	0.18173	0.0320465	0.759285	0.201088	0.0051711	0.0421969	0.997111	0.138276	0.891057	0.323234	0.0457257	0.1156	0.160007	0.296254	-0.0401608	-0.136247	-0.336414	0.200168
O76011	Keratin. type I cuticular Ha4	KRT34	ENSG00000292033	KRT34	0.36317	0.689088	0.983035	0.154429	0.674133	0.278186	0.997111	0.830904	0.99339	0.266174	0.832267	0.443275	0.312064	-0.164407	-0.00808	0.476471	0.156327	0.320144
O76011	Keratin. type I cuticular Ha4	KRT34	ENSG00000131737	KRT34	0.36317	0.689088	0.983035	0.154429	0.674133	0.278186	0.997111	0.830904	0.99339	0.266174	0.832267	0.443275	0.312064	-0.164407	-0.00808	0.476471	0.156327	0.320144
O76013	Keratin. type I cuticular Ha6	KRT36	ENSG00000126337	KRT36	0.676636	0.27018	0.960686	0.0837968	0.264549	0.604893	0.997111	0.486219	0.984687	0.166421	0.500201	0.739018	0.15214	-0.505986	-0.0208017	0.658125	0.485184	0.172941
O76021	Ribosomal L1 domain-containing protein 1	RSL1D1	ENSG00000171490	RSL1D1	0.646453	0.000799998	0.152588	1.84582e-06	0.0198968	0.0139617	0.997111	0.0181681	0.39724	6.64817e-05	0.106653	0.0513682	-0.0630426	0.537	0.216011	-0.600042	-0.320989	-0.279054
O76024	Wolframin	WFS1	ENSG00000109501	WFS1	0.612482	0.120921	0.525263	0.0105253	0.0133591	0.816733	0.997111	0.301935	0.756627	0.0352963	0.0834365	0.889381	0.123259	-0.434909	0.169485	0.558168	0.604394	-0.0462263
O76027	Annexin A9	ANXA9	ENSG00000143412	ANXA9	0.240771	0.416823	0.617942	0.918697	0.699336	0.517843	0.997111	0.628004	0.815135	0.950318	0.846575	0.667713	0.35741	0.323547	0.177137	0.0338626	-0.14641	0.180273
O76031	ATP-dependent Clp protease ATP-binding subunit clpX-like. mitochondrial	CLPX	ENSG00000166855	CLPX	0.971743	0.0164408	0.71798	0.0017912	0.0016632	0.660204	0.998688	0.0922719	0.86973	0.00947764	0.0225234	0.778926	-0.00393334	0.308385	-0.0439694	-0.312318	-0.352354	0.040036
O76039	Cyclin-dependent kinase-like 5	CDKL5	ENSG00000008086	CDKL5	0.378347	0.966024	0.150153	0.31117	0.0827869	0.00139478	0.997111	0.982959	0.394172	0.445117	0.251556	0.00933579	0.256686	0.0141314	-0.459868	0.242554	-0.473999	0.716553
O76041	Nebulette	NEBL	ENSG00000078114	NEBL	0.455519	0.199172	0.631851	0.0140857	0.370312	0.137239	0.997111	0.403546	0.82328	0.0440533	0.609254	0.271679	0.21916	-0.458697	-0.165086	0.677857	0.29361	0.384246
O76054	SEC14-like protein 2	SEC14L2	ENSG00000100003	SEC14L2	0.11508	0.749485	0.987795	0.181893	0.701238	0.0524914	0.997111	0.86778	0.994781	0.301442	0.846822	0.136584	0.40415	0.0947755	-0.00428737	0.309375	-0.0990628	0.408438
O76061	Stanniocalcin-2	STC2	ENSG00000113739	STC2	0.403984	0.604082	0.220948	0.166857	0.55942	0.0125634	0.997111	0.77618	0.483071	0.282651	0.761129	0.0474479	0.402451	-0.311655	-0.629032	0.714105	-0.317378	1.03148
O76062	Delta(14)-sterol reductase TM7SF2	TM7SF2	ENSG00000149809	TM7SF2	0.411281	0.721722	0.950555	0.192128	0.745383	0.308647	0.997111	0.851781	0.981044	0.313096	0.87079	0.474717	-0.187214	0.0974614	0.0160748	-0.284676	-0.0813866	-0.203289
O76070	Gamma-synuclein	SNCG	ENSG00000173267	SNCG	0.00568199	0.0520513	0.0161413	5.00818e-08	0.678573	2.68062e-10	0.658446	0.184432	0.123098	5.64934e-06	0.834697	4.91366e-08	-1.31451	1.05607	1.25053	-2.37058	0.194459	-2.56504
O76071	Probable cytosolic iron-sulfur protein assembly protein CIAO1	CIAO1	ENSG00000144021	CIAO1	0.867665	0.294654	0.0812643	0.123944	0.00195036	0.0336298	0.997111	0.511954	0.287747	0.224904	0.0249525	0.0975996	-0.0177587	0.128537	-0.204457	-0.146296	-0.332994	0.186698
O76074	cGMP-specific 3'.5'-cyclic phosphodiesterase	PDE5A	ENSG00000138735	PDE5A	0.19905	0.00138356	0.0649389	5.83377e-08	0.0960499	8.21888e-05	0.997111	0.0233974	0.256088	6.43911e-06	0.275593	0.00111157	0.2267	-0.655917	-0.360347	0.882617	0.295571	0.587046
O76075	DNA fragmentation factor subunit beta	DFFB	ENSG00000169598	DFFB	0.910248	0.35656	0.343605	0.198561	0.988421	0.174454	0.997111	0.573052	0.613141	0.320627	0.995305	0.319154	-0.0139647	0.135704	0.133755	-0.149669	-0.00194952	-0.14772
O76076	CCN family member 5	CCN5	ENSG00000064205	CCN5	0.719777	0.597271	0.0609062	0.211562	0.0792947	0.00125568	0.997111	0.770618	0.247899	0.335395	0.245434	0.00862754	0.211954	-0.333815	-1.17125	0.545769	-0.837434	1.3832
O76080	AN1-type zinc finger protein 5	ZFAND5	ENSG00000107372	ZFAND5	0.599898	0.00261369	0.0966019	0.00122646	0.128165	0.113595	0.997111	0.0328207	0.315161	0.00711677	0.326455	0.238117	0.0756518	0.565703	0.292336	-0.490051	-0.273367	-0.216684
O76094	Signal recognition particle subunit SRP72	SRP72	ENSG00000174780	SRP72	0.218937	0.985262	0.000479747	0.160057	0.000118521	0.00138814	0.997111	0.993098	0.0174816	0.273194	0.00444022	0.00930718	-0.0887558	0.00152987	-0.280097	-0.0902857	-0.281627	0.191341
O76095	Protein JTB	JTB	ENSG00000143543	JTB	0.37419	0.584937	0.0413213	0.776596	0.00506997	0.000243278	0.997111	0.762751	0.204613	0.849434	0.045288	0.00253528	0.139905	0.0995191	-0.360462	0.0403859	-0.459981	0.500367
O77932	Decapping and exoribonuclease protein	DXO	ENSG00000204348	DXO	0.618182	0.00360707	0.0529962	0.00105425	0.218946	0.0420052	0.997111	0.0383298	0.231282	0.00635774	0.447746	0.115277	0.0916321	0.631455	0.400817	-0.539823	-0.230638	-0.309185
O77932	Decapping and exoribonuclease protein	DXO	ENSG00000225682	DXO	0.618182	0.00360707	0.0529962	0.00105425	0.218946	0.0420052	0.997111	0.0383298	0.231282	0.00635774	0.447746	0.115277	0.0916321	0.631455	0.400817	-0.539823	-0.230638	-0.309185
O77932	Decapping and exoribonuclease protein	DXO	ENSG00000206346	DXO	0.618182	0.00360707	0.0529962	0.00105425	0.218946	0.0420052	0.997111	0.0383298	0.231282	0.00635774	0.447746	0.115277	0.0916321	0.631455	0.400817	-0.539823	-0.230638	-0.309185
O77932	Decapping and exoribonuclease protein	DXO	ENSG00000236765	DXO	0.618182	0.00360707	0.0529962	0.00105425	0.218946	0.0420052	0.997111	0.0383298	0.231282	0.00635774	0.447746	0.115277	0.0916321	0.631455	0.400817	-0.539823	-0.230638	-0.309185
O77932	Decapping and exoribonuclease protein	DXO	ENSG00000224313	DXO	0.618182	0.00360707	0.0529962	0.00105425	0.218946	0.0420052	0.997111	0.0383298	0.231282	0.00635774	0.447746	0.115277	0.0916321	0.631455	0.400817	-0.539823	-0.230638	-0.309185
O77932	Decapping and exoribonuclease protein	DXO	ENSG00000234798	DXO	0.618182	0.00360707	0.0529962	0.00105425	0.218946	0.0420052	0.997111	0.0383298	0.231282	0.00635774	0.447746	0.115277	0.0916321	0.631455	0.400817	-0.539823	-0.230638	-0.309185
O94760	N(G).N(G)-dimethylarginine dimethylaminohydrolase 1	DDAH1	ENSG00000153904	DDAH1	0.266335	0.122136	0.228546	0.0013161	0.644744	0.00329811	0.997111	0.303776	0.490591	0.00751505	0.814435	0.0174872	0.267314	-0.427884	-0.317523	0.695198	0.110361	0.584837
O94762	ATP-dependent DNA helicase Q5	RECQL5	ENSG00000108469	RECQL5	0.607934	0.871329	0.483992	0.438491	0.34565	0.754343	0.997111	0.937055	0.725621	0.570194	0.586947	0.846728	0.0626081	-0.022937	0.094287	0.0855452	0.117224	-0.0316788
O94763	Unconventional prefoldin RPB5 interactor 1	URI1	ENSG00000105176	URI1	0.471335	0.295901	0.133501	0.587948	0.648839	0.258131	0.997111	0.513133	0.372371	0.701777	0.816217	0.420923	0.0886263	0.147916	0.204183	-0.0592896	0.056267	-0.115557
O94766	Galactosylgalactosylxylosylprotein 3-beta-glucuronosyltransferase 3	B3GAT3	ENSG00000149541	B3GAT3	0.457118	0.631267	0.57959	0.146283	0.245516	0.867689	0.997111	0.794794	0.79176	0.255374	0.47927	0.923154	-0.104522	0.0775018	-0.0853348	-0.182024	-0.162837	-0.0191874
O94768	Serine/threonine-protein kinase 17B	STK17B	ENSG00000081320	STK17B	0.287609	0.846896	0.621578	0.353069	0.453267	0.0585222	0.997111	0.922963	0.817489	0.487918	0.682388	0.147737	-0.212713	-0.0447683	0.11045	-0.167944	0.155218	-0.323163
O94769	Extracellular matrix protein 2	ECM2	ENSG00000106823	ECM2	0.96511	0.00204107	0.937706	0.000113411	0.000663651	0.960022	0.997245	0.0287401	0.974936	0.00122415	0.0132279	0.976866	-0.0158667	-1.2893	-0.031204	1.27343	1.25809	0.0153373
O94769	Extracellular matrix protein 2	ECM2	ENSG00000291357	ECM2	0.96511	0.00204107	0.937706	0.000113411	0.000663651	0.960022	0.997245	0.0287401	0.974936	0.00122415	0.0132279	0.976866	-0.0158667	-1.2893	-0.031204	1.27343	1.25809	0.0153373
O94776	Metastasis-associated protein MTA2	MTA2	ENSG00000149480	MTA2	0.373325	3.97035e-05	4.82547e-05	1.57264e-05	0.782129	1.32889e-05	0.997111	0.00587999	0.00446247	0.000296204	0.891981	0.000279529	0.0811577	0.439356	0.414255	-0.358198	-0.025101	-0.333097
O94779	Contactin-5	CNTN5	ENSG00000149972	CNTN5	0.421273	0.985102	0.421194	0.372224	0.40245	0.0368821	0.997111	0.993035	0.678418	0.507556	0.637031	0.104584	0.169538	-0.00462633	-0.182686	0.174164	-0.17806	0.352224
O94782	Ubiquitin carboxyl-terminal hydrolase 1	USP1	ENSG00000162607	USP1	0.602374	0.463685	0.651719	0.180972	0.233198	0.997999	0.997111	0.666366	0.835156	0.300401	0.465161	0.998781	0.0842739	-0.1631	0.0846253	0.247374	0.247725	-0.000351335
O94788	Retinal dehydrogenase 2	ALDH1A2	ENSG00000128918	ALDH1A2	0.910162	0.0143515	0.147708	0.00248733	0.212766	0.0725459	0.997111	0.0850697	0.391131	0.0121352	0.439535	0.171349	-0.0356943	-0.896921	-0.50335	0.861227	0.393571	0.467655
O94804	Serine/threonine-protein kinase 10	STK10	ENSG00000072786	STK10	0.390163	0.0119963	0.0306821	0.0220569	0.59689	0.0643941	0.997111	0.0777413	0.174103	0.0614088	0.786542	0.15806	-0.136865	-0.463092	-0.379196	0.326228	0.0838964	0.242331
O94805	Actin-like protein 6B	ACTL6B	ENSG00000077080	ACTL6B	0.136826	0.612177	0.183516	0.405843	0.439923	0.942548	0.997111	0.781786	0.437952	0.539635	0.670699	0.968203	0.258111	0.109871	0.269647	0.14824	0.159775	-0.0115353
O94806	Serine/threonine-protein kinase D3	PRKD3	ENSG00000115825	PRKD3	0.994597	0.263122	0.0661067	0.152047	0.462171	0.0168797	0.999852	0.478891	0.259299	0.263331	0.688094	0.0590302	0.00104597	-0.203126	-0.324672	0.204172	-0.121546	0.325718
O94808	Glutamine--fructose-6-phosphate aminotransferase [isomerizing] 2	GFPT2	ENSG00000131459	GFPT2	0.304367	0.00826549	0.00479781	0.0231388	0.935196	0.0114407	0.997111	0.0624348	0.066374	0.0636442	0.96948	0.0442997	-0.193028	-0.574712	-0.590044	0.381684	-0.0153312	0.397016
O94811	Tubulin polymerization-promoting protein	TPPP	ENSG00000171368	TPPP	0.128829	0.185541	0.232666	0.991877	0.858475	0.835931	0.997111	0.386795	0.495882	0.994979	0.933204	0.901537	0.465691	0.468355	0.413501	-0.00266402	-0.0548536	0.0521896
O94813	Slit homolog 2 protein	SLIT2	ENSG00000145147	SLIT2	0.331647	0.138361	0.64815	0.00296277	0.242634	0.0831815	0.997111	0.326449	0.832875	0.0137614	0.47588	0.189028	0.21342	-0.374173	-0.111979	0.587592	0.262194	0.325399
O94817	Ubiquitin-like protein ATG12	ATG12	ENSG00000145782	ATG12	0.0728381	0.912395	0.558469	0.0609115	0.441173	0.00320929	0.98853	0.956761	0.779349	0.130343	0.672005	0.0171809	0.279465	0.0196196	-0.0995665	0.259845	-0.119186	0.379031
O94819	Kelch repeat and BTB domain-containing protein 11	KBTBD11	ENSG00000176595	KBTBD11	0.0180693	0.183521	0.873086	3.05034e-05	0.183649	0.00270656	0.869678	0.384877	0.948013	0.000485453	0.404452	0.0153751	0.496523	-0.32368	-0.0367408	0.820203	0.286939	0.533264
O94819	Kelch repeat and BTB domain-containing protein 11	KBTBD11	ENSG00000273645	KBTBD11	0.0180693	0.183521	0.873086	3.05034e-05	0.183649	0.00270656	0.869678	0.384877	0.948013	0.000485453	0.404452	0.0153751	0.496523	-0.32368	-0.0367408	0.820203	0.286939	0.533264
O94822	E3 ubiquitin-protein ligase listerin	LTN1	ENSG00000198862	LTN1	0.926102	0.999925	0.682378	0.917062	0.652544	0.509258	0.997178	0.999925	0.850694	0.949468	0.818871	0.660626	0.00912618	1.06489e-05	-0.0441479	0.00911553	-0.0441585	0.053274
O94822	E3 ubiquitin-protein ligase listerin	LTN1	ENSG00000291534	LTN1	0.926102	0.999925	0.682378	0.917062	0.652544	0.509258	0.997178	0.999925	0.850694	0.949468	0.818871	0.660626	0.00912618	1.06489e-05	-0.0441479	0.00911553	-0.0441585	0.053274
O94823	Phospholipid-transporting ATPase VB	ATP10B	ENSG00000118322	ATP10B	0.328673	0.725347	0.259635	0.529743	0.0977018	0.00397607	0.997111	0.854267	0.525776	0.653034	0.278524	0.0201652	0.206677	0.0878492	-0.258025	0.118828	-0.345875	0.464703
O94826	Mitochondrial import receptor subunit TOM70	TOMM70	ENSG00000154174	TOMM70	0.927025	0.325862	0.715089	0.243682	0.125642	0.548805	0.997178	0.544257	0.868685	0.370271	0.323891	0.693778	0.00996886	0.123049	-0.0435606	-0.11308	-0.166609	0.0535295
O94827	Pleckstrin homology domain-containing family G member 5	PLEKHG5	ENSG00000171680	PLEKHG5	0.983096	0.336961	0.418046	0.227118	0.825963	0.291241	0.999401	0.554953	0.67568	0.352969	0.917436	0.457124	-0.00358729	-0.193067	-0.153831	0.18948	0.0392367	0.150243
O94829	Importin-13	IPO13	ENSG00000117408	IPO13	0.0238432	0.0568698	0.367147	0.952658	0.223687	0.118294	0.869678	0.194008	0.633299	0.970624	0.453667	0.245336	0.237085	0.231487	0.103164	0.00559739	-0.128323	0.13392
O94830	Phospholipase DDHD2	DDHD2	ENSG00000085788	DDHD2	0.45399	0.0735629	0.790328	0.00178175	0.0790405	0.20975	0.997111	0.224739	0.908683	0.00944235	0.244973	0.362585	0.111032	-0.305954	-0.0434828	0.416985	0.262471	0.154515
O94832	Unconventional myosin-Id	MYO1D	ENSG00000176658	MYO1D	0.284206	0.00174597	0.180666	2.95656e-07	6.60342e-07	0.627183	0.997111	0.0269105	0.434909	2.10758e-05	0.00016946	0.755903	0.189927	-0.645031	0.260473	0.834959	0.905505	-0.0705459
O94842	TOX high mobility group box family member 4	TOX4	ENSG00000092203	TOX4	0.498535	0.0368943	0.136664	0.0523151	0.457712	0.243448	0.997111	0.150405	0.376652	0.116287	0.685532	0.404567	0.0997942	0.355427	0.24446	-0.255633	-0.110967	-0.144666
O94851	[F-actin]-monooxygenase MICAL2	MICAL2	ENSG00000133816	MICAL2	0.219303	0.292209	0.557429	0.00715888	0.0670294	0.482509	0.997111	0.509258	0.778672	0.0263013	0.22224	0.638003	0.259337	-0.257983	0.136479	0.51732	0.394462	0.122858
O94854	Microtubule-actin cross-linking factor 1. isoforms 6/7	MACF1	NA	NA	0.845618	0.879341	0.952343	0.983991	0.910164	0.869642	0.997111	0.940155	0.981901	0.990409	0.957454	0.924246	-0.0498543	-0.0452753	-0.0166662	-0.00457901	0.0286091	-0.0331881
O94855	Protein transport protein Sec24D	SEC24D	ENSG00000150961	SEC24D	0.993562	9.77763e-05	0.440581	6.33799e-07	0.000244201	0.298206	0.999852	0.00835044	0.693539	3.33767e-05	0.00692464	0.464299	0.00111377	-0.630005	-0.116781	0.631119	0.513223	0.117895
O94856	Neurofascin	NFASC	ENSG00000163531	NFASC	0.954306	0.000160971	0.191529	5.83664e-06	0.00748594	0.122305	0.997245	0.00999367	0.448255	0.000147353	0.0580387	0.251269	-0.0133574	-1.03491	-0.349749	1.02155	0.685162	0.336392
O94864	STAGA complex 65 subunit gamma	SUPT7L	ENSG00000119760	SUPT7L	0.840973	0.00866791	0.363727	0.00228053	0.0482361	0.341028	0.997111	0.0641038	0.630304	0.0113805	0.182236	0.509556	0.027857	0.447194	0.142188	-0.419337	-0.305006	-0.114331
O94868	F-BAR and double SH3 domains protein 2	FCHSD2	ENSG00000137478	FCHSD2	0.0311779	0.0141498	0.125765	0.449117	0.273357	0.598913	0.899725	0.0846869	0.360371	0.580555	0.510058	0.734158	-0.267743	-0.350977	-0.212417	0.083234	0.13856	-0.0553264
O94874	E3 UFM1-protein ligase 1	UFL1	ENSG00000014123	UFL1	0.258687	0.207242	0.108074	0.718236	0.752061	0.438336	0.997111	0.413878	0.334108	0.804532	0.874895	0.598857	-0.100082	-0.128484	-0.15634	0.0284018	-0.0278557	0.0562574
O94875	Sorbin and SH3 domain-containing protein 2	SORBS2	ENSG00000154556	SORBS2	0.26507	0.0711484	0.189064	0.000402023	0.000529504	0.685306	0.997111	0.221047	0.445328	0.00315178	0.011371	0.798125	0.290485	-0.541937	0.378003	0.832422	0.91994	-0.0875179
O94876	Transmembrane and coiled-coil domains protein 1	TMCC1	ENSG00000172765	TMCC1	0.598216	0.940894	0.345525	0.512033	0.362819	0.0597294	0.997111	0.971711	0.61532	0.637402	0.602156	0.149871	0.0641666	-0.0107119	-0.126858	0.0748785	-0.116146	0.191025
O94880	PHD finger protein 14	PHF14	ENSG00000106443	PHF14	0.111397	0.000925572	0.0339564	0.0116343	0.127843	0.366773	0.997111	0.0195897	0.183941	0.0381068	0.32601	0.532521	0.14446	0.349128	0.211467	-0.204667	-0.13766	-0.0670069
O94885	SAM and SH3 domain-containing protein 1	SASH1	ENSG00000111961	SASH1	0.630652	0.152174	6.01927e-06	0.193099	0.00121409	7.88012e-08	0.997111	0.346203	0.00115994	0.31412	0.0188747	4.7952e-06	-0.0685508	-0.242874	-0.73643	0.174323	-0.493556	0.667879
O94886	CSC1-like protein 1	TMEM63A	ENSG00000196187	TMEM63A	0.0387966	0.402616	0.0749469	0.000754722	0.317625	1.72171e-06	0.917152	0.6162	0.276538	0.00497894	0.558233	6.04867e-05	0.390103	-0.180785	-0.368031	0.570888	-0.187246	0.758134
O94887	FERM. ARHGEF and pleckstrin domain-containing protein 2	FARP2	ENSG00000006607	FARP2	0.0151425	0.542371	0.998865	0.000493359	0.481399	0.00317675	0.80706	0.730731	0.999157	0.00362255	0.703369	0.017064	0.336962	-0.0964619	0.000214728	0.433424	0.0966767	0.336747
O94888	UBX domain-containing protein 7	UBXN7	ENSG00000163960	UBXN7	0.956595	0.0072133	0.00325498	0.000449779	0.884385	7.36275e-05	0.997245	0.057488	0.0529514	0.00341104	0.945866	0.00102531	-0.00726667	0.416031	0.435379	-0.423298	0.019348	-0.442646
O94898	Leucine-rich repeats and immunoglobulin-like domains protein 2	LRIG2	ENSG00000198799	LRIG2	0.0607509	0.15756	0.292353	0.811588	0.00862796	0.000670419	0.969058	0.353752	0.56209	0.873933	0.0636106	0.00538486	0.268131	0.237538	-0.176717	0.0305935	-0.414255	0.444849
O94901	SUN domain-containing protein 1	SUN1	ENSG00000164828	SUN1	0.0323322	0.521602	0.933286	0.11267	0.517596	0.012634	0.911203	0.71428	0.973398	0.208765	0.733149	0.0476444	0.270793	0.0927036	0.0115439	0.178089	-0.0811597	0.259249
O94903	Pyridoxal phosphate homeostasis protein	PLPBP	ENSG00000147471	PLPBP	0.416037	0.044168	0.00266477	0.0906354	0.31343	0.00241354	0.997111	0.166422	0.0482521	0.176474	0.553763	0.0140767	-0.0991629	-0.283204	-0.40574	0.184041	-0.122537	0.306577
O94905	Erlin-2	ERLIN2	ENSG00000147475	ERLIN2	0.271914	0.223479	0.1552	0.00535102	0.872095	0.00134835	0.997111	0.432194	0.400787	0.0211588	0.939553	0.00909978	0.183648	-0.233941	-0.260721	0.417589	-0.0267793	0.444369
O94906	Pre-mRNA-processing factor 6	PRPF6	ENSG00000101161	PRPF6	0.711122	0.000400943	0.193047	9.12865e-07	0.00719916	0.0290648	0.997111	0.0136281	0.450268	4.04121e-05	0.0565504	0.0884852	-0.0380312	0.424296	0.146809	-0.462327	-0.277487	-0.18484
O94910	Adhesion G protein-coupled receptor L1	ADGRL1	ENSG00000288324	ADGRL1	0.353787	0.00760332	0.441422	0.0122227	0.0306085	0.95776	0.997111	0.0595781	0.693896	0.0395293	0.138058	0.975472	-0.210273	-0.715689	-0.200087	0.505416	0.515603	-0.0101863
O94910	Adhesion G protein-coupled receptor L1	ADGRL1	ENSG00000072071	ADGRL1	0.353787	0.00760332	0.441422	0.0122227	0.0306085	0.95776	0.997111	0.0595781	0.693896	0.0395293	0.138058	0.975472	-0.210273	-0.715689	-0.200087	0.505416	0.515603	-0.0101863
O94911	ABC-type organic anion transporter ABCA8	ABCA8	ENSG00000141338	ABCA8	0.998784	0.00292432	0.464246	0.000105879	0.00773829	0.321404	0.999852	0.0349048	0.711184	0.00115869	0.0591463	0.488147	0.000356433	-0.802392	-0.187777	0.802748	0.614615	0.188134
O94913	Pre-mRNA cleavage complex 2 protein Pcf11	PCF11	ENSG00000165494	PCF11	0.781743	0.815585	0.95895	0.540221	0.748236	0.793574	0.997111	0.906012	0.984559	0.661587	0.872374	0.873978	0.0363486	-0.0351663	0.0075049	0.0715149	0.0426712	0.0288437
O94915	Protein furry homolog-like	FRYL	ENSG00000075539	FRYL	0.923436	0.679483	0.00718885	0.670293	0.0128563	0.000546428	0.997128	0.824824	0.0813195	0.769551	0.0818953	0.00459718	-0.0110445	-0.0545806	-0.341705	0.0435361	-0.287124	0.33066
O94916	Nuclear factor of activated T-cells 5	NFAT5	ENSG00000102908	NFAT5	0.883032	0.923155	0.186511	0.781197	0.204925	0.0551413	0.997111	0.962343	0.441239	0.852449	0.430189	0.141326	0.0310147	-0.0246099	-0.31858	0.0556246	-0.29397	0.349595
O94919	Endonuclease domain-containing 1 protein	ENDOD1	ENSG00000149218	ENDOD1	0.431031	0.0235325	0.00958597	0.0405654	0.806504	0.0120205	0.997111	0.11492	0.0941417	0.0957912	0.907455	0.0458701	-0.125317	-0.416572	-0.455391	0.291255	-0.0388196	0.330075
O94921	Cyclin-dependent kinase 14	CDK14	ENSG00000058091	CDK14	0.399796	0.0794018	0.359966	0.00118217	0.356231	0.0321143	0.997111	0.235414	0.62764	0.00691081	0.596198	0.094728	0.185892	-0.440408	-0.231352	0.6263	0.209056	0.417244
O94923	D-glucuronyl C5-epimerase	GLCE	ENSG00000138604	GLCE	0.21685	0.195069	0.135807	0.00242283	0.882437	0.000547737	0.997111	0.398803	0.375633	0.0119239	0.945139	0.00460108	0.197596	-0.238317	-0.261852	0.435913	-0.0235353	0.459448
O94925	Glutaminase kidney isoform. mitochondrial	GLS	ENSG00000115419	GLS	0.840605	0.613768	0.0799509	0.380241	0.177601	0.0100582	0.997111	0.782883	0.285755	0.515135	0.396266	0.0403636	0.0392747	-0.113302	-0.376252	0.152576	-0.26295	0.415527
O94927	HAUS augmin-like complex subunit 5	HAUS5	ENSG00000249115	HAUS5	0.655986	0.00968145	0.725835	0.00490252	0.0101808	0.943769	0.997111	0.0682087	0.87347	0.019805	0.0709956	0.968863	0.0485145	0.333331	0.0421423	-0.284817	-0.291189	0.00637215
O94941	RING finger protein 37	UBOX5	ENSG00000185019	UBOX5	0.398436	0.146234	0.0637947	0.32409	0.70005	0.12532	0.997111	0.337021	0.253819	0.457919	0.846647	0.255544	0.169267	0.344556	0.424747	-0.175289	0.0801909	-0.25548
O94952	F-box only protein 21	FBXO21	ENSG00000135108	FBXO21	0.354356	0.00669816	0.125383	0.0135734	0.140649	0.355857	0.997111	0.0549582	0.360255	0.0428843	0.345233	0.523647	0.137217	0.470156	0.249372	-0.332939	-0.220784	-0.112155
O94953	Lysine-specific demethylase 4B	KDM4B	ENSG00000127663	KDM4B	0.10689	0.816059	0.623785	0.0364291	0.42292	0.190614	0.997111	0.906012	0.818294	0.0884583	0.655386	0.338931	0.239274	-0.0400993	0.0802823	0.279373	0.120382	0.158992
O94955	Rho-related BTB domain-containing protein 3	RHOBTB3	ENSG00000164292	RHOBTB3	0.535424	0.000784395	0.0179203	0.000287739	0.196557	0.0166905	0.997111	0.0180901	0.129726	0.0024131	0.420319	0.0585871	-0.153411	-0.962211	-0.645373	0.8088	0.316838	0.491962
O94956	Solute carrier organic anion transporter family member 2B1	SLCO2B1	ENSG00000137491	SLCO2B1	0.496599	0.000312161	0.124247	9.84904e-05	0.0157418	0.219843	0.997111	0.0123358	0.358132	0.00110372	0.0911906	0.375029	-0.139949	-0.867179	-0.355257	0.72723	0.511922	0.215308
O94964	Protein SOGA1	SOGA1	ENSG00000149639	MTCL2	0.697679	0.0656733	0.152445	0.0051579	0.000264337	0.14974	0.997111	0.211196	0.39717	0.0205935	0.00735344	0.2886	-0.0551154	0.301371	-0.223094	-0.356487	-0.524465	0.167979
O94966	Ubiquitin carboxyl-terminal hydrolase 19	USP19	ENSG00000172046	USP19	0.297569	0.422813	0.391704	0.0281284	0.0628717	0.899767	0.997111	0.631941	0.656337	0.0734328	0.213348	0.942557	-0.110959	0.0980743	-0.0999732	-0.209034	-0.198048	-0.0109861
O94967	WD repeat-containing protein 47	WDR47	ENSG00000085433	WDR47	0.910617	0.141775	0.000489164	0.0434919	0.0284588	2.48256e-06	0.997111	0.33083	0.0175569	0.101372	0.131709	7.80863e-05	0.0126984	-0.19152	-0.442012	0.204219	-0.250491	0.45471
O94972	E3 ubiquitin-protein ligase TRIM37	TRIM37	ENSG00000108395	TRIM37	0.547453	0.743786	0.216914	0.324626	0.120787	0.352861	0.997111	0.864423	0.478124	0.45855	0.31682	0.521258	-0.0766338	0.052646	-0.184472	-0.12928	-0.237118	0.107838
O94973	AP-2 complex subunit alpha-2	AP2A2	ENSG00000183020	AP2A2	0.37917	0.00917209	1.05776e-06	1.83588e-05	0.0130298	3.19292e-13	0.997111	0.0660096	0.000400635	0.000331877	0.0823081	2.54691e-10	0.0948624	-0.325468	-0.594193	0.420331	-0.268724	0.689055
O94979	Protein transport protein Sec31A	SEC31A	ENSG00000138674	SEC31A	0.982039	0.00222933	0.251347	9.76103e-05	0.0220673	0.132473	0.999401	0.0303906	0.516982	0.00109576	0.112934	0.265438	-0.00175944	-0.277904	-0.0984351	0.276144	0.179469	0.0966756
O94985	Calsyntenin-1	CLSTN1	ENSG00000171603	CLSTN1	0.676883	0.19782	0.000233429	0.0337052	0.00913885	1.04554e-07	0.997111	0.40207	0.011197	0.0834904	0.0657395	6.06352e-06	0.0808432	-0.28766	-0.795847	0.368503	-0.508187	0.87669
O94988	Protein FAM13A	FAM13A	ENSG00000138640	FAM13A	0.280642	0.594887	0.666983	0.0598823	0.897091	0.0662947	0.997111	0.768889	0.842527	0.128785	0.951896	0.161183	0.180624	-0.10477	-0.0819635	0.285394	0.0228066	0.262587
O94992	Protein HEXIM1	HEXIM1	ENSG00000186834	HEXIM1	0.400257	0.0171949	0.274701	0.0322405	0.129097	0.656328	0.997111	0.0947429	0.541229	0.0809561	0.327261	0.776803	0.131091	0.429472	0.189317	-0.298382	-0.240155	-0.0582267
O95049	Tight junction protein ZO-3	TJP3	ENSG00000105289	TJP3	0.195952	0.324457	0.702486	0.88036	0.127134	0.039545	0.997111	0.543064	0.862582	0.923489	0.325455	0.110097	0.286567	0.255937	-0.0932205	0.0306298	-0.349158	0.379787
O95059	Ribonuclease P protein subunit p14	RPP14	ENSG00000163684	RPP14	0.677522	0.2607	0.793749	0.0601761	0.119808	0.877982	0.997111	0.476256	0.90972	0.129201	0.315614	0.928547	-0.0470181	0.149408	-0.0326177	-0.196426	-0.182026	-0.0144004
O95070	Protein YIF1A	YIF1A	ENSG00000174851	YIF1A	0.676185	0.259314	0.305886	0.0548253	0.860927	0.0612078	0.997111	0.475485	0.575826	0.120458	0.934073	0.152759	0.0559429	-0.173879	-0.150498	0.229821	0.0233802	0.206441
O95071	E3 ubiquitin-protein ligase UBR5	UBR5	ENSG00000104517	UBR5	0.784013	0.00157041	0.332752	0.000169915	0.00924064	0.336523	0.997111	0.0252668	0.602745	0.00164545	0.0662859	0.50444	0.0224924	0.301896	0.0872248	-0.279403	-0.214671	-0.0647323
O95072	Meiotic recombination protein REC8 homolog	REC8	ENSG00000285007	REC8	0.800151	0.206098	0.0987994	0.0925269	0.827227	0.02457	0.997111	0.412317	0.319039	0.179341	0.917899	0.0782291	0.0748885	-0.486572	-0.568191	0.56146	-0.0816198	0.64308
O95072	Meiotic recombination protein REC8 homolog	REC8	ENSG00000100918	REC8	0.800151	0.206098	0.0987994	0.0925269	0.827227	0.02457	0.997111	0.412317	0.319039	0.179341	0.917899	0.0782291	0.0748885	-0.486572	-0.568191	0.56146	-0.0816198	0.64308
O95081	Arf-GAP domain and FG repeat-containing protein 2	AGFG2	ENSG00000106351	AGFG2	0.691659	0.601209	0.512839	0.818457	0.186724	0.175069	0.997111	0.773845	0.748087	0.879182	0.407709	0.319743	-0.0754182	-0.114243	0.136465	0.038825	0.250708	-0.211883
O95084	Serine protease 23	PRSS23	ENSG00000150687	PRSS23	0.364268	0.351219	0.154112	0.0238054	0.602789	0.00268504	0.997111	0.568025	0.398975	0.0650095	0.790095	0.0153014	0.219714	-0.257945	-0.382418	0.477659	-0.124474	0.602132
O95104	SR-related and CTD-associated factor 4	SCAF4	ENSG00000156304	SCAF4	0.842789	0.699695	0.721717	0.475223	0.406824	0.814717	0.997111	0.836084	0.871818	0.604481	0.640302	0.888521	-0.0257857	0.058221	-0.050768	-0.0840066	-0.108989	0.0249823
O95136	Sphingosine 1-phosphate receptor 2	S1PR2	ENSG00000267534	S1PR2	0.559423	0.657743	0.248113	0.206408	0.435384	0.0215975	0.997111	0.81281	0.513794	0.329771	0.667494	0.0712628	0.142725	-0.125218	-0.315219	0.267943	-0.190001	0.457944
O95139	NADH dehydrogenase [ubiquinone] 1 beta subcomplex subunit 6	NDUFB6	ENSG00000165264	NDUFB6	0.877726	0.108546	0.434283	0.0576566	0.31987	0.391047	0.997111	0.282296	0.687986	0.125232	0.560346	0.555892	0.0184123	0.221428	0.10265	-0.203015	-0.118777	-0.084238
O95140	Mitofusin-2	MFN2	ENSG00000116688	MFN2	0.672195	0.982894	0.218292	0.614769	0.168139	0.258032	0.997111	0.991783	0.47957	0.724682	0.384313	0.420897	-0.0388769	0.00226354	-0.124199	-0.0411404	-0.126463	0.0853225
O95147	Dual specificity protein phosphatase 14	DUSP14	ENSG00000275932	DUSP14	0.94319	0.0276129	0.23571	0.00943573	0.311912	0.175721	0.997245	0.12661	0.499584	0.032459	0.552506	0.320613	-0.030865	-1.13526	-0.621164	1.1044	0.514097	0.590299
O95147	Dual specificity protein phosphatase 14	DUSP14	ENSG00000276023	DUSP14	0.94319	0.0276129	0.23571	0.00943573	0.311912	0.175721	0.997245	0.12661	0.499584	0.032459	0.552506	0.320613	-0.030865	-1.13526	-0.621164	1.1044	0.514097	0.590299
O95149	Snurportin-1	SNUPN	ENSG00000169371	SNUPN	0.744908	0.547861	0.7395	0.681173	0.290186	0.400487	0.997111	0.734944	0.881462	0.777867	0.52843	0.564689	0.044085	0.0936147	-0.0493895	-0.0495297	-0.143004	0.0934745
O95154	Aflatoxin B1 aldehyde reductase member 3	AKR7A3	ENSG00000162482	AKR7A3	0.0603693	0.000130952	0.360592	1.91353e-11	4.65726e-07	0.355282	0.969058	0.00916616	0.628337	1.15544e-08	0.000136591	0.523087	0.721909	-1.70255	0.403226	2.42446	2.10578	0.318683
O95155	Ubiquitin conjugation factor E4 B	UBE4B	ENSG00000130939	UBE4B	0.100514	0.019737	0.589531	0.238822	0.00112625	0.00680118	0.997111	0.102843	0.797409	0.365344	0.0179797	0.0299889	0.144603	0.236718	-0.0519153	-0.0921141	-0.288633	0.196519
O95159	Zinc finger protein-like 1	ZFPL1	ENSG00000162300	ZFPL1	0.0837214	0.63849	0.0343044	0.188987	0.0775455	0.460375	0.997111	0.799769	0.184654	0.309603	0.241795	0.618844	-0.242109	-0.0760716	-0.32759	-0.166038	-0.251519	0.0854809
O95163	Elongator complex protein 1	ELP1	ENSG00000070061	ELP1	0.00893159	0.0472175	0.155827	0.697933	0.46284	0.189755	0.721912	0.173383	0.401745	0.789627	0.688559	0.33793	0.220263	0.19142	0.13027	0.0288434	-0.0611495	0.0899929
O95164	Ubiquitin-like protein 3	UBL3	ENSG00000122042	UBL3	0.625801	0.000598289	0.0657398	8.68479e-05	0.0431353	0.0568951	0.997111	0.0159559	0.258353	0.00100452	0.170433	0.144741	-0.089943	-0.741324	-0.37207	0.651381	0.369254	0.282127
O95166	Gamma-aminobutyric acid receptor-associated protein	GABARAP	ENSG00000170296	GABARAP	0.297317	0.953573	0.706534	0.228108	0.640611	0.465022	0.997111	0.976877	0.864637	0.354294	0.812323	0.621867	-0.162341	0.0106001	-0.0654464	-0.172941	-0.0760465	-0.0968944
O95167	NADH dehydrogenase [ubiquinone] 1 alpha subcomplex subunit 3	NDUFA3	ENSG00000276220	NDUFA3	0.566155	0.630716	0.251689	0.983384	0.465667	0.383826	0.997111	0.794383	0.516982	0.990039	0.69108	0.548589	0.200813	0.194506	0.451462	0.00630738	0.256956	-0.250649
O95167	NADH dehydrogenase [ubiquinone] 1 alpha subcomplex subunit 3	NDUFA3	ENSG00000276766	NDUFA3	0.566155	0.630716	0.251689	0.983384	0.465667	0.383826	0.997111	0.794383	0.516982	0.990039	0.69108	0.548589	0.200813	0.194506	0.451462	0.00630738	0.256956	-0.250649
O95167	NADH dehydrogenase [ubiquinone] 1 alpha subcomplex subunit 3	NDUFA3	ENSG00000274359	NDUFA3	0.566155	0.630716	0.251689	0.983384	0.465667	0.383826	0.997111	0.794383	0.516982	0.990039	0.69108	0.548589	0.200813	0.194506	0.451462	0.00630738	0.256956	-0.250649
O95167	NADH dehydrogenase [ubiquinone] 1 alpha subcomplex subunit 3	NDUFA3	ENSG00000275724	NDUFA3	0.566155	0.630716	0.251689	0.983384	0.465667	0.383826	0.997111	0.794383	0.516982	0.990039	0.69108	0.548589	0.200813	0.194506	0.451462	0.00630738	0.256956	-0.250649
O95167	NADH dehydrogenase [ubiquinone] 1 alpha subcomplex subunit 3	NDUFA3	ENSG00000273642	NDUFA3	0.566155	0.630716	0.251689	0.983384	0.465667	0.383826	0.997111	0.794383	0.516982	0.990039	0.69108	0.548589	0.200813	0.194506	0.451462	0.00630738	0.256956	-0.250649
O95167	NADH dehydrogenase [ubiquinone] 1 alpha subcomplex subunit 3	NDUFA3	ENSG00000278365	NDUFA3	0.566155	0.630716	0.251689	0.983384	0.465667	0.383826	0.997111	0.794383	0.516982	0.990039	0.69108	0.548589	0.200813	0.194506	0.451462	0.00630738	0.256956	-0.250649
O95167	NADH dehydrogenase [ubiquinone] 1 alpha subcomplex subunit 3	NDUFA3	ENSG00000277722	NDUFA3	0.566155	0.630716	0.251689	0.983384	0.465667	0.383826	0.997111	0.794383	0.516982	0.990039	0.69108	0.548589	0.200813	0.194506	0.451462	0.00630738	0.256956	-0.250649
O95167	NADH dehydrogenase [ubiquinone] 1 alpha subcomplex subunit 3	NDUFA3	ENSG00000275605	NDUFA3	0.566155	0.630716	0.251689	0.983384	0.465667	0.383826	0.997111	0.794383	0.516982	0.990039	0.69108	0.548589	0.200813	0.194506	0.451462	0.00630738	0.256956	-0.250649
O95167	NADH dehydrogenase [ubiquinone] 1 alpha subcomplex subunit 3	NDUFA3	ENSG00000276061	NDUFA3	0.566155	0.630716	0.251689	0.983384	0.465667	0.383826	0.997111	0.794383	0.516982	0.990039	0.69108	0.548589	0.200813	0.194506	0.451462	0.00630738	0.256956	-0.250649
O95167	NADH dehydrogenase [ubiquinone] 1 alpha subcomplex subunit 3	NDUFA3	ENSG00000170906	NDUFA3	0.566155	0.630716	0.251689	0.983384	0.465667	0.383826	0.997111	0.794383	0.516982	0.990039	0.69108	0.548589	0.200813	0.194506	0.451462	0.00630738	0.256956	-0.250649
O95168	NADH dehydrogenase [ubiquinone] 1 beta subcomplex subunit 4	NDUFB4	ENSG00000065518	NDUFB4	0.40674	0.944937	0.358781	0.399005	0.35244	0.829394	0.997111	0.973042	0.626767	0.53282	0.593471	0.897316	0.11055	0.0105679	0.134073	0.0999821	0.123505	-0.023523
O95169	NADH dehydrogenase [ubiquinone] 1 beta subcomplex subunit 8. mitochondrial	NDUFB8	ENSG00000166136	NDUFB8	0.669332	0.498424	0.365758	0.692973	0.829977	0.490778	0.997111	0.69421	0.631222	0.786007	0.91845	0.64538	0.0648501	0.118186	0.150675	-0.0533354	0.0324891	-0.0858246
O95171	Sciellin	SCEL	ENSG00000136155	SCEL	0.688918	0.0470136	0.710313	0.0350889	0.0597165	0.993345	0.997111	0.172876	0.866163	0.0860457	0.206742	0.996841	0.0921009	0.532997	0.0936739	-0.440896	-0.439323	-0.001573
O95182	NADH dehydrogenase [ubiquinone] 1 alpha subcomplex subunit 7	NDUFA7	ENSG00000267855	NDUFA7	0.723625	0.342121	0.0861645	0.406326	0.418023	0.0643813	0.997111	0.559929	0.296506	0.540137	0.651139	0.15806	0.0486141	0.150244	0.263135	-0.10163	0.11289	-0.21452
O95183	Vesicle-associated membrane protein 5	VAMP5	ENSG00000168899	VAMP5	0.00554805	0.0339583	0.0443353	0.689637	0.83994	0.50591	0.658446	0.143012	0.211676	0.783696	0.923496	0.657912	-0.694823	-0.606636	-0.555991	-0.0881878	0.0506448	-0.138833
O95197	Reticulon-3	RTN3	ENSG00000133318	RTN3	0.949851	0.670595	0.379119	0.632109	0.632901	0.271914	0.997245	0.819581	0.644191	0.738516	0.807938	0.435921	0.00994413	0.077305	0.152586	-0.0673608	0.0752814	-0.142642
O95199	RCC1 and BTB domain-containing protein 2	RCBTB2	ENSG00000136161	RCBTB2	0.856881	0.0281179	0.907843	0.00207806	0.0152059	0.704003	0.997111	0.128018	0.962508	0.0106232	0.089831	0.810597	0.0329143	-0.46062	-0.0232131	0.493534	0.437407	0.0561274
O95202	Mitochondrial proton/calcium exchanger protein	LETM1	ENSG00000168924	LETM1	0.955402	0.0399356	0.9588	0.00978011	0.0154867	0.890816	0.997245	0.157548	0.984559	0.0332978	0.0904271	0.936723	0.00863695	0.366581	-0.00874574	-0.357944	-0.375327	0.0173827
O95206	Protocadherin-8	PCDH8	ENSG00000136099	PCDH8	0.39468	0.164295	0.34994	0.263464	0.379128	0.834417	0.997111	0.362469	0.619023	0.3925	0.615978	0.900767	-0.316194	-0.544137	-0.354026	0.227943	0.190111	0.037832
O95208	Epsin-2	EPN2	ENSG00000072134	EPN2	0.948598	0.465767	0.258155	0.314058	0.684229	0.118574	0.997245	0.667844	0.524306	0.448249	0.837141	0.245742	0.00806039	-0.105926	-0.158586	0.113986	-0.0526601	0.166646
O95210	Starch-binding domain-containing protein 1	STBD1	ENSG00000118804	STBD1	0.560493	0.536019	0.227531	0.884521	0.0420227	0.0208305	0.997111	0.725373	0.489132	0.926207	0.167503	0.0692662	0.118078	0.144277	-0.268709	-0.0261992	-0.412986	0.386787
O95214	Leptin receptor overlapping transcript-like 1	LEPROTL1	ENSG00000104660	LEPROTL1	0.865343	0.10279	0.539744	0.0852144	0.251916	0.575252	0.997111	0.273284	0.764929	0.168378	0.486348	0.715406	0.0388564	0.488032	0.159106	-0.449176	-0.328926	-0.12025
O95218	Zinc finger Ran-binding domain-containing protein 2	ZRANB2	ENSG00000132485	ZRANB2	0.77255	0.103737	0.0545706	0.0755899	0.789603	0.0279991	0.997111	0.274732	0.235068	0.153498	0.8968	0.0859739	0.0356631	0.231472	0.264831	-0.195809	0.0333587	-0.229168
O95219	Sorting nexin-4	SNX4	ENSG00000114520	SNX4	0.490232	0.101779	0.169043	0.00414128	0.706221	0.00778453	0.997111	0.271931	0.419237	0.0175517	0.848871	0.0332258	0.0802416	-0.219319	-0.17565	0.29956	0.0436693	0.255891
O95232	Luc7-like protein 3	LUC7L3	ENSG00000108848	LUC7L3	0.601353	0.000699518	0.0294012	0.000152834	0.120817	0.0227794	0.997111	0.0172609	0.169044	0.00153207	0.31682	0.0740437	0.0553626	0.418695	0.254431	-0.363332	-0.164264	-0.199068
O95235	Kinesin-like protein KIF20A	KIF20A	ENSG00000112984	KIF20A	0.889047	0.00980777	0.362448	0.000967672	0.0550024	0.176076	0.997111	0.0688624	0.629688	0.00599828	0.197274	0.320977	-0.025381	0.603593	0.190766	-0.628974	-0.412828	-0.216147
O95236	Apolipoprotein L3	APOL3	ENSG00000128284	APOL3	0.255686	0.590732	0.0252447	0.607115	0.0839453	0.105183	0.997111	0.766416	0.156295	0.71922	0.253297	0.225079	-0.256625	-0.145727	-0.568591	-0.110897	-0.422864	0.311966
O95239	Chromosome-associated kinesin KIF4A	KIF4A	ENSG00000090889	KIF4A	0.215634	0.000117591	0.0292931	0.000311487	0.0344076	0.152756	0.997111	0.00897108	0.168769	0.00254774	0.148899	0.29249	0.197787	0.744199	0.387962	-0.546412	-0.356237	-0.190175
O95243	Methyl-CpG-binding domain protein 4	MBD4	ENSG00000129071	MBD4	0.119644	1.88477e-07	4.72696e-05	5.24761e-07	0.1324	0.000346942	0.997111	0.000338306	0.0044335	2.95486e-05	0.332539	0.00329755	0.214606	0.897351	0.664894	-0.682745	-0.232457	-0.450288
O95248	Myotubularin-related protein 5	SBF1	ENSG00000100241	SBF1	0.851263	0.0056201	0.143571	0.000173017	0.108259	0.0295208	0.997111	0.0492581	0.386049	0.0016645	0.296738	0.0895217	0.0214694	-0.367912	-0.184066	0.389381	0.183845	0.205536
O95249	Golgi SNAP receptor complex member 1	GOSR1	ENSG00000108587	GOSR1	0.819441	0.000713304	8.93223e-05	4.281e-05	0.664267	9.10788e-07	0.997111	0.0174662	0.00674187	0.00061204	0.825429	3.62374e-05	-0.0266505	-0.460693	-0.511201	0.434042	-0.0505082	0.48455
O95251	Histone acetyltransferase KAT7	KAT7	ENSG00000136504	KAT7	0.823493	0.0412287	0.932596	0.00408357	0.0238933	0.700185	0.997111	0.160065	0.973074	0.0173983	0.118075	0.808208	-0.0249437	0.2637	0.0103677	-0.288644	-0.253332	-0.0353114
O95255	ATP-binding cassette sub-family C member 6	ABCC6	ENSG00000275331	ABCC6	0.744251	0.243375	0.0244113	0.261226	0.292896	0.00876026	0.997111	0.456384	0.153405	0.389977	0.531283	0.0364213	-0.085314	-0.358887	-0.634236	0.273573	-0.275349	0.548922
O95255	ATP-binding cassette sub-family C member 6	ABCC6	ENSG00000091262	ABCC6	0.744251	0.243375	0.0244113	0.261226	0.292896	0.00876026	0.997111	0.456384	0.153405	0.389977	0.531283	0.0364213	-0.085314	-0.358887	-0.634236	0.273573	-0.275349	0.548922
O95258	Brain mitochondrial carrier protein 1	SLC25A14	ENSG00000102078	SLC25A14	0.725024	0.0841875	0.0620949	0.0100755	0.942291	0.00451848	0.997111	0.243021	0.250259	0.0340549	0.972838	0.0223099	-0.0669343	0.4009	0.416334	-0.467835	0.0154334	-0.483268
O95260	Arginyl-tRNA--protein transferase 1	ATE1	ENSG00000107669	ATE1	0.0219409	0.224917	0.358395	4.56272e-05	0.696009	7.39889e-05	0.869678	0.433878	0.626339	0.000636562	0.844607	0.00102774	0.242623	-0.146981	-0.106016	0.389604	0.0409651	0.348639
O95267	RAS guanyl-releasing protein 1	RASGRP1	ENSG00000172575	RASGRP1	0.0407832	0.271858	0.932334	0.333176	0.166672	0.00811602	0.917152	0.488126	0.97299	0.467603	0.381809	0.034355	0.457524	0.278759	-0.020992	0.178765	-0.299751	0.478516
O95271	Poly [ADP-ribose] polymerase tankyrase-1	TNKS	ENSG00000285372	TNKS	0.794328	0.449956	0.96887	0.218674	0.444735	0.736275	0.997111	0.654221	0.988093	0.343802	0.67423	0.83401	0.0397078	-0.13875	-0.00697292	0.178458	0.131777	0.0466807
O95271	Poly [ADP-ribose] polymerase tankyrase-1	TNKS	ENSG00000173273	TNKS	0.794328	0.449956	0.96887	0.218674	0.444735	0.736275	0.997111	0.654221	0.988093	0.343802	0.67423	0.83401	0.0397078	-0.13875	-0.00697292	0.178458	0.131777	0.0466807
O95273	Cyclin-D1-binding protein 1	CCNDBP1	ENSG00000166946	CCNDBP1	0.765372	0.896176	0.449844	0.618943	0.502359	0.173104	0.997111	0.949208	0.699934	0.727772	0.720029	0.317477	0.0630236	-0.0319848	-0.176221	0.0950084	-0.144236	0.239244
O95274	Ly6/PLAUR domain-containing protein 3	LYPD3	ENSG00000124466	LYPD3	0.710908	0.544724	0.000406876	0.72971	1.07705e-05	8.26345e-07	0.997111	0.732021	0.0159898	0.813975	0.00107339	3.32644e-05	0.14346	0.268145	-1.45028	-0.124685	-1.71843	1.59374
O95278	Laforin	EPM2A	ENSG00000112425	EPM2A	0.799335	0.140524	0.788349	0.0323603	0.185999	0.529721	0.997111	0.329032	0.907322	0.0811775	0.407403	0.678341	0.0811148	-0.53895	-0.0968564	0.620065	0.442093	0.177971
O95292	Vesicle-associated membrane protein-associated protein B/C	VAPB	ENSG00000124164	VAPB	0.953444	0.328898	0.187149	0.232073	0.0104588	0.0671168	0.997245	0.54754	0.44234	0.358175	0.0721503	0.162412	0.00764232	0.147057	-0.18969	-0.139414	-0.336747	0.197333
O95294	RasGAP-activating-like protein 1	RASAL1	ENSG00000111344	RASAL1	0.057983	0.0907003	0.235987	0.924284	0.508963	0.474	0.95537	0.253344	0.499753	0.953646	0.725283	0.630348	0.510608	0.534058	0.351241	-0.0234494	-0.182817	0.159367
O95295	SNARE-associated protein Snapin	SNAPIN	ENSG00000143553	SNAPIN	0.658139	0.451515	0.221782	0.142413	0.0276686	0.273458	0.997111	0.655931	0.48438	0.250296	0.130105	0.437239	-0.0462471	0.090479	-0.140213	-0.136726	-0.230692	0.0939659
O95297	Myelin protein zero-like protein 1	MPZL1	ENSG00000197965	MPZL1	0.324472	0.0855799	0.408036	0.000991698	0.281217	0.0217302	0.997111	0.245472	0.667548	0.00609933	0.518071	0.0715396	0.135037	-0.271465	-0.124254	0.406502	0.147211	0.259291
O95298	NADH dehydrogenase [ubiquinone] 1 subunit C2	NDUFC2	ENSG00000151366	NDUFC2	0.335558	0.968395	0.160881	0.290359	0.127764	0.471159	0.997111	0.983652	0.408874	0.422772	0.326002	0.627947	0.128793	0.00604712	0.207735	0.122746	0.201687	-0.0789418
O95299	NADH dehydrogenase [ubiquinone] 1 alpha subcomplex subunit 10. mitochondrial	NDUFA10	ENSG00000130414	NDUFA10	0.527268	0.671474	0.29037	0.870579	0.499645	0.519687	0.997111	0.82046	0.559957	0.91741	0.718125	0.669417	0.0718835	0.0554103	0.131909	0.0164732	0.0764989	-0.0600257
O95302	Peptidyl-prolyl cis-trans isomerase FKBP9	FKBP9	ENSG00000122642	FKBP9	0.442828	0.1764	0.326224	0.00954703	0.00876219	0.705859	0.997111	0.377396	0.596489	0.0327213	0.0640926	0.811837	0.123506	-0.250441	0.173281	0.373947	0.423721	-0.0497746
O95319	CUGBP Elav-like family member 2	CELF2	ENSG00000048740	CELF2	0.402658	0.0678989	0.99495	0.154653	0.0361057	0.311623	0.997111	0.214919	0.998192	0.266406	0.153404	0.478077	-0.157126	-0.395253	-0.00130154	0.238128	0.393952	-0.155824
O95336	6-phosphogluconolactonase	PGLS	ENSG00000130313	PGLS	0.377403	0.330229	0.546604	0.0251969	0.645058	0.0606988	0.997111	0.549315	0.769458	0.0677322	0.814435	0.151821	-0.111096	0.140868	0.0831325	-0.251964	-0.0577354	-0.194228
O95340	Bifunctional 3'-phosphoadenosine 5'-phosphosulfate synthase 2	PAPSS2	ENSG00000198682	PAPSS2	0.948663	6.26148e-09	0.00986598	3.99305e-13	5.19536e-05	0.000800176	0.997245	6.42741e-05	0.0950192	5.12359e-10	0.00270712	0.00614806	-0.0128509	-1.39103	-0.569337	1.37818	0.82169	0.556486
O95347	Structural mainte0ce of chromosomes protein 2	SMC2	ENSG00000136824	SMC2	0.557543	0.000216177	0.0281724	3.89157e-05	0.0570686	0.0262261	0.997111	0.0107056	0.165634	0.000573951	0.201988	0.0818519	0.0768602	0.566614	0.317089	-0.489754	-0.249525	-0.240229
O95352	Ubiquitin-like modifier-activating enzyme ATG7	ATG7	ENSG00000197548	ATG7	0.529554	0.490124	0.185222	0.110934	0.506803	0.0116656	0.997111	0.687447	0.440015	0.206153	0.724156	0.0449033	0.0837027	-0.105608	-0.193689	0.189311	-0.0880815	0.277392
O95359	Transforming acidic coiled-coil-containing protein 2	TACC2	ENSG00000138162	TACC2	0.00739875	0.397604	0.19974	5.22745e-05	0.638503	3.73803e-06	0.686184	0.611629	0.457868	0.000701434	0.811501	0.000105705	0.396777	-0.142816	-0.21476	0.539593	-0.0719435	0.611536
O95361	Tripartite motif-containing protein 16	TRIM16	ENSG00000221926	TRIM16	0.158325	0.334072	0.324987	0.00494426	0.981002	0.00287091	0.997111	0.552645	0.594883	0.0199422	0.99201	0.015921	0.364544	-0.286485	-0.280319	0.651029	0.00616624	0.644863
O95363	Phenylalanine--tRNA ligase. mitochondrial	FARS2	ENSG00000145982	FARS2	0.470265	0.000406339	0.473205	1.41461e-07	0.00105129	0.0690969	0.997111	0.0136756	0.716001	1.21008e-05	0.0171463	0.165758	-0.101459	0.579797	0.111226	-0.681256	-0.468572	-0.212684
O95365	Zinc finger and BTB domain-containing protein 7A	ZBTB7A	ENSG00000178951	ZBTB7A	0.931088	0.57243	0.575597	0.412396	0.974334	0.399209	0.997178	0.752828	0.790476	0.5451	0.989467	0.563623	0.0115644	-0.0876563	-0.0832408	0.0992206	0.0044155	0.0948051
O95372	Acyl-protein thioesterase 2	LYPLA2	ENSG00000011009	LYPLA2	0.463537	0.415714	0.0415754	0.81984	0.00161631	0.000349878	0.997111	0.627083	0.205079	0.87993	0.0223002	0.0033137	0.0946792	0.120833	-0.289831	-0.0261539	-0.410664	0.38451
O95373	Importin-7	IPO7	ENSG00000205339	IPO7	0.843191	0.403864	0.0806502	0.391908	0.00419846	0.010331	0.997111	0.617055	0.287257	0.526355	0.0403532	0.041072	0.0233982	0.11357	-0.227372	-0.0901719	-0.340942	0.25077
O95376	E3 ubiquitin-protein ligase ARIH2	ARIH2	ENSG00000177479	ARIH2	0.449313	0.170279	0.957791	0.355639	0.101443	0.320748	0.997111	0.369617	0.984311	0.491006	0.285125	0.487486	0.0750844	0.156668	-0.00575391	-0.0815837	-0.162422	0.0808384
O95379	Tumor necrosis factor alpha-induced protein 8	TNFAIP8	ENSG00000145779	TNFAIP8	0.410903	0.69638	0.689738	0.682533	0.990295	0.645011	0.997111	0.834721	0.854537	0.778553	0.99599	0.769171	-0.214539	-0.118093	-0.114866	-0.0964462	0.00322698	-0.0996731
O95382	Mitogen-activated protein kinase kinase kinase 6	MAP3K6	ENSG00000142733	MAP3K6	0.552733	0.693622	0.00068957	0.240169	0.00102498	4.23593e-07	0.997111	0.833268	0.0220562	0.366648	0.0170249	1.95864e-05	0.106944	-0.0815386	-0.694567	0.188482	-0.613028	0.80151
O95388	CCN family member 4	CCN4	ENSG00000104415	CCN4	0.273882	0.25133	0.940384	0.00209422	0.15372	0.233594	0.997111	0.465938	0.976633	0.0106736	0.363221	0.391356	0.345118	-0.375313	0.0264654	0.720431	0.401778	0.318653
O95391	Pre-mRNA-splicing factor SLU7	SLU7	ENSG00000164609	SLU7	0.313444	0.00950426	0.574811	0.0248264	0.0177484	0.63554	0.997111	0.0674551	0.789884	0.0670464	0.0985328	0.761862	0.1109	0.347531	0.0682133	-0.23663	-0.279317	0.0426869
O95394	Phosphoacetylglucosamine mutase	PGM3	ENSG00000013375	PGM3	0.62508	0.00329149	9.19051e-05	0.00117183	0.337951	4.04302e-06	0.997111	0.0366867	0.00676182	0.00686967	0.580014	0.000113083	-0.0645016	-0.450601	-0.576754	0.386099	-0.126153	0.512252
O95395	Beta-1.3-galactosyl-O-glycosyl-glycoprotein beta-1.6-N-acetylglucosaminyltransferase 3	GCNT3	ENSG00000140297	GCNT3	0.139337	0.00346108	0.0293825	0.0673175	0.602821	0.302037	0.997111	0.0375637	0.169044	0.140564	0.790095	0.468234	-0.732363	-1.47488	-1.22637	0.742513	0.248508	0.494006
O95396	Adenylyltransferase and sulfurtransferase MOCS3	MOCS3	ENSG00000124217	MOCS3	0.777395	0.311715	0.0518584	0.322404	0.00106537	0.00344391	0.997111	0.531212	0.228611	0.45646	0.0172493	0.0180634	0.0383444	0.157875	-0.290421	-0.119531	-0.448296	0.328765
O95398	Rap guanine nucleotide exchange factor 3	RAPGEF3	ENSG00000079337	RAPGEF3	0.496785	0.00914917	0.755295	0.00777515	0.0110076	0.713892	0.997111	0.0659987	0.889424	0.028014	0.0743404	0.817412	-0.230665	-1.22443	-0.125209	0.993765	1.09922	-0.105456
O95400	CD2 antigen cytoplasmic tail-binding protein 2	CD2BP2	ENSG00000169217	CD2BP2	0.546016	0.00124952	0.328311	1.901e-06	0.00897432	0.0451331	0.997111	0.0223455	0.598918	6.74207e-05	0.0650497	0.121344	-0.0842378	0.524175	0.151703	-0.608413	-0.372473	-0.235941
O95402	Mediator of RNA polymerase II transcription subunit 26	MED26	ENSG00000105085	MED26	0.218675	0.0152643	0.252043	0.0767998	0.157079	0.898637	0.997111	0.0880261	0.517341	0.155291	0.367459	0.942045	0.179368	0.444447	0.196763	-0.26508	-0.247684	-0.0173959
O95407	Tumor necrosis factor receptor superfamily member 6B	TNFRSF6B	ENSG00000243509	TNFRSF6B	0.447113	0.394723	0.130065	0.0195448	0.379753	0.00112449	0.997111	0.609389	0.366892	0.056467	0.616693	0.0079115	0.385035	-0.467673	-0.842059	0.852709	-0.374386	1.22709
O95425	Supervillin	SVIL	ENSG00000197321	SVIL	0.162363	0.63363	0.40498	0.0294607	0.143541	0.552783	0.997111	0.795918	0.665492	0.0758691	0.348901	0.697519	0.27858	-0.108985	0.181732	0.387565	0.290717	0.0968483
O95427	GPI ethanolamine phosphate transferase 1	PIGN	ENSG00000197563	PIGN	0.115262	0.0510836	0.352434	5.08539e-05	0.235557	0.00274693	0.997111	0.182357	0.621132	0.00068946	0.467606	0.0155015	0.189072	-0.27648	-0.124844	0.465552	0.151636	0.313916
O95428	Papilin	PAPLN	ENSG00000100767	PAPLN	0.829962	0.354705	0.00616983	0.343451	6.75109e-05	0.000108504	0.997111	0.571307	0.0764895	0.478622	0.00315376	0.00137846	0.0426053	0.212859	-0.599908	-0.170254	-0.812767	0.642513
O95429	BAG family molecular chaperone regulator 4	BAG4	ENSG00000156735	BAG4	0.713237	0.326993	0.891965	0.0939377	0.207837	0.796556	0.997111	0.545489	0.956724	0.181527	0.433362	0.87551	-0.0391729	0.120201	-0.0160875	-0.159374	-0.136289	-0.0230853
O95433	Activator of 90 kDa heat shock protein ATPase homolog 1	AHSA1	ENSG00000100591	AHSA1	0.0202925	0.228898	0.0329036	4.20141e-05	0.00022737	0.985158	0.869678	0.438283	0.181589	0.000605724	0.00669958	0.992117	-0.275039	0.163064	-0.276835	-0.438103	-0.439899	0.00179537
O95436	Sodium-dependent phosphate transport protein 2B	SLC34A2	ENSG00000157765	SLC34A2	0.264105	0.0238957	0.359659	0.000275986	0.00124085	0.930172	0.997111	0.115757	0.627468	0.00233553	0.0191668	0.961375	-0.481521	1.3053	-0.448461	-1.78682	-1.75376	-0.03306
O95445	Apolipoprotein M	APOM	ENSG00000204444	APOM	0.925155	0.000903127	0.13839	1.37244e-05	0.0255693	0.036645	0.997178	0.0194359	0.378518	0.000267327	0.123028	0.104027	0.0263125	-1.08334	-0.456228	1.10966	0.627115	0.482541
O95445	Apolipoprotein M	APOM	ENSG00000206409	APOM	0.925155	0.000903127	0.13839	1.37244e-05	0.0255693	0.036645	0.997178	0.0194359	0.378518	0.000267327	0.123028	0.104027	0.0263125	-1.08334	-0.456228	1.10966	0.627115	0.482541
O95445	Apolipoprotein M	APOM	ENSG00000226215	APOM	0.925155	0.000903127	0.13839	1.37244e-05	0.0255693	0.036645	0.997178	0.0194359	0.378518	0.000267327	0.123028	0.104027	0.0263125	-1.08334	-0.456228	1.10966	0.627115	0.482541
O95445	Apolipoprotein M	APOM	ENSG00000224290	APOM	0.925155	0.000903127	0.13839	1.37244e-05	0.0255693	0.036645	0.997178	0.0194359	0.378518	0.000267327	0.123028	0.104027	0.0263125	-1.08334	-0.456228	1.10966	0.627115	0.482541
O95445	Apolipoprotein M	APOM	ENSG00000235754	APOM	0.925155	0.000903127	0.13839	1.37244e-05	0.0255693	0.036645	0.997178	0.0194359	0.378518	0.000267327	0.123028	0.104027	0.0263125	-1.08334	-0.456228	1.10966	0.627115	0.482541
O95445	Apolipoprotein M	APOM	ENSG00000227567	APOM	0.925155	0.000903127	0.13839	1.37244e-05	0.0255693	0.036645	0.997178	0.0194359	0.378518	0.000267327	0.123028	0.104027	0.0263125	-1.08334	-0.456228	1.10966	0.627115	0.482541
O95445	Apolipoprotein M	APOM	ENSG00000231974	APOM	0.925155	0.000903127	0.13839	1.37244e-05	0.0255693	0.036645	0.997178	0.0194359	0.378518	0.000267327	0.123028	0.104027	0.0263125	-1.08334	-0.456228	1.10966	0.627115	0.482541
O95450	A disintegrin and metalloproteinase with thrombospondin motifs 2	ADAMTS2	ENSG00000087116	ADAMTS2	0.829306	0.0166847	0.425138	0.000712616	0.0827638	0.20449	0.997111	0.0931819	0.68231	0.00476858	0.251556	0.356291	0.051937	-0.648513	-0.221663	0.70045	0.42685	0.2736
O95453	Poly(A)-specific ribonuclease PARN	PARN	ENSG00000274829	PARN	0.425574	0.0243626	0.673005	0.000172969	0.0343139	0.128997	0.997111	0.117135	0.845503	0.0016645	0.148684	0.260454	-0.0825197	0.269482	0.0482063	-0.352002	-0.221276	-0.130726
O95453	Poly(A)-specific ribonuclease PARN	PARN	ENSG00000140694	PARN	0.425574	0.0243626	0.673005	0.000172969	0.0343139	0.128997	0.997111	0.117135	0.845503	0.0016645	0.148684	0.260454	-0.0825197	0.269482	0.0482063	-0.352002	-0.221276	-0.130726
O95456	Proteasome assembly chaperone 1	PSMG1	ENSG00000183527	PSMG1	0.785045	0.00521175	0.582586	0.000105732	0.00864206	0.286306	0.997111	0.0474318	0.792588	0.00115832	0.0636376	0.451252	-0.0347237	0.412742	0.0767246	-0.447465	-0.336017	-0.111448
O95466	Formin-like protein 1	FMNL1	ENSG00000184922	FMNL1	0.275451	0.59782	0.538371	0.585221	0.945366	0.610793	0.997111	0.770835	0.764034	0.700148	0.974707	0.742778	-0.309486	-0.171855	-0.191206	-0.137631	-0.0193508	-0.11828
O95470	Sphingosine-1-phosphate lyase 1	SGPL1	ENSG00000166224	SGPL1	0.872444	2.45564e-05	0.227316	1.87718e-07	0.000334671	0.156283	0.997111	0.00498562	0.488976	1.48225e-05	0.00848247	0.296918	0.029187	0.901421	0.241022	-0.872234	-0.6604	-0.211835
O95471	Claudin-7	CLDN7	ENSG00000288292	CLDN7	0.436593	0.0629422	0.219963	0.125222	0.431803	0.486538	0.997111	0.205634	0.481844	0.226504	0.664038	0.64169	0.251205	0.692623	0.437603	-0.441418	-0.25502	-0.186398
O95471	Claudin-7	CLDN7	ENSG00000181885	CLDN7	0.436593	0.0629422	0.219963	0.125222	0.431803	0.486538	0.997111	0.205634	0.481844	0.226504	0.664038	0.64169	0.251205	0.692623	0.437603	-0.441418	-0.25502	-0.186398
O95476	CTD nuclear envelope phosphatase 1	CTDNEP1	ENSG00000175826	CTDNEP1	0.214529	0.550811	0.0495515	0.538447	0.142253	0.250537	0.997111	0.737648	0.223483	0.660196	0.347177	0.412076	-0.162327	-0.0907334	-0.282456	-0.0715936	-0.191723	0.120129
O95477	Phospholipid-transporting ATPase ABCA1	ABCA1	ENSG00000165029	ABCA1	0.920276	0.0844824	0.085783	0.0196215	0.93085	0.0165429	0.997111	0.24353	0.295757	0.0566409	0.967515	0.0581951	0.016901	-0.336092	-0.321371	0.352993	0.0147213	0.338272
O95478	Ribosome biogenesis protein NSA2 homolog	NSA2	ENSG00000164346	NSA2	0.261672	0.00505251	0.519872	0.0175633	0.0120192	0.618175	0.997111	0.0466029	0.752879	0.0520161	0.0785175	0.748828	0.175825	0.514157	0.111126	-0.338333	-0.403031	0.0646987
O95479	GDH/6PGL endoplasmic bifunctional protein	H6PD	ENSG00000049239	H6PD	0.761661	0.103406	0.68391	0.0778938	0.151922	0.861492	0.997111	0.274274	0.85124	0.157027	0.36024	0.919348	-0.0442982	-0.274245	-0.0651905	0.229947	0.209055	0.0208923
O95486	Protein transport protein Sec24A	SEC24A	ENSG00000113615	SEC24A	0.714872	0.238046	0.00370452	0.265079	0.0635417	0.000614796	0.997111	0.449429	0.0567566	0.394125	0.214841	0.0050326	-0.0455845	-0.169471	-0.401146	0.123886	-0.231676	0.355562
O95487	Protein transport protein Sec24B	SEC24B	ENSG00000138802	SEC24B	0.4245	0.00613053	0.00110694	0.007996	0.655931	0.000685506	0.997111	0.0522535	0.0286215	0.0285691	0.820913	0.00548364	-0.0636514	-0.253222	-0.28859	0.189571	-0.0353676	0.224938
O95490	Adhesion G protein-coupled receptor L2	ADGRL2	ENSG00000117114	ADGRL2	0.605538	0.107768	0.013496	0.133731	0.374517	0.00771024	0.997111	0.280843	0.112631	0.23816	0.612643	0.0330186	-0.104648	-0.375645	-0.556543	0.270998	-0.180898	0.451895
O95497	Pantetheinase	VNN1	ENSG00000112299	VNN1	0.377396	0.00318336	7.74044e-06	1.08468e-06	0.0877442	2.91206e-12	0.997111	0.0363939	0.0012612	4.54459e-05	0.260392	1.19569e-09	0.370446	-1.41414	-2.09668	1.78459	-0.682537	2.46713
O95498	Pantetheine hydrolase VNN2	VNN2	ENSG00000112303	VNN2	0.832932	0.109352	0.0947142	0.0786099	0.930188	0.0537056	0.997111	0.283027	0.312173	0.158129	0.967267	0.138558	-0.0996642	-0.895164	-0.852491	0.7955	0.042673	0.752827
O95503	Chromobox protein homolog 6	CBX6	ENSG00000183741	CBX6	0.932705	0.00381681	0.0772396	0.00018479	0.198032	0.0181581	0.997178	0.0395756	0.28035	0.00174345	0.421918	0.0622762	0.0160938	-0.652937	-0.387818	0.669031	0.265119	0.403911
O95528	Solute carrier family 2. facilitated glucose transporter member 10	SLC2A10	ENSG00000197496	SLC2A10	0.819223	0.0185541	0.14973	0.00105856	0.289693	0.032268	0.997111	0.0996638	0.3934	0.00637309	0.528	0.0949357	0.0446428	-0.532316	-0.31849	0.576959	0.213826	0.363133
O95544	NAD kinase	NADK	ENSG00000008130	NADK	0.220394	0.0734023	0.00270998	0.345808	0.220743	0.011553	0.997111	0.224516	0.0488034	0.481058	0.449766	0.0445951	-0.231845	-0.393105	-0.626497	0.16126	-0.233392	0.394652
O95551	Tyrosyl-DNA phosphodiesterase 2	TDP2	ENSG00000111802	TDP2	0.664205	0.584419	0.720826	0.237914	0.82464	0.332396	0.997111	0.76227	0.871426	0.36456	0.916994	0.500009	0.0674815	-0.0987011	-0.0627071	0.166183	0.0359941	0.130189
O95562	Vesicle transport protein SFT2B	SFT2D2	ENSG00000213064	SFT2D2	0.904346	0.0115075	0.259878	0.00182565	4.75229e-05	0.100967	0.997111	0.0753946	0.525827	0.00962521	0.00259303	0.218457	0.0200586	0.488651	-0.207863	-0.468592	-0.696514	0.227922
O95563	Mitochondrial pyruvate carrier 2	MPC2	ENSG00000143158	MPC2	0.297336	0.0064192	4.9595e-06	0.0180603	0.0482885	1.24018e-06	0.997111	0.0533877	0.00103896	0.0531352	0.182236	4.57931e-05	-0.167794	-0.508379	-0.826363	0.340585	-0.317983	0.658569
O95568	Histidine protein methyltransferase 1 homolog	METTL18	ENSG00000171806	METTL18	0.753832	0.733329	0.565197	0.90654	0.831171	0.681225	0.997111	0.858435	0.784338	0.941675	0.919196	0.794904	-0.0592981	-0.0814944	-0.129451	0.0221963	-0.0479569	0.0701532
O95571	Persulfide dioxygenase ETHE1. mitochondrial	ETHE1	ENSG00000105755	ETHE1	0.342404	0.109369	0.000880134	0.00189957	0.0643272	4.80048e-08	0.997111	0.283027	0.0257395	0.00993118	0.216498	3.35217e-06	0.19164	-0.372186	-0.74548	0.563826	-0.373294	0.937121
O95573	Fatty acid CoA ligase Acsl3	ACSL3	ENSG00000123983	ACSL3	0.592616	0.814015	0.0468484	0.365653	0.0142824	0.0446761	0.997111	0.90545	0.217669	0.500924	0.086648	0.120684	-0.0630043	0.0318278	-0.257758	-0.0948321	-0.289586	0.194754
O95602	DNA-directed RNA polymerase I subunit RPA1	POLR1A	ENSG00000068654	POLR1A	0.160472	0.0110617	0.712322	0.0852308	0.0114738	0.222234	0.997111	0.0738767	0.866977	0.168378	0.076271	0.377688	0.150667	0.315245	0.0432939	-0.164578	-0.271951	0.107373
O95613	Pericentrin	PCNT	ENSG00000160299	PCNT	0.939317	0.912709	0.395304	0.955306	0.289827	0.222062	0.997245	0.956895	0.658733	0.972356	0.528057	0.377582	0.00982599	0.0162614	-0.121188	-0.0064354	-0.137449	0.131014
O95619	YEATS domain-containing protein 4	YEATS4	ENSG00000127337	YEATS4	0.627524	0.0502724	0.0847956	0.0470546	0.738697	0.0882649	0.997111	0.180873	0.293765	0.10772	0.867192	0.198041	0.0479231	0.223234	0.189855	-0.175311	-0.0333787	-0.141932
O95622	Adenylate cyclase type 5	ADCY5	ENSG00000173175	ADCY5	0.804884	0.505802	0.953057	0.188768	0.483879	0.709583	0.997111	0.701629	0.982114	0.309537	0.705041	0.814295	0.0647143	-0.183221	-0.0175776	0.247935	0.165643	0.0822919
O95625	Zinc finger and BTB domain-containing protein 11	ZBTB11	ENSG00000066422	ZBTB11	0.0647871	0.00276976	0.0054082	0.0621822	0.674076	0.125285	0.970124	0.0336867	0.070899	0.132369	0.832267	0.255544	-0.19143	-0.368272	-0.323196	0.176842	0.0450755	0.131766
O95628	CCR4-NOT transcription complex subunit 4	CNOT4	ENSG00000080802	CNOT4	0.787541	0.0579032	0.130652	0.0378613	0.634875	0.103352	0.997111	0.196099	0.367759	0.0910391	0.808839	0.222218	0.0461564	0.40415	0.307772	-0.357994	-0.0963784	-0.261615
O95630	STAM-binding protein	STAMBP	ENSG00000124356	STAMBP	0.0534322	0.850556	0.827499	0.0537587	0.64775	0.00841534	0.950671	0.925478	0.926612	0.118623	0.815347	0.0353162	0.177392	0.0197959	-0.0218386	0.157596	-0.0416346	0.199231
O95631	Netrin-1	NTN1	ENSG00000065320	NTN1	0.848572	0.325121	0.0751596	0.289309	0.610001	0.0133624	0.997111	0.543634	0.277025	0.42166	0.793671	0.0497156	-0.0638194	-0.447582	-0.643536	0.383763	-0.195954	0.579717
O95633	Follistatin-related protein 3	FSTL3	ENSG00000070404	FSTL3	0.915181	0.104908	0.0690095	0.0213914	0.85099	0.00876433	0.997111	0.276478	0.264792	0.0600444	0.929076	0.0364234	0.0387583	-0.648049	-0.708882	0.686807	-0.0608337	0.747641
O95639	Cleavage and polyadenylation specificity factor subunit 4	CPSF4	ENSG00000160917	CPSF4	0.753679	0.00636662	0.674462	0.000123785	0.000343776	0.857992	0.997111	0.0532849	0.845661	0.00130324	0.00869179	0.916661	-0.0293123	0.295619	-0.0430157	-0.324931	-0.338634	0.0137034
O95644	Nuclear factor of activated T-cells. cytoplasmic 1	NFATC1	ENSG00000131196	NFATC1	0.604789	0.594986	0.704524	0.170505	0.282263	0.90424	0.997111	0.76892	0.863721	0.287388	0.519475	0.945446	0.0980038	-0.11288	0.0798362	0.210884	0.192716	0.0181676
O95670	V-type proton ATPase subunit G 2	ATP6V1G2	ENSG00000213760	ATP6V1G2	0.710057	0.319133	0.737735	0.376931	0.55526	0.947097	0.997111	0.538329	0.880769	0.511798	0.758269	0.970173	-0.100757	-0.32475	-0.120407	0.223993	0.204342	0.0196505
O95670	V-type proton ATPase subunit G 2	ATP6V1G2	ENSG00000230900	ATP6V1G2	0.710057	0.319133	0.737735	0.376931	0.55526	0.947097	0.997111	0.538329	0.880769	0.511798	0.758269	0.970173	-0.100757	-0.32475	-0.120407	0.223993	0.204342	0.0196505
O95670	V-type proton ATPase subunit G 2	ATP6V1G2	ENSG00000234668	ATP6V1G2	0.710057	0.319133	0.737735	0.376931	0.55526	0.947097	0.997111	0.538329	0.880769	0.511798	0.758269	0.970173	-0.100757	-0.32475	-0.120407	0.223993	0.204342	0.0196505
O95670	V-type proton ATPase subunit G 2	ATP6V1G2	ENSG00000227587	ATP6V1G2	0.710057	0.319133	0.737735	0.376931	0.55526	0.947097	0.997111	0.538329	0.880769	0.511798	0.758269	0.970173	-0.100757	-0.32475	-0.120407	0.223993	0.204342	0.0196505
O95670	V-type proton ATPase subunit G 2	ATP6V1G2	ENSG00000206445	ATP6V1G2	0.710057	0.319133	0.737735	0.376931	0.55526	0.947097	0.997111	0.538329	0.880769	0.511798	0.758269	0.970173	-0.100757	-0.32475	-0.120407	0.223993	0.204342	0.0196505
O95670	V-type proton ATPase subunit G 2	ATP6V1G2	ENSG00000226850	ATP6V1G2	0.710057	0.319133	0.737735	0.376931	0.55526	0.947097	0.997111	0.538329	0.880769	0.511798	0.758269	0.970173	-0.100757	-0.32475	-0.120407	0.223993	0.204342	0.0196505
O95670	V-type proton ATPase subunit G 2	ATP6V1G2	ENSG00000234920	ATP6V1G2	0.710057	0.319133	0.737735	0.376931	0.55526	0.947097	0.997111	0.538329	0.880769	0.511798	0.758269	0.970173	-0.100757	-0.32475	-0.120407	0.223993	0.204342	0.0196505
O95671	Probable bifunctional dTTP/UTP pyrophosphatase/methyltransferase protein	ASMTL	ENSG00000292339	ASMTL	0.715588	0.542761	0.848208	0.706211	0.623042	0.850455	0.997111	0.730777	0.936221	0.795136	0.802203	0.912027	-0.0625634	-0.120145	-0.0360232	0.0575818	0.084122	-0.0265402
O95671	Probable bifunctional dTTP/UTP pyrophosphatase/methyltransferase protein	ASMTL	ENSG00000169093	ASMTL	0.715588	0.542761	0.848208	0.706211	0.623042	0.850455	0.997111	0.730777	0.936221	0.795136	0.802203	0.912027	-0.0625634	-0.120145	-0.0360232	0.0575818	0.084122	-0.0265402
O95672	Endothelin-converting enzyme-like 1	ECEL1	ENSG00000171551	ECEL1	0.609461	0.774054	0.86945	0.302601	0.889746	0.400261	0.997111	0.884031	0.946468	0.435835	0.94861	0.564689	0.161155	-0.102106	-0.0592626	0.263261	0.042843	0.220418
O95674	Phosphatidate cytidylyltransferase 2	CDS2	ENSG00000101290	CDS2	0.14172	0.152283	0.634057	0.843137	0.0303011	0.0156987	0.997111	0.346296	0.824079	0.897801	0.137083	0.0560121	0.158712	0.177676	-0.056226	-0.018964	-0.233902	0.214938
O95678	Keratin. type II cytoskeletal 75	KRT75	ENSG00000170454	KRT75	0.873101	0.878733	0.246539	0.710092	0.154801	0.182972	0.997111	0.939898	0.511982	0.798018	0.364875	0.329279	-0.0490714	0.0542859	-0.398486	-0.103357	-0.452772	0.349415
O95684	Centrosomal protein 43	CEP43	ENSG00000213066	CEP43	0.953456	0.384841	0.922598	0.290686	0.267728	0.840634	0.997245	0.599908	0.968746	0.423067	0.504414	0.905278	0.00742339	0.127143	-0.0135464	-0.119719	-0.140689	0.0209697
O95685	Protein phosphatase 1 regulatory subunit 3D	PPP1R3D	ENSG00000132825	PPP1R3D	0.799147	0.464063	2.00155e-06	0.22268	3.94642e-09	2.61838e-09	0.997111	0.666757	0.000570719	0.348234	4.50111e-06	3.27776e-07	-0.0387616	0.129541	-0.816809	-0.168303	-0.946351	0.778048
O95696	Bromodomain-containing protein 1	BRD1	ENSG00000100425	BRD1	0.779019	0.0678366	0.677598	0.0420883	0.0122735	0.377119	0.997111	0.214826	0.847823	0.0986836	0.0794375	0.541946	0.033066	0.25084	-0.0544579	-0.217774	-0.305298	0.0875239
O95707	Ribonuclease P protein subunit p29	POP4	ENSG00000105171	POP4	0.847282	0.800954	0.658957	0.595779	0.446747	0.722387	0.997111	0.898361	0.838558	0.709049	0.67678	0.823923	-0.0197968	0.0304059	-0.0497433	-0.0502027	-0.0801492	0.0299465
O95714	E3 ubiquitin-protein ligase HERC2	HERC2	ENSG00000128731	HERC2	0.693811	0.177227	0.0555737	0.192995	0.578488	0.0375547	0.997111	0.378533	0.237171	0.314011	0.774209	0.10611	-0.0523129	-0.206496	-0.280083	0.154183	-0.0735866	0.22777
O95716	Ras-related protein Rab-3D	RAB3D	ENSG00000105514	RAB3D	0.034125	0.0877766	0.140342	0.856162	0.726602	0.534323	0.917152	0.248765	0.381275	0.907153	0.8599	0.682362	0.507622	0.4692	0.386167	0.0384221	-0.0830324	0.121455
O95721	Synaptosomal-associated protein 29	SNAP29	ENSG00000099940	SNAP29	0.973701	0.660382	0.0142335	0.545482	0.0280432	0.000977334	0.9994	0.814298	0.116327	0.666037	0.130847	0.00714045	0.00430282	-0.0659266	-0.353389	0.0702294	-0.287463	0.357692
O95747	Serine/threonine-protein kinase OSR1	OXSR1	ENSG00000172939	OXSR1	0.931927	0.688069	0.121795	0.672554	0.0309603	0.0302897	0.997178	0.830359	0.354763	0.771026	0.138877	0.0909401	0.00885483	0.0478399	-0.176353	-0.0389851	-0.224193	0.185208
O95749	Geranylgeranyl pyrophosphate synthase	GGPS1	ENSG00000152904	GGPS1	0.219288	0.432178	0.404085	0.712958	0.985595	0.709457	0.997111	0.639145	0.665358	0.800013	0.993503	0.814274	0.207856	0.152574	0.155638	0.0552819	0.00306337	0.0522185
O95755	Ras-related protein Rab-36	RAB36	ENSG00000100228	RAB36	0.659532	0.519765	0.836633	0.746888	0.35439	0.451702	0.997111	0.713001	0.930146	0.82777	0.595095	0.610898	0.0636288	0.104695	-0.0338789	-0.0410658	-0.138574	0.0975077
O95757	Heat shock 70 kDa protein 4L	HSPA4L	ENSG00000164070	HSPA4L	0.0162448	0.0543663	0.382788	0.82258	0.00163086	5.42698e-05	0.828687	0.188316	0.64776	0.881581	0.0223829	0.000814444	0.558069	0.512082	-0.220756	0.0459864	-0.732839	0.778825
O95758	Polypyrimidine tract-binding protein 3	PTBP3	ENSG00000119314	PTBP3	0.235561	0.95024	0.997204	0.210359	0.945695	0.149645	0.997111	0.975646	0.998877	0.33421	0.974948	0.288471	0.143219	0.0086446	0.000463054	0.134575	-0.00818155	0.142756
O95759	TBC1 domain family member 8	TBC1D8	ENSG00000204634	TBC1D8	0.0578124	0.0543324	0.728498	0.693863	0.0108332	0.00628493	0.95537	0.188293	0.875648	0.786322	0.073401	0.0283333	0.235204	0.279921	-0.0472835	-0.0447174	-0.327204	0.282487
O95760	Interleukin-33	IL33	ENSG00000137033	IL33	0.996762	0.00705001	0.196699	0.000639095	0.127113	0.103692	0.999852	0.0567529	0.453735	0.00439699	0.325455	0.22277	0.00115424	-0.858792	-0.416199	0.859947	0.442594	0.417353
O95772	STARD3 N-terminal-like protein	STARD3NL	ENSG00000010270	STARD3NL	0.282496	0.519601	0.967623	0.72777	0.434816	0.172659	0.997111	0.712872	0.987537	0.812424	0.667273	0.317114	0.168465	0.118314	-0.00696416	0.050151	-0.125278	0.175429
O95777	U6 snRNA-associated Sm-like protein LSm8	LSM8	ENSG00000128534	LSM8	0.327957	0.0118269	0.00567501	0.0304428	0.884137	0.0117653	0.997111	0.0769833	0.0727266	0.0776578	0.945866	0.045148	0.0980394	0.29191	0.306448	-0.193871	0.0145375	-0.208408
O95782	AP-2 complex subunit alpha-1	AP2A1	ENSG00000196961	AP2A1	0.636012	0.00085699	0.470535	0.00016507	4.8592e-06	0.123994	0.997111	0.018777	0.713991	0.00161222	0.000702531	0.253516	-0.0538957	-0.442324	0.0901138	0.388428	0.532438	-0.14401
O95785	Protein Wiz	WIZ	ENSG00000011451	WIZ	0.502367	0.562288	0.732262	0.998479	0.775597	0.729242	0.997111	0.746784	0.877398	0.999071	0.887672	0.828886	0.0874657	0.0876904	0.0495611	-0.000224689	-0.0381292	0.0379046
O95786	Antiviral innate immune response receptor RIG-I	RIGI	ENSG00000107201	RIGI	0.0222342	0.263108	0.757632	7.62029e-05	0.103802	0.0174401	0.869678	0.478891	0.890669	0.000917025	0.289464	0.0604398	-0.493476	0.276213	-0.0725446	-0.769688	-0.348757	-0.420931
O95793	Double-stranded RNA-binding protein Staufen homolog 1	STAU1	ENSG00000124214	STAU1	0.448542	0.11204	0.562988	0.00395601	0.0140385	0.879727	0.997111	0.287644	0.782225	0.017022	0.0858283	0.929532	-0.115488	0.278992	-0.0965944	-0.39448	-0.375587	-0.0188932
O95801	Tetratricopeptide repeat protein 4	TTC4	ENSG00000243725	TTC4	0.787568	0.0965844	0.0190711	0.0147418	1.1254e-05	0.00531666	0.997111	0.263051	0.133719	0.0456761	0.00110021	0.0250461	-0.0348546	0.247849	-0.336902	-0.282703	-0.584751	0.302048
O95807	Transmembrane protein 50A	TMEM50A	ENSG00000183726	TMEM50A	0.861014	0.657917	0.149343	0.704148	0.267842	0.0876225	0.997111	0.81281	0.392837	0.793317	0.504477	0.196858	0.0474044	0.1367	0.438659	-0.0892961	0.301959	-0.391255
O95810	Caveolae-associated protein 2	CAVIN2	ENSG00000168497	CAVIN2	0.498066	0.00229612	0.0172856	0.00146073	0.357934	0.0181731	0.997111	0.0310127	0.127195	0.00810948	0.597819	0.0622861	-0.262433	-1.37245	-1.01743	1.11002	0.355025	0.754994
O95816	BAG family molecular chaperone regulator 2	BAG2	ENSG00000112208	BAG2	0.334139	0.0827739	0.969358	0.000997084	0.0413676	0.260098	0.997111	0.241147	0.988093	0.00611779	0.166083	0.422771	0.249467	-0.516338	0.0108639	0.765805	0.527202	0.238603
O95817	BAG family molecular chaperone regulator 3	BAG3	ENSG00000151929	BAG3	0.573272	0.30001	0.683812	0.0494674	0.454311	0.218883	0.997111	0.517319	0.85124	0.111748	0.683448	0.374036	0.100185	-0.212072	-0.0793967	0.312257	0.132675	0.179582
O95819	Mitogen-activated protein kinase kinase kinase kinase 4	MAP4K4	ENSG00000071054	MAP4K4	0.0574754	0.603072	0.283752	0.00527716	0.561447	0.000217009	0.954058	0.775173	0.552173	0.020907	0.762536	0.00232041	0.230925	-0.0723422	-0.1424	0.303267	-0.0700578	0.373325
O95822	Malonyl-CoA decarboxylase. mitochondrial	MLYCD	ENSG00000103150	MLYCD	0.426242	0.903022	0.00985978	0.461033	0.00297819	1.39106e-05	0.997111	0.952381	0.0950192	0.591785	0.0321882	0.00028964	0.13354	0.0234851	-0.478449	0.110055	-0.501934	0.611989
O95825	Quinone oxidoreductase-like protein 1	CRYZL1	ENSG00000205758	CRYZL1	0.844509	0.579123	0.0457349	0.349134	0.117828	0.00381591	0.997111	0.758198	0.215795	0.484437	0.312614	0.0195558	0.0184453	-0.0599721	-0.206996	0.0784174	-0.147024	0.225441
O95831	Apoptosis-inducing factor 1. mitochondrial	AIFM1	ENSG00000156709	AIFM1	0.639222	1.10739e-05	0.0015082	1.39581e-09	0.0982868	2.21868e-06	0.997111	0.00351975	0.0344037	4.34183e-07	0.279091	7.11711e-05	-0.0978208	1.07975	0.734878	-1.17757	-0.344871	-0.832699
O95832	Claudin-1	CLDN1	ENSG00000163347	CLDN1	0.704514	0.318688	0.00809784	0.396126	0.0715921	0.00261736	0.997111	0.537765	0.0865078	0.530115	0.231389	0.0150432	-0.106065	-0.3166	-0.819048	0.210536	-0.502447	0.712983
O95833	Chloride intracellular channel protein 3	CLIC3	ENSG00000169583	CLIC3	0.289093	0.234055	0.109335	0.00848455	0.734048	0.000673063	0.997111	0.444509	0.335717	0.0298881	0.864502	0.00540187	0.353433	-0.472396	-0.59047	0.825829	-0.118074	0.943903
O95834	Echinoderm microtubule-associated protein-like 2	EML2	ENSG00000125746	EML2	0.10633	0.00586721	2.80008e-06	0.0775252	0.0375861	1.31205e-05	0.997111	0.0507388	0.000701043	0.156437	0.156774	0.000278269	-0.301455	-0.59479	-0.982438	0.293334	-0.387648	0.680982
O95835	Serine/threonine-protein kinase LATS1	LATS1	ENSG00000131023	LATS1	0.905212	0.106655	0.779991	0.0650864	0.149097	0.822612	0.997111	0.279288	0.902967	0.137077	0.356965	0.893273	-0.0200155	-0.341671	-0.0541909	0.321655	0.28748	0.0341755
O95837	Guanine nucleotide-binding protein subunit alpha-14	GNA14	ENSG00000156049	GNA14	0.847777	0.0539022	0.47582	0.0235091	0.181271	0.488101	0.997111	0.1875	0.718278	0.0644092	0.400993	0.642765	-0.0684072	-0.763073	-0.286266	0.694665	0.476806	0.217859
O95848	Uridine diphosphate glucose pyrophosphatase NUDT14	NUDT14	ENSG00000183828	NUDT14	0.111933	0.491563	0.211505	0.00814721	0.0309059	0.775684	0.997111	0.688953	0.472838	0.0289362	0.13884	0.861282	-0.353693	0.177897	-0.303142	-0.531589	-0.481039	-0.0505508
O95857	Tetraspanin-13	TSPAN13	ENSG00000106537	TSPAN13	0.649937	0.163667	0.505827	0.0344969	0.414709	0.189088	0.997111	0.361618	0.743857	0.0850001	0.648141	0.337211	0.113282	-0.418487	-0.187969	0.531769	0.230518	0.301251
O95858	Tetraspanin-15	TSPAN15	ENSG00000099282	TSPAN15	0.248702	0.349695	0.615014	0.0128263	0.105611	0.4697	0.997111	0.567261	0.813022	0.0410033	0.292367	0.626572	0.202719	-0.188775	0.0974057	0.391494	0.286181	0.105313
O95861	3'(2').5'-bisphosphate nucleotidase 1	BPNT1	ENSG00000162813	BPNT1	0.0794347	0.37054	0.900025	0.411917	0.242032	0.0214419	0.992785	0.587098	0.959658	0.544677	0.475404	0.0708859	0.292189	0.170953	-0.0228538	0.121236	-0.193806	0.315042
O95864	Acyl-CoA 6-desaturase	FADS2	ENSG00000134824	FADS2	0.433374	0.772057	0.0334866	0.612247	0.0447195	0.0586705	0.997111	0.882732	0.18328	0.722797	0.174145	0.147937	0.182419	0.0774698	0.549066	0.104949	0.471597	-0.366648
O95865	N(G).N(G)-dimethylarginine dimethylaminohydrolase 2	DDAH2	ENSG00000213722	DDAH2	0.531289	0.682326	0.0193888	0.860934	0.035238	0.0179467	0.997111	0.826439	0.134841	0.910988	0.150905	0.0617783	0.127725	0.0959428	0.526229	0.0317822	0.430286	-0.398504
O95865	N(G).N(G)-dimethylarginine dimethylaminohydrolase 2	DDAH2	ENSG00000226634	DDAH2	0.531289	0.682326	0.0193888	0.860934	0.035238	0.0179467	0.997111	0.826439	0.134841	0.910988	0.150905	0.0617783	0.127725	0.0959428	0.526229	0.0317822	0.430286	-0.398504
O95865	N(G).N(G)-dimethylarginine dimethylaminohydrolase 2	DDAH2	ENSG00000227317	DDAH2	0.531289	0.682326	0.0193888	0.860934	0.035238	0.0179467	0.997111	0.826439	0.134841	0.910988	0.150905	0.0617783	0.127725	0.0959428	0.526229	0.0317822	0.430286	-0.398504
O95865	N(G).N(G)-dimethylarginine dimethylaminohydrolase 2	DDAH2	ENSG00000206395	DDAH2	0.531289	0.682326	0.0193888	0.860934	0.035238	0.0179467	0.997111	0.826439	0.134841	0.910988	0.150905	0.0617783	0.127725	0.0959428	0.526229	0.0317822	0.430286	-0.398504
O95865	N(G).N(G)-dimethylarginine dimethylaminohydrolase 2	DDAH2	ENSG00000225635	DDAH2	0.531289	0.682326	0.0193888	0.860934	0.035238	0.0179467	0.997111	0.826439	0.134841	0.910988	0.150905	0.0617783	0.127725	0.0959428	0.526229	0.0317822	0.430286	-0.398504
O95865	N(G).N(G)-dimethylarginine dimethylaminohydrolase 2	DDAH2	ENSG00000233076	DDAH2	0.531289	0.682326	0.0193888	0.860934	0.035238	0.0179467	0.997111	0.826439	0.134841	0.910988	0.150905	0.0617783	0.127725	0.0959428	0.526229	0.0317822	0.430286	-0.398504
O95865	N(G).N(G)-dimethylarginine dimethylaminohydrolase 2	DDAH2	ENSG00000228128	DDAH2	0.531289	0.682326	0.0193888	0.860934	0.035238	0.0179467	0.997111	0.826439	0.134841	0.910988	0.150905	0.0617783	0.127725	0.0959428	0.526229	0.0317822	0.430286	-0.398504
O95870	Phosphatidylserine lipase ABHD16A	ABHD16A	ENSG00000204427	ABHD16A	0.274184	0.169502	0.694628	0.00291451	0.0444508	0.41794	0.997111	0.368709	0.857461	0.0135902	0.173625	0.580262	-0.138421	0.200043	-0.0544065	-0.338464	-0.254449	-0.0840148
O95870	Phosphatidylserine lipase ABHD16A	ABHD16A	ENSG00000231488	ABHD16A	0.274184	0.169502	0.694628	0.00291451	0.0444508	0.41794	0.997111	0.368709	0.857461	0.0135902	0.173625	0.580262	-0.138421	0.200043	-0.0544065	-0.338464	-0.254449	-0.0840148
O95870	Phosphatidylserine lipase ABHD16A	ABHD16A	ENSG00000206403	ABHD16A	0.274184	0.169502	0.694628	0.00291451	0.0444508	0.41794	0.997111	0.368709	0.857461	0.0135902	0.173625	0.580262	-0.138421	0.200043	-0.0544065	-0.338464	-0.254449	-0.0840148
O95870	Phosphatidylserine lipase ABHD16A	ABHD16A	ENSG00000236063	ABHD16A	0.274184	0.169502	0.694628	0.00291451	0.0444508	0.41794	0.997111	0.368709	0.857461	0.0135902	0.173625	0.580262	-0.138421	0.200043	-0.0544065	-0.338464	-0.254449	-0.0840148
O95870	Phosphatidylserine lipase ABHD16A	ABHD16A	ENSG00000224552	ABHD16A	0.274184	0.169502	0.694628	0.00291451	0.0444508	0.41794	0.997111	0.368709	0.857461	0.0135902	0.173625	0.580262	-0.138421	0.200043	-0.0544065	-0.338464	-0.254449	-0.0840148
O95870	Phosphatidylserine lipase ABHD16A	ABHD16A	ENSG00000235676	ABHD16A	0.274184	0.169502	0.694628	0.00291451	0.0444508	0.41794	0.997111	0.368709	0.857461	0.0135902	0.173625	0.580262	-0.138421	0.200043	-0.0544065	-0.338464	-0.254449	-0.0840148
O95870	Phosphatidylserine lipase ABHD16A	ABHD16A	ENSG00000230475	ABHD16A	0.274184	0.169502	0.694628	0.00291451	0.0444508	0.41794	0.997111	0.368709	0.857461	0.0135902	0.173625	0.580262	-0.138421	0.200043	-0.0544065	-0.338464	-0.254449	-0.0840148
O95873	Uncharacterized protein C6orf47	C6orf47	ENSG00000204439	C6orf47	0.757741	0.781358	0.24965	0.975879	0.141593	0.0679671	0.997111	0.887441	0.5154	0.98548	0.346141	0.163929	0.0459918	0.0503826	-0.198484	-0.00439088	-0.248866	0.244475
O95873	Uncharacterized protein C6orf47	C6orf47	ENSG00000226531	C6orf47	0.757741	0.781358	0.24965	0.975879	0.141593	0.0679671	0.997111	0.887441	0.5154	0.98548	0.346141	0.163929	0.0459918	0.0503826	-0.198484	-0.00439088	-0.248866	0.244475
O95873	Uncharacterized protein C6orf47	C6orf47	ENSG00000203623	C6orf47	0.757741	0.781358	0.24965	0.975879	0.141593	0.0679671	0.997111	0.887441	0.5154	0.98548	0.346141	0.163929	0.0459918	0.0503826	-0.198484	-0.00439088	-0.248866	0.244475
O95873	Uncharacterized protein C6orf47	C6orf47	ENSG00000235360	C6orf47	0.757741	0.781358	0.24965	0.975879	0.141593	0.0679671	0.997111	0.887441	0.5154	0.98548	0.346141	0.163929	0.0459918	0.0503826	-0.198484	-0.00439088	-0.248866	0.244475
O95873	Uncharacterized protein C6orf47	C6orf47	ENSG00000228177	C6orf47	0.757741	0.781358	0.24965	0.975879	0.141593	0.0679671	0.997111	0.887441	0.5154	0.98548	0.346141	0.163929	0.0459918	0.0503826	-0.198484	-0.00439088	-0.248866	0.244475
O95873	Uncharacterized protein C6orf47	C6orf47	ENSG00000228435	C6orf47	0.757741	0.781358	0.24965	0.975879	0.141593	0.0679671	0.997111	0.887441	0.5154	0.98548	0.346141	0.163929	0.0459918	0.0503826	-0.198484	-0.00439088	-0.248866	0.244475
O95873	Uncharacterized protein C6orf47	C6orf47	ENSG00000226103	C6orf47	0.757741	0.781358	0.24965	0.975879	0.141593	0.0679671	0.997111	0.887441	0.5154	0.98548	0.346141	0.163929	0.0459918	0.0503826	-0.198484	-0.00439088	-0.248866	0.244475
O95881	Thioredoxin domain-containing protein 12	TXNDC12	ENSG00000117862	TXNDC12	0.595162	0.261717	0.00509572	0.393149	0.0706498	0.00196145	0.997111	0.477322	0.068471	0.527539	0.229622	0.0120421	-0.0609887	-0.14823	-0.355775	0.0872414	-0.207545	0.294786
O95897	Noelin-2	OLFM2	ENSG00000105088	OLFM2	0.59899	0.763509	0.0611572	0.360416	0.11139	0.00221457	0.997111	0.877303	0.24833	0.49583	0.301552	0.0132188	0.11234	-0.0765531	-0.433222	0.188893	-0.356668	0.545562
O95900	Pseudouridylate synthase TRUB2. mitochondrial	TRUB2	ENSG00000167112	TRUB2	0.991675	0.160284	0.371383	0.0812433	0.0156916	0.240833	0.999852	0.357677	0.636957	0.162475	0.0910038	0.400673	0.00147255	0.242625	-0.14504	-0.241152	-0.387664	0.146512
O95905	Protein ecdysoneless homolog	ECD	ENSG00000122882	ECD	0.164702	0.287278	0.43709	0.860729	0.0405958	0.00729836	0.997111	0.504604	0.690585	0.910864	0.164971	0.0317045	0.189884	0.168241	-0.116734	0.0216429	-0.284975	0.306617
O95926	Pre-mRNA-splicing factor SYF2	SYF2	ENSG00000117614	SYF2	0.920395	0.676048	0.684012	0.669011	0.97803	0.67487	0.997127	0.823109	0.85124	0.768337	0.991554	0.790455	-0.0116883	-0.0561796	-0.052916	0.0444913	0.00326358	0.0412277
O95931	Chromobox protein homolog 7	CBX7	ENSG00000100307	CBX7	0.482424	0.143051	0.340394	0.244872	0.584401	0.632602	0.997111	0.332372	0.609692	0.371506	0.778165	0.759775	-0.195469	-0.475931	-0.313342	0.280461	0.162589	0.117873
O95967	EGF-containing fibulin-like extracellular matrix protein 2	EFEMP2	ENSG00000172638	EFEMP2	0.905192	0.00842483	0.967611	0.00113112	0.00282121	0.927509	0.997111	0.0630327	0.987537	0.00669816	0.0310727	0.959508	-0.0401535	-1.02968	-0.0150056	0.989531	1.01468	-0.0251479
O95969	Secretoglobin family 1D member 2	SCGB1D2	ENSG00000124935	SCGB1D2	0.738808	0.260753	0.856048	0.0820653	0.293066	0.52843	0.997111	0.476269	0.939621	0.163605	0.531317	0.676942	0.198147	-0.841959	-0.123638	1.04011	0.718321	0.321785
O95980	Reversion-inducing cysteine-rich protein with Kazal motifs	RECK	ENSG00000122707	RECK	0.929915	0.00202896	0.124715	0.000112523	0.0648636	0.0544433	0.997178	0.0287401	0.358899	0.00121712	0.217875	0.140232	-0.0287237	-1.17259	-0.558964	1.14387	0.61363	0.53024
O95983	Methyl-CpG-binding domain protein 3	MBD3	ENSG00000071655	MBD3	0.820136	0.0982756	0.00637555	0.0172393	0.260465	0.000112329	0.997111	0.265474	0.0772747	0.051308	0.496319	0.00141306	-0.0397982	0.333722	0.53191	-0.37352	0.198189	-0.571708
O95985	DNA topoisomerase 3-beta-1	TOP3B	ENSG00000100038	TOP3B	0.916284	0.489037	0.212082	0.311944	0.55786	0.0763855	0.997111	0.686683	0.473477	0.445913	0.76028	0.177921	0.0119086	-0.0901332	-0.157434	0.102042	-0.067301	0.169343
O95989	Diphosphoinositol polyphosphate phosphohydrolase 1	NUDT3	ENSG00000272325	NUDT3	0.994055	0.419017	0.267568	0.300632	0.032949	0.138409	0.999852	0.629107	0.532696	0.433547	0.144604	0.273382	0.000865141	0.10792	-0.142271	-0.107055	-0.250191	0.143136
O95994	Anterior gradient protein 2 homolog	AGR2	ENSG00000106541	AGR2	0.00277784	1.09212e-07	0.558099	8.7605e-21	5.19812e-08	1.59424e-05	0.658446	0.000338306	0.779017	8.99265e-17	3.33492e-05	0.000322779	1.59114	-3.3207	-0.339256	4.91184	2.98144	1.9304
O95995	Dynein regulatory complex subunit 4	GAS8	ENSG00000141013	GAS8	0.96864	0.68249	0.946126	0.643196	0.712908	0.965989	0.99811	0.826541	0.979004	0.746794	0.85202	0.980116	0.00609791	0.0779771	0.0120958	-0.0718791	-0.0658813	-0.00599788
O95999	B-cell lymphoma/leukemia 10	BCL10	ENSG00000142867	BCL10	0.363944	0.491797	0.39515	0.894242	0.882346	0.970755	0.997111	0.689188	0.658733	0.934005	0.945139	0.983401	0.105608	0.0918646	0.109143	0.0137432	0.017278	-0.00353479
O96000	NADH dehydrogenase [ubiquinone] 1 beta subcomplex subunit 10	NDUFB10	ENSG00000291930	NDUFB10	0.729162	0.486741	0.623611	0.610318	0.792875	0.815033	0.997111	0.684719	0.818294	0.721515	0.898726	0.888521	0.0416473	0.0961906	0.0647173	-0.0545433	-0.0314733	-0.0230699
O96000	NADH dehydrogenase [ubiquinone] 1 beta subcomplex subunit 10	NDUFB10	ENSG00000140990	NDUFB10	0.729162	0.486741	0.623611	0.610318	0.792875	0.815033	0.997111	0.684719	0.818294	0.721515	0.898726	0.888521	0.0416473	0.0961906	0.0647173	-0.0545433	-0.0314733	-0.0230699
O96005	Putative lipid scramblase CLPTM1	CLPTM1	ENSG00000104853	CLPTM1	0.628311	0.616458	0.000480255	0.918007	0.0010467	4.82113e-05	0.997111	0.785104	0.0174816	0.95003	0.0171463	0.000755744	-0.0570199	-0.0678038	-0.457653	0.0107839	-0.389849	0.400633
O96006	E3 SUMO-protein ligase ZBED1	ZBED1	ENSG00000292345	ZBED1	0.619265	0.924395	6.27078e-05	0.513644	3.73101e-05	4.41973e-09	0.997111	0.963146	0.00527619	0.638711	0.00229335	4.98555e-07	0.113301	-0.0257471	-1.02186	0.139048	-0.996115	1.13516
O96006	E3 SUMO-protein ligase ZBED1	ZBED1	ENSG00000214717	ZBED1	0.619265	0.924395	6.27078e-05	0.513644	3.73101e-05	4.41973e-09	0.997111	0.963146	0.00527619	0.638711	0.00229335	4.98555e-07	0.113301	-0.0257471	-1.02186	0.139048	-0.996115	1.13516
O96007	Molybdopterin synthase catalytic subunit	MOCS2	ENSG00000164172	MOCS2	0.196863	0.177397	0.0354673	0.0015784	0.437813	1.94668e-05	0.997111	0.378621	0.187666	0.00859511	0.669569	0.000379899	0.27839	-0.334461	-0.502384	0.612851	-0.167923	0.780774
O96008	Mitochondrial import receptor subunit TOM40 homolog	TOMM40	ENSG00000130204	TOMM40	0.565672	0.102344	0.0249776	0.00619025	1.93525e-05	0.0214532	0.997111	0.272617	0.155552	0.0234909	0.00148249	0.0709004	-0.0751768	0.246426	-0.323506	-0.321603	-0.569932	0.248329
O96011	Peroxisomal membrane protein 11B	PEX11B	ENSG00000131779	PEX11B	0.296043	0.00187881	0.760006	0.00424364	0.000100177	0.0932063	0.997111	0.0277496	0.891448	0.0177843	0.00403163	0.205977	0.155759	0.538336	-0.0498517	-0.382577	-0.588188	0.205611
O96013	Serine/threonine-protein kinase PAK 4	PAK4	ENSG00000130669	PAK4	0.42774	0.739504	0.0851018	0.187204	0.0232165	0.180381	0.997111	0.862103	0.294528	0.307746	0.116366	0.326386	-0.120646	0.0580973	-0.287979	-0.178744	-0.346077	0.167333
O96014	Protein Wnt-11	WNT11	ENSG00000085741	WNT11	0.435428	0.348988	0.120982	0.681062	0.5445	0.20836	0.997111	0.566532	0.352906	0.777826	0.751147	0.360859	0.182861	0.270651	0.425794	-0.0877896	0.155143	-0.242932
O96015	Dynein axonemal light chain 4	DNAL4	ENSG00000100246	DNAL4	0.140856	0.805137	0.637554	0.0636023	0.823461	0.0247964	0.997111	0.900802	0.826309	0.134586	0.916644	0.0787789	0.3163	-0.0633196	-0.116409	0.37962	-0.053089	0.432709
O96017	Serine/threonine-protein kinase Chk2	CHEK2	ENSG00000183765	CHEK2	0.165014	0.00012113	0.0866709	0.000675931	0.0100722	0.544303	0.997111	0.00897108	0.297451	0.004595	0.070556	0.690553	0.19505	0.648839	0.266606	-0.453789	-0.382232	-0.0715566
O96019	Actin-like protein 6A	ACTL6A	ENSG00000136518	ACTL6A	0.870786	0.000328122	0.0711505	1.92775e-06	0.027537	0.00935727	0.997111	0.0126529	0.269208	6.80011e-05	0.129664	0.0382222	-0.0155826	0.401946	0.190271	-0.417529	-0.211675	-0.205854
O96028	Histone-lysine N-methyltransferase NSD2	NSD2	ENSG00000109685	NSD2	0.123011	0.468134	0.0162121	0.447796	0.0762208	0.169449	0.997111	0.66963	0.123272	0.579358	0.239561	0.312994	0.259655	0.142948	0.454652	0.116708	0.311704	-0.194996
O96033	Molybdopterin synthase sulfur carrier subunit	MOCS2	ENSG00000164172	MOCS2	0.566157	0.187918	0.0358856	0.0218363	0.448488	0.000546244	0.997111	0.38993	0.188821	0.0610528	0.678516	0.00459718	0.101148	-0.270148	-0.404811	0.371296	-0.134664	0.50596
P00156	Cytochrome b	MT-CYB	ENSG00000198727	MT-CYB	0.752308	0.742144	0.0119564	0.945384	0.0150126	0.00322147	0.997111	0.863562	0.105264	0.966155	0.0891805	0.0172308	0.0683978	0.0812891	0.620592	-0.0128913	0.539303	-0.552194
P00167	Cytochrome b5	CYB5A	ENSG00000166347	CYB5A	0.0258517	0.988508	0.355213	0.0130407	0.317213	0.135362	0.874732	0.994452	0.622973	0.0415593	0.557713	0.269286	0.428298	0.00316195	0.193784	0.425136	0.190622	0.234514
P00325	All-trans-retinol dehydrogenase [NAD(+)] ADH1B	ADH1B	ENSG00000196616	ADH1B	0.991556	0.922834	0.971441	0.880325	0.935692	0.948011	0.999852	0.962252	0.988869	0.923489	0.9697	0.97061	0.00677399	-0.0649155	-0.0238139	0.0716895	0.0411016	0.0305879
P00326	Alcohol dehydrogenase 1C	ADH1C	ENSG00000248144	ADH1C	0.633451	0.0143478	0.319858	0.00026185	0.0850465	0.0593082	0.997111	0.0850697	0.590211	0.00226063	0.255339	0.149069	0.248851	-1.47609	-0.572109	1.72494	0.90398	0.820961
P00338	L-lactate dehydrogenase A chain	LDHA	ENSG00000288299	LDHA	0.27389	0.712737	0.00496542	0.449966	0.000480013	6.6327e-07	0.997111	0.845879	0.0676893	0.581506	0.0107584	2.76767e-05	0.168552	0.0650986	-0.478413	0.103454	-0.543512	0.646965
P00338	L-lactate dehydrogenase A chain	LDHA	ENSG00000134333	LDHA	0.27389	0.712737	0.00496542	0.449966	0.000480013	6.6327e-07	0.997111	0.845879	0.0676893	0.581506	0.0107584	2.76767e-05	0.168552	0.0650986	-0.478413	0.103454	-0.543512	0.646965
P00352	Aldehyde dehydrogenase 1A1	ALDH1A1	ENSG00000165092	ALDH1A1	0.346465	0.000857699	0.657323	1.59807e-07	0.000773208	0.0825306	0.997111	0.018777	0.838041	1.33552e-05	0.014409	0.18816	0.315694	-1.30129	-0.162923	1.61699	1.13837	0.478617
P00367	Glutamate dehydrogenase 1. mitochondrial	GLUD1	ENSG00000148672	GLUD1	0.0675543	0.166216	3.24424e-06	0.786771	0.000315174	4.67708e-05	0.974315	0.364501	0.000756866	0.856347	0.00816985	0.000743192	-0.268247	-0.233077	-0.76635	-0.03517	-0.533273	0.498103
P00374	Dihydrofolate reductase	DHFR	ENSG00000228716	DHFR	0.100674	0.0707143	0.377148	0.5946	0.00295682	0.00179487	0.997111	0.220067	0.642739	0.707989	0.0320166	0.0112964	0.341096	0.441941	-0.2035	-0.100845	-0.645441	0.544596
P00387	NADH-cytochrome b5 reductase 3	CYB5R3	ENSG00000100243	CYB5R3	0.401063	0.00386402	0.00027936	4.38308e-06	0.485963	1.05373e-08	0.997111	0.0398235	0.0125773	0.000119343	0.706664	9.27285e-07	0.118987	-0.475026	-0.573386	0.594013	-0.0983596	0.692373
P00390	Glutathione reductase. mitochondrial	GSR	ENSG00000104687	GSR	0.498384	0.0939323	0.0888124	0.00370677	0.952276	0.0021199	0.997111	0.259015	0.302231	0.0162329	0.978196	0.0127854	0.113795	-0.324516	-0.314497	0.438311	0.0100189	0.428292
P00395	Cytochrome c oxidase subunit 1	MT-CO1	ENSG00000198804	MT-CO1	0.489702	0.482794	0.774409	0.896359	0.621013	0.645768	0.997111	0.681314	0.900122	0.935359	0.80096	0.769539	0.109538	0.127904	0.0497966	-0.0183655	-0.0781071	0.0597417
P00403	Cytochrome c oxidase subunit 2	MT-CO2	ENSG00000198712	MT-CO2	0.811402	0.646078	0.304704	0.745089	0.548158	0.279498	0.997111	0.805304	0.574961	0.82649	0.753259	0.444469	-0.0418841	-0.0926564	-0.197742	0.0507723	-0.105085	0.155857
P00414	Cytochrome c oxidase subunit 3	MT-CO3	ENSG00000198938	MT-CO3	0.843704	0.416936	0.722727	0.409942	0.588102	0.814715	0.997111	0.628004	0.872082	0.543115	0.780765	0.888521	0.0367158	0.175607	0.0729272	-0.138891	-0.10268	-0.0362115
P00441	Superoxide dismutase [Cu-Zn]	SOD1	ENSG00000142168	SOD1	0.850059	0.784353	0.751694	0.571508	0.50711	0.847351	0.997111	0.88887	0.887764	0.688964	0.724191	0.909744	0.0263478	-0.0438359	0.0483459	0.0701838	0.0921818	-0.0219981
P00450	Ceruloplasmin	CP	ENSG00000047457	CP	0.569566	0.000491649	0.005619	4.5098e-07	0.31517	1.50127e-05	0.997111	0.0146709	0.0721404	2.60073e-05	0.555403	0.000306982	0.156047	-1.1156	-0.840698	1.27164	0.274899	0.996745
P00480	Ornithine transcarbamylase. mitochondrial	OTC	ENSG00000036473	OTC	0.37074	0.947031	0.348446	0.414771	0.384145	0.826967	0.997111	0.973978	0.617648	0.547604	0.619716	0.895899	-0.263694	-0.0235043	-0.326312	-0.24019	-0.302807	0.0626174
P00488	Coagulation factor XIII A chain	F13A1	ENSG00000124491	F13A1	0.597552	0.00900229	0.090724	0.00539378	0.242503	0.105167	0.997111	0.065538	0.306116	0.0212787	0.47588	0.225079	-0.18118	-1.03873	-0.638462	0.857554	0.400271	0.457282
P00491	Purine nucleoside phosphorylase	PNP	ENSG00000291814	PNP	0.418205	0.661336	0.00110106	0.140813	0.00196645	1.732e-07	0.997111	0.814843	0.0286215	0.248187	0.0250753	9.45691e-06	0.201522	-0.125257	-0.901789	0.326779	-0.776532	1.10331
P00491	Purine nucleoside phosphorylase	PNP	ENSG00000198805	PNP	0.418205	0.661336	0.00110106	0.140813	0.00196645	1.732e-07	0.997111	0.814843	0.0286215	0.248187	0.0250753	9.45691e-06	0.201522	-0.125257	-0.901789	0.326779	-0.776532	1.10331
P00492	Hypoxanthine-guanine phosphoribosyltransferase	HPRT1	ENSG00000165704	HPRT1	0.07205	0.646208	0.332936	0.00929106	0.111663	0.365008	0.98853	0.805304	0.602781	0.0321012	0.30167	0.530983	-0.266728	0.0779314	-0.156928	-0.34466	-0.234859	-0.1098
P00505	Aspartate aminotransferase. mitochondrial	GOT2	ENSG00000125166	GOT2	0.367218	0.950186	0.358956	0.350887	0.279866	0.0207203	0.997111	0.975646	0.626927	0.485819	0.516889	0.0689667	-0.1236	-0.00983196	0.13785	-0.113768	0.147682	-0.261451
P00519	Tyrosine-protein kinase ABL1	ABL1	ENSG00000097007	ABL1	0.113113	0.331849	0.257875	0.00264109	0.887798	0.000829677	0.997111	0.550579	0.523967	0.0127395	0.947421	0.00631798	0.217609	-0.152873	-0.172446	0.370482	-0.0195736	0.390055
P00533	Epidermal growth factor receptor	EGFR	ENSG00000146648	EGFR	0.0758886	0.173503	0.542513	0.000214661	0.366994	0.00312193	0.989555	0.374084	0.76633	0.00194312	0.605928	0.0168666	0.356075	-0.313269	-0.133456	0.669344	0.179813	0.489531
P00558	Phosphoglycerate kinase 1	PGK1	ENSG00000102144	PGK1	0.944448	0.250823	0.105691	0.160268	0.00210326	0.0250277	0.997245	0.465335	0.330767	0.273437	0.0261269	0.0793221	0.00901871	0.171101	-0.2303	-0.162082	-0.401401	0.239319
P00568	Adenylate kinase isoenzyme 1	AK1	ENSG00000106992	AK1	0.263162	0.107858	0.386394	0.000973004	0.0053248	0.835467	0.997111	0.281004	0.651413	0.00602187	0.0466534	0.901308	0.229898	-0.380309	0.194963	0.610207	0.575272	0.0349352
P00734	Prothrombin	F2	ENSG00000180210	F2	0.980729	0.00308544	0.0415277	0.000163376	0.232294	0.00724448	0.999401	0.035847	0.205079	0.00160024	0.464543	0.0315113	-0.00738465	-1.05121	-0.686643	1.04382	0.364564	0.679258
P00736	Complement C1r subcomponent	C1R	NA	NA	0.852755	0.0253873	0.214157	0.00208507	0.221367	0.0598328	0.997111	0.119926	0.475506	0.0106537	0.450591	0.149984	0.0496796	-0.691973	-0.365176	0.741652	0.326797	0.414855
P00738	Haptoglobin	HP	ENSG00000257017	HP	0.672716	0.0192931	0.0262909	0.000528824	0.796613	0.000556026	0.997111	0.102032	0.159879	0.00381206	0.901651	0.00464789	0.123757	-0.793085	-0.717848	0.916843	0.075237	0.841606
P00739	Haptoglobin-related protein	HPR	ENSG00000261701	HPR	0.485929	0.0190549	0.0237712	0.000166194	0.826204	0.000132661	0.997111	0.101084	0.151466	0.001618	0.917501	0.00160019	0.237914	-0.925797	-0.851125	1.16371	0.0746714	1.08904
P00740	Coagulation factor IX	F9	ENSG00000101981	F9	0.808972	0.00195831	0.000439675	0.000205622	0.754452	1.23356e-05	0.997111	0.0283569	0.0167779	0.00189471	0.876578	0.000265456	-0.0756756	-1.12742	-1.225	1.05175	-0.0975753	1.14932
P00742	Coagulation factor X	F10	ENSG00000126218	F10	0.502131	0.0104961	0.0130427	0.010548	0.823136	0.0122066	0.997111	0.0714469	0.110448	0.0353313	0.916644	0.0463906	-0.232648	-1.02735	-0.950177	0.794703	0.0771743	0.717528
P00746	Complement factor D	CFD	ENSG00000274619	CFD	0.598844	0.00109702	0.0402981	2.24625e-06	0.122784	0.000807031	0.997111	0.0212121	0.20165	7.60981e-05	0.319731	0.00618222	0.156725	-1.1324	-0.673028	1.28913	0.459375	0.829753
P00746	Complement factor D	CFD	ENSG00000197766	CFD	0.598844	0.00109702	0.0402981	2.24625e-06	0.122784	0.000807031	0.997111	0.0212121	0.20165	7.60981e-05	0.319731	0.00618222	0.156725	-1.1324	-0.673028	1.28913	0.459375	0.829753
P00747	Plasminogen	PLG	ENSG00000122194	PLG	0.986423	0.0259698	0.130286	0.00442371	0.360753	0.0457341	0.999852	0.121615	0.367211	0.0183324	0.600086	0.122671	-0.0061559	-0.931508	-0.601693	0.925353	0.329816	0.595537
P00748	Coagulation factor XII	F12	ENSG00000131187	F12	0.528506	5.67227e-06	0.00218715	2.83279e-07	0.0508849	0.000872529	0.997111	0.00224248	0.0430098	2.07704e-05	0.188841	0.00657117	-0.168156	-1.42749	-0.906159	1.25934	0.521333	0.738003
P00749	Urokinase-type plasminogen activator	PLAU	ENSG00000122861	PLAU	0.687936	0.331796	0.307886	0.0870154	0.993014	0.0643329	0.997111	0.550579	0.577991	0.171092	0.997094	0.158041	0.0960866	-0.266889	-0.268976	0.362976	-0.00208695	0.365063
P00750	Tissue-type plasminogen activator	PLAT	ENSG00000104368	PLAT	0.766954	0.0107871	0.706006	0.000326232	0.0150634	0.403119	0.997111	0.0726721	0.864402	0.00264934	0.089248	0.567162	0.075054	-0.748311	-0.107859	0.823365	0.640452	0.182913
P00751	Complement factor B	CFB	ENSG00000241534	CFB	0.859144	0.000490891	0.0178267	3.4234e-06	0.146101	0.000783962	0.997111	0.0146709	0.1293	0.000100896	0.352215	0.0060552	0.0423726	-0.971218	-0.624475	1.01359	0.346743	0.666847
P00751	Complement factor B	CFB	ENSG00000241253	CFB	0.859144	0.000490891	0.0178267	3.4234e-06	0.146101	0.000783962	0.997111	0.0146709	0.1293	0.000100896	0.352215	0.0060552	0.0423726	-0.971218	-0.624475	1.01359	0.346743	0.666847
P00751	Complement factor B	CFB	ENSG00000239754	CFB	0.859144	0.000490891	0.0178267	3.4234e-06	0.146101	0.000783962	0.997111	0.0146709	0.1293	0.000100896	0.352215	0.0060552	0.0423726	-0.971218	-0.624475	1.01359	0.346743	0.666847
P00751	Complement factor B	CFB	ENSG00000243649	CFB	0.859144	0.000490891	0.0178267	3.4234e-06	0.146101	0.000783962	0.997111	0.0146709	0.1293	0.000100896	0.352215	0.0060552	0.0423726	-0.971218	-0.624475	1.01359	0.346743	0.666847
P00751	Complement factor B	CFB	ENSG00000243570	CFB	0.859144	0.000490891	0.0178267	3.4234e-06	0.146101	0.000783962	0.997111	0.0146709	0.1293	0.000100896	0.352215	0.0060552	0.0423726	-0.971218	-0.624475	1.01359	0.346743	0.666847
P00751	Complement factor B	CFB	ENSG00000242335	CFB	0.859144	0.000490891	0.0178267	3.4234e-06	0.146101	0.000783962	0.997111	0.0146709	0.1293	0.000100896	0.352215	0.0060552	0.0423726	-0.971218	-0.624475	1.01359	0.346743	0.666847
P00813	Adenosine deaminase	ADA	ENSG00000196839	ADA	0.0424669	0.742643	2.94739e-05	0.0628719	2.41369e-05	0.00146544	0.917843	0.863822	0.00330464	0.133371	0.00167409	0.00969381	-0.420687	-0.0778543	-0.965663	-0.342833	-0.887808	0.544976
P00846	ATP synthase subunit a	MT-ATP6	ENSG00000198899	MT-ATP6	0.320744	0.121353	0.324289	0.00201821	0.00439545	0.914845	0.997111	0.302352	0.594221	0.0104	0.0414318	0.952326	-0.154976	0.278374	-0.168643	-0.43335	-0.447017	0.0136673
P00915	Carbonic anhydrase 1	CA1	ENSG00000133742	CA1	0.900305	0.0452527	0.124913	0.00662167	0.530275	0.0280163	0.997111	0.168941	0.359371	0.0247981	0.740856	0.086001	0.0559399	-1.03273	-0.753323	1.08867	0.279406	0.809263
P00918	Carbonic anhydrase 2	CA2	ENSG00000104267	CA2	0.381991	5.6254e-05	0.000170308	1.83162e-09	0.595079	3.32113e-09	0.997111	0.00650279	0.009399	5.37189e-07	0.786093	4.01075e-07	0.306794	-1.65656	-1.4708	1.96335	0.18576	1.77759
P00966	Argininosuccinate synthase	ASS1	ENSG00000130707	ASS1	0.0578321	0.0231976	0.469414	7.85593e-07	0.0670919	0.00116016	0.95537	0.113663	0.713825	3.76828e-05	0.222338	0.00810693	-0.601243	0.82856	0.250384	-1.4298	-0.578176	-0.851628
P00973	2'-5'-oligoadenylate synthase 1	OAS1	ENSG00000089127	OAS1	0.145724	0.47667	0.334488	0.471996	0.809092	0.626198	0.997111	0.676392	0.603727	0.601719	0.90861	0.75516	-0.45943	-0.257772	-0.333608	-0.201659	-0.0758362	-0.125822
P00995	Serine protease inhibitor Kazal-type 1	SPINK1	ENSG00000164266	SPINK1	2.29951e-06	0.0307056	3.36688e-05	3.72605e-06	6.67037e-05	0.0932	0.0236044	0.134813	0.00360011	0.000107137	0.00315376	0.205977	6.09345	2.39271	4.83069	3.70075	2.43798	1.26276
P01008	Antithrombin-III	SERPINC1	ENSG00000117601	SERPINC1	0.904742	0.000137633	0.0637074	6.01264e-07	0.0158744	0.00896969	0.997111	0.00936401	0.253767	3.28296e-05	0.0916481	0.0371415	0.0473878	-1.76702	-0.808337	1.81441	0.958687	0.855725
P01009	Alpha-1-antitrypsin	SERPINA1	ENSG00000197249	SERPINA1	0.688749	0.000271863	0.00130988	4.07137e-07	0.491731	2.50384e-06	0.997111	0.0117817	0.0317871	2.41576e-05	0.711935	7.81739e-05	0.109318	-1.16095	-0.973872	1.27026	0.187074	1.08319
P01011	Alpha-1-antichymotrypsin	SERPINA3	ENSG00000196136	SERPINA3	0.929138	0.00219885	0.00311018	5.82525e-05	0.775758	5.76611e-05	0.997178	0.030095	0.0515767	0.000754051	0.887754	0.0008541	0.0275316	-1.10238	-1.01448	1.12991	0.087891	1.04202
P01019	Angiotensinogen	AGT	ENSG00000135744	AGT	0.928007	1.11532e-05	0.00134415	1.34712e-08	0.106602	1.37486e-05	0.997178	0.00351975	0.0320513	2.12741e-06	0.294045	0.000287433	0.0247585	-1.41777	-0.975682	1.44253	0.442092	1.00044
P01023	Alpha-2-macroglobulin	A2M	ENSG00000175899	A2M	0.561296	0.00291242	0.0463718	9.38875e-06	0.205214	0.000843241	0.997111	0.0348032	0.217156	0.000207706	0.43049	0.00638339	0.161278	-0.960056	-0.609004	1.12133	0.351052	0.770282
P01024	Complement C3	C3	ENSG00000125730	C3	0.58048	0.00062349	0.0136212	7.38971e-07	0.205198	8.80626e-05	0.997111	0.0163686	0.1134	3.59504e-05	0.43049	0.00117857	0.136219	-0.983097	-0.67142	1.11932	0.311677	0.807639
P01031	Complement C5	C5	ENSG00000106804	C5	0.943854	0.0053557	0.0225005	0.000466447	0.473896	0.00315412	0.997245	0.0480562	0.147772	0.00349495	0.698039	0.0169869	-0.0216145	-0.991889	-0.772713	0.970275	0.219176	0.751099
P01033	Metalloproteinase inhibitor 1	TIMP1	ENSG00000102265	TIMP1	0.720957	4.35124e-05	0.042393	2.5272e-08	0.0107768	0.0017797	0.997111	0.00611856	0.207024	3.36905e-06	0.0731154	0.0112613	0.135548	-1.82065	-0.848582	1.9562	0.972073	0.984129
P01034	Cystatin-C	CST3	ENSG00000101439	CST3	0.0874057	0.00846418	0.386975	2.21391e-07	0.0358262	0.00133564	0.997111	0.063235	0.651624	1.69596e-05	0.15285	0.0090557	0.398643	-0.709324	-0.220579	1.10797	0.488745	0.619222
P01040	Cystatin-A	CSTA	ENSG00000121552	CSTA	0.324588	0.000194693	0.0562859	0.000196168	0.0245139	0.174558	0.997111	0.0107056	0.239429	0.00182562	0.119998	0.319233	-0.330933	-1.46214	-0.705323	1.1312	0.756813	0.374389
P01042	Kininogen-1	KNG1	ENSG00000113889	KNG1	0.749763	0.000123062	0.0190203	1.71263e-07	0.056742	0.000479188	0.997111	0.00897108	0.133545	1.38426e-05	0.201304	0.00417206	0.0837027	-1.17973	-0.679234	1.26343	0.500495	0.762936
P01100	Protein c-Fos	FOS	ENSG00000170345	FOS	0.186268	0.526691	0.520639	0.018718	0.145986	0.45092	0.997111	0.718387	0.753258	0.0545795	0.352102	0.610162	0.54327	-0.294775	0.290437	0.838045	0.585212	0.252832
P01111	GTPase NRas	NRAS	ENSG00000213281	NRAS	0.079882	0.130075	0.280468	0.988045	0.58282	0.495885	0.992785	0.315411	0.549009	0.992687	0.77717	0.649267	-0.217606	-0.215956	-0.147631	-0.00164982	0.0683243	-0.0699741
P01112	GTPase HRas	HRAS	ENSG00000276536	HRAS	0.149007	0.823593	0.261119	0.0567261	0.138014	0.815598	0.997111	0.91003	0.526423	0.123655	0.341407	0.888854	0.174106	-0.0308292	0.150529	0.204935	0.181358	0.0235771
P01112	GTPase HRas	HRAS	ENSG00000174775	HRAS	0.149007	0.823593	0.261119	0.0567261	0.138014	0.815598	0.997111	0.91003	0.526423	0.123655	0.341407	0.888854	0.174106	-0.0308292	0.150529	0.204935	0.181358	0.0235771
P01116	GTPase KRas	KRAS	ENSG00000133703	KRAS	0.753147	0.478348	0.446465	0.204995	0.100415	0.526131	0.997111	0.677556	0.697808	0.328126	0.283175	0.674754	0.0550133	-0.142603	0.147058	0.197616	0.28966	-0.0920442
P01130	Low-density lipoprotein receptor	LDLR	ENSG00000130164	LDLR	0.0252112	0.0943671	0.462997	1.08347e-06	0.00475037	0.0728222	0.869678	0.259692	0.710298	4.54459e-05	0.0432511	0.171844	0.482725	-0.398626	0.172877	0.881351	0.571503	0.309848
P01137	Transforming growth factor beta-1 proprotein	TGFB1	ENSG00000105329	TGFB1	0.312784	0.193935	0.0433167	0.585447	0.463955	0.13922	0.997111	0.397274	0.209048	0.700239	0.689439	0.274471	-0.257747	-0.381542	-0.567789	0.123794	-0.186247	0.310042
P01266	Thyroglobulin	TG	ENSG00000042832	TG	0.540419	0.198206	0.298612	0.329557	0.819241	0.502278	0.997111	0.40241	0.570279	0.463819	0.913878	0.654965	-0.14362	-0.365816	-0.301041	0.222195	0.0647745	0.157421
P01344	Insulin-like growth factor II	IGF2	ENSG00000167244	IGF2	0.653764	0.00779835	0.0376131	0.00382627	0.46654	0.0296003	0.997111	0.060644	0.194215	0.0166005	0.691957	0.0896039	-0.138107	-0.940961	-0.713836	0.802854	0.227126	0.575728
P01591	Immunoglobulin J chain	JCHAIN	ENSG00000132465	JCHAIN	0.604622	0.046959	0.0177582	0.00179075	0.746247	0.000172498	0.997111	0.172876	0.129008	0.00947764	0.871074	0.00194181	0.180795	-0.80096	-0.91354	0.981754	-0.11258	1.09433
P01593	Immunoglobulin kappa variable 1D-33;Immunoglobulin kappa variable 1-33	IGKV1D-33;IGKV1-33	ENSG00000239975	IGKV1D-33	0.945958	0.0305787	0.0114235	0.00675191	0.767061	0.00103191	0.997245	0.134601	0.102592	0.0251939	0.883415	0.00744908	-0.0229702	-0.847179	-0.947226	0.824209	-0.100048	0.924256
P01597	Immunoglobulin kappa variable 1-39;Immunoglobulin kappa variable 1D-39	IGKV1-39;IGKV1D-39	ENSG00000282120	IGKV1-39	0.0570439	0.00833973	0.000186529	0.198243	0.265738	0.00637553	0.954058	0.062716	0.00981366	0.320232	0.501619	0.0286661	-0.700242	-1.12037	-1.52725	0.420123	-0.406886	0.82701
P01597	Immunoglobulin kappa variable 1-39;Immunoglobulin kappa variable 1D-39	IGKV1-39;IGKV1D-39	ENSG00000242371	IGKV1-39	0.0570439	0.00833973	0.000186529	0.198243	0.265738	0.00637553	0.954058	0.062716	0.00981366	0.320232	0.501619	0.0286661	-0.700242	-1.12037	-1.52725	0.420123	-0.406886	0.82701
P01599	Immunoglobulin kappa variable 1-17	IGKV1-17	ENSG00000281978	IGKV1-17	0.308635	0.00180246	0.00917442	0.00367355	0.4516	0.0240908	0.997111	0.0271911	0.0924305	0.0161425	0.680916	0.0771947	-0.378833	-1.34954	-1.07057	0.970707	0.278968	0.691738
P01599	Immunoglobulin kappa variable 1-17	IGKV1-17	ENSG00000240382	IGKV1-17	0.308635	0.00180246	0.00917442	0.00367355	0.4516	0.0240908	0.997111	0.0271911	0.0924305	0.0161425	0.680916	0.0771947	-0.378833	-1.34954	-1.07057	0.970707	0.278968	0.691738
P01601	Immunoglobulin kappa variable 1D-16	IGKV1D-16	ENSG00000241244	IGKV1D-16	0.493452	0.00105719	0.00350586	0.000577359	0.578155	0.00237436	0.997111	0.0209307	0.0551958	0.00407326	0.773922	0.0139273	-0.210089	-1.16471	-0.994157	0.954616	0.170548	0.784068
P01602	Immunoglobulin kappa variable 1-5	IGKV1-5	ENSG00000282801	IGKV1-5	0.39209	0.0198094	0.0157683	0.0397136	0.975887	0.028276	0.997111	0.103115	0.121518	0.0942786	0.990261	0.0865652	-0.288684	-0.908588	-0.898437	0.619904	0.0101509	0.609753
P01602	Immunoglobulin kappa variable 1-5	IGKV1-5	ENSG00000243466	IGKV1-5	0.39209	0.0198094	0.0157683	0.0397136	0.975887	0.028276	0.997111	0.103115	0.121518	0.0942786	0.990261	0.0865652	-0.288684	-0.908588	-0.898437	0.619904	0.0101509	0.609753
P01619	Immunoglobulin kappa variable 3-20	IGKV3-20	ENSG00000282402	IGKV3-20	0.0935358	0.025319	0.0258541	0.310392	0.897405	0.345021	0.997111	0.11986	0.158918	0.44419	0.951988	0.51345	-0.648164	-0.996173	-0.946684	0.348009	0.049489	0.29852
P01619	Immunoglobulin kappa variable 3-20	IGKV3-20	ENSG00000239951	IGKV3-20	0.0935358	0.025319	0.0258541	0.310392	0.897405	0.345021	0.997111	0.11986	0.158918	0.44419	0.951988	0.51345	-0.648164	-0.996173	-0.946684	0.348009	0.049489	0.29852
P01699	Immunoglobulin lambda variable 1-44	IGLV1-44	ENSG00000211651	IGLV1-44	0.549277	0.20671	0.717591	0.313948	0.289674	0.811287	0.997111	0.413219	0.86973	0.448155	0.528	0.886036	-0.286069	-0.690455	-0.193651	0.404386	0.496804	-0.0924177
P01699	Immunoglobulin lambda variable 1-44	IGLV1-44	ENSG00000274854	IGLV1-44	0.549277	0.20671	0.717591	0.313948	0.289674	0.811287	0.997111	0.413219	0.86973	0.448155	0.528	0.886036	-0.286069	-0.690455	-0.193651	0.404386	0.496804	-0.0924177
P01700	Immunoglobulin lambda variable 1-47	IGLV1-47	ENSG00000211648	IGLV1-47	0.246726	0.0265134	0.152707	0.115309	0.319171	0.615984	0.997111	0.123149	0.397246	0.212558	0.559642	0.746702	-0.41603	-0.919921	-0.563526	0.503891	0.356395	0.147496
P01701	Immunoglobulin lambda variable 1-51	IGLV1-51	ENSG00000211644	IGLV1-51	0.170277	0.000220083	0.00166103	0.00108803	0.405726	0.0104737	0.997111	0.0107056	0.0365106	0.00650096	0.63921	0.0414627	-0.451617	-1.41936	-1.1469	0.967748	0.272469	0.695278
P01703	Immunoglobulin lambda variable 1-40	IGLV1-40	ENSG00000211653	IGLV1-40	0.574827	0.173968	0.0660955	0.263304	0.63869	0.079841	0.997111	0.374596	0.259299	0.392338	0.811501	0.18339	-0.201997	-0.565115	-0.73771	0.363119	-0.172594	0.535713
P01703	Immunoglobulin lambda variable 1-40	IGLV1-40	ENSG00000274575	IGLV1-40	0.574827	0.173968	0.0660955	0.263304	0.63869	0.079841	0.997111	0.374596	0.259299	0.392338	0.811501	0.18339	-0.201997	-0.565115	-0.73771	0.363119	-0.172594	0.535713
P01704	Immunoglobulin lambda variable 2-14	IGLV2-14	ENSG00000211666	IGLV2-14	0.911689	0.215312	0.503823	0.116173	0.55315	0.444581	0.997111	0.423244	0.742177	0.213904	0.756748	0.604053	-0.0501459	-0.639698	-0.359595	0.589552	0.280102	0.309449
P01706	Immunoglobulin lambda variable 2-11	IGLV2-11	ENSG00000211668	IGLV2-11	0.0125848	0.000720913	0.00359656	0.129201	0.499424	0.412906	0.777538	0.0174662	0.0561074	0.231821	0.717984	0.575489	-0.696035	-1.07627	-0.888913	0.380236	0.187358	0.192878
P01709	Immunoglobulin lambda variable 2-8	IGLV2-8	ENSG00000278196	IGLV2-8	0.285545	0.0726416	0.019331	0.192278	0.458468	0.028378	0.997111	0.223253	0.134786	0.313192	0.685532	0.0868515	-0.503853	-0.923513	-1.19946	0.419661	-0.275942	0.695603
P01714	Immunoglobulin lambda variable 3-19	IGLV3-19	ENSG00000211663	IGLV3-19	0.207361	0.0119807	0.00226766	0.065191	0.633657	0.0102478	0.997111	0.077689	0.0440301	0.1371	0.808211	0.0408521	-0.426372	-0.982364	-1.1427	0.555992	-0.160334	0.716326
P01717	Immunoglobulin lambda variable 3-25	IGLV3-25	ENSG00000211659	IGLV3-25	0.277803	0.185153	0.0949102	0.621509	0.755062	0.360655	0.997111	0.386301	0.312385	0.730023	0.876878	0.527294	-0.427864	-0.600822	-0.723226	0.172958	-0.122404	0.295362
P01718	Immunoglobulin lambda variable 3-27	IGLV3-27	ENSG00000211658	IGLV3-27	0.544204	0.0512808	0.173036	0.0583868	0.424378	0.260775	0.997111	0.182659	0.424729	0.126443	0.656922	0.423553	-0.25194	-0.936717	-0.616244	0.684777	0.320473	0.364304
P01721	Immunoglobulin lambda variable 6-57	IGLV6-57	ENSG00000211640	IGLV6-57	0.261797	0.0193697	0.0151782	0.0765035	0.980439	0.0585955	0.997111	0.102149	0.119487	0.154831	0.99201	0.147785	-0.475307	-1.14436	-1.13403	0.669057	0.0103331	0.658724
P01730	T-cell surface glycoprotein CD4	CD4	ENSG00000010610	CD4	0.113382	0.111416	0.186189	0.784866	0.766705	0.938042	0.997111	0.286712	0.440882	0.854907	0.883204	0.965855	-0.323719	-0.373242	-0.309619	0.0495225	0.0636225	-0.0141
P01732	T-cell surface glycoprotein CD8 alpha chain	CD8A	ENSG00000153563	CD8A	0.186544	0.35143	0.00230057	0.870179	0.0338683	0.0116792	0.997111	0.568189	0.0444272	0.917379	0.147205	0.0449351	-0.336302	-0.294859	-0.945424	-0.041443	-0.650564	0.609121
P01742	Immunoglobulin heavy variable 1-69	IGHV1-69	ENSG00000282350	IGHV1-69	0.854274	0.0930427	0.208441	0.0545777	0.579313	0.15304	0.997111	0.257463	0.469324	0.120043	0.774961	0.29276	-0.0757272	-0.809702	-0.573507	0.733975	0.236196	0.49778
P01742	Immunoglobulin heavy variable 1-69	IGHV1-69	ENSG00000211973	IGHV1-69	0.854274	0.0930427	0.208441	0.0545777	0.579313	0.15304	0.997111	0.257463	0.469324	0.120043	0.774961	0.29276	-0.0757272	-0.809702	-0.573507	0.733975	0.236196	0.49778
P01743	Immunoglobulin heavy variable 1-46	IGHV1-46	ENSG00000282131	IGHV1-46	0.51524	0.0453648	0.0170643	0.0651344	0.746586	0.0172859	0.997111	0.168989	0.126642	0.13708	0.871269	0.0601082	-0.214623	-0.758532	-0.86421	0.543909	-0.105678	0.649587
P01743	Immunoglobulin heavy variable 1-46	IGHV1-46	ENSG00000211962	IGHV1-46	0.51524	0.0453648	0.0170643	0.0651344	0.746586	0.0172859	0.997111	0.168989	0.126642	0.13708	0.871269	0.0601082	-0.214623	-0.758532	-0.86421	0.543909	-0.105678	0.649587
P01762	Immunoglobulin heavy variable 3-11	IGHV3-11	ENSG00000211941	IGHV3-11	0.294813	0.00485629	0.0273157	0.0126093	0.500424	0.0888693	0.997111	0.0457792	0.163069	0.0404861	0.718743	0.198876	-0.313551	-0.994416	-0.775507	0.680865	0.218909	0.461956
[truncated: 9,819 more rows]
